# Supplementary material for: Diversity of Cell Wall Related Proteins in Human Pathogenic Fungi
Source: J Fungi (Basel). 2017 Dec 29;4(1):6. doi: 10.3390/jof4010006 (PMC5872309; doi:10.3390/jof4010006)
Supplement: Supplementary file 1 [file jof-04-00006-s001.zip]

Archive with 294 entries (290 files):
- jof-252817-final-supplementary materials/
- jof-252817-final-supplementary materials/Dataset S1_accession_lists/
- jof-252817-final-supplementary materials/Dataset S1_accession_lists/AA1.hmm.list
- jof-252817-final-supplementary materials/Dataset S1_accession_lists/AA7_chito.list
- jof-252817-final-supplementary materials/Dataset S1_accession_lists/Catalase.list
- jof-252817-final-supplementary materials/Dataset S1_accession_lists/CE4.hmm.list
- jof-252817-final-supplementary materials/Dataset S1_accession_lists/CE9.hmm.list
- jof-252817-final-supplementary materials/Dataset S1_accession_lists/Ecm33.list
- jof-252817-final-supplementary materials/Dataset S1_accession_lists/GH1.hmm.list
- jof-252817-final-supplementary materials/Dataset S1_accession_lists/GH128.hmm.list
- jof-252817-final-supplementary materials/Dataset S1_accession_lists/GH12_glucanase.list
- jof-252817-final-supplementary materials/Dataset S1_accession_lists/GH132.hmm.list
- jof-252817-final-supplementary materials/Dataset S1_accession_lists/GH135.hmm.list
- jof-252817-final-supplementary materials/Dataset S1_accession_lists/GH13_glucan_branching.txt.list
- jof-252817-final-supplementary materials/Dataset S1_accession_lists/GH16_glucanase.list
- jof-252817-final-supplementary materials/Dataset S1_accession_lists/GH17.hmm.list
- jof-252817-final-supplementary materials/Dataset S1_accession_lists/GH18.hmm.list
- jof-252817-final-supplementary materials/Dataset S1_accession_lists/GH20.hmm.list
- jof-252817-final-supplementary materials/Dataset S1_accession_lists/GH28_rhamno.list
- jof-252817-final-supplementary materials/Dataset S1_accession_lists/GH29.hmm.list
- jof-252817-final-supplementary materials/Dataset S1_accession_lists/GH2_exo-b-glucosaminidase.list
- jof-252817-final-supplementary materials/Dataset S1_accession_lists/GH30_b-1,6-glucanase.list
- jof-252817-final-supplementary materials/Dataset S1_accession_lists/GH31_glucosidase.txt.list
- jof-252817-final-supplementary materials/Dataset S1_accession_lists/GH38.hmm.list
- jof-252817-final-supplementary materials/Dataset S1_accession_lists/GH3_b-glucosidase.list
- jof-252817-final-supplementary materials/Dataset S1_accession_lists/GH3_b-N-acetylglucosaminidase.list
- jof-252817-final-supplementary materials/Dataset S1_accession_lists/GH43_galactan_1,3-b-galactosidase.txt.list
- jof-252817-final-supplementary materials/Dataset S1_accession_lists/GH47.hmm.list
- jof-252817-final-supplementary materials/Dataset S1_accession_lists/GH55.hmm.list
- jof-252817-final-supplementary materials/Dataset S1_accession_lists/GH5_b-1,3,1,6-glucanase.list
- jof-252817-final-supplementary materials/Dataset S1_accession_lists/GH5_endoglycoceramidase.list
- jof-252817-final-supplementary materials/Dataset S1_accession_lists/GH63_alpha.list
- jof-252817-final-supplementary materials/Dataset S1_accession_lists/GH64.hmm.list
- jof-252817-final-supplementary materials/Dataset S1_accession_lists/GH71.hmm.list
- jof-252817-final-supplementary materials/Dataset S1_accession_lists/GH72.hmm.list
- jof-252817-final-supplementary materials/Dataset S1_accession_lists/GH75_chitosanase.list
- jof-252817-final-supplementary materials/Dataset S1_accession_lists/GH76_a-1,6-mannosyltransferase.list
- jof-252817-final-supplementary materials/Dataset S1_accession_lists/GH81.hmm.list
- jof-252817-final-supplementary materials/Dataset S1_accession_lists/GH92.hmm.list
- jof-252817-final-supplementary materials/Dataset S1_accession_lists/GT10.hmm.list
- jof-252817-final-supplementary materials/Dataset S1_accession_lists/GT15.hmm.list
- jof-252817-final-supplementary materials/Dataset S1_accession_lists/GT1_alg_13_14.txt.list
- jof-252817-final-supplementary materials/Dataset S1_accession_lists/GT21.hmm.list
- jof-252817-final-supplementary materials/Dataset S1_accession_lists/GT22.hmm.list
- jof-252817-final-supplementary materials/Dataset S1_accession_lists/GT24.hmm.list
- jof-252817-final-supplementary materials/Dataset S1_accession_lists/GT2_CelA.list
- jof-252817-final-supplementary materials/Dataset S1_accession_lists/GT2_chitin_synthase.list
- jof-252817-final-supplementary materials/Dataset S1_accession_lists/GT2_cps.list
- jof-252817-final-supplementary materials/Dataset S1_accession_lists/GT2_dolichyl-phosphateb-carbohydrate_transferase.list
- jof-252817-final-supplementary materials/Dataset S1_accession_lists/GT31.list
- jof-252817-final-supplementary materials/Dataset S1_accession_lists/GT32_a-1,6-mannosyltransferase.list
- jof-252817-final-supplementary materials/Dataset S1_accession_lists/GT32_ceramide.list
- jof-252817-final-supplementary materials/Dataset S1_accession_lists/GT33.hmm.list
- jof-252817-final-supplementary materials/Dataset S1_accession_lists/GT34_galacto.list
- jof-252817-final-supplementary materials/Dataset S1_accession_lists/GT34_mann.list
- jof-252817-final-supplementary materials/Dataset S1_accession_lists/GT39.hmm.list
- jof-252817-final-supplementary materials/Dataset S1_accession_lists/GT47.list
- jof-252817-final-supplementary materials/Dataset S1_accession_lists/GT48.hmm.list
- jof-252817-final-supplementary materials/Dataset S1_accession_lists/GT49.list
- jof-252817-final-supplementary materials/Dataset S1_accession_lists/GT4_a-mannosyltransferase.list
- jof-252817-final-supplementary materials/Dataset S1_accession_lists/GT4_N-acetylglucosaminyltransferase.list
- jof-252817-final-supplementary materials/Dataset S1_accession_lists/GT5.list
- jof-252817-final-supplementary materials/Dataset S1_accession_lists/GT50.hmm.list
- jof-252817-final-supplementary materials/Dataset S1_accession_lists/GT57.hmm.list
- jof-252817-final-supplementary materials/Dataset S1_accession_lists/GT58.hmm.list
- jof-252817-final-supplementary materials/Dataset S1_accession_lists/GT59.hmm.list
- jof-252817-final-supplementary materials/Dataset S1_accession_lists/GT62.hmm.list
- jof-252817-final-supplementary materials/Dataset S1_accession_lists/GT66.hmm.list
- jof-252817-final-supplementary materials/Dataset S1_accession_lists/GT69.hmm.list
- jof-252817-final-supplementary materials/Dataset S1_accession_lists/GT71.hmm.list
- jof-252817-final-supplementary materials/Dataset S1_accession_lists/GT76.hmm.list
- jof-252817-final-supplementary materials/Dataset S1_accession_lists/GT90_cap1.list
- jof-252817-final-supplementary materials/Dataset S1_accession_lists/GT91.hmm.list
- jof-252817-final-supplementary materials/Dataset S1_accession_lists/HsbA.list
- jof-252817-final-supplementary materials/Dataset S1_accession_lists/KRE9.list
- jof-252817-final-supplementary materials/Dataset S1_accession_lists/PIR.list
- jof-252817-final-supplementary materials/Dataset S1_accession_lists/Sod_Cu.list
- jof-252817-final-supplementary materials/Dataset S1_accession_lists/TOS1.list
- jof-252817-final-supplementary materials/Dataset S1_accession_lists/Working Copy of GT31.list
- jof-252817-final-supplementary materials/Dataset S2_tree_and_itol_dataset/
- jof-252817-final-supplementary materials/Dataset S2_tree_and_itol_dataset/AA1.annot.tree
- jof-252817-final-supplementary materials/Dataset S2_tree_and_itol_dataset/AA1._dataset.txt
- jof-252817-final-supplementary materials/Dataset S2_tree_and_itol_dataset/AA7.annot.tree
- jof-252817-final-supplementary materials/Dataset S2_tree_and_itol_dataset/AA7._dataset.txt
- jof-252817-final-supplementary materials/Dataset S2_tree_and_itol_dataset/Catalase.phy_annot.tree
- jof-252817-final-supplementary materials/Dataset S2_tree_and_itol_dataset/Catalase.phy__dataset.txt
- jof-252817-final-supplementary materials/Dataset S2_tree_and_itol_dataset/CE4.annot.tree
- jof-252817-final-supplementary materials/Dataset S2_tree_and_itol_dataset/CE4._dataset.txt
- jof-252817-final-supplementary materials/Dataset S2_tree_and_itol_dataset/CE9.annot.tree
- jof-252817-final-supplementary materials/Dataset S2_tree_and_itol_dataset/CE9._dataset.txt
- jof-252817-final-supplementary materials/Dataset S2_tree_and_itol_dataset/Ecm33.phy_annot.tree
- jof-252817-final-supplementary materials/Dataset S2_tree_and_itol_dataset/Ecm33.phy__dataset.txt
- jof-252817-final-supplementary materials/Dataset S2_tree_and_itol_dataset/GH1.annot.tree
- jof-252817-final-supplementary materials/Dataset S2_tree_and_itol_dataset/GH1._dataset.txt
- jof-252817-final-supplementary materials/Dataset S2_tree_and_itol_dataset/GH12.annot.tree
- jof-252817-final-supplementary materials/Dataset S2_tree_and_itol_dataset/GH12._dataset.txt
- jof-252817-final-supplementary materials/Dataset S2_tree_and_itol_dataset/GH128.annot.tree
- jof-252817-final-supplementary materials/Dataset S2_tree_and_itol_dataset/GH128._dataset.txt
- jof-252817-final-supplementary materials/Dataset S2_tree_and_itol_dataset/GH13.annot.tree
- jof-252817-final-supplementary materials/Dataset S2_tree_and_itol_dataset/GH13._dataset.txt
- jof-252817-final-supplementary materials/Dataset S2_tree_and_itol_dataset/GH131.annot.tree
- jof-252817-final-supplementary materials/Dataset S2_tree_and_itol_dataset/GH131._dataset.txt
- jof-252817-final-supplementary materials/Dataset S2_tree_and_itol_dataset/GH132.annot.tree
- jof-252817-final-supplementary materials/Dataset S2_tree_and_itol_dataset/GH132._dataset.txt
- jof-252817-final-supplementary materials/Dataset S2_tree_and_itol_dataset/GH135.annot.tree
- jof-252817-final-supplementary materials/Dataset S2_tree_and_itol_dataset/GH135._dataset.txt
- jof-252817-final-supplementary materials/Dataset S2_tree_and_itol_dataset/GH16.annot.tree
- jof-252817-final-supplementary materials/Dataset S2_tree_and_itol_dataset/GH16._dataset.txt
- jof-252817-final-supplementary materials/Dataset S2_tree_and_itol_dataset/GH17.annot.tree
- jof-252817-final-supplementary materials/Dataset S2_tree_and_itol_dataset/GH17._dataset.txt
- jof-252817-final-supplementary materials/Dataset S2_tree_and_itol_dataset/GH18.annot.tree
- jof-252817-final-supplementary materials/Dataset S2_tree_and_itol_dataset/GH18._dataset.txt
- jof-252817-final-supplementary materials/Dataset S2_tree_and_itol_dataset/GH2.annot.tree
- jof-252817-final-supplementary materials/Dataset S2_tree_and_itol_dataset/GH2._dataset.txt
- jof-252817-final-supplementary materials/Dataset S2_tree_and_itol_dataset/GH20.annot.tree
- jof-252817-final-supplementary materials/Dataset S2_tree_and_itol_dataset/GH20._dataset.txt
- jof-252817-final-supplementary materials/Dataset S2_tree_and_itol_dataset/GH27._annot.tree
- jof-252817-final-supplementary materials/Dataset S2_tree_and_itol_dataset/GH27.__dataset.txt
- jof-252817-final-supplementary materials/Dataset S2_tree_and_itol_dataset/GH28.annot.tree
- jof-252817-final-supplementary materials/Dataset S2_tree_and_itol_dataset/GH28._dataset.txt
- jof-252817-final-supplementary materials/Dataset S2_tree_and_itol_dataset/GH29.annot.tree
- jof-252817-final-supplementary materials/Dataset S2_tree_and_itol_dataset/GH29._dataset.txt
- jof-252817-final-supplementary materials/Dataset S2_tree_and_itol_dataset/GH3.annot.tree
- jof-252817-final-supplementary materials/Dataset S2_tree_and_itol_dataset/GH3._dataset.txt
- jof-252817-final-supplementary materials/Dataset S2_tree_and_itol_dataset/GH30.annot.tree
- jof-252817-final-supplementary materials/Dataset S2_tree_and_itol_dataset/GH30._dataset.txt
- jof-252817-final-supplementary materials/Dataset S2_tree_and_itol_dataset/GH31.phy_annot.tree
- jof-252817-final-supplementary materials/Dataset S2_tree_and_itol_dataset/GH31.phy__dataset.txt
- jof-252817-final-supplementary materials/Dataset S2_tree_and_itol_dataset/GH38.annot.tree
- jof-252817-final-supplementary materials/Dataset S2_tree_and_itol_dataset/GH38._dataset.txt
- jof-252817-final-supplementary materials/Dataset S2_tree_and_itol_dataset/GH43.phy_annot.tree
- jof-252817-final-supplementary materials/Dataset S2_tree_and_itol_dataset/GH43.phy__dataset.txt
- jof-252817-final-supplementary materials/Dataset S2_tree_and_itol_dataset/GH47.annot.tree
- jof-252817-final-supplementary materials/Dataset S2_tree_and_itol_dataset/GH47._dataset.txt
- jof-252817-final-supplementary materials/Dataset S2_tree_and_itol_dataset/GH5.annot.tree
- jof-252817-final-supplementary materials/Dataset S2_tree_and_itol_dataset/GH5._dataset.txt
- jof-252817-final-supplementary materials/Dataset S2_tree_and_itol_dataset/GH55.annot.tree
- jof-252817-final-supplementary materials/Dataset S2_tree_and_itol_dataset/GH55._dataset.txt
- jof-252817-final-supplementary materials/Dataset S2_tree_and_itol_dataset/GH63.annot.tree
- jof-252817-final-supplementary materials/Dataset S2_tree_and_itol_dataset/GH63._dataset.txt
- jof-252817-final-supplementary materials/Dataset S2_tree_and_itol_dataset/GH64.annot.tree
- jof-252817-final-supplementary materials/Dataset S2_tree_and_itol_dataset/GH64._dataset.txt
- jof-252817-final-supplementary materials/Dataset S2_tree_and_itol_dataset/GH71.annot.tree
- jof-252817-final-supplementary materials/Dataset S2_tree_and_itol_dataset/GH71._dataset.txt
- jof-252817-final-supplementary materials/Dataset S2_tree_and_itol_dataset/GH72.annot.tree
- jof-252817-final-supplementary materials/Dataset S2_tree_and_itol_dataset/GH72._dataset.txt
- jof-252817-final-supplementary materials/Dataset S2_tree_and_itol_dataset/GH75.annot.tree
- jof-252817-final-supplementary materials/Dataset S2_tree_and_itol_dataset/GH75._dataset.txt
- jof-252817-final-supplementary materials/Dataset S2_tree_and_itol_dataset/GH76.annot.tree
- jof-252817-final-supplementary materials/Dataset S2_tree_and_itol_dataset/GH76._dataset.txt
- jof-252817-final-supplementary materials/Dataset S2_tree_and_itol_dataset/GH81.annot.tree
- jof-252817-final-supplementary materials/Dataset S2_tree_and_itol_dataset/GH81._dataset.txt
- jof-252817-final-supplementary materials/Dataset S2_tree_and_itol_dataset/GH92.annot.tree
- jof-252817-final-supplementary materials/Dataset S2_tree_and_itol_dataset/GH92._dataset.txt
- jof-252817-final-supplementary materials/Dataset S2_tree_and_itol_dataset/GT1.annot.tree
- jof-252817-final-supplementary materials/Dataset S2_tree_and_itol_dataset/GT1._dataset.txt
- jof-252817-final-supplementary materials/Dataset S2_tree_and_itol_dataset/GT10.annot.tree
- jof-252817-final-supplementary materials/Dataset S2_tree_and_itol_dataset/GT10._dataset.txt
- jof-252817-final-supplementary materials/Dataset S2_tree_and_itol_dataset/GT15.annot.tree
- jof-252817-final-supplementary materials/Dataset S2_tree_and_itol_dataset/GT15._dataset.txt
- jof-252817-final-supplementary materials/Dataset S2_tree_and_itol_dataset/GT2.annot.tree
- jof-252817-final-supplementary materials/Dataset S2_tree_and_itol_dataset/GT2._dataset.txt
- jof-252817-final-supplementary materials/Dataset S2_tree_and_itol_dataset/GT21.annot.tree
- jof-252817-final-supplementary materials/Dataset S2_tree_and_itol_dataset/GT21._dataset.txt
- jof-252817-final-supplementary materials/Dataset S2_tree_and_itol_dataset/GT22.annot.tree
- jof-252817-final-supplementary materials/Dataset S2_tree_and_itol_dataset/GT22._dataset.txt
- jof-252817-final-supplementary materials/Dataset S2_tree_and_itol_dataset/GT24.annot.tree
- jof-252817-final-supplementary materials/Dataset S2_tree_and_itol_dataset/GT24._dataset.txt
- jof-252817-final-supplementary materials/Dataset S2_tree_and_itol_dataset/GT31.annot.tree
- jof-252817-final-supplementary materials/Dataset S2_tree_and_itol_dataset/GT31._dataset.txt
- jof-252817-final-supplementary materials/Dataset S2_tree_and_itol_dataset/GT32.annot.tree
- jof-252817-final-supplementary materials/Dataset S2_tree_and_itol_dataset/GT32._dataset.txt
- jof-252817-final-supplementary materials/Dataset S2_tree_and_itol_dataset/GT33.annot.tree
- jof-252817-final-supplementary materials/Dataset S2_tree_and_itol_dataset/GT33._dataset.txt
- jof-252817-final-supplementary materials/Dataset S2_tree_and_itol_dataset/GT34.annot.tree
- jof-252817-final-supplementary materials/Dataset S2_tree_and_itol_dataset/GT34._dataset.txt
- jof-252817-final-supplementary materials/Dataset S2_tree_and_itol_dataset/GT39.annot.tree
- jof-252817-final-supplementary materials/Dataset S2_tree_and_itol_dataset/GT39._dataset.txt
- jof-252817-final-supplementary materials/Dataset S2_tree_and_itol_dataset/GT4.annot.tree
- jof-252817-final-supplementary materials/Dataset S2_tree_and_itol_dataset/GT4._dataset.txt
- jof-252817-final-supplementary materials/Dataset S2_tree_and_itol_dataset/GT47.phy_annot.tree
- jof-252817-final-supplementary materials/Dataset S2_tree_and_itol_dataset/GT47.phy__dataset.txt
- jof-252817-final-supplementary materials/Dataset S2_tree_and_itol_dataset/GT48.annot.tree
- jof-252817-final-supplementary materials/Dataset S2_tree_and_itol_dataset/GT48._dataset.txt
- jof-252817-final-supplementary materials/Dataset S2_tree_and_itol_dataset/GT49.phy_annot.tree
- jof-252817-final-supplementary materials/Dataset S2_tree_and_itol_dataset/GT49.phy__dataset.txt
- jof-252817-final-supplementary materials/Dataset S2_tree_and_itol_dataset/GT5.annot.tree
- jof-252817-final-supplementary materials/Dataset S2_tree_and_itol_dataset/GT5._dataset.txt
- jof-252817-final-supplementary materials/Dataset S2_tree_and_itol_dataset/GT50.annot.tree
- jof-252817-final-supplementary materials/Dataset S2_tree_and_itol_dataset/GT50._dataset.txt
- jof-252817-final-supplementary materials/Dataset S2_tree_and_itol_dataset/GT57.annot.tree
- jof-252817-final-supplementary materials/Dataset S2_tree_and_itol_dataset/GT57._dataset.txt
- jof-252817-final-supplementary materials/Dataset S2_tree_and_itol_dataset/GT58.annot.tree
- jof-252817-final-supplementary materials/Dataset S2_tree_and_itol_dataset/GT58._dataset.txt
- jof-252817-final-supplementary materials/Dataset S2_tree_and_itol_dataset/GT59.annot.tree
- jof-252817-final-supplementary materials/Dataset S2_tree_and_itol_dataset/GT59._dataset.txt
- jof-252817-final-supplementary materials/Dataset S2_tree_and_itol_dataset/GT62.annot.tree
- jof-252817-final-supplementary materials/Dataset S2_tree_and_itol_dataset/GT62._dataset.txt
- jof-252817-final-supplementary materials/Dataset S2_tree_and_itol_dataset/GT66.annot.tree
- jof-252817-final-supplementary materials/Dataset S2_tree_and_itol_dataset/GT66._dataset.txt
- jof-252817-final-supplementary materials/Dataset S2_tree_and_itol_dataset/GT69.annot.tree
- jof-252817-final-supplementary materials/Dataset S2_tree_and_itol_dataset/GT69._dataset.txt
- jof-252817-final-supplementary materials/Dataset S2_tree_and_itol_dataset/GT71.annot.tree
- jof-252817-final-supplementary materials/Dataset S2_tree_and_itol_dataset/GT71._dataset.txt
- jof-252817-final-supplementary materials/Dataset S2_tree_and_itol_dataset/GT76.annot.tree
- jof-252817-final-supplementary materials/Dataset S2_tree_and_itol_dataset/GT76._dataset.txt
- jof-252817-final-supplementary materials/Dataset S2_tree_and_itol_dataset/GT90.annot.tree
- jof-252817-final-supplementary materials/Dataset S2_tree_and_itol_dataset/GT90._dataset.txt
- jof-252817-final-supplementary materials/Dataset S2_tree_and_itol_dataset/GT91.annot.tree
- jof-252817-final-supplementary materials/Dataset S2_tree_and_itol_dataset/GT91._dataset.txt
- jof-252817-final-supplementary materials/Dataset S2_tree_and_itol_dataset/HsbA.phy_annot.tree
- jof-252817-final-supplementary materials/Dataset S2_tree_and_itol_dataset/HsbA.phy__dataset.txt
- jof-252817-final-supplementary materials/Dataset S2_tree_and_itol_dataset/KRE9.phy_annot.tree
- jof-252817-final-supplementary materials/Dataset S2_tree_and_itol_dataset/KRE9.phy__dataset.txt
- jof-252817-final-supplementary materials/Dataset S2_tree_and_itol_dataset/PIR.phy_annot.tree
- jof-252817-final-supplementary materials/Dataset S2_tree_and_itol_dataset/PIR.phy__dataset.txt
- jof-252817-final-supplementary materials/Dataset S2_tree_and_itol_dataset/Sod_Cu.phy_annot.tree
- jof-252817-final-supplementary materials/Dataset S2_tree_and_itol_dataset/Sod_Cu.phy__dataset.txt
- jof-252817-final-supplementary materials/Dataset S2_tree_and_itol_dataset/TOS1.phy_annot.tree
- jof-252817-final-supplementary materials/Dataset S2_tree_and_itol_dataset/TOS1.phy__dataset.txt
- jof-252817-final-supplementary materials/Dataset S3_trees_pdf/
- jof-252817-final-supplementary materials/Dataset S3_trees_pdf/AA1.pdf
- jof-252817-final-supplementary materials/Dataset S3_trees_pdf/AA7.pdf
- jof-252817-final-supplementary materials/Dataset S3_trees_pdf/ALG14.pdf
- jof-252817-final-supplementary materials/Dataset S3_trees_pdf/Catalase.pdf
- jof-252817-final-supplementary materials/Dataset S3_trees_pdf/CE4.pdf
- jof-252817-final-supplementary materials/Dataset S3_trees_pdf/CE9.pdf
- jof-252817-final-supplementary materials/Dataset S3_trees_pdf/Ecm33.pdf
- jof-252817-final-supplementary materials/Dataset S3_trees_pdf/GH1.pdf
- jof-252817-final-supplementary materials/Dataset S3_trees_pdf/GH12.pdf
- jof-252817-final-supplementary materials/Dataset S3_trees_pdf/GH128.pdf
- jof-252817-final-supplementary materials/Dataset S3_trees_pdf/GH13.pdf
- jof-252817-final-supplementary materials/Dataset S3_trees_pdf/GH131.pdf
- jof-252817-final-supplementary materials/Dataset S3_trees_pdf/GH132.pdf
- jof-252817-final-supplementary materials/Dataset S3_trees_pdf/GH135.pdf
- jof-252817-final-supplementary materials/Dataset S3_trees_pdf/GH16.pdf
- jof-252817-final-supplementary materials/Dataset S3_trees_pdf/Gh17.pdf
- jof-252817-final-supplementary materials/Dataset S3_trees_pdf/GH18.pdf
- jof-252817-final-supplementary materials/Dataset S3_trees_pdf/GH2.pdf
- jof-252817-final-supplementary materials/Dataset S3_trees_pdf/GH20.pdf
- jof-252817-final-supplementary materials/Dataset S3_trees_pdf/GH27.pdf
- jof-252817-final-supplementary materials/Dataset S3_trees_pdf/GH28.pdf
- jof-252817-final-supplementary materials/Dataset S3_trees_pdf/GH29.pdf
- jof-252817-final-supplementary materials/Dataset S3_trees_pdf/GH3.pdf
- jof-252817-final-supplementary materials/Dataset S3_trees_pdf/GH30.pdf
- jof-252817-final-supplementary materials/Dataset S3_trees_pdf/GH31.pdf
- jof-252817-final-supplementary materials/Dataset S3_trees_pdf/Gh38.pdf
- jof-252817-final-supplementary materials/Dataset S3_trees_pdf/GH43.pdf
- jof-252817-final-supplementary materials/Dataset S3_trees_pdf/GH47.pdf
- jof-252817-final-supplementary materials/Dataset S3_trees_pdf/GH5.pdf
- jof-252817-final-supplementary materials/Dataset S3_trees_pdf/GH55.pdf
- jof-252817-final-supplementary materials/Dataset S3_trees_pdf/Gh63.pdf
- jof-252817-final-supplementary materials/Dataset S3_trees_pdf/GH64.pdf
- jof-252817-final-supplementary materials/Dataset S3_trees_pdf/GH71.pdf
- jof-252817-final-supplementary materials/Dataset S3_trees_pdf/GH72.pdf
- jof-252817-final-supplementary materials/Dataset S3_trees_pdf/GH75.pdf
- jof-252817-final-supplementary materials/Dataset S3_trees_pdf/GH76.pdf
- jof-252817-final-supplementary materials/Dataset S3_trees_pdf/GH81.pdf
- jof-252817-final-supplementary materials/Dataset S3_trees_pdf/GH92.pdf
- jof-252817-final-supplementary materials/Dataset S3_trees_pdf/GT1.pdf
- jof-252817-final-supplementary materials/Dataset S3_trees_pdf/GT10.pdf
- jof-252817-final-supplementary materials/Dataset S3_trees_pdf/GT15.pdf
- jof-252817-final-supplementary materials/Dataset S3_trees_pdf/GT2.pdf
- jof-252817-final-supplementary materials/Dataset S3_trees_pdf/GT21.pdf
- jof-252817-final-supplementary materials/Dataset S3_trees_pdf/GT22.pdf
- jof-252817-final-supplementary materials/Dataset S3_trees_pdf/GT24.pdf
- jof-252817-final-supplementary materials/Dataset S3_trees_pdf/GT31.pdf
- jof-252817-final-supplementary materials/Dataset S3_trees_pdf/GT32.pdf
- jof-252817-final-supplementary materials/Dataset S3_trees_pdf/GT33.pdf
- jof-252817-final-supplementary materials/Dataset S3_trees_pdf/GT34.pdf
- jof-252817-final-supplementary materials/Dataset S3_trees_pdf/GT39.pdf
- jof-252817-final-supplementary materials/Dataset S3_trees_pdf/GT4.pdf
- jof-252817-final-supplementary materials/Dataset S3_trees_pdf/GT47.pdf
- jof-252817-final-supplementary materials/Dataset S3_trees_pdf/GT48.pdf
- jof-252817-final-supplementary materials/Dataset S3_trees_pdf/GT49.pdf
- jof-252817-final-supplementary materials/Dataset S3_trees_pdf/GT5.pdf
- jof-252817-final-supplementary materials/Dataset S3_trees_pdf/GT50.pdf
- jof-252817-final-supplementary materials/Dataset S3_trees_pdf/GT57.pdf
- jof-252817-final-supplementary materials/Dataset S3_trees_pdf/GT58.pdf
- jof-252817-final-supplementary materials/Dataset S3_trees_pdf/GT59.pdf
- jof-252817-final-supplementary materials/Dataset S3_trees_pdf/GT62.pdf
- jof-252817-final-supplementary materials/Dataset S3_trees_pdf/GT66.pdf
- jof-252817-final-supplementary materials/Dataset S3_trees_pdf/GT69.pdf
- jof-252817-final-supplementary materials/Dataset S3_trees_pdf/GT71.pdf
- jof-252817-final-supplementary materials/Dataset S3_trees_pdf/GT76.pdf
- jof-252817-final-supplementary materials/Dataset S3_trees_pdf/GT90.pdf
- jof-252817-final-supplementary materials/Dataset S3_trees_pdf/GT91.pdf
- jof-252817-final-supplementary materials/Dataset S3_trees_pdf/HsbA.pdf
- jof-252817-final-supplementary materials/Dataset S3_trees_pdf/KRE9.pdf
- jof-252817-final-supplementary materials/Dataset S3_trees_pdf/PIR.pdf
- jof-252817-final-supplementary materials/Dataset S3_trees_pdf/SodCu.pdf
- jof-252817-final-supplementary materials/Dataset S3_trees_pdf/Tos1.pdf
- jof-252817-final-supplementary materials/Figure S1-4.docx
- jof-252817-final-supplementary materials/Table S1.xlsx
