# Supplementary material for: Diversity of Cell Wall Related Proteins in Human Pathogenic Fungi
Source: J Fungi (Basel). 2017 Dec 29;4(1):6. doi: 10.3390/jof4010006 (PMC5872309; doi:10.3390/jof4010006)
Supplement: Supplementary file 1 [file jof-04-00006-s001.zip › jof-252817-final-supplementary materials/Dataset S1_accession_lists/AA1.hmm.list]

CDH60413.1
EEH47086.1
EEH49915.2
EEQ90728.1
EGD87607.1
EIE82585.1
EIE85859.1
KIW01882.1
KIW37156.1
KIW44589.1
KIW95261.1
KIX07314.1
KJR82923.1
OAQ93762.1
AAW42479.1
AAW45749.1
AAW46742.1
AOW29490.1
AOW29993.1
AOW29994.1
AOW29995.1
AOW29996.1
CDH49287.1
CDH52652.1
CDH55157.1
EAL85927.2
EAL89346.1
EAL94051.2
EDN07325.1
EDP41383.1
EDP41389.1
EDP41501.1
EDP41505.1
EEA18556.1
EEA21273.1
EEA21740.1
EEA21960.1
EEA23453.1
EEA24193.1
EEA26190.1
EEA28482.1
EEH42272.2
EER30814.1
EER34177.1
EER34178.1
EGD86557.2
EGD89375.2
EGD91390.1
EGD91873.1
EIE78767.1
EIE81932.1
GAQ06013.1
GAQ08542.1
GAQ08966.1
GAQ09968.1
KEZ39002.1
KEZ39188.1
KEZ40718.1
KEZ41968.1
KEZ45152.1
KEZ46527.1
KEZ46534.1
KEZ46641.1
KIR59172.1
KIR68895.1
KIW00852.1
KIW01054.1
KIW02345.1
KIW04579.1
KIW04580.1
KIW04816.1
KIW05305.1
KIW06571.1
KIW07373.1
KIW07385.1
KIW07853.1
KIW09612.1
KIW36586.1
KIW38668.1
KIW39518.1
KIW39904.1
KIW40573.1
KIW40951.1
KIW42826.1
KIW43565.1
KIW44847.1
KIW45601.1
KIW45733.1
KIW46088.1
KIW87323.1
KIW87934.1
KIW88537.1
KIW89908.1
KIW90420.1
KIW90680.1
KIW93065.1
KIW93207.1
KIW94119.1
KIW96114.1
KIW97444.1
KIW99467.1
KIX03672.1
KIX04178.1
KIX04681.1
KIX05409.1
KIX06539.1
KIX07946.1
KIX08005.1
KIX08066.1
KJF60852.1
KJR81503.1
KJR81855.1
KJR82518.1
KJR86168.1
KJR87986.1
KJR88017.1
KJR88790.1
KJR90080.1
KJR90081.1
OAC99942.1
OAD02599.1
OAD04716.1
OAQ61309.1
OAQ88443.1
OAQ89709.1
OAQ93924.1
OAT00391.1
OAT00392.1
OAT00393.1
