# Supplementary material for: Diversity of Cell Wall Related Proteins in Human Pathogenic Fungi
Source: J Fungi (Basel). 2017 Dec 29;4(1):6. doi: 10.3390/jof4010006 (PMC5872309; doi:10.3390/jof4010006)
Supplement: Supplementary file 1 [file jof-04-00006-s001.zip › jof-252817-final-supplementary materials/Dataset S1_accession_lists/AA7_chito.list]

KIX08902.1
OAQ80963.1
OAQ85196.1
EGD91975.2
KJR85096.1
KEZ46813.1
KEZ46631.1
KJR87662.1
EEA23606.1
OAQ94015.1
KJR89202.1
KEZ45419.1
KIW05866.1
KIW04205.1
KIW00659.1
EEA25025.1
EAL89270.1
GAQ02755.1
