# Supplementary material for: Diversity of Cell Wall Related Proteins in Human Pathogenic Fungi
Source: J Fungi (Basel). 2017 Dec 29;4(1):6. doi: 10.3390/jof4010006 (PMC5872309; doi:10.3390/jof4010006)
Supplement: Supplementary file 1 [file jof-04-00006-s001.zip › jof-252817-final-supplementary materials/Dataset S1_accession_lists/Catalase.list]

AAW41064.1
AAW45227.1
AAW46418.1
AAW46616.1
AAW46641.1
AOW26336.1
CDH53933.1
CDH55808.1
CDH60495.1
EAL85650.1
EAL86512.1
EAL87118.1
EAL94102.1
EAS27553.3
EAS33312.3
EDN04398.1
EDN08610.1
EDN11125.1
EDP41503.1
EDP41510.1
EEA19216.1
EEA20965.1
EEA26857.1
EEH43936.2
EEH44035.2
EEH48661.1
EEQ86147.1
EEQ92175.1
EER32532.1
EGD84980.1
EGD85734.1
EGD89816.2
EIE84316.1
EIE84317.1
EIE85094.1
EIE92473.1
GAQ03639.1
GAQ03948.1
GAQ05121.1
GAQ07516.1
KEZ43973.1
KEZ44801.1
KFL60540.1
KIR59489.1
KIR59521.1
KIW01811.1
KIW04273.1
KIW08966.1
KIW36848.1
KIW40045.1
KIW43053.1
KIW46024.1
KIW87162.1
KIW87906.1
KIW87997.1
KIW89347.1
KIW91196.1
KIW92635.1
KIW94095.1
KIW94096.1
KIW96997.1
KIW99021.1
KIX03660.1
KIX03913.1
KIX08462.1
KIX08516.1
KIX09075.1
KIX09365.1
KIX10456.1
KJR85653.1
KJR87906.1
KJR88106.1
KJR90061.1
OAC99730.1
OAD03160.1
OAD06020.1
OAD08251.1
OAQ89173.1
OAQ91281.1
OAQ94017.1
OAT02086.1
OAT02087.1
OAT03203.1
OAT03204.1
