# Supplementary material for: Diversity of Cell Wall Related Proteins in Human Pathogenic Fungi
Source: J Fungi (Basel). 2017 Dec 29;4(1):6. doi: 10.3390/jof4010006 (PMC5872309; doi:10.3390/jof4010006)
Supplement: Supplementary file 1 [file jof-04-00006-s001.zip › jof-252817-final-supplementary materials/Dataset S1_accession_lists/CE4.hmm.list]

AAW42893.1
AAW43254.1
AAW44209.1
AAW47023.2
AOW30801.1
CDH48642.1
CDH48780.1
CDH49566.1
CDH50350.1
CDH51545.1
CDH51782.1
CDH51853.1
CDH52465.1
CDH52625.1
CDH53462.1
CDH53606.1
CDH55014.1
CDH55079.1
CDH55137.1
CDH56570.1
CDH58740.1
CDH59156.1
CDH60035.1
CDH60404.1
CDH60991.1
EAL85537.1
EAL88893.1
EAL89794.1
EAL90859.1
EAL91470.1
EAL91687.1
EAL92848.1
EAS28514.3
EAS34984.3
EAS36960.2
EAS37274.3
EDN02460.1
EDN09696.1
EDN10807.1
EDP41762.1
EDP45009.1
EDP45621.1
EDP45622.1
EEA19447.1
EEA20502.1
EEA20791.1
EEA22478.1
EEA23059.1
EEA26293.1
EEA27387.1
EEA28369.1
EEA28792.1
EEH47256.2
EEH48938.1
EEH50123.1
EEQ85904.1
EEQ86694.2
EEQ89467.1
EEQ91084.1
EER36309.1
EGD83753.2
EGD86075.1
EGD87354.2
EGD91821.2
EGD92051.1
EIE76704.1
EIE76781.1
EIE76904.1
EIE76924.1
EIE77935.1
EIE77936.1
EIE78026.1
EIE78305.1
EIE78451.1
EIE78649.1
EIE80029.1
EIE80033.1
EIE80034.1
EIE80035.1
EIE80039.1
EIE80185.1
EIE80186.1
EIE81134.1
EIE81375.1
EIE82115.1
EIE82124.1
EIE84850.1
EIE85675.1
EIE85914.1
EIE86180.1
EIE86394.1
EIE86678.1
EIE86777.1
EIE86973.1
EIE86988.1
EIE88055.1
EIE88056.1
EIE88197.1
EIE90485.1
EIE90980.1
EIE91491.1
EIE92502.1
GAQ03109.1
GAQ03528.1
GAQ04719.1
GAQ08150.1
GAQ09412.1
GAQ09629.1
GAQ10437.1
KEZ39185.1
KEZ39577.1
KEZ39816.1
KEZ42277.1
KEZ45076.1
KEZ45458.1
KEZ46940.1
KFL61263.1
KIR58383.1
KIR64047.1
KIR68598.1
KIR68607.1
KIV99604.1
KIW01553.1
KIW03015.1
KIW03587.1
KIW03588.1
KIW03960.1
KIW05154.1
KIW38727.1
KIW42542.1
KIW44556.1
KIW44558.1
KIW46582.1
KIW47787.1
KIW48464.1
KIW89695.1
KIW89701.1
KIW90757.1
KIW92204.1
KIW93819.1
KIW94985.1
KIW95606.1
KIW96370.1
KIW96784.1
KIX02481.1
KIX03419.1
KIX06262.1
KIX09493.1
KJR80327.1
KJR81656.1
KJR81930.1
KJR82072.1
KJR82951.1
KJR83599.1
KJR87905.1
KJR88741.1
OAC98992.1
OAC99683.1
OAD00346.1
OAD01212.1
OAD01792.1
OAD02416.1
OAD02751.1
OAD03168.1
OAD03193.1
OAD03194.1
OAD03860.1
OAD04044.1
OAD04045.1
OAD04289.1
OAD04508.1
OAD04511.1
OAD04603.1
OAD04848.1
OAD04861.1
OAD04999.1
OAD05430.1
OAD05606.1
OAD05617.1
OAD06209.1
OAD06906.1
OAD07447.1
OAD07955.1
OAD08413.1
OAD08415.1
OAD08700.1
OAD08909.1
OAD09143.1
OAQ71509.1
OAQ82554.1
OAQ89054.1
OAQ90961.1
OAQ90975.1
OAQ94021.1
OAQ95043.1
OAQ95456.1
OAT01212.1
