# Supplementary material for: Diversity of Cell Wall Related Proteins in Human Pathogenic Fungi
Source: J Fungi (Basel). 2017 Dec 29;4(1):6. doi: 10.3390/jof4010006 (PMC5872309; doi:10.3390/jof4010006)
Supplement: Supplementary file 1 [file jof-04-00006-s001.zip › jof-252817-final-supplementary materials/Dataset S1_accession_lists/CE9.hmm.list]

AAW46775.1
ALO60845.1
AOW30376.1
CDH50089.1
EAL85179.1
EAL87759.1
EAS33390.3
EDN04493.1
EEA23370.1
EEA24704.1
EEH44118.1
EEQ92088.1
EER33303.1
EGD86969.1
EIE86384.1
GAQ12037.1
KEZ40075.1
KIR59122.1
KIW06508.1
KIW08053.1
KIW44632.1
KIW48762.1
KIW90189.1
KIW91913.1
KIW97631.1
KIX02631.1
KIX06318.1
KJR85734.1
OAD03439.1
OAD04540.1
OAQ93598.1
OAT02316.1
