# Supplementary material for: Diversity of Cell Wall Related Proteins in Human Pathogenic Fungi
Source: J Fungi (Basel). 2017 Dec 29;4(1):6. doi: 10.3390/jof4010006 (PMC5872309; doi:10.3390/jof4010006)
Supplement: Supplementary file 1 [file jof-04-00006-s001.zip › jof-252817-final-supplementary materials/Dataset S1_accession_lists/Ecm33.list]

AOW26000.1
AOW26935.1
AOW29671.1
CDH53334.1
CDH53550.1
CDH53551.1
CDH55375.1
CDH61555.1
EAL88879.1
EAL90106.1
EAS33091.3
EEA27964.1
EEH48420.2
EEQ83620.1
EER30231.1
EER33175.1
EGD91424.1
EIE81952.1
EIE85159.1
EIE90759.1
EIE91886.1
GAQ03123.1
GAQ07845.1
KEZ38750.1
KIV99268.1
KIV99269.1
KIW46260.1
KIW91415.1
KIX05090.1
KJR81079.1
KTW28683.1
OAC98479.1
OAC98806.1
OAD04690.1
OAQ82711.1
OAS99440.1
