# Supplementary material for: Diversity of Cell Wall Related Proteins in Human Pathogenic Fungi
Source: J Fungi (Basel). 2017 Dec 29;4(1):6. doi: 10.3390/jof4010006 (PMC5872309; doi:10.3390/jof4010006)
Supplement: Supplementary file 1 [file jof-04-00006-s001.zip › jof-252817-final-supplementary materials/Dataset S1_accession_lists/GH1.hmm.list]

EAL85457.1
EAL89296.1
EAL90802.1
EAL90968.1
EAL92323.1
EEA19886.1
EEA21933.1
EEA26357.1
EEQ89827.1
GAQ02718.1
GAQ04224.1
GAQ10339.1
GAQ10489.1
GAQ11785.1
GAQ12284.1
KEZ40196.1
KEZ41744.1
KEZ44838.1
KEZ45832.1
KEZ46413.1
KIW01101.1
KIW45272.1
KIW87495.1
KIW96454.1
KIX01985.1
KIX06488.1
KJR83637.1
KJR88658.1
OAQ89229.1
OAQ93365.1
OAQ93884.1
