# Supplementary material for: Diversity of Cell Wall Related Proteins in Human Pathogenic Fungi
Source: J Fungi (Basel). 2017 Dec 29;4(1):6. doi: 10.3390/jof4010006 (PMC5872309; doi:10.3390/jof4010006)
Supplement: Supplementary file 1 [file jof-04-00006-s001.zip › jof-252817-final-supplementary materials/Dataset S1_accession_lists/GH128.hmm.list]

AAW41433.1
AAW41614.1
AAW43837.2
AAW46222.2
AAW46223.1
AAW46655.1
ALO60404.1
ALO60405.1
ALO69707.1
EAL88690.2
EAL89037.1
EAS35758.3
EDN10115.1
EDP42838.1
EDP45074.1
EEA18931.1
EEA19974.1
EEA21169.1
EEA24834.1
EEA26221.1
EEA28825.1
EEH47619.1
EEQ92535.1
EGD86551.1
GAQ03307.1
KEZ45752.1
KIR58946.1
KIR59470.1
KIR59939.1
KIR63659.1
KIR63660.1
KIR67315.1
KIV98861.1
KIW03098.1
KIW05784.1
KIW05861.1
KIW36078.1
KIW36161.1
KIW41440.1
KIW41441.1
KIW41690.1
KIW43981.1
KIW47210.1
KIW93331.1
KIW96801.1
KIW97821.1
KIW99057.1
KIX03598.1
KIX03927.1
KJR85538.1
OAQ65659.1
OAQ69580.1
OAQ80899.1
OAQ88553.1
OAQ93977.1
