# Supplementary material for: Diversity of Cell Wall Related Proteins in Human Pathogenic Fungi
Source: J Fungi (Basel). 2017 Dec 29;4(1):6. doi: 10.3390/jof4010006 (PMC5872309; doi:10.3390/jof4010006)
Supplement: Supplementary file 1 [file jof-04-00006-s001.zip › jof-252817-final-supplementary materials/Dataset S1_accession_lists/GH12_glucanase.list]

EAL88184.1
GAQ11312.1
EEA28952.1
KEZ42063.1
CDH57791.1
KJR89555.1
OAQ81277.1
EEA20285.1
EAL86857.1
GAQ05884.1
GAQ11719.1
KIV99014.1
KIW05743.1
KIW48437.1
KIW48438.1
KIW96917.1
KIX10524.1
EEA19401.1
KIW03385.1
EAL86643.2
GAQ04950.1
KJR86027.1
OAQ63931.1
