# Supplementary material for: Diversity of Cell Wall Related Proteins in Human Pathogenic Fungi
Source: J Fungi (Basel). 2017 Dec 29;4(1):6. doi: 10.3390/jof4010006 (PMC5872309; doi:10.3390/jof4010006)
Supplement: Supplementary file 1 [file jof-04-00006-s001.zip › jof-252817-final-supplementary materials/Dataset S1_accession_lists/GH132.hmm.list]

AOW26995.1
AOW28463.1
AOW30028.1
EAL86926.1
EAL90726.1
EAS32350.3
EAS34230.1
EDN07312.1
EEA22486.1
EEA26439.1
EEH42259.1
EEQ87523.1
EER33243.1
EER33483.1
EER34126.1
EGD87376.1
EGD91247.1
GAQ05807.1
GAQ10557.1
KEZ41219.1
KEZ44460.1
KIW03515.1
KIW39810.1
KIW48877.1
KIW93418.1
KIW93765.1
KIX03540.1
KIX05429.1
KJR83149.1
KJR86785.1
KTW31790.1
OAQ91489.1
OAQ94897.1
