# Supplementary material for: Diversity of Cell Wall Related Proteins in Human Pathogenic Fungi
Source: J Fungi (Basel). 2017 Dec 29;4(1):6. doi: 10.3390/jof4010006 (PMC5872309; doi:10.3390/jof4010006)
Supplement: Supplementary file 1 [file jof-04-00006-s001.zip › jof-252817-final-supplementary materials/Dataset S1_accession_lists/GH135.hmm.list]

EAL85078.1
EAL88868.1
EAL92786.1
EBA27379.1
EBA27380.1
GAQ04047.1
GAQ04655.1
GAQ05073.1
GAQ08505.1
GAQ08506.1
GAQ12253.1
KEZ45093.1
KJR87731.1
