# Supplementary material for: Diversity of Cell Wall Related Proteins in Human Pathogenic Fungi
Source: J Fungi (Basel). 2017 Dec 29;4(1):6. doi: 10.3390/jof4010006 (PMC5872309; doi:10.3390/jof4010006)
Supplement: Supplementary file 1 [file jof-04-00006-s001.zip › jof-252817-final-supplementary materials/Dataset S1_accession_lists/GH13_glucan_branching.txt.list]

AAW40900.1
KIR69364.1
AOW30264.1
EER35246.1
CDH55036.1
EIE89160.1
OAD00869.1
EIE88449.1
KTW30956.1
OAQ90750.1
KJR87369.1
KEZ44732.1
KIV98638.1
EAL91552.1
GAQ09551.1
KFL61485.1
KIW44222.1
KIW99386.1
KIW92925.1
EEA25742.1
EAS30796.3
KFL61484.1
KGM91471.1
EDN09786.1
EEQ91971.1
