# Supplementary material for: Diversity of Cell Wall Related Proteins in Human Pathogenic Fungi
Source: J Fungi (Basel). 2017 Dec 29;4(1):6. doi: 10.3390/jof4010006 (PMC5872309; doi:10.3390/jof4010006)
Supplement: Supplementary file 1 [file jof-04-00006-s001.zip › jof-252817-final-supplementary materials/Dataset S1_accession_lists/GH16_glucanase.list]

EDP41443.1
AAW41079.1
KIR69205.1
KIW09272.1
EDN08037.1
EEA21790.1
AOW28214.1
EER33322.1
OAQ93293.1
KEZ45261.1
KJR81897.1
KIW89857.1
KIW40666.1
KIX04468.1
EGD89973.2
EAS33538.3
EAL87409.1
GAQ07225.1
EEH48332.2
EEQ86609.1
EIE78636.1
OAD02228.1
CDH58482.1
EIE88384.1
OAD02581.1
CDH54156.1
EIE89164.1
CDH50984.1
OAD08573.1
OAQ92694.1
KEZ43534.1
KJR82514.1
KEZ42985.1
OAQ89591.1
OAQ92307.1
EEA26108.1
KEZ44587.1
OAQ91223.1
KIW03047.1
KEZ40768.1
KJR84872.1
EGD86795.2
KIW94828.1
KIW41269.1
KIX04009.1
EAL88702.1
GAQ03296.1
EDN10126.1
EEH47607.2
EEQ92526.1
OAT02510.1
OAT02511.1
KIW00184.1
KIW44529.1
KIW90340.1
EAL85716.1
GAQ03727.1
KIW06074.1
KJR82146.1
EEA25659.1
EEA25529.1
EAL90947.1
GAQ10363.1
EAS35748.3
EDN10032.1
EEQ88277.2
AOW29885.1
EER30311.1
AOW29056.1
EER35524.1
KJR86076.1
KEZ39419.1
OAQ60099.1
KIW42734.1
KIW96642.1
KIX07020.1
EDN05946.1
EEH50785.2
EEQ89986.1
KIW08294.1
EAS28087.3
EGD92242.1
EEA24804.1
EAL92657.2
GAQ04516.1
KJR86497.1
KEZ39187.1
EBA27426.1
GAQ09882.1
EDP42108.1
EER30813.1
AOW28590.1
KIW39884.1
KIX05466.1
EEH42350.2
EDN07388.1
EGD87491.2
EAS34397.3
GAQ06571.1
EEA22558.1
EAL93481.1
AAW43075.1
KIR57644.1
EDP45387.1
AAW43216.1
KIR60305.1
AAW43249.1
KIR60302.1
AAW44199.2
KIR64030.1
EDP45173.1
EDP45174.1
KIW04763.1
OAQ94113.1
KIW44834.1
KIW90417.1
KIX06541.1
CDH58389.1
EIE81294.1
OAD04093.1
KIR68677.1
EEA21170.1
OAQ85511.1
KEZ45876.1
EEA23630.1
GAQ09479.1
KIW42888.1
EAS29091.3
EGD86460.1
KIW40898.1
KIW94151.1
KIW39428.1
KIW48575.1
KIW94382.1
KJR86079.1
KEZ39434.1
OAQ89580.1
KIW90581.1
KJR82446.1
OAQ93839.1
KJR84723.1
EAL89290.1
KEZ38863.1
EAL86592.1
GAQ05026.1
OAQ80847.1
KJR84918.1
EEA20189.1
AAW45279.2
AAW46729.2
KEZ41128.1
OAQ95002.1
KIW98963.1
KIX07044.1
KIW42741.1
KEZ45147.1
OAQ82958.1
KJR86639.1
OAQ85714.1
KIW41514.1
KIX06078.1
EEA24114.1
EAL86076.1
GAQ08834.1
EAL89457.1
GAQ08446.1
EAL93731.1
GAQ06340.1
EAS33820.3
EGD89953.1
EEH42999.2
EDN08296.1
EEQ86361.1
KIW01851.1
EEA26568.1
KJR89950.1
AAW42432.1
KIR67641.1
EDP43148.1
EDP44002.1
EEA27359.1
KJR84397.1
KIW37555.1
KIW97726.1
EIE79176.1
OAD00833.1
OAQ91243.1
OAD01513.1
EIE85485.1
EIE90728.1
EAS31087.3
EGD88315.1
EEQ89257.2
KIX09832.1
KIW44265.1
KIW99327.1
KIW37831.1
KIW98310.1
KIW07452.1
KIX01399.1
KIW42209.1
KIW92298.1
EAL88240.1
GAQ11262.1
KIW01899.1
EEA21546.1
KIX09630.1
EEQ90033.2
KIW98599.1
KIW39096.1
AAW45003.1
KIR57990.1
AAW46065.1
KIR57832.1
AAW46063.1
KIR57834.1
