# Supplementary material for: Diversity of Cell Wall Related Proteins in Human Pathogenic Fungi
Source: J Fungi (Basel). 2017 Dec 29;4(1):6. doi: 10.3390/jof4010006 (PMC5872309; doi:10.3390/jof4010006)
Supplement: Supplementary file 1 [file jof-04-00006-s001.zip › jof-252817-final-supplementary materials/Dataset S1_accession_lists/GH17.hmm.list]

AAW47222.2
AOW25936.1
AOW27981.1
AOW28906.1
AOW28996.1
AOW29820.1
CDH49655.1
CDH50675.1
CDH52611.1
EAL85324.1
EAL86311.1
EAL89078.1
EAL90473.1
EAL91721.1
EAS30014.2
EAS31266.3
EAS31500.1
EAS36402.3
EDN02825.1
EDN03963.1
EDN08792.1
EEA22070.1
EEA23867.1
EEA23986.1
EEH42531.2
EEH46500.1
EEH46764.1
EEH48843.1
EEQ84668.1
EEQ85060.2
EEQ85188.1
EEQ89065.1
EER31876.1
EER35231.1
EER35292.1
EER35430.1
EGD84856.1
EGD88019.1
EGD89333.1
EGD91741.1
EIE75827.1
EIE86602.1
EIE90604.1
GAQ02926.1
GAQ05337.1
GAQ09381.1
GAQ10802.1
GAQ11900.1
KEZ41172.1
KEZ44616.1
KIR58417.1
KIV99004.1
KIV99457.1
KIV99458.1
KIW00395.1
KIW04523.1
KIW04524.1
KIW07955.1
KIW37789.1
KIW38337.1
KIW40131.1
KIW42085.1
KIW43130.1
KIW43131.1
KIW46131.1
KIW48900.1
KIW89399.1
KIW89664.1
KIW92874.1
KIW95260.1
KIW97872.1
KIW98920.1
KIW99357.1
KIX00494.1
KIX00740.1
KIX03409.1
KIX04443.1
KIX04861.1
KIX09507.1
KJR80599.1
KJR83323.1
KTW32103.1
OAC99299.1
OAD01936.1
OAD03024.1
OAQ76894.1
OAQ80824.1
OAQ91610.1
OAQ93170.1
OAQ94628.1
OAT02829.1
OAT02830.1
