# Supplementary material for: Diversity of Cell Wall Related Proteins in Human Pathogenic Fungi
Source: J Fungi (Basel). 2017 Dec 29;4(1):6. doi: 10.3390/jof4010006 (PMC5872309; doi:10.3390/jof4010006)
Supplement: Supplementary file 1 [file jof-04-00006-s001.zip › jof-252817-final-supplementary materials/Dataset S1_accession_lists/GH18.hmm.list]

AAW43533.1
AAW44589.2
AAW45591.1
AAW46130.2
AOW27242.1
AOW29822.1
AOW30789.1
AOW31663.1
CDH48511.1
CDH50649.1
CDH51655.1
CDH52055.1
CDH53129.1
CDH53723.1
CDH53810.1
CDH54683.1
CDH55922.1
CDH57489.1
CDH59454.1
EAL85027.1
EAL85097.1
EAL85910.2
EAL85921.2
EAL85930.1
EAL85953.1
EAL86728.1
EAL86957.1
EAL87745.2
EAL87991.2
EAL88780.2
EAL88829.2
EAL89210.1
EAL91911.1
EAL92453.2
EAL92857.2
EAS31116.1
EAS31869.3
EAS32798.3
EAS33726.1
EAS33737.3
EAS34226.3
EAS34994.3
EAS37441.1
EBA27257.1
EBA27475.1
EDN02703.1
EDN03385.1
EDN06047.1
EDN07813.1
EDN08232.1
EDN09398.1
EDN10035.1
EDN10083.1
EDP44622.1
EEA18909.1
EEA19154.1
EEA19335.1
EEA19392.1
EEA19455.1
EEA19613.1
EEA19967.1
EEA21335.1
EEA22120.1
EEA22322.1
EEA22359.1
EEA22427.1
EEA23753.1
EEA24256.1
EEA24292.1
EEA24295.1
EEA25067.1
EEA25540.1
EEA25966.1
EEA26398.1
EEA26592.1
EEA26787.1
EEA27403.1
EEA27477.1
EEA28695.1
EEA28851.1
EEA29070.1
EEH42924.1
EEH44705.2
EEH47249.2
EEQ84367.2
EEQ88507.2
EEQ90757.1
EEQ91094.1
EER30428.1
EER31004.1
EER34566.1
EER36325.1
EGD83935.1
EGD86084.1
EGD86448.1
EGD87370.1
EGD87507.2
EGD89382.1
EGD89421.1
EGD90410.2
EGD90699.2
EGD90703.1
EGD91508.2
EIE76212.1
EIE76630.1
EIE77834.1
EIE79818.1
EIE80845.1
EIE82906.1
EIE83448.1
EIE85402.1
EIE85542.1
EIE86441.1
EIE88924.1
EIE89223.1
EIE89948.1
EIE91388.1
EIE91459.1
GAQ03175.1
GAQ03931.1
GAQ04343.1
GAQ04724.1
GAQ04729.1
GAQ05331.1
GAQ05774.1
GAQ08943.1
GAQ08963.1
GAQ08972.1
GAQ08982.1
GAQ09750.1
GAQ10344.1
GAQ11513.1
GAQ12209.1
GAQ12270.1
KEZ38886.1
KEZ40243.1
KEZ41923.1
KEZ42030.1
KEZ42038.1
KEZ42988.1
KEZ43433.1
KEZ43542.1
KEZ43665.1
KEZ43715.1
KEZ43905.1
KEZ44096.1
KEZ44525.1
KEZ44610.1
KEZ45460.1
KEZ45778.1
KEZ46775.1
KFL60441.1
KFL61108.1
KFL62412.1
KFL62413.1
KFL62414.1
KFL62415.1
KFL62416.1
KFL62417.1
KFL62418.1
KGM91623.1
KIR60086.1
KIR62470.1
KIR63594.1
KIR68021.1
KIV99352.1
KIW00913.1
KIW05112.1
KIW07538.1
KIW37397.1
KIW39003.1
KIW40576.1
KIW41402.1
KIW41507.1
KIW46039.1
KIW88357.1
KIW89129.1
KIW92524.1
KIW92550.1
KIW96253.1
KIX00972.1
KIX09220.1
KIX09252.1
KJF60702.1
KJR79809.1
KJR81180.1
KJR81976.1
KJR82025.1
KJR82391.1
KJR82412.1
KJR82689.1
KJR83154.1
KJR83567.1
KJR84735.1
KJR84901.1
KJR85098.1
KJR85825.1
KJR86227.1
KJR86455.1
KJR87859.1
KJR88873.1
KJR89349.1
KJR89938.1
OAC98293.1
OAC99814.1
OAD00027.1
OAD00060.1
OAD01770.1
OAD02178.1
OAD02244.1
OAD02740.1
OAD03003.1
OAD03902.1
OAD04885.1
OAD05406.1
OAD07366.1
OAD08541.1
OAD09139.1
OAQ57936.1
OAQ58066.1
OAQ58239.1
OAQ58915.1
OAQ59078.1
OAQ59080.1
OAQ59091.1
OAQ60073.1
OAQ61389.1
OAQ63874.1
OAQ63876.1
OAQ65766.1
OAQ67513.1
OAQ71487.1
OAQ76901.1
OAQ76929.1
OAQ82763.1
OAQ83059.1
OAQ83208.1
OAQ85219.1
OAQ85235.1
OAQ85740.1
OAQ85842.1
OAQ88187.1
OAQ88945.1
OAQ89809.1
OAQ90264.1
OAQ90492.1
OAQ90563.1
OAQ90977.1
OAQ91795.1
OAQ92910.1
OAQ95143.1
OAQ95605.1
OAS99913.1
OAS99914.1
OAT01116.1
OAT02123.1
OAT02124.1
