# Supplementary material for: Diversity of Cell Wall Related Proteins in Human Pathogenic Fungi
Source: J Fungi (Basel). 2017 Dec 29;4(1):6. doi: 10.3390/jof4010006 (PMC5872309; doi:10.3390/jof4010006)
Supplement: Supplementary file 1 [file jof-04-00006-s001.zip › jof-252817-final-supplementary materials/Dataset S1_accession_lists/GH20.hmm.list]

AAW44323.1
AOW29773.1
CDH49056.1
CDH50182.1
CDH51554.1
CDH58006.1
EAL85269.1
EAL87163.1
EAS33954.1
EAS35750.3
EDN05725.1
EDN10122.1
EDN10237.1
EEA18669.1
EEA21340.1
EEH43040.1
EEH47611.1
EEH50649.1
EEQ92352.1
EEQ92529.1
EER31079.1
EGD86487.1
EGD88529.1
EIE76005.1
EIE80852.1
EIE81502.1
EIE87379.1
GAQ07470.1
GAQ11950.1
KEZ44583.1
KIR58237.1
KIW44776.1
KIW45311.1
KIW90488.1
KIW96028.1
KIX05982.1
KIX06130.1
KJF60477.1
KJR84868.1
OAD01901.1
OAD03080.1
OAD03090.1
OAD07647.1
OAQ78161.1
OAQ78169.1
OAQ88885.1
OAQ89374.1
OAQ90480.1
OAQ94027.1
OAQ94304.1
OAT01320.1
OAT01321.1
OAT01322.1
OAT02512.1
OAT02513.1
