# Supplementary material for: Diversity of Cell Wall Related Proteins in Human Pathogenic Fungi
Source: J Fungi (Basel). 2017 Dec 29;4(1):6. doi: 10.3390/jof4010006 (PMC5872309; doi:10.3390/jof4010006)
Supplement: Supplementary file 1 [file jof-04-00006-s001.zip › jof-252817-final-supplementary materials/Dataset S1_accession_lists/GH28_rhamno.list]

EAL84408.1
GAQ10169.1
EEA21249.1
KJR80662.1
KIW02996.1
KIW02997.1
EEA23062.1
EAL91553.1
GAQ09550.1
