# Supplementary material for: Diversity of Cell Wall Related Proteins in Human Pathogenic Fungi
Source: J Fungi (Basel). 2017 Dec 29;4(1):6. doi: 10.3390/jof4010006 (PMC5872309; doi:10.3390/jof4010006)
Supplement: Supplementary file 1 [file jof-04-00006-s001.zip › jof-252817-final-supplementary materials/Dataset S1_accession_lists/GH29.hmm.list]

CDH60687.1
OAC99263.1
OAD04268.1
OAQ58775.1
OAQ60810.1
OAQ78051.1
OAQ81316.1
OAQ85960.1
