# Supplementary material for: Diversity of Cell Wall Related Proteins in Human Pathogenic Fungi
Source: J Fungi (Basel). 2017 Dec 29;4(1):6. doi: 10.3390/jof4010006 (PMC5872309; doi:10.3390/jof4010006)
Supplement: Supplementary file 1 [file jof-04-00006-s001.zip › jof-252817-final-supplementary materials/Dataset S1_accession_lists/GH2_exo-b-glucosaminidase.list]

EGD86481.1
KJR88248.1
OAQ75745.1
OAQ81121.1
EEA26758.1
EAL84379.1
GAQ10013.1
