# Supplementary material for: Diversity of Cell Wall Related Proteins in Human Pathogenic Fungi
Source: J Fungi (Basel). 2017 Dec 29;4(1):6. doi: 10.3390/jof4010006 (PMC5872309; doi:10.3390/jof4010006)
Supplement: Supplementary file 1 [file jof-04-00006-s001.zip › jof-252817-final-supplementary materials/Dataset S1_accession_lists/GH30_b-1,6-glucanase.list]

KIW90092.1
OAQ92727.1
EEA25146.1
EEA19831.1
EAL85472.1
GAQ11766.1
KEZ44847.1
KJR86402.1
KJR83988.1
EEA27202.1
GAQ05364.1
KEZ39146.1
KJR86137.1
EEA19700.1
KIW41462.1
KIW89636.1
