# Supplementary material for: Diversity of Cell Wall Related Proteins in Human Pathogenic Fungi
Source: J Fungi (Basel). 2017 Dec 29;4(1):6. doi: 10.3390/jof4010006 (PMC5872309; doi:10.3390/jof4010006)
Supplement: Supplementary file 1 [file jof-04-00006-s001.zip › jof-252817-final-supplementary materials/Dataset S1_accession_lists/GH31_glucosidase.txt.list]

CDH52922.1
EIE78063.1
OAC99402.1
KTW32381.1
AOW29468.1
EER30792.1
EDP45637.1
EDP45638.1
AAW41957.1
KIR59768.1
KIW01512.1
OAQ85838.1
KEZ39892.1
KJR85042.1
KIW92789.1
KIW45991.1
KIX08989.1
EGD88310.2
EAS31084.3
EEH42703.1
EDN02681.1
EEQ89263.1
EEA24216.1
EAL85956.1
GAQ08941.1
