# Supplementary material for: Diversity of Cell Wall Related Proteins in Human Pathogenic Fungi
Source: J Fungi (Basel). 2017 Dec 29;4(1):6. doi: 10.3390/jof4010006 (PMC5872309; doi:10.3390/jof4010006)
Supplement: Supplementary file 1 [file jof-04-00006-s001.zip › jof-252817-final-supplementary materials/Dataset S1_accession_lists/GH38.hmm.list]

AAW41087.1
AOW29006.1
CDH55124.1
CDH57880.1
EAL92756.1
EAS28851.1
EDN07767.1
EEA19117.1
EEH48064.1
EEQ88551.1
EER35417.1
EER35423.1
EIE76516.1
EIE88143.1
GAQ04614.1
GAQ12351.1
KEZ44344.1
KFL63024.1
KIR69063.1
KIW07803.1
KIW91920.1
KIX02621.1
KJR83410.1
OAC98901.1
OAD05572.1
OAQ91180.1
