# Supplementary material for: Diversity of Cell Wall Related Proteins in Human Pathogenic Fungi
Source: J Fungi (Basel). 2017 Dec 29;4(1):6. doi: 10.3390/jof4010006 (PMC5872309; doi:10.3390/jof4010006)
Supplement: Supplementary file 1 [file jof-04-00006-s001.zip › jof-252817-final-supplementary materials/Dataset S1_accession_lists/GH3_b-glucosidase.list]

GAQ05395.1
GAQ02965.1
KEZ44948.1
KEZ45572.1
KIV98805.1
KIW36466.1
KIW35956.1
KIW07563.1
KEZ42426.1
KJR80646.1
AAW43737.2
KIR57906.1
AAW44922.2
KIR59402.1
KEZ45039.1
EAL86307.1
GAQ05329.1
KIW93702.1
KIW95003.1
AOW28223.1
EER33314.1
EAL84867.1
KIW47845.1
EEA23293.1
OAQ75963.1
EAL89285.1
GAQ02741.1
EAL89033.1
KJR83573.1
EEA24241.1
EAL91877.1
GAQ09228.1
KEZ38722.1
OAQ81236.1
KIW05918.1
KIW45752.1
KIX02398.1
KIW48516.1
KIW91869.1
CDH54916.1
EIE84676.1
OAD01491.1
CDH55371.1
CDH54271.1
CDH54259.1
CDH54270.1
OAD03254.1
OAD06459.1
EIE77281.1
EIE79560.1
EIE79852.1
EIE79853.1
OAQ58286.1
OAQ61290.1
KEZ45775.1
KJR88351.1
EEA22879.1
EEA23682.1
EAL86858.1
GAQ05883.1
AOW31603.1
EER30526.1
KEZ44905.1
KJR80750.1
EEA25364.1
EAL88721.1
GAQ03279.1
EAS36009.3
EEH47439.1
EDN09966.1
EEQ88361.1
OAT00736.1
KJR86064.1
KIW00713.1
KIW47429.1
KIW96733.1
KIX10303.1
EEA26829.1
EAL85682.1
GAQ03668.1
EGD85006.1
EAS27492.3
OAT02098.1
OAT02099.1
EDN08586.1
EEH48625.2
KIW47945.1
KJR87692.1
GAQ02706.1
KIW01897.1
EAL84958.1
GAQ12124.1
OAQ85373.1
KEZ43352.1
EAL91070.1
GAQ10228.1
KJR89155.1
KEZ42101.1
OAQ80948.1
OAQ82634.1
EDP43444.1
AAW42237.1
KIR69408.1
KEZ40873.1
EEA19214.1
GAQ05079.1
KIW09309.1
KIW87831.1
KEZ42847.1
KJR79934.1
OAQ89532.1
KEZ42625.1
KJR81412.1
KIW06195.1
KIW06196.1
KIW88732.1
KIW44986.1
KIX06192.1
EEA27574.1
EEA28836.1
EAL88289.1
GAQ11216.1
EEH44194.2
EDN02329.1
EEQ83767.1
EAS32864.3
EGD84201.1
KFL60255.1
