# Supplementary material for: Diversity of Cell Wall Related Proteins in Human Pathogenic Fungi
Source: J Fungi (Basel). 2017 Dec 29;4(1):6. doi: 10.3390/jof4010006 (PMC5872309; doi:10.3390/jof4010006)
Supplement: Supplementary file 1 [file jof-04-00006-s001.zip › jof-252817-final-supplementary materials/Dataset S1_accession_lists/GH3_b-N-acetylglucosaminidase.list]

AOW30790.1
EER36323.1
KJR85735.1
KEZ40074.1
OAQ93599.1
KIW08054.1
EEA24700.1
EAL85175.2
GAQ12041.1
KJF60968.1
KIW87040.1
KIX04129.1
KIW41317.1
KIW41318.1
KIW41319.1
EGD86973.1
EEH44111.2
EDN04485.1
OAT02321.1
OAT02322.1
OAT02323.1
