# Supplementary material for: Diversity of Cell Wall Related Proteins in Human Pathogenic Fungi
Source: J Fungi (Basel). 2017 Dec 29;4(1):6. doi: 10.3390/jof4010006 (PMC5872309; doi:10.3390/jof4010006)
Supplement: Supplementary file 1 [file jof-04-00006-s001.zip › jof-252817-final-supplementary materials/Dataset S1_accession_lists/GH43_galactan_1,3-b-galactosidase.txt.list]

GAQ10153.1
EAL91200.1
GAQ09905.1
KIW09053.1
EAL84917.1
GAQ12085.1
EEA21371.1
KEZ42858.1
KJR79956.1
