# Supplementary material for: Diversity of Cell Wall Related Proteins in Human Pathogenic Fungi
Source: J Fungi (Basel). 2017 Dec 29;4(1):6. doi: 10.3390/jof4010006 (PMC5872309; doi:10.3390/jof4010006)
Supplement: Supplementary file 1 [file jof-04-00006-s001.zip › jof-252817-final-supplementary materials/Dataset S1_accession_lists/GH47.hmm.list]

AAW43838.1
AAW44752.1
AAW46395.2
AOW26050.1
AOW27418.1
CDH49428.1
CDH50844.1
CDH50953.1
CDH52163.1
CDH57415.1
EAL84665.1
EAL88534.1
EAL89076.1
EAL89781.1
EAL90787.1
EAS28127.3
EAS29000.2
EAS31846.3
EAS32290.3
EAS36404.3
EDN03315.1
EDN04787.1
EDN05751.1
EDN07672.1
EDN07890.1
EDN08795.1
EDN08836.1
EDN09338.1
EDP41664.1
EDP43927.1
EEA18799.1
EEA21523.1
EEA22772.1
EEA23095.1
EEA23988.1
EEA26373.1
EEA27164.1
EEH44762.2
EEH47977.1
EEH48215.2
EEH48846.1
EEH48890.2
EEH50678.1
EEQ84430.1
EEQ85803.1
EEQ85858.1
EEQ86785.1
EEQ86976.1
EEQ88638.1
EEQ89805.2
EER31569.1
EER34579.1
EGD84200.1
EGD84794.2
EGD85332.2
EGD89072.2
EGD91185.2
EIE75683.1
EIE76257.1
EIE79540.1
EIE81853.1
EIE82482.1
EIE82937.1
EIE83384.1
EIE87209.1
EIE89511.1
EIE92691.1
GAQ02927.1
GAQ03458.1
GAQ04948.1
GAQ05341.1
GAQ05595.1
GAQ08162.1
GAQ10504.1
KEZ38770.1
KEZ42386.1
KEZ42990.1
KEZ43506.1
KEZ44269.1
KEZ45255.1
KFL61920.1
KIR58826.1
KIR63838.1
KIR68193.1
KIV99396.1
KIV99826.1
KIW01779.1
KIW02077.1
KIW02999.1
KIW03380.1
KIW04334.1
KIW06112.1
KIW06867.1
KIW09139.1
KIW09176.1
KIW37374.1
KIW42619.1
KIW45193.1
KIW46097.1
KIW46414.1
KIW48315.1
KIW86924.1
KIW89397.1
KIW94401.1
KIW95946.1
KIW97873.1
KIX00372.1
KIX00738.1
KIX03252.1
KIX04445.1
KIX05669.1
KIX06022.1
KJF61379.1
KJR79837.1
KJR80016.1
KJR80373.1
KJR81773.1
KJR84282.1
KJR89147.1
KJR89838.1
KTW28218.1
OAC97992.1
OAC98796.1
OAD03095.1
OAD03705.1
OAD04015.1
OAD06708.1
OAD09193.1
OAQ79346.1
OAQ80820.1
OAQ80911.1
OAQ91971.1
OAQ92161.1
OAQ92367.1
OAQ92796.1
OAQ95224.1
OAT01751.1
OAT01752.1
