# Supplementary material for: Diversity of Cell Wall Related Proteins in Human Pathogenic Fungi
Source: J Fungi (Basel). 2017 Dec 29;4(1):6. doi: 10.3390/jof4010006 (PMC5872309; doi:10.3390/jof4010006)
Supplement: Supplementary file 1 [file jof-04-00006-s001.zip › jof-252817-final-supplementary materials/Dataset S1_accession_lists/GH55.hmm.list]

EAL84484.1
EAL87141.1
EAL89039.1
EAL89165.1
EAL90777.1
EAL92821.1
EAS32151.1
EDN05706.1
EDN07550.1
EDN10761.1
EDP43894.1
EDP43895.1
EEA18517.1
EEA18609.1
EEA18713.1
EEA18714.1
EEA19835.1
EEA23742.1
EEA25430.1
EEH42885.2
EEH43233.2
EEH47201.2
EEH50621.1
EEQ89735.1
EGD90759.2
GAQ02850.1
GAQ02996.1
GAQ04693.1
GAQ07491.1
GAQ07546.1
GAQ07620.1
GAQ08602.1
GAQ09141.1
GAQ09970.1
GAQ10343.1
GAQ10512.1
KEZ39345.1
KEZ41476.1
KEZ41672.1
KEZ42987.1
KEZ43479.1
KEZ46404.1
KIW01772.1
KIW04779.1
KIW39982.1
KIW40787.1
KIW44669.1
KIW88425.1
KIW93281.1
KIW93449.1
KIX04498.1
KJR81874.1
KJR83277.1
KJR86051.1
KJR86111.1
KJR86224.1
KJR87858.1
OAQ59092.1
OAQ65705.1
OAQ69579.1
OAQ82678.1
OAQ83279.1
OAQ85207.1
OAQ88122.1
OAQ89525.1
OAQ93872.1
OAT00127.1
OAT01882.1
OAT01883.1
