# Supplementary material for: Diversity of Cell Wall Related Proteins in Human Pathogenic Fungi
Source: J Fungi (Basel). 2017 Dec 29;4(1):6. doi: 10.3390/jof4010006 (PMC5872309; doi:10.3390/jof4010006)
Supplement: Supplementary file 1 [file jof-04-00006-s001.zip › jof-252817-final-supplementary materials/Dataset S1_accession_lists/GH5_b-1,3,1,6-glucanase.list]

EIE86241.1
EIE80445.1
OAD00186.1
OAQ90374.1
KIX09235.1
KJR89808.1
EEA20436.1
EAL93231.1
GAQ06780.1
AAW43562.1
KIR58964.1
AAW40834.1
KIR67387.1
EDP42464.1
AAW43031.2
KIR57683.1
KIW09515.1
EEA21747.1
EAL88072.1
GAQ11411.1
EEH42795.1
EGD90008.1
EDN08074.1
EEQ86572.1
AOW25980.1
EER31552.1
KIW40468.1
KIW89916.1
KIX07942.1
AOW27685.1
EER35039.1
AOW25944.1
EER31881.1
AAW45154.1
KIR58175.1
EDP42619.1
EDP44941.1
CDH58318.1
KIX09236.1
EEA27622.1
AOW27007.1
EER33257.1
KIW96424.1
KIX02015.1
CDH56002.1
CDH57153.1
EIE76115.1
OAD07335.1
EIE77287.1
AAW44208.2
KIR64042.1
KIR59643.1
AAW46508.1
AAW46509.1
KIW01817.1
KEZ40400.1
KJR79814.1
OAQ93611.1
KEZ40275.1
KJR85721.1
EDN10019.1
EEH47504.2
EEQ88292.1
KIW04369.1
KIX05781.1
KIW96202.1
KIW45592.1
EAS35851.2
EEA28206.1
EAL88774.1
GAQ03223.1
