# Supplementary material for: Diversity of Cell Wall Related Proteins in Human Pathogenic Fungi
Source: J Fungi (Basel). 2017 Dec 29;4(1):6. doi: 10.3390/jof4010006 (PMC5872309; doi:10.3390/jof4010006)
Supplement: Supplementary file 1 [file jof-04-00006-s001.zip › jof-252817-final-supplementary materials/Dataset S1_accession_lists/GH63_alpha.list]

AOW29337.1
EER32362.1
KTW28648.1
EDP44589.1
CDH50432.1
OAC97942.1
EIE76170.1
EIE82088.1
KIV99073.1
KJR89943.1
KEZ44127.1
OAQ85804.1
EGD84975.1
KIX09099.1
KIW38302.1
KIW97396.1
EAS27582.3
EEH48682.2
EDN08630.1
EEQ91595.1
EEA26885.1
EAL85619.1
GAQ03611.1
