# Supplementary material for: Diversity of Cell Wall Related Proteins in Human Pathogenic Fungi
Source: J Fungi (Basel). 2017 Dec 29;4(1):6. doi: 10.3390/jof4010006 (PMC5872309; doi:10.3390/jof4010006)
Supplement: Supplementary file 1 [file jof-04-00006-s001.zip › jof-252817-final-supplementary materials/Dataset S1_accession_lists/GH64.hmm.list]

EEA25517.1
EEA26007.1
EEA26807.1
KIW06294.1
KIW06295.1
KIW06871.1
KIW09063.1
KIW35983.1
KIW36167.1
KIW36641.1
KIW38656.1
KIW40801.1
KIW41493.1
KIW87084.1
KIX04487.1
KJR82375.1
KJR88781.1
OAQ89820.1
OAQ92730.1
