# Supplementary material for: Diversity of Cell Wall Related Proteins in Human Pathogenic Fungi
Source: J Fungi (Basel). 2017 Dec 29;4(1):6. doi: 10.3390/jof4010006 (PMC5872309; doi:10.3390/jof4010006)
Supplement: Supplementary file 1 [file jof-04-00006-s001.zip › jof-252817-final-supplementary materials/Dataset S1_accession_lists/GH71.hmm.list]

AAW42417.1
AAW43152.2
AAW44487.2
AAW47079.1
EAL85367.1
EAL85399.1
EAL85912.1
EAL86726.1
EAL86742.1
EAL87492.1
EAL87779.1
EBA27333.1
EDN05523.1
EEA19610.1
EEA20869.1
EEA22621.1
EEA23262.1
EEA24348.1
EEA26272.1
EEA26516.1
EEH42641.2
EEQ89186.1
GAQ03739.1
GAQ05287.1
GAQ06001.1
GAQ06497.1
GAQ07152.1
GAQ08424.1
GAQ08732.1
GAQ08980.1
GAQ09972.1
GAQ11865.1
KEZ38993.1
KIR58495.1
KIR67651.1
KIR67961.1
KIR68438.1
KIW92519.1
OAQ81157.1
