# Supplementary material for: Diversity of Cell Wall Related Proteins in Human Pathogenic Fungi
Source: J Fungi (Basel). 2017 Dec 29;4(1):6. doi: 10.3390/jof4010006 (PMC5872309; doi:10.3390/jof4010006)
Supplement: Supplementary file 1 [file jof-04-00006-s001.zip › jof-252817-final-supplementary materials/Dataset S1_accession_lists/GH72.hmm.list]

AAW47197.1
AOW25724.1
AOW25920.1
AOW28802.1
AOW29201.1
AOW29943.1
CDH50216.1
CDH53949.1
EAL84955.1
EAL87215.1
EAL87626.1
EAL88984.1
EAL89081.1
EAL92264.1
EAL93577.1
EAS28597.1
EAS32458.3
EAS34827.3
EAS36397.3
EDN04701.1
EDN08786.1
EDN09637.1
EDN10749.1
EEA21511.1
EEA24354.1
EEA25872.1
EEA27055.1
EEA27316.1
EEH44506.2
EEH47188.2
EEH48839.1
EEH48997.1
EEQ85067.1
EEQ89522.1
EEQ91175.2
EER30361.1
EER31514.1
EER31852.1
EER32271.1
EER35373.1
EGD84343.1
EGD84853.1
EGD85147.1
EGD89712.2
EIE83558.1
EIE91684.1
GAQ02923.1
GAQ03024.1
GAQ04169.1
GAQ06490.1
GAQ07028.1
GAQ07410.1
GAQ12120.1
KEZ40710.1
KEZ46098.1
KEZ46149.1
KEZ46619.1
KFL60315.1
KFL60316.1
KIR57476.1
KIV99590.1
KIW02546.1
KIW02770.1
KIW02780.1
KIW03424.1
KIW39204.1
KIW39967.1
KIW43649.1
KIW46649.1
KIW46650.1
KIW89005.1
KIW93644.1
KIW94023.1
KIW97945.1
KIX00041.1
KIX02679.1
KIX03153.1
KIX05497.1
KIX06896.1
KJR81157.1
KJR83011.1
KJR87053.1
KJR87639.1
KTW26263.1
KTW29036.1
OAD04001.1
OAQ61328.1
OAQ77980.1
OAQ82702.1
OAQ88353.1
OAQ88703.1
OAS99616.1
OAS99617.1
