# Supplementary material for: Diversity of Cell Wall Related Proteins in Human Pathogenic Fungi
Source: J Fungi (Basel). 2017 Dec 29;4(1):6. doi: 10.3390/jof4010006 (PMC5872309; doi:10.3390/jof4010006)
Supplement: Supplementary file 1 [file jof-04-00006-s001.zip › jof-252817-final-supplementary materials/Dataset S1_accession_lists/GH75_chitosanase.list]

EGD88078.1
EGD90700.2
EAS28569.3
EAL85075.1
GAQ12250.1
EAL84291.1
GAQ10133.1
OAQ77973.1
OAQ88808.1
KJR82492.1
EAL92088.2
GAQ04002.1
EEA26294.1
EAL84215.1
GAQ03901.1
KIW02779.1
OAQ82976.1
KEZ40896.1
OAQ76919.1
