# Supplementary material for: Diversity of Cell Wall Related Proteins in Human Pathogenic Fungi
Source: J Fungi (Basel). 2017 Dec 29;4(1):6. doi: 10.3390/jof4010006 (PMC5872309; doi:10.3390/jof4010006)
Supplement: Supplementary file 1 [file jof-04-00006-s001.zip › jof-252817-final-supplementary materials/Dataset S1_accession_lists/GH76_a-1,6-mannosyltransferase.list]

EEH45344.1
OAS99466.1
KTW26934.1
AOW27182.1
EER34367.1
AOW27106.1
EER34262.1
KIW01992.1
KIW45120.1
KIW06565.1
KIW89569.1
KEZ40473.1
KJR87303.1
OAQ85165.1
OAQ94745.1
KIV98810.1
KIW42819.1
KIW92618.1
KIX09348.1
KIW89385.1
KIW36830.1
KIW42564.1
KIX01833.1
EAL84420.1
GAQ07554.1
EAL86318.1
GAQ05345.1
EEA25126.1
EAL86486.1
GAQ05153.1
EEA21278.1
EAL87885.1
GAQ11610.1
KJR89722.1
KEZ39356.1
OAQ89585.1
KJR84692.1
KJR89655.1
KJR87984.1
KJR88978.1
OAQ91927.1
OAQ85212.1
OAQ90326.1
KEZ38781.1
KEZ45599.1
OAQ82615.1
EAL86352.1
GAQ05316.1
OAQ85640.1
KEZ39084.1
KJR82966.1
EGD85020.1
EAS27478.1
EEH48614.1
EDN08578.1
EEQ91658.1
KIW00946.1
KIW09438.1
KIW96705.1
KIW47187.1
KIX10333.1
EEA19902.1
EAL84356.1
GAQ10032.1
EAS30132.3
EGD89192.1
EEH43904.2
EDN11100.1
OAT03215.1
EEQ86176.1
OAT03214.1
