# Supplementary material for: Diversity of Cell Wall Related Proteins in Human Pathogenic Fungi
Source: J Fungi (Basel). 2017 Dec 29;4(1):6. doi: 10.3390/jof4010006 (PMC5872309; doi:10.3390/jof4010006)
Supplement: Supplementary file 1 [file jof-04-00006-s001.zip › jof-252817-final-supplementary materials/Dataset S1_accession_lists/GH81.hmm.list]

AOW26046.1
AOW30106.1
CDH59147.1
EAL88135.1
EAS33964.3
EDN10227.1
EEA21669.1
EEQ92378.1
EER31796.1
EER34053.1
EGD88643.1
EIE78560.1
GAQ11357.1
KEZ40337.1
KGM91512.1
KIV99369.1
KIW00212.1
KIW39476.1
KIW94756.1
KIX04096.1
KJR89859.1
KTW30388.1
OAC98302.1
OAQ93641.1
