# Supplementary material for: Diversity of Cell Wall Related Proteins in Human Pathogenic Fungi
Source: J Fungi (Basel). 2017 Dec 29;4(1):6. doi: 10.3390/jof4010006 (PMC5872309; doi:10.3390/jof4010006)
Supplement: Supplementary file 1 [file jof-04-00006-s001.zip › jof-252817-final-supplementary materials/Dataset S1_accession_lists/GH92.hmm.list]

AAW45492.2
AOW31314.1
EAL87000.1
EAL89214.1
EAL90406.1
EAL91554.1
EAS27511.2
EDN04986.1
EEA18601.1
EEA25030.1
EEA25310.1
EEA25758.1
EEA28388.1
EEH50265.1
EER35913.1
EGD85001.2
EGD91841.2
GAQ02800.1
GAQ04514.1
GAQ05719.1
GAQ09547.1
GAQ10852.1
KEZ40285.1
KEZ41153.1
KIR59345.1
KIW01529.1
KIW03065.1
KIW04822.1
KIW43590.1
KJR82346.1
KJR83274.1
KJR84316.1
OAQ63954.1
OAQ65655.1
OAQ69581.1
OAQ92304.1
OAQ94705.1
OAT00335.1
