# Supplementary material for: Diversity of Cell Wall Related Proteins in Human Pathogenic Fungi
Source: J Fungi (Basel). 2017 Dec 29;4(1):6. doi: 10.3390/jof4010006 (PMC5872309; doi:10.3390/jof4010006)
Supplement: Supplementary file 1 [file jof-04-00006-s001.zip › jof-252817-final-supplementary materials/Dataset S1_accession_lists/GT15.hmm.list]

AAW41592.1
AOW26075.1
AOW27482.1
AOW28222.1
AOW28224.1
AOW31254.1
CDH48246.1
CDH49115.1
CDH49609.1
CDH49878.1
CDH49896.1
CDH49897.1
CDH54749.1
CDH54750.1
CDH56275.1
CDH56281.1
CDH56586.1
CDH56989.1
CDH57617.1
CDH57821.1
CDH57822.1
CDH57823.1
EAL86030.1
EAL91397.1
EAL91532.1
EAS28024.1
EAS30993.1
EAS35364.3
EDN02578.1
EDN03089.1
EDN06011.1
EDP43301.1
EDP43302.1
EDP43310.1
EEA21942.1
EEA21943.1
EEA24076.1
EEA24825.1
EEA24826.1
EEA26261.1
EEA28336.1
EEH49347.2
EEH49533.1
EEH49665.1
EEQ83233.1
EEQ89360.1
EEQ90099.1
EER31977.1
EER33313.1
EER33315.1
EER34743.1
EER35827.1
EER35935.1
EGD88758.1
EGD90088.1
EGD91668.1
EIE76985.1
EIE76986.1
EIE77400.1
EIE79301.1
EIE79528.1
EIE80280.1
EIE80281.1
EIE84420.1
EIE84665.1
EIE86604.1
EIE89719.1
EIE89986.1
EIE90471.1
EIE91058.1
GAQ08874.1
GAQ09571.1
GAQ09698.1
KEZ39683.1
KEZ40066.1
KEZ41447.1
KEZ45265.1
KFL61807.1
KFL61808.1
KFL61809.1
KIR59963.1
KIW00173.1
KIW01920.1
KIW07242.1
KIW37001.1
KIW38152.1
KIW38812.1
KIW40212.1
KIW46159.1
KIW89209.1
KIW90943.1
KIW91192.1
KIW92460.1
KIW98056.1
KIW99380.1
KIX08230.1
KIX08635.1
KJR80684.1
KJR81893.1
KJR84335.1
OAC98339.1
OAC98340.1
OAC98341.1
OAC98443.1
OAC99047.1
OAC99636.1
OAC99919.1
OAC99972.1
OAD01494.1
OAD01519.1
OAD01869.1
OAD01882.1
OAD04767.1
OAD04904.1
OAD08791.1
OAQ85422.1
OAQ90126.1
OAQ92503.1
OAQ93301.1
