# Supplementary material for: Diversity of Cell Wall Related Proteins in Human Pathogenic Fungi
Source: J Fungi (Basel). 2017 Dec 29;4(1):6. doi: 10.3390/jof4010006 (PMC5872309; doi:10.3390/jof4010006)
Supplement: Supplementary file 1 [file jof-04-00006-s001.zip › jof-252817-final-supplementary materials/Dataset S1_accession_lists/GT1_alg_13_14.txt.list]

EEA27821.1
EAL88549.1
GAQ03444.1
EDP41451.1
EAS33009.3
EGD91340.1
EEQ87849.1
OAT00521.1
EEH48406.2
EDN09049.1
KIW46310.1
KIW91363.1
KIX05047.1
KIW05085.1
KJR83879.1
KTW32219.1
AOW28047.1
EER35176.1
EIE86577.1
CDH51007.1
OAD01762.1
OAQ88897.1
AAW41698.2
KIR58649.1
EAL89453.2
GAQ08449.1
KEZ38685.1
KJR81037.1
AAW41985.2
KIR59738.1
AOW25778.1
EER31595.1
KTW29456.1
CDH52473.1
OAD01423.1
EAS35197.1
KIV98589.1
OAQ82810.1
KIW89588.1
KIW43541.1
KIX00643.1
EEA24046.1
EEH45354.1
EDN10593.1
EEQ83644.1
EGD84531.1
KFL60387.1
