# Supplementary material for: Diversity of Cell Wall Related Proteins in Human Pathogenic Fungi
Source: J Fungi (Basel). 2017 Dec 29;4(1):6. doi: 10.3390/jof4010006 (PMC5872309; doi:10.3390/jof4010006)
Supplement: Supplementary file 1 [file jof-04-00006-s001.zip › jof-252817-final-supplementary materials/Dataset S1_accession_lists/GT21.hmm.list]

AAW45093.1
ALO69519.1
AOW28972.1
CDH59405.1
EAL91646.1
EAS31132.3
EDN02726.1
EDP45053.1
EEA24309.1
EEH42658.2
EEQ89201.1
EER35503.1
EGD87989.1
GAQ09449.1
KEZ40432.1
KIR58107.1
KIW07323.1
KIW39184.1
KIW92892.1
KIW99352.1
KJR89978.1
KTW32351.1
OAD07124.1
OAQ85889.1
OAQ90112.1
OAT01110.1
OAT01111.1
