# Supplementary material for: Diversity of Cell Wall Related Proteins in Human Pathogenic Fungi
Source: J Fungi (Basel). 2017 Dec 29;4(1):6. doi: 10.3390/jof4010006 (PMC5872309; doi:10.3390/jof4010006)
Supplement: Supplementary file 1 [file jof-04-00006-s001.zip › jof-252817-final-supplementary materials/Dataset S1_accession_lists/GT22.hmm.list]

AAW42684.1
AAW42717.2
AAW44364.1
AOW26377.1
AOW27344.1
AOW29908.1
AOW30643.1
CDH48779.1
CDH54889.1
CDH56790.1
CDH58106.1
CDH59604.1
EAL89504.1
EAL89874.1
EAL90719.1
EAL91989.2
EAS29217.3
EAS30722.3
EAS32357.1
EAS35263.2
EDN09544.1
EDN11390.1
EDP41786.1
EDP43251.1
EDP44140.1
EEA20114.1
EEA21841.1
EEA24506.1
EEA25590.1
EEH44574.2
EEH45177.2
EEH45411.2
EEH49759.2
EEQ84208.2
EEQ85549.2
EEQ85953.1
EER30328.1
EER31035.1
EER31484.1
EER34457.1
EGD86877.1
EGD88599.2
EGD91301.2
EGD92393.2
EIE78569.1
EIE79525.1
EIE83248.1
EIE89600.1
GAQ08067.1
GAQ08405.1
GAQ09076.1
GAQ10563.1
KEZ40531.1
KEZ41605.1
KEZ42937.1
KEZ46454.1
KFL63105.1
KIR63964.1
KIR67610.1
KIR67776.1
KIV99274.1
KIW03983.1
KIW05754.1
KIW09072.1
KIW38407.1
KIW38408.1
KIW42754.1
KIW46573.1
KIW48182.1
KIW92019.1
KIW97363.1
KIW97703.1
KIW98733.1
KIX00315.1
KIX01728.1
KIX03368.1
KIX09891.1
KJR81514.1
KJR84144.1
KJR85648.1
KJR85786.1
KTW30464.1
KTW31808.1
KTW32122.1
OAC99489.1
OAD01523.1
OAD01713.1
OAD05160.1
OAQ89982.1
OAQ91285.1
OAQ91633.1
OAQ95184.1
OAT00660.1
OAT00661.1
