# Supplementary material for: Diversity of Cell Wall Related Proteins in Human Pathogenic Fungi
Source: J Fungi (Basel). 2017 Dec 29;4(1):6. doi: 10.3390/jof4010006 (PMC5872309; doi:10.3390/jof4010006)
Supplement: Supplementary file 1 [file jof-04-00006-s001.zip › jof-252817-final-supplementary materials/Dataset S1_accession_lists/GT24.hmm.list]

AAW41515.2
AOW28327.1
CDH57109.1
CDH57110.1
CDH57111.1
EAL87333.1
EAS36501.3
EDN08893.1
EDP45516.1
EEA20690.1
EEH49050.1
EEQ85763.1
EER33754.1
EGD84716.2
EIE90511.1
GAQ07294.1
KEZ45469.1
KFL60444.1
KIR58611.1
KIW05716.1
KIW05717.1
KIW05718.1
KIW37380.1
KIW89288.1
KIX00898.1
KJR80062.1
KTW29079.1
OAD01820.1
OAQ93174.1
