# Supplementary material for: Diversity of Cell Wall Related Proteins in Human Pathogenic Fungi
Source: J Fungi (Basel). 2017 Dec 29;4(1):6. doi: 10.3390/jof4010006 (PMC5872309; doi:10.3390/jof4010006)
Supplement: Supplementary file 1 [file jof-04-00006-s001.zip › jof-252817-final-supplementary materials/Dataset S1_accession_lists/GT2_CelA.list]

EEA23283.1
KIX09243.1
EEA22888.1
GAQ12271.1
EAL85099.1
EEA28666.1
KIX02079.1
KIW45433.1
KIW96338.1
KIW43641.1
KIW88050.1
KIW03386.1
KIW48439.1
KIW96918.1
KIX10523.1
KJR86028.1
EEA19402.1
OAQ63928.1
EAL86644.1
GAQ04949.1
