# Supplementary material for: Diversity of Cell Wall Related Proteins in Human Pathogenic Fungi
Source: J Fungi (Basel). 2017 Dec 29;4(1):6. doi: 10.3390/jof4010006 (PMC5872309; doi:10.3390/jof4010006)
Supplement: Supplementary file 1 [file jof-04-00006-s001.zip › jof-252817-final-supplementary materials/Dataset S1_accession_lists/GT2_chitin_synthase.list]

KIW01793.1
KIW37703.1
KIW05792.1
EAL84966.1
GAQ12131.1
KIW02262.1
KJR80069.1
OAQ94541.1
EEA25737.1
KIW41604.1
KIW93498.1
EAL90592.1
GAQ10690.1
EAS31383.3
EGD91438.2
EEH46686.2
EDN02920.1
EEQ88844.1
KEZ43749.1
KEZ38600.1
KJR88833.1
KEZ41934.1
OAQ82750.1
EAL86225.1
GAQ08674.1
KIV99552.1
KIW43078.1
KIW89324.1
KIX00879.1
EEA19194.1
EAL92146.1
GAQ04045.1
EAS34623.3
EEH50359.2
EDN05233.1
EEQ91484.1
KFL61366.1
KFL61365.1
KFL61364.1
EGD87596.1
KFL61367.1
KFL61368.1
EDP41393.1
AAW43575.3
KIR58956.1
AAW44688.1
KIR68103.1
CDH56758.1
EIE76238.1
OAC99363.1
AAW47172.2
KIR57461.1
CDH56905.1
EIE84151.1
OAD09215.1
CDH54538.1
OAD08737.1
AOW30625.1
EER31370.1
OAQ83063.1
KJR87933.1
KEZ39795.1
KIW05905.1
EEA24559.1
KIW91516.1
KIW48034.1
KIX02859.1
KFL62025.1
EAS29909.3
EEH44987.2
EDN04342.1
EEQ92239.2
EAL84566.1
GAQ07707.1
EDP44713.1
AAW42050.1
KIR67425.1
CDH59302.1
OAD00511.1
EIE83394.1
EIE87189.1
CDH51470.1
CDH51825.1
EIE75818.1
EIE91519.1
OAD05742.1
OAD00049.1
AOW31570.1
EER30550.1
AOW28121.1
EER30725.1
KIW00095.1
OAQ90284.1
KEZ38733.1
KJR84569.1
KGM91813.1
EGD86304.2
KFL60907.1
EAL87284.1
GAQ07343.1
EEA25009.1
EEA25010.1
EDN05192.1
OAT02012.1
EEQ91433.1
OAT02011.1
EAS34574.3
KIX00606.1
KIW89623.1
KIW43445.1
KEZ40457.1
OAQ71499.1
KIW09038.1
OAQ94558.1
KJR88760.1
KEZ41038.1
KIW94930.1
KIX05211.1
KIW39613.1
KIW39614.1
EAL93639.1
GAQ06430.1
EAS33998.1
EEA28731.1
EEH43093.1
EGD88673.1
EDN10198.1
EEQ92427.1
OAT02474.1
AAW41021.1
KIR69212.1
EDP44069.1
KEZ41039.1
KJR88759.1
OAQ94557.1
EAL93638.1
GAQ06431.1
EEA28732.1
KJR88758.1
KIW09037.1
KIW94931.1
KIX05210.1
KIW39615.1
EAS33997.3
EGD88672.2
EEH43091.2
EDN10199.1
EEQ92426.2
AAW44187.2
KIR64027.1
EDP43180.1
CDH55850.1
CDH58702.1
OAD00712.1
OAD02015.1
EIE79738.1
EIE86454.1
EIE90774.1
OAD04037.1
EIE85858.1
OAC98133.1
CDH57409.1
EIE89977.1
OAD01345.1
EIE92316.1
OAD07607.1
CDH55985.1
CDH55986.1
OAD05241.1
EIE80455.1
EIE88322.1
CDH48386.1
CDH52353.1
OAD01594.1
EIE85441.1
OAD03278.1
OAC99310.1
EIE84026.1
EIE86914.1
EIE77284.1
OAD03821.1
CDH58582.1
CDH61010.1
AAW44838.1
KIR68332.1
EDP42007.1
OAC99374.1
CDH53622.1
EIE87765.1
EIE88503.1
OAD01222.1
CDH58478.1
CDH60140.1
CDH54535.1
CDH54536.1
EIE79998.1
EIE87636.1
EIE83041.1
OAD08739.1
OAD08140.1
CDH50922.1
OAD01322.1
EIE78191.1
EIE87014.1
EDP43471.1
AAW45092.1
KIR58105.1
EIE78484.1
OAD06154.1
CDH57770.1
CDH55381.1
EIE78333.1
OAD00282.1
OAD06376.1
EDP43470.1
EIE75722.1
EIE81462.1
AOW26920.1
EER33160.1
EEA23411.1
EAL85326.1
GAQ11897.1
EGD89330.1
OAQ91584.1
EEH46505.1
KEZ44618.1
KJR80583.1
EAS30020.3
EDN06254.1
KIW04043.1
KIW92308.1
KIW41837.1
KIX01360.1
