# Supplementary material for: Diversity of Cell Wall Related Proteins in Human Pathogenic Fungi
Source: J Fungi (Basel). 2017 Dec 29;4(1):6. doi: 10.3390/jof4010006 (PMC5872309; doi:10.3390/jof4010006)
Supplement: Supplementary file 1 [file jof-04-00006-s001.zip › jof-252817-final-supplementary materials/Dataset S1_accession_lists/GT2_cps.list]

KIW89439.1
KEZ43466.1
KIW40615.1
CDH48820.1
CDH55215.1
AAW45548.1
KIR62540.1
CDH48979.1
EIE91570.1
EIE78988.1
OAD04405.1
CDH54944.1
KIW04745.1
KIW90731.1
KIW44110.1
EEA18615.1
KJR87724.1
EBA27212.1
GAQ12104.1
KIW86682.1
KEZ45961.1
KJR81539.1
OAQ79321.1
KIW08942.1
KIW08941.1
KIW08943.1
KIW40577.1
KIW88356.1
KIX08021.1
EEQ87084.2
EAS29997.2
EAS37384.3
EDN09619.1
EDN07609.1
EDN11061.1
EDN11146.1
EDN09145.1
EDN09246.1
EEA18819.1
EAL84644.1
GAQ05611.1
EGD89834.1
EAS28977.2
OAT00773.1
OAT00774.1
EEH48190.2
EDN07873.1
