# Supplementary material for: Diversity of Cell Wall Related Proteins in Human Pathogenic Fungi
Source: J Fungi (Basel). 2017 Dec 29;4(1):6. doi: 10.3390/jof4010006 (PMC5872309; doi:10.3390/jof4010006)
Supplement: Supplementary file 1 [file jof-04-00006-s001.zip › jof-252817-final-supplementary materials/Dataset S1_accession_lists/GT2_dolichyl-phosphateb-carbohydrate_transferase.list]

KIW02878.1
OAQ67519.1
KJR87758.1
KEZ46830.1
AOW26441.1
EER32326.1
AAW41865.2
KIR58720.1
KTW29047.1
EIE80295.1
CDH49517.1
OAD07619.1
EDP42748.1
EAS32571.3
KIW99349.1
KIW39179.1
KIW92895.1
EEA27166.1
EAL92541.1
GAQ04422.1
EDN02250.1
EGD84029.1
EEH44260.2
EEQ83859.2
EDP42893.1
EIE75700.1
OAD00441.1
CDH51140.1
KTW29446.1
AOW31021.1
EER36083.1
KEZ41108.1
KJR82467.1
OAQ89919.1
EEA24361.1
EAL91777.1
GAQ09329.1
KIW47317.1
KIW96815.1
KIX10580.1
EAS30489.3
EGD87853.1
KFL61468.1
KIW02448.1
KIW02449.1
EDN04736.1
EEH46040.1
EEQ87033.1
