# Supplementary material for: Diversity of Cell Wall Related Proteins in Human Pathogenic Fungi
Source: J Fungi (Basel). 2017 Dec 29;4(1):6. doi: 10.3390/jof4010006 (PMC5872309; doi:10.3390/jof4010006)
Supplement: Supplementary file 1 [file jof-04-00006-s001.zip › jof-252817-final-supplementary materials/Dataset S1_accession_lists/GT31.list]

AAW46263.2
KIW01493.1
KIW01494.1
EGD83846.1
EAL89771.1
GAQ08172.1
KEZ46800.1
KJR84081.1
KIW47051.1
EEA27388.1
EAL85488.1
GAQ11749.1
OAQ88313.1
KEZ42109.1
KEZ46256.1
KIX02705.1
EAL94029.1
GAQ06037.1
KIW02545.1
KIW09025.1
KIX04173.1
KIW87230.1
KIW41381.1
EAL86300.1
EEQ83323.1
OAS99309.1
EEA19423.1
EAS29758.3
EEA28776.1
