# Supplementary material for: Diversity of Cell Wall Related Proteins in Human Pathogenic Fungi
Source: J Fungi (Basel). 2017 Dec 29;4(1):6. doi: 10.3390/jof4010006 (PMC5872309; doi:10.3390/jof4010006)
Supplement: Supplementary file 1 [file jof-04-00006-s001.zip › jof-252817-final-supplementary materials/Dataset S1_accession_lists/GT32_a-1,6-mannosyltransferase.list]

EAL84964.1
GAQ12129.1
EEA26888.1
KJR86273.1
OAQ81290.1
KIW39786.1
KIW39787.1
KIW86960.1
KIX05410.1
KEZ40835.1
KJR84378.1
EEH49933.2
EEH48253.1
EGD90016.1
KIW08535.1
KJR81912.1
OAQ88953.1
OAQ94934.1
KIW40386.1
KIX07789.1
KIW38755.1
KIX10624.1
EEH43323.1
EGD84613.2
EAL89240.1
GAQ02788.1
KIW45299.1
KIW37451.1
EEA26164.1
KEZ40127.1
EAL87850.1
GAQ11650.1
AAW41222.1
KIR69017.1
AAW43978.2
KIR64011.1
AAW42866.2
AAW45413.1
KIR59303.1
AAW40799.1
KIR67199.1
AOW28617.1
EER33436.1
AOW30080.1
EER34014.1
EAL91741.1
GAQ09363.1
EAS31295.3
KIW98442.1
KIW47608.1
KIX10195.1
EEA23963.1
KTW28706.1
EGD91651.1
KIW00580.1
KEZ39389.1
OAQ89614.1
EEH42507.1
OAT01043.1
OAT01044.1
