# Supplementary material for: Diversity of Cell Wall Related Proteins in Human Pathogenic Fungi
Source: J Fungi (Basel). 2017 Dec 29;4(1):6. doi: 10.3390/jof4010006 (PMC5872309; doi:10.3390/jof4010006)
Supplement: Supplementary file 1 [file jof-04-00006-s001.zip › jof-252817-final-supplementary materials/Dataset S1_accession_lists/GT32_ceramide.list]

KIW42694.1
KIW98535.1
KIX07109.1
OAQ63960.1
OAQ85833.1
OAQ57988.1
OAQ94170.1
OAQ81291.1
OAQ58465.1
OAQ71882.1
KJR88271.1
EEA19303.1
EAL84961.1
GAQ12126.1
EGD87717.1
GAQ08639.1
EDP45403.1
AAW44921.1
KIR59403.1
OAQ75057.1
KJR89761.1
KTW31006.1
OAQ92458.1
OAQ95391.1
EEA21173.1
EEA26635.1
KEZ41843.1
EAS37452.1
KIW09136.1
AOW27901.1
EER35116.1
EEH50224.1
EDN05038.1
EEQ90110.1
EGD90416.1
EEA18956.1
EAL85572.1
GAQ03563.1
KIW47356.1
KIW96834.1
KIX10598.1
