# Supplementary material for: Diversity of Cell Wall Related Proteins in Human Pathogenic Fungi
Source: J Fungi (Basel). 2017 Dec 29;4(1):6. doi: 10.3390/jof4010006 (PMC5872309; doi:10.3390/jof4010006)
Supplement: Supplementary file 1 [file jof-04-00006-s001.zip › jof-252817-final-supplementary materials/Dataset S1_accession_lists/GT33.hmm.list]

AAW41187.1
AOW29327.1
CDH56034.1
EAL89254.1
EAS37522.3
EDN04970.1
EDP42049.1
EEA26685.1
EEH50301.2
EEQ87346.1
EER32230.1
EGD85238.1
EIE90905.1
GAQ02770.1
KEZ40538.1
KIR69070.1
KIW05514.1
KIW05515.1
KIW47027.1
KIW93856.1
KIX03394.1
KJR84152.1
KTW30457.1
OAC98859.1
OAQ94723.1
