# Supplementary material for: Diversity of Cell Wall Related Proteins in Human Pathogenic Fungi
Source: J Fungi (Basel). 2017 Dec 29;4(1):6. doi: 10.3390/jof4010006 (PMC5872309; doi:10.3390/jof4010006)
Supplement: Supplementary file 1 [file jof-04-00006-s001.zip › jof-252817-final-supplementary materials/Dataset S1_accession_lists/GT34_galacto.list]

KIW03427.1
KIW01491.1
OAQ92145.1
OAC99237.1
CDH48553.1
CDH56030.1
CDH58963.1
OAD08796.1
EIE87742.1
EIE87860.1
KJR87763.1
KIW40712.1
KIW45298.1
KIV99569.1
EEA22874.1
KIW35734.1
KIW36456.1
EEQ90456.2
GAQ10566.1
EAL84784.1
GAQ05482.1
