# Supplementary material for: Diversity of Cell Wall Related Proteins in Human Pathogenic Fungi
Source: J Fungi (Basel). 2017 Dec 29;4(1):6. doi: 10.3390/jof4010006 (PMC5872309; doi:10.3390/jof4010006)
Supplement: Supplementary file 1 [file jof-04-00006-s001.zip › jof-252817-final-supplementary materials/Dataset S1_accession_lists/GT34_mann.list]

KIW09345.1
AOW25924.1
EER31880.1
KIW06242.1
OAQ92070.1
KJR87069.1
KEZ46177.1
KIW96304.1
KIX02117.1
KIW45162.1
EEA20214.1
EAL89714.1
GAQ08223.1
EEH45498.1
EDN03806.1
EEQ84934.1
EAS36123.3
EGD90954.1
KFL62614.1
AOW28824.1
EER35270.1
KIW38424.1
KIW38425.1
KIW97602.1
KIX01482.1
KIW07914.1
KJR84398.1
KEZ46462.1
OAQ91241.1
EEA23526.1
EAL93786.1
GAQ06282.1
EAS36092.3
EGD85933.1
EEH43828.2
EDN04635.1
EEQ85381.2
