# Supplementary material for: Diversity of Cell Wall Related Proteins in Human Pathogenic Fungi
Source: J Fungi (Basel). 2017 Dec 29;4(1):6. doi: 10.3390/jof4010006 (PMC5872309; doi:10.3390/jof4010006)
Supplement: Supplementary file 1 [file jof-04-00006-s001.zip › jof-252817-final-supplementary materials/Dataset S1_accession_lists/GT39.hmm.list]

AAW42985.1
AAW43214.1
AAW45848.1
AOW27618.1
AOW28694.1
AOW29221.1
AOW30636.1
AOW31634.1
CDH50297.1
CDH54595.1
CDH54596.1
CDH55799.1
CDH58914.1
CDH60092.1
CDH60617.1
CDH61311.1
EAL85219.1
EAL88477.1
EAL92923.1
EAS35084.2
EAS36847.3
EAS37196.1
EDN03332.1
EDN04183.1
EDN06128.1
EDP41851.1
EDP42611.1
EDP43289.1
EEA19578.1
EEA22196.1
EEA22959.1
EEH43253.1
EEH46374.1
EEH50002.1
EEQ84804.1
EEQ90550.1
EEQ90815.1
EER30481.1
EER30672.1
EER31260.1
EER34639.1
EER34654.1
EER35699.1
EGD85707.2
EGD90237.1
EIE75308.1
EIE76150.1
EIE77606.1
EIE80579.1
EIE82439.1
GAQ04791.1
GAQ11041.1
GAQ11997.1
KEZ43025.1
KEZ43084.1
KEZ44580.1
KFL62338.1
KFL62339.1
KIR60303.1
KIR60457.1
KIR68371.1
KIV98573.1
KIW03918.1
KIW07523.1
KIW38479.1
KIW42838.1
KIW44804.1
KIW44805.1
KIW90239.1
KIW90602.1
KIW92265.1
KIX01535.1
KIX06467.1
KIX09785.1
KJR84848.1
KJR85513.1
KJR89517.1
KTW26847.1
KTW29562.1
KTW31350.1
OAC99191.1
OAD00744.1
OAD01622.1
OAD04100.1
OAD05162.1
OAD06199.1
OAD06826.1
OAD08718.1
OAQ65665.1
OAQ88758.1
OAQ91976.1
OAT01630.1
OAT01741.1
OAT02682.1
