# Supplementary material for: Diversity of Cell Wall Related Proteins in Human Pathogenic Fungi
Source: J Fungi (Basel). 2017 Dec 29;4(1):6. doi: 10.3390/jof4010006 (PMC5872309; doi:10.3390/jof4010006)
Supplement: Supplementary file 1 [file jof-04-00006-s001.zip › jof-252817-final-supplementary materials/Dataset S1_accession_lists/GT48.hmm.list]

AAW47202.1
AOW25926.1
AOW26225.1
AOW30850.1
CDH49323.1
CDH56336.1
CDH56750.1
EAL89080.1
EAS36399.3
EDN08790.1
EDP45322.1
EEA23984.1
EEQ85063.1
EER31878.1
EER32023.1
EER36256.1
EGD84854.1
EIE79689.1
EIE85639.1
GAQ02924.1
KEZ45482.1
KFL60510.1
KFL60511.1
KGM92054.1
KIR57483.1
KIW02769.1
KIW43650.1
KIW89004.1
KIX06895.1
KJR87404.1
KTW29035.1
OAD00805.1
OAD02999.1
OAD08543.1
OAQ93168.1
