# Supplementary material for: Diversity of Cell Wall Related Proteins in Human Pathogenic Fungi
Source: J Fungi (Basel). 2017 Dec 29;4(1):6. doi: 10.3390/jof4010006 (PMC5872309; doi:10.3390/jof4010006)
Supplement: Supplementary file 1 [file jof-04-00006-s001.zip › jof-252817-final-supplementary materials/Dataset S1_accession_lists/GT49.list]

CDH49090.1
CDH52704.1
CDH53088.1
CDH53936.1
CDH55173.1
CDH55266.1
CDH55319.1
CDH56879.1
CDH56995.1
CDH58441.1
CDH60422.1
EIE77960.1
EIE78346.1
EIE78799.1
EIE78993.1
EIE80991.1
EIE81600.1
EIE82748.1
EIE89786.1
EIE91542.1
OAC99977.1
OAD00215.1
OAD02385.1
OAD03597.1
OAD05219.1
OAD05820.1
OAD06391.1
OAD07921.1
OAD09000.1
