# Supplementary material for: Diversity of Cell Wall Related Proteins in Human Pathogenic Fungi
Source: J Fungi (Basel). 2017 Dec 29;4(1):6. doi: 10.3390/jof4010006 (PMC5872309; doi:10.3390/jof4010006)
Supplement: Supplementary file 1 [file jof-04-00006-s001.zip › jof-252817-final-supplementary materials/Dataset S1_accession_lists/GT4_a-mannosyltransferase.list]

EDP43637.1
AAW46738.2
KIR59176.1
OAD05255.1
CDH55334.1
EIE80619.1
KGM92694.1
OAD03387.1
KJR88358.1
OAQ82972.1
EEA24445.1
KIW07160.1
EAL91033.1
GAQ10274.1
KIW42916.1
KIW92688.1
KIX08943.1
EGD91780.1
KTW27501.1
AOW30324.1
EER33930.1
AAW42995.1
KIR57670.1
EIE90118.1
CDH48290.1
OAC98892.1
KIW00462.1
KJR83873.1
KEZ46229.1
OAQ88938.1
KIW39205.1
KIW39206.1
KIW97944.1
KIX00042.1
EEA28804.1
EAL91295.1
GAQ09813.1
EAS28537.3
EGD85176.1
EEH48984.2
EEQ89476.1
EDN02454.1
EDP44678.1
AAW45761.1
KIR68882.1
CDH55076.1
EIE80305.1
OAD08826.1
KTW32684.1
AOW30162.1
EER34105.1
KIW91401.1
KIW46275.1
KIX05078.1
KEZ42741.1
KJR81293.1
OAQ88257.1
KIW05177.1
EGD91169.1
KFL62687.1
EAS33000.3
EEQ87859.2
EEH43327.1
EDN09039.1
EEA27813.1
EAL88400.1
GAQ11112.1
