# Supplementary material for: Diversity of Cell Wall Related Proteins in Human Pathogenic Fungi
Source: J Fungi (Basel). 2017 Dec 29;4(1):6. doi: 10.3390/jof4010006 (PMC5872309; doi:10.3390/jof4010006)
Supplement: Supplementary file 1 [file jof-04-00006-s001.zip › jof-252817-final-supplementary materials/Dataset S1_accession_lists/GT4_N-acetylglucosaminyltransferase.list]

CDH60461.1
EIE83077.1
OAD07906.1
EDP44331.1
AAW43127.1
KIR68477.1
KTW29538.1
AOW31142.1
EER35628.1
KIW04866.1
KIX07851.1
KIW40550.1
KIW86831.1
EEA26509.1
KJR82213.1
OAQ88697.1
KEZ46189.1
EAL91025.1
GAQ10283.1
EAS31970.2
EGD92001.2
EEH50487.2
EDN05532.1
EEQ89575.2
