# Supplementary material for: Diversity of Cell Wall Related Proteins in Human Pathogenic Fungi
Source: J Fungi (Basel). 2017 Dec 29;4(1):6. doi: 10.3390/jof4010006 (PMC5872309; doi:10.3390/jof4010006)
Supplement: Supplementary file 1 [file jof-04-00006-s001.zip › jof-252817-final-supplementary materials/Dataset S1_accession_lists/GT5.list]

AAW44814.1
KIR68307.1
EEA28916.1
EAL90874.1
GAQ10422.1
KIW38705.1
KIW97216.1
KIX10110.1
EAS29458.3
EEH47071.2
EDN10644.1
EEQ91312.2
EEA21049.1
EAL93422.1
GAQ06623.1
EAL86374.1
GAQ05278.1
