# Supplementary material for: Diversity of Cell Wall Related Proteins in Human Pathogenic Fungi
Source: J Fungi (Basel). 2017 Dec 29;4(1):6. doi: 10.3390/jof4010006 (PMC5872309; doi:10.3390/jof4010006)
Supplement: Supplementary file 1 [file jof-04-00006-s001.zip › jof-252817-final-supplementary materials/Dataset S1_accession_lists/GT50.hmm.list]

AAW41612.1
AAW41613.1
AOW28981.1
CDH49655.1
EAL84764.1
EAS29363.3
EDN04262.1
EDP42392.1
EEA26752.1
EEH44929.1
EEQ92327.1
EER35392.1
EGD89643.2
EIE82187.1
GAQ05502.1
KEZ41465.1
KIR59940.1
KIW07349.1
KIW07350.1
KIW42522.1
KIW98826.1
KIX00246.1
KJR84978.1
KTW28659.1
OAD04359.1
OAQ79536.1
