# Supplementary material for: Diversity of Cell Wall Related Proteins in Human Pathogenic Fungi
Source: J Fungi (Basel). 2017 Dec 29;4(1):6. doi: 10.3390/jof4010006 (PMC5872309; doi:10.3390/jof4010006)
Supplement: Supplementary file 1 [file jof-04-00006-s001.zip › jof-252817-final-supplementary materials/Dataset S1_accession_lists/GT57.hmm.list]

AOW28227.1
AOW31385.1
CDH48508.1
CDH50838.1
EAL92803.1
EAL93978.1
EAS28241.3
EAS36978.2
EDN04044.1
EDN09352.1
EDP43333.1
EDP45408.1
EEA24811.1
EEA29044.1
EEH43756.2
EEQ84413.1
EEQ85308.1
EER33550.1
EER35956.1
EGD85812.2
EIE79119.1
EIE81183.1
GAQ04673.1
GAQ06105.1
KEZ41794.1
KEZ45404.1
KFL61921.1
KGM92740.1
KIV99534.1
KIW02094.1
KIW41416.1
KIW41947.1
KIW86629.1
KIW98662.1
KIX01235.1
KIX03771.1
KJR87295.1
KJR88843.1
KTW26816.1
KTW27933.1
OAC99012.1
OAD00828.1
OAQ90662.1
OAQ95267.1
