# Supplementary material for: Diversity of Cell Wall Related Proteins in Human Pathogenic Fungi
Source: J Fungi (Basel). 2017 Dec 29;4(1):6. doi: 10.3390/jof4010006 (PMC5872309; doi:10.3390/jof4010006)
Supplement: Supplementary file 1 [file jof-04-00006-s001.zip › jof-252817-final-supplementary materials/Dataset S1_accession_lists/GT58.hmm.list]

AAW46504.1
AOW30352.1
CDH56650.1
EAL91414.1
EAS28006.3
EDN06031.1
EEA28305.1
EEH49513.2
EEQ90069.1
EER33934.1
EGD90104.2
EIE89871.1
GAQ09683.1
KEZ41441.1
KIR59647.1
KIV99564.1
KIW39407.1
KIW97919.1
KIX00070.1
KJR84352.1
KTW27142.1
OAD04539.1
OAQ90134.1
