# Supplementary material for: Diversity of Cell Wall Related Proteins in Human Pathogenic Fungi
Source: J Fungi (Basel). 2017 Dec 29;4(1):6. doi: 10.3390/jof4010006 (PMC5872309; doi:10.3390/jof4010006)
Supplement: Supplementary file 1 [file jof-04-00006-s001.zip › jof-252817-final-supplementary materials/Dataset S1_accession_lists/GT59.hmm.list]

AAW45925.2
AOW28548.1
CDH50528.1
EAL93403.1
EAS29239.2
EDN11372.1
EEA21028.1
EEH45098.2
EEQ85527.1
EER33531.1
EGD88584.2
GAQ06641.1
KEZ41451.1
KIW05161.1
KIW48578.1
KIW91835.1
KIX02361.1
KJR84164.1
KTW32563.1
OAD06238.1
OAQ90118.1
