# Supplementary material for: Diversity of Cell Wall Related Proteins in Human Pathogenic Fungi
Source: J Fungi (Basel). 2017 Dec 29;4(1):6. doi: 10.3390/jof4010006 (PMC5872309; doi:10.3390/jof4010006)
Supplement: Supplementary file 1 [file jof-04-00006-s001.zip › jof-252817-final-supplementary materials/Dataset S1_accession_lists/GT62.hmm.list]

AOW27845.1
AOW28610.1
AOW28752.1
AOW30225.1
CDH48661.1
CDH49555.1
CDH55617.1
CDH56311.1
CDH57503.1
EAL87243.1
EAL90101.1
EAS33092.3
EAS34787.3
EAS34955.2
EBA27506.1
EDN03138.1
EDN06797.1
EEA24421.1
EEA27280.1
EEA27962.1
EEH47208.1
EEH47332.1
EEH48418.2
EEQ83621.1
EEQ87264.1
EEQ91051.1
EER30083.1
EER30618.1
EER30942.1
EER33443.1
EER34992.1
EGD84324.1
EGD86047.1
EGD91423.1
EIE81055.1
EIE86122.1
GAQ06191.1
GAQ07385.1
GAQ07850.1
KEZ38749.1
KEZ44329.1
KEZ46517.1
KFL62762.1
KFL62763.1
KFL62764.1
KFL62765.1
KFL62766.1
KFL62767.1
KFL62768.1
KIW01848.1
KIW03494.1
KIW05212.1
KIW37919.1
KIW39383.1
KIW45608.1
KIW95119.1
KIW96127.1
KIW98170.1
KIX04302.1
KIX05722.1
KIX08148.1
KJR81081.1
KJR84403.1
KJR87897.1
OAC98012.1
OAD00968.1
OAD03123.1
OAD04943.1
OAD05513.1
OAD07784.1
OAQ82713.1
OAQ83102.1
OAQ91204.1
