# Supplementary material for: Diversity of Cell Wall Related Proteins in Human Pathogenic Fungi
Source: J Fungi (Basel). 2017 Dec 29;4(1):6. doi: 10.3390/jof4010006 (PMC5872309; doi:10.3390/jof4010006)
Supplement: Supplementary file 1 [file jof-04-00006-s001.zip › jof-252817-final-supplementary materials/Dataset S1_accession_lists/GT66.hmm.list]

AAW45538.2
AOW27213.1
CDH58599.1
EAL85212.1
EAS36852.3
EDN06123.1
EDP41805.1
EEA22202.1
EEH46368.1
EEQ84810.1
EER34400.1
EIE80503.1
GAQ12004.1
KEZ44180.1
KFL60739.1
KIR59219.1
KIV99497.1
KIW48404.1
KIW48405.1
KIW91996.1
KIX01576.1
KJR81671.1
KTW28657.1
OAD00521.1
