# Supplementary material for: Diversity of Cell Wall Related Proteins in Human Pathogenic Fungi
Source: J Fungi (Basel). 2017 Dec 29;4(1):6. doi: 10.3390/jof4010006 (PMC5872309; doi:10.3390/jof4010006)
Supplement: Supplementary file 1 [file jof-04-00006-s001.zip › jof-252817-final-supplementary materials/Dataset S1_accession_lists/GT69.hmm.list]

AAW41120.1
AAW41198.1
AAW44851.1
AAW46867.1
CDH56447.1
EAL84963.1
EAL86970.2
EAL87662.1
EAS27831.3
EAS28031.2
EAS34576.3
EAS35424.3
EDN03131.1
EDN05163.1
EDP42305.1
EDP45020.1
EEA27306.1
EEH49296.1
EEH50429.1
EEQ83284.2
EEQ91403.1
EGD83866.1
EGD88117.1
EGD88707.2
EGD91281.2
GAQ05757.1
GAQ06997.1
GAQ12128.1
KEZ44581.1
KEZ45044.1
KEZ46604.1
KIR57432.1
KIR68272.1
KIR69038.1
KIR69159.1
KIW07246.1
KIW36306.1
KIW40586.1
KIW44186.1
KIW46916.1
KIW88375.1
KIW89614.1
KIW94247.1
KIW94622.1
KIW96041.1
KIW99782.1
KIX01848.1
KIX01849.1
KIX07933.1
KIX08029.1
KJR81575.1
KJR84178.1
KJR85213.1
KJR85300.1
OAQ91977.1
OAT02003.1
