# Supplementary material for: Diversity of Cell Wall Related Proteins in Human Pathogenic Fungi
Source: J Fungi (Basel). 2017 Dec 29;4(1):6. doi: 10.3390/jof4010006 (PMC5872309; doi:10.3390/jof4010006)
Supplement: Supplementary file 1 [file jof-04-00006-s001.zip › jof-252817-final-supplementary materials/Dataset S1_accession_lists/GT71.hmm.list]

AAW41452.1
AAW43051.2
AOW26163.1
AOW26638.1
AOW26660.1
AOW26699.1
AOW27176.1
AOW28572.1
AOW29220.1
AOW29682.1
AOW29688.1
AOW30702.1
AOW31213.1
AOW31255.1
CDH54574.1
CDH55099.1
CDH55100.1
CDH59289.1
EAL85595.1
EAL89284.1
EAL91307.1
EAS33419.3
EAS37068.3
EAS37334.3
EDN03466.1
EDN05736.1
EDN07940.1
EEA28817.1
EEH45879.1
EEH48267.1
EEH50691.1
EEQ86655.1
EEQ89790.1
EEQ90616.2
EEQ90924.2
EER30166.1
EER30212.1
EER30213.1
EER30214.1
EER30226.1
EER31391.1
EER31711.1
EER32266.1
EER32851.1
EER32899.1
EER32926.1
EER34355.1
EER35828.1
EGD90167.2
EGD90361.1
EIE79398.1
EIE90470.1
EIE91580.1
GAQ02742.1
GAQ03585.1
GAQ09801.1
GAQ10567.1
KEZ44794.1
KEZ45909.1
KIR57623.1
KIR57705.1
KIW04785.1
KIW39259.1
KIW43976.1
KIW89441.1
KIW94624.1
KIW97827.1
KIW98178.1
KIX04358.1
KIX04411.1
KIX08412.1
KJF60324.1
KJR83408.1
OAD04905.1
OAD06535.1
OAD07974.1
OAD08743.1
OAQ80752.1
OAQ90454.1
