# Supplementary material for: Diversity of Cell Wall Related Proteins in Human Pathogenic Fungi
Source: J Fungi (Basel). 2017 Dec 29;4(1):6. doi: 10.3390/jof4010006 (PMC5872309; doi:10.3390/jof4010006)
Supplement: Supplementary file 1 [file jof-04-00006-s001.zip › jof-252817-final-supplementary materials/Dataset S1_accession_lists/GT76.hmm.list]

AAW42711.1
AOW26102.1
CDH57985.1
EAL89663.1
EAL90746.1
EAS36187.3
EDP43392.1
EEA20259.1
EEA20260.1
EEH45551.2
EER31947.1
EGD91003.2
GAQ10542.1
KEZ40081.1
KIR67631.1
KIW02159.1
KIW44623.1
KIW90226.1
KIX06326.1
KJR85194.1
KTW28757.1
OAD02773.1
OAQ92375.1
OAT03020.1
