# Supplementary material for: Diversity of Cell Wall Related Proteins in Human Pathogenic Fungi
Source: J Fungi (Basel). 2017 Dec 29;4(1):6. doi: 10.3390/jof4010006 (PMC5872309; doi:10.3390/jof4010006)
Supplement: Supplementary file 1 [file jof-04-00006-s001.zip › jof-252817-final-supplementary materials/Dataset S1_accession_lists/GT90_cap1.list]

KIW99974.1
KIX08019.1
EAS31224.3
EGD89691.2
OAQ79420.1
OAQ75059.1
KJR85081.1
EGD91279.2
EAS32587.3
EAL87874.1
GAQ11619.1
KIW06190.1
KJR85712.1
OAQ89177.1
KIW45280.1
KIW96464.1
KIX01979.1
EEA27615.1
EBA27340.1
GAQ11233.1
EGD84175.1
EAS32886.3
EEH44184.2
EDN02355.1
EEQ83743.1
OAQ83147.1
OAQ89738.1
KIW97658.1
KIW42221.1
KIX01417.1
EAL88241.1
GAQ11261.1
EDN08295.1
EEQ86362.2
EAS33802.3
EGD89952.2
EGD90210.1
KIW37280.1
KIW87853.1
KIX08761.1
KIW44165.1
KJR83607.1
OAQ92675.1
EEH42580.1
EEQ89114.1
EAL91840.1
EAL89358.1
GAQ09264.1
KIW04533.1
KJR89245.1
KJR81507.1
OAQ81048.1
KJR89246.1
OAQ80780.1
OAQ92560.1
