# Supplementary material for: Diversity of Cell Wall Related Proteins in Human Pathogenic Fungi
Source: J Fungi (Basel). 2017 Dec 29;4(1):6. doi: 10.3390/jof4010006 (PMC5872309; doi:10.3390/jof4010006)
Supplement: Supplementary file 1 [file jof-04-00006-s001.zip › jof-252817-final-supplementary materials/Dataset S1_accession_lists/GT91.hmm.list]

AOW26172.1
AOW27202.1
AOW27393.1
AOW28373.1
AOW28721.1
AOW28903.1
AOW30247.1
AOW30255.1
AOW30841.1
EAL86277.1
EER30188.1
EER30633.1
EER30634.1
EER30635.1
EER30707.1
EER30954.1
EER33784.1
EER34351.1
EER34386.1
EER34387.1
EER36253.1
KIW37618.1
KIW37619.1
KIW38309.1
KIW45296.1
KIW93727.1
KIW94625.1
KIX03464.1
