# Supplementary material for: Diversity of Cell Wall Related Proteins in Human Pathogenic Fungi
Source: J Fungi (Basel). 2017 Dec 29;4(1):6. doi: 10.3390/jof4010006 (PMC5872309; doi:10.3390/jof4010006)
Supplement: Supplementary file 1 [file jof-04-00006-s001.zip › jof-252817-final-supplementary materials/Dataset S1_accession_lists/HsbA.list]

AOW29705.1
CDH53828.1
CDH53837.1
CDH54577.1
CDH55758.1
CDH56993.1
EAL84331.1
EAL84472.1
EAL86288.2
EAL86396.1
EAL86537.1
EAL86733.1
EAL87607.1
EAL89015.1
EAL89670.1
EAL94060.1
EAS36445.3
EEA18460.1
EEA18569.1
EEA18699.1
EEA18703.1
EEA19291.1
EEA20010.1
EEA20012.1
EEA20190.1
EEA20715.1
EEA20716.1
EEA21276.1
EEA22564.1
EEA24500.1
EEA24823.1
EEA25019.1
EEA25064.1
EEA26625.1
EEH43704.1
EEQ85292.1
EEQ92255.1
EGD84528.1
EGD88182.1
EIE77586.1
EIE89621.1
GAQ02993.1
GAQ05084.1
GAQ05257.1
GAQ05533.1
GAQ06006.1
GAQ07048.1
GAQ07610.1
GAQ08258.1
GAQ10076.1
KEZ42563.1
KEZ44983.1
KIR60134.1
KIW04377.1
KIW07230.1
KJR81173.1
OAC99430.1
OAC99431.1
OAC99607.1
OAD02339.1
OAD03683.1
OAD06604.1
OAD07658.1
OAD07875.1
OAQ76718.1
OAQ76778.1
OAQ77941.1
OAQ85679.1
OAQ88217.1
OAQ93869.1
OAQ95432.1
