# Supplementary material for: Diversity of Cell Wall Related Proteins in Human Pathogenic Fungi
Source: J Fungi (Basel). 2017 Dec 29;4(1):6. doi: 10.3390/jof4010006 (PMC5872309; doi:10.3390/jof4010006)
Supplement: Supplementary file 1 [file jof-04-00006-s001.zip › jof-252817-final-supplementary materials/Dataset S1_accession_lists/KRE9.list]

AOW28438.1
EAL93056.1
EAS35601.3
EEA25896.1
EEA25897.1
EEA25898.1
EEH49224.1
EEQ83475.1
EER33509.1
EGD84414.1
GAQ06924.1
KIW05872.1
KIW40409.1
KIW89082.1
KIX06782.1
