# Supplementary material for: Diversity of Cell Wall Related Proteins in Human Pathogenic Fungi
Source: J Fungi (Basel). 2017 Dec 29;4(1):6. doi: 10.3390/jof4010006 (PMC5872309; doi:10.3390/jof4010006)
Supplement: Supplementary file 1 [file jof-04-00006-s001.zip › jof-252817-final-supplementary materials/Dataset S1_accession_lists/PIR.list]

AOW27875.1
EER35090.1
KEZ40056.1
KIW07912.1
KIW08740.1
KIW37780.1
KIW38902.1
KIW44986.1
KIW45078.1
KIW88732.1
KIW94134.1
KIW95267.1
KIW96053.1
KIX06002.1
KIX06192.1
KJR86909.1
OAQ92449.1
