# Supplementary material for: Diversity of Cell Wall Related Proteins in Human Pathogenic Fungi
Source: J Fungi (Basel). 2017 Dec 29;4(1):6. doi: 10.3390/jof4010006 (PMC5872309; doi:10.3390/jof4010006)
Supplement: Supplementary file 1 [file jof-04-00006-s001.zip › jof-252817-final-supplementary materials/Dataset S1_accession_lists/Sod_Cu.list]

EIE92147.1
OAD07339.1
CDH48716.1
EIE86366.1
OAD03770.1
EIE77414.1
EEA22419.1
EEA22420.1
KIW04627.1
KEZ41328.1
KJR85337.1
OAQ94073.1
AOW29003.1
KIW98458.1
KIX10152.1
KIW47810.1
KIW47812.1
KIW47811.1
EGD88084.2
EEH42598.2
EDN02778.1
EEQ89125.1
OAT01083.1
EAS31198.2
EEA23919.1
EAL91677.1
GAQ09422.1
OAD02311.1
EIE83111.1
EIE83236.1
AAW42978.1
KIR68394.1
AOW27120.1
EER34272.1
AOW27119.1
AOW27078.1
EER34227.1
EAL90492.1
GAQ10783.1
KEZ43706.1
KIW95045.1
EEA20470.1
KIV99456.1
KEZ44265.1
KIW06807.1
EGD91757.1
EAS31515.2
EDN06536.1
OAT02841.1
OAT02842.1
