# Supplementary material for: Diversity of Cell Wall Related Proteins in Human Pathogenic Fungi
Source: J Fungi (Basel). 2017 Dec 29;4(1):6. doi: 10.3390/jof4010006 (PMC5872309; doi:10.3390/jof4010006)
Supplement: Supplementary file 1 [file jof-04-00006-s001.zip › jof-252817-final-supplementary materials/Dataset S1_accession_lists/TOS1.list]

AOW27065.1
AOW28197.1
EAS36905.3
EDN02953.1
EEH46326.2
EEQ88880.2
EER33336.1
EER34240.1
EGD85599.1
KIW47678.1
KIW92130.1
KIX01810.1
OAQ83302.1
