# Supplementary material for: Diversity of Cell Wall Related Proteins in Human Pathogenic Fungi
Source: J Fungi (Basel). 2017 Dec 29;4(1):6. doi: 10.3390/jof4010006 (PMC5872309; doi:10.3390/jof4010006)
Supplement: Supplementary file 1 [file jof-04-00006-s001.zip › jof-252817-final-supplementary materials/Dataset S2_tree_and_itol_dataset/AA1.annot.tree]

(Rhizopus_delemar_RA_99_880__RO3G_10569__EIE85859.1:0.19469118,Rhizopus_delemar_RA_99_880__RO3G_06637__EIE81932.1:0.24991311,((Lichtheimia_corymbifera_JMRC_FSU_9682_l_ascorbate_oxidase_like__CDH60413.1:0.34539102,Rhizopus_delemar_RA_99_880__RO3G_07290__EIE82585.1:0.15622394)0.971000:0.23455599,(Cladophialophora_bantiana_CBS_173.52__Z519_11959__KIW87323.1:2.51941211,(Scedosporium_apiospermum_Laccase__KEZ39002.1:0.65251990,(((Purpureocillium_lilacinum_laccase_IV__OAQ93924.1:0.80704672,(Purpureocillium_lilacinum_ferro_O2_oxidoreductase__OAQ93762.1:0.54692314,(Trichophyton_rubrum_CBS_118892__TERG_03854__EGD87607.1:0.28534858,(Paracoccidioides_brasiliensis_Pb18__PADG_05994__EEH49915.2:0.18382580,Blastomyces_dermatitidis_ER_3_ferro_O2_oxidoreductase__EEQ90728.1:0.11385102)0.958000:0.13367524)0.995000:0.30503344)0.393000:0.09356125)0.999000:0.48386717,(((((Malassezia_globosa_CBS_7966__MGL_4258__EDP41389.1:0.05179623,Malassezia_globosa_CBS_7966__MGL_4198__EDP41505.1:0.00000035)0.941000:0.05972329,(Malassezia_globosa_CBS_7966__MGL_4262__EDP41383.1:0.15188096,Malassezia_globosa_CBS_7966__MGL_4194__EDP41501.1:0.05684204)0.730000:0.01984695)1.000000:0.56549520,(Cryptococcus_neoformans_var._neoformans_JEC21_ferroxidase__putative__AAW42479.1:0.32464477,((Cryptococcus_neoformans_var._neoformans_JEC21_ferro_O2_oxidoreductase__putative__AAW45749.1:0.01213440,Cryptococcus_gattii_CA1873_ferro_O2_oxidoreductase__KIR68895.1:0.01509176)1.000000:0.22028784,(Cryptococcus_neoformans_var._neoformans_JEC21_acidic_laccase__putative__AAW46742.1:0.09719507,Cryptococcus_gattii_CA1873_acidic_laccase__KIR59172.1:0.05765781)1.000000:0.19228313)0.986000:0.15444604)0.984000:0.15927416)0.983000:0.16785929,(Mucor_circinelloides_f._lusitanicus_CBS_277.49_multicopper_oxidase__OAD04716.1:0.32331271,(Mucor_circinelloides_f._lusitanicus_CBS_277.49_multicopper_oxidase__OAD02599.1:0.21572117,((Rhizopus_delemar_RA_99_880__RO3G_03472__EIE78767.1:0.10703885,Mucor_circinelloides_f._lusitanicus_CBS_277.49_multicopper_oxidase__partial__OAC99942.1:0.20395377)0.984000:0.10801881,(Lichtheimia_corymbifera_JMRC_FSU_9682_iron_transport_multicopper_oxidase_fio1__CDH52652.1:0.18596235,(Lichtheimia_corymbifera_JMRC_FSU_9682_fet3_protein__CDH49287.1:0.11259299,Lichtheimia_corymbifera_JMRC_FSU_9682_fet3_protein__CDH55157.1:0.03616006)0.996000:0.08697565)0.816000:0.02757152)0.447000:0.06868198)0.736000:0.13952312)0.808000:0.08957321)0.965000:0.13139244,(Scedosporium_apiospermum_Endo_alpha_N_acetylgalactosaminidase__KEZ46641.1:0.46719479,((((Cladophialophora_bantiana_CBS_173.52__Z519_01028__KIW97444.1:0.20858243,(Exophiala_oligosperma__PV06_04096__KIW45733.1:0.23428701,Rhinocladiella_mackenziei_CBS_650.93__Z518_05551__KIX04681.1:0.11958677)0.696000:0.03975360)1.000000:0.13762241,(Purpureocillium_lilacinum_iron_transport_multicopper_oxidase_FET3_precursor__OAQ88443.1:0.16176526,Scedosporium_apiospermum_Iron_transport_multicopper_oxidase_FET3__KEZ46534.1:0.22761613)0.442000:0.06572240)0.966000:0.05446456,(Scedosporium_apiospermum_Iron_transport_multicopper_oxidase_FET3__KEZ46527.1:0.29004639,((((Sporothrix_schenckii_1099_18_ferrooxidoreductase_Fet3__KJR87986.1:0.21161020,(Exophiala_oligosperma__PV06_06337__KIW42826.1:0.21327573,(Talaromyces_marneffei_ATCC_18224_ferrooxidoreductase_Fet3__putative__EEA21960.1:0.13202033,(Rhinocladiella_mackenziei_CBS_650.93__Z518_06281__KIX05409.1:0.09912558,(Exophiala_oligosperma__PV06_08474__KIW39904.1:0.10422113,Cladophialophora_bantiana_CBS_173.52__Z519_11106__KIW88537.1:0.03378334)0.913000:0.02774306)0.958000:0.05391618)0.874000:0.03106956)0.609000:0.05282660)0.958000:0.14178276,((Candida_albicans_SC5314_ferroxidase__AOW29994.1:0.05217977,(Candida_albicans_SC5314_ferroxidase__AOW29993.1:0.05758913,((Candida_albicans_SC5314_Fet31p__AOW29996.1:0.06066645,Candida_tropicalis_MYA_3404_iron_transport_multicopper_oxidase_FET3_precursor__EER34177.1:0.08088214)0.860000:0.02431045,(Candida_albicans_SC5314_Fet99p__AOW29995.1:0.04442368,Candida_tropicalis_MYA_3404_iron_transport_multicopper_oxidase_FET3_precursor__EER34178.1:0.10083943)0.427000:0.02680562)0.869000:0.03063941)0.276000:0.02446800)1.000000:0.21781209,(Candida_albicans_SC5314_putative_oxidoreductase__AOW29490.1:0.14339783,Candida_tropicalis_MYA_3404_iron_transport_multicopper_oxidase_FET3_precursor__EER30814.1:0.13216240)1.000000:0.20297554)1.000000:0.22491592)0.984000:0.13534112,(Verruconis_gallopava__PV09_04001__KIW04816.1:0.16616004,(Aspergillus_fumigatus_Af293_ferrooxidoreductase_Fet3__putative__EAL85927.2:0.03436617,Aspergillus_lentulus_iron_transport_multicopper_oxidase_FET3__GAQ08966.1:0.00121801)1.000000:0.23059063)0.948000:0.06839449)0.182000:0.02198038,(Trichophyton_rubrum_CBS_118892__TERG_08091__EGD91873.1:0.23939938,(Cladophialophora_bantiana_CBS_173.52__Z519_09337__KIW89908.1:0.07904158,Rhinocladiella_mackenziei_CBS_650.93__Z518_02600__KIX07946.1:0.06370427)1.000000:0.15068877)0.982000:0.07429066)0.760000:0.03683321)0.753000:0.03468165)0.993000:0.12298443,((Sporothrix_schenckii_1099_18__SPSK_06663__KJR90081.1:0.48745725,(Scedosporium_apiospermum_Iron_transport_multicopper_oxidase_FET3__KEZ40718.1:0.28853354,(Sporothrix_schenckii_1099_18__SPSK_06412__KJR90080.1:0.21684656,Sporothrix_schenckii_1099_18__SPSK_00789__KJR81855.1:0.09999604)0.997000:0.22141192)0.569000:0.05280836)0.885000:0.20620328,(Verruconis_gallopava__PV09_02228__KIW07385.1:0.30412365,(Talaromyces_marneffei_ATCC_18224_conidial_pigment_biosynthesis_oxidase_Abr1_brown_1__EEA24193.1:0.14660466,(Aspergillus_fumigatus_Af293_conidial_pigment_biosynthesis_oxidase_Abr1_brown_1__EAL94051.2:0.02275017,Aspergillus_lentulus_iron_transport_multicopper_oxidase_FET3__GAQ06013.1:0.00545302)1.000000:0.26305236)0.991000:0.15614145)0.974000:0.11676566)0.946000:0.09244822)0.692000:0.05570801)0.959000:0.11903489)0.999000:0.25023638)0.812000:0.06848034,((Sporothrix_schenckii_1099_18__SPSK_03091__KJR82518.1:0.65624834,(Verruconis_gallopava__PV09_06729__KIW01882.1:0.38135066,Cladophialophora_bantiana_CBS_173.52__Z519_03845__KIW95261.1:0.20329480)0.987000:0.19549397)0.970000:0.17733020,(((((((Exophiala_oligosperma__PV06_01778__KIW46088.1:0.13308307,(Cladophialophora_bantiana_CBS_173.52__Z519_06915__KIW93065.1:0.06844270,Rhinocladiella_mackenziei_CBS_650.93__Z518_11206__KIW99467.1:0.10835378)0.557000:0.06292859)0.979000:0.08380799,((Cladophialophora_bantiana_CBS_173.52__Z519_08463__KIW90680.1:0.17932578,(Exophiala_oligosperma__PV06_08122__KIW39518.1:0.15182981,Rhinocladiella_mackenziei_CBS_650.93__Z518_02721__KIX08066.1:0.04580001)0.966000:0.08248473)0.999000:0.15551912,(Exophiala_oligosperma__PV06_06553__KIW40951.1:0.14528680,Rhinocladiella_mackenziei_CBS_650.93__Z518_07225__KIX03672.1:0.10069942)0.999000:0.13423531)0.077000:0.04202562)1.000000:0.33189089,((Scedosporium_apiospermum__SAPIO_CDS2597__KEZ45152.1:0.41601060,(Sporothrix_schenckii_1099_18_laccase_precursor__KJR81503.1:0.34113783,(Sporothrix_schenckii_1099_18__SPSK_07094__KJR88017.1:0.25314808,(Sporothrix_schenckii_1099_18__SPSK_07219__KJR88790.1:0.27279105,Scedosporium_apiospermum_Uncharacterized_protein_SAPIO_CDS9845__KEZ39188.1:0.34007125)0.049000:0.02516048)0.667000:0.05587143)0.967000:0.10503116)0.969000:0.10364849,((Verruconis_gallopava__PV09_04329__KIW04579.1:0.00000001,Verruconis_gallopava___variant__KIW04580.1:0.00000041)1.000000:0.40605110,(Verruconis_gallopava__PV09_07568__KIW01054.1:0.45058562,((Exophiala_oligosperma__PV06_03979__KIW45601.1:0.12736737,Cladophialophora_bantiana_CBS_173.52__Z519_03181__KIW96114.1:0.10667685)0.999000:0.15333788,(Paracoccidioides_brasiliensis_Pb18__PADG_07092__EEH42272.2:0.08452396,(Histoplasma_capsulatum_NAm1__HCAG_03856__EDN07325.1:0.15137564,(Blastomyces_dermatitidis_ER_3_laccase_3__variant_2__OAT00393.1:0.00000001,(Blastomyces_dermatitidis_ER_3_laccase_3__OAT00391.1:0.00000001,Blastomyces_dermatitidis_ER_3_laccase_3__variant_1__OAT00392.1:0.00000001)0.000000:0.00000020)0.919000:0.03542846)0.910000:0.05469953)1.000000:0.26923976)0.952000:0.08909973)0.584000:0.04689419)0.891000:0.04939028)0.943000:0.10398961)0.970000:0.09190036,(((Talaromyces_marneffei_ATCC_18224_extracellular_dihydrogeodin_oxidase_laccase__putative__EEA28482.1:0.24895143,(Scedosporium_apiospermum_Laccase_2__KEZ41968.1:0.17796990,(Talaromyces_marneffei_ATCC_18224_multicopper_oxidase__putative__EEA21273.1:0.24419964,Verruconis_gallopava__PV09_06486__KIW02345.1:0.33222316)0.061000:0.04753141)0.926000:0.07721293)0.978000:0.09688315,(Trichophyton_rubrum_CBS_118892__TERG_02815__EGD86557.2:0.55686626,Exophiala_oligosperma__PV06_04656__KIW43565.1:0.27022648)0.577000:0.07949784)0.994000:0.16279043,(((Trichophyton_rubrum_CBS_118892__TERG_05618__EGD89375.2:0.24567211,(Coccidioides_immitis_RS_multicopper_oxidase__KJF60852.1:0.20700744,(Trichophyton_rubrum_CBS_118892__TERG_07608__EGD91390.1:0.19041023,Aspergillus_lentulus_laccase_2__GAQ09968.1:0.31434483)0.060000:0.03596327)0.915000:0.07696339)0.989000:0.17402832,((Exophiala_oligosperma__PV06_09619__KIW38668.1:0.13141927,Cladophialophora_bantiana_CBS_173.52__Z519_05435__KIW94119.1:0.11112482)1.000000:0.38428578,Verruconis_gallopava__PV09_07611__KIW00852.1:0.49787747)0.033000:0.02223320)1.000000:0.26840115,(Talaromyces_marneffei_ATCC_18224_multicopper_oxidase__putative__EEA23453.1:0.30565240,(Verruconis_gallopava__PV09_03830__KIW05305.1:0.22224745,(Aspergillus_fumigatus_Af293_extracellular_dihydrogeodin_oxidase_laccase__putative__EAL89346.1:0.06287728,Aspergillus_lentulus_laccase_2__GAQ08542.1:0.00616902)0.995000:0.15948262)0.961000:0.14465106)0.989000:0.20789564)0.535000:0.06711576)0.780000:0.03512219)0.987000:0.15836300,((Cladophialophora_bantiana_CBS_173.52__Z519_09065__KIW90420.1:0.16480045,Rhinocladiella_mackenziei_CBS_650.93__Z518_04515__KIX06539.1:0.11390222)1.000000:0.26977467,((Verruconis_gallopava__PV09_02999__KIW06571.1:0.60284877,Talaromyces_marneffei_ATCC_18224_multicopper_oxidase__putative__EEA18556.1:0.41120955)0.827000:0.06414191,((Verruconis_gallopava__PV09_00480__KIW09612.1:0.41557873,(Verruconis_gallopava__PV09_02218__KIW07373.1:0.19370441,Verruconis_gallopava__PV09_01768__KIW07853.1:0.20383924)0.988000:0.12419860)0.979000:0.09791999,((Exophiala_oligosperma__PV06_03290__KIW44847.1:0.32749315,((Exophiala_oligosperma__PV06_07758__KIW40573.1:0.16099429,(Cladophialophora_bantiana_CBS_173.52__Z519_05812__KIW93207.1:0.15369382,(Rhinocladiella_mackenziei_CBS_650.93__Z518_02660__KIX08005.1:0.93627992,Rhinocladiella_mackenziei_CBS_650.93__Z518_07732__KIX04178.1:0.06854079)0.689000:0.03112330)0.982000:0.07697648)0.999000:0.13877505,(Sporothrix_schenckii_1099_18__SPSK_02292__KJR86168.1:0.24511814,(Purpureocillium_lilacinum_laccase_1_precursor__OAQ61309.1:0.07392614,Purpureocillium_lilacinum_laccase_1_precursor__OAQ89709.1:0.03342767)0.999000:0.20321330)1.000000:0.15929579)0.764000:0.02509425)0.359000:0.01472356,(Talaromyces_marneffei_ATCC_18224_multicopper_oxidase__putative__EEA26190.1:0.31714804,(Talaromyces_marneffei_ATCC_18224_multicopper_oxidase__putative__EEA21740.1:0.24486036,Cladophialophora_bantiana_CBS_173.52__Z519_11519__KIW87934.1:0.15148149)0.997000:0.12950558)0.897000:0.04503254)0.984000:0.09265417)0.915000:0.05744066)0.747000:0.02146552)0.996000:0.17394645)0.994000:0.23745057,(Exophiala_oligosperma__PV06_11174__KIW36586.1:0.67977281,(Sporothrix_schenckii_1099_18_laccase_TilA__KJR82923.1:0.56033822,(Paracoccidioides_brasiliensis_Pb18__PADG_03184__EEH47086.1:0.39251245,(Exophiala_oligosperma__PV06_03048__KIW44589.1:0.28161491,Rhinocladiella_mackenziei_CBS_650.93__Z518_01967__KIX07314.1:0.48413928)0.990000:0.25046397)0.855000:0.14312384)0.989000:0.44731690)0.947000:0.30287140)0.862000:0.09258253,Exophiala_oligosperma__PV06_10775__KIW37156.1:0.66352117)0.602000:0.02997085)0.493000:0.05272119)0.344000:0.06455776)0.825000:0.17428433)0.980000:0.55661151)1.000000:0.48443256);
