# Supplementary material for: Diversity of Cell Wall Related Proteins in Human Pathogenic Fungi
Source: J Fungi (Basel). 2017 Dec 29;4(1):6. doi: 10.3390/jof4010006 (PMC5872309; doi:10.3390/jof4010006)
Supplement: Supplementary file 1 [file jof-04-00006-s001.zip › jof-252817-final-supplementary materials/Dataset S2_tree_and_itol_dataset/AA1._dataset.txt]

DATASET_DOMAINS
#Protein domain datasets are visualized as schematic representations of proteins, with a protein backbone and various shapes depicting the locations of individual domains

#lines starting with a hash are comments and ignored during parsing

#=================================================================#
#MANDATORY SETTINGS                        #
#=================================================================#
#select the separator which is used to delimit the data below (TAB,SPACE or COMMA).This separator must be used throughout this file (except in the SEPARATOR line, which uses space).
#SEPARATOR TAB
#SEPARATOR SPACE
SEPARATOR COMMA

#label is used in the legend table (can be changed later)
DATASET_LABEL,label1

#dataset color (can be changed later)
COLOR,#ff0000
DATA
Exophiala_oligosperma__PV06_06553__KIW40951.1,857,HH|249|364|#1f78b4|Cu-oxidase_3,HV|375|502|#b2df8a|Cu-oxidase,EL|652|764|#33a02c|Cu-oxidase_2
Aspergillus_fumigatus_Af293_conidial_pigment_biosynthesis_oxidase_Abr1_brown_1__EAL94051.2,673,HH|27|142|#1f78b4|Cu-oxidase_3,HV|150|308|#b2df8a|Cu-oxidase,EL|370|503|#33a02c|Cu-oxidase_2
Scedosporium_apiospermum_Iron_transport_multicopper_oxidase_FET3__KEZ46534.1,631,HH|32|147|#1f78b4|Cu-oxidase_3,HV|157|303|#b2df8a|Cu-oxidase,EL|365|499|#33a02c|Cu-oxidase_2
Rhinocladiella_mackenziei_CBS_650.93__Z518_04515__KIX06539.1,654,HH|60|177|#1f78b4|Cu-oxidase_3,HV|187|344|#b2df8a|Cu-oxidase,EL|426|543|#33a02c|Cu-oxidase_2
Talaromyces_marneffei_ATCC_18224_multicopper_oxidase__putative__EEA23453.1,397,HH|2|29|#1f78b4|Cu-oxidase_3,HV|40|149|#b2df8a|Cu-oxidase,HV|168|211|#b2df8a|Cu-oxidase,EL|290|392|#33a02c|Cu-oxidase_2
Exophiala_oligosperma__PV06_07758__KIW40573.1,724,HH|203|314|#1f78b4|Cu-oxidase_3,HV|324|480|#b2df8a|Cu-oxidase,EL|563|682|#33a02c|Cu-oxidase_2
Verruconis_gallopava__PV09_02218__KIW07373.1,796,HH|264|384|#1f78b4|Cu-oxidase_3,HV|395|528|#b2df8a|Cu-oxidase,EL|627|753|#33a02c|Cu-oxidase_2
Trichophyton_rubrum_CBS_118892__TERG_08091__EGD91873.1,608,HH|32|147|#1f78b4|Cu-oxidase_3,HV|156|302|#b2df8a|Cu-oxidase,EL|363|497|#33a02c|Cu-oxidase_2
Sporothrix_schenckii_1099_18__SPSK_07219__KJR88790.1,613,HH|83|191|#1f78b4|Cu-oxidase_3,HV|201|355|#b2df8a|Cu-oxidase,EL|430|568|#33a02c|Cu-oxidase_2
Cryptococcus_neoformans_var._neoformans_JEC21_ferro_O2_oxidoreductase__putative__AAW45749.1,640,HH|29|148|#1f78b4|Cu-oxidase_3,HV|160|302|#b2df8a|Cu-oxidase,EL|407|523|#33a02c|Cu-oxidase_2
Rhizopus_delemar_RA_99_880__RO3G_06637__EIE81932.1,561,HH|29|146|#1f78b4|Cu-oxidase_3,HV|173|326|#b2df8a|Cu-oxidase,EL|435|552|#33a02c|Cu-oxidase_2
Exophiala_oligosperma__PV06_08474__KIW39904.1,647,HH|32|148|#1f78b4|Cu-oxidase_3,HV|158|276|#b2df8a|Cu-oxidase,EL|366|511|#33a02c|Cu-oxidase_2
Purpureocillium_lilacinum_laccase_1_precursor__OAQ89709.1,605,HH|86|202|#1f78b4|Cu-oxidase_3,HV|213|371|#b2df8a|Cu-oxidase,EL|452|562|#33a02c|Cu-oxidase_2
Cladophialophora_bantiana_CBS_173.52__Z519_03181__KIW96114.1,609,HH|92|206|#1f78b4|Cu-oxidase_3,HV|220|365|#b2df8a|Cu-oxidase,EL|439|567|#33a02c|Cu-oxidase_2
Talaromyces_marneffei_ATCC_18224_multicopper_oxidase__putative__EEA21273.1,571,HH|69|182|#1f78b4|Cu-oxidase_3,HV|193|340|#b2df8a|Cu-oxidase,EL|405|527|#33a02c|Cu-oxidase_2
Blastomyces_dermatitidis_ER_3_laccase_3__variant_1__OAT00392.1,596,HH|88|202|#1f78b4|Cu-oxidase_3,HV|214|354|#b2df8a|Cu-oxidase,EL|424|550|#33a02c|Cu-oxidase_2
Cladophialophora_bantiana_CBS_173.52__Z519_05435__KIW94119.1,693,HH|120|242|#1f78b4|Cu-oxidase_3,HV|252|393|#b2df8a|Cu-oxidase,EL|513|633|#33a02c|Cu-oxidase_2
Blastomyces_dermatitidis_ER_3_laccase_3__variant_2__OAT00393.1,595,HH|88|202|#1f78b4|Cu-oxidase_3,HV|214|354|#b2df8a|Cu-oxidase,EL|424|549|#33a02c|Cu-oxidase_2
Talaromyces_marneffei_ATCC_18224_extracellular_dihydrogeodin_oxidase_laccase__putative__EEA28482.1,576,HH|69|181|#1f78b4|Cu-oxidase_3,HV|192|339|#b2df8a|Cu-oxidase,EL|410|533|#33a02c|Cu-oxidase_2
Scedosporium_apiospermum_Laccase__KEZ39002.1,694,HH|170|286|#1f78b4|Cu-oxidase_3,HV|295|454|#b2df8a|Cu-oxidase,EL|585|656|#33a02c|Cu-oxidase_2
Exophiala_oligosperma__PV06_04096__KIW45733.1,635,HH|33|149|#1f78b4|Cu-oxidase_3,HV|159|304|#b2df8a|Cu-oxidase,EL|365|498|#33a02c|Cu-oxidase_2
Aspergillus_lentulus_laccase_2__GAQ09968.1,903,HH|363|462|#1f78b4|Cu-oxidase_3,HV|473|614|#b2df8a|Cu-oxidase,EL|716|845|#33a02c|Cu-oxidase_2
Exophiala_oligosperma__PV06_10775__KIW37156.1,704,HH|132|238|#1f78b4|Cu-oxidase_3,HV|251|455|#b2df8a|Cu-oxidase,EL|550|655|#33a02c|Cu-oxidase_2
Purpureocillium_lilacinum_iron_transport_multicopper_oxidase_FET3_precursor__OAQ88443.1,636,HH|28|143|#1f78b4|Cu-oxidase_3,HV|154|300|#b2df8a|Cu-oxidase,EL|362|497|#33a02c|Cu-oxidase_2
Talaromyces_marneffei_ATCC_18224_multicopper_oxidase__putative__EEA21740.1,602,HH|83|195|#1f78b4|Cu-oxidase_3,HV|205|360|#b2df8a|Cu-oxidase,EL|441|558|#33a02c|Cu-oxidase_2
Exophiala_oligosperma__PV06_03979__KIW45601.1,618,HH|101|215|#1f78b4|Cu-oxidase_3,HV|229|373|#b2df8a|Cu-oxidase,EL|447|575|#33a02c|Cu-oxidase_2
Sporothrix_schenckii_1099_18__SPSK_00789__KJR81855.1,454,HV|27|149|#b2df8a|Cu-oxidase,EL|238|368|#33a02c|Cu-oxidase_2
Exophiala_oligosperma__PV06_03290__KIW44847.1,403,HV|17|173|#b2df8a|Cu-oxidase,EL|256|363|#33a02c|Cu-oxidase_2
Scedosporium_apiospermum_Iron_transport_multicopper_oxidase_FET3__KEZ40718.1,574,HH|29|144|#1f78b4|Cu-oxidase_3,HV|153|283|#b2df8a|Cu-oxidase,EL|361|495|#33a02c|Cu-oxidase_2
Malassezia_globosa_CBS_7966__MGL_4198__EDP41505.1,278,HH|31|152|#1f78b4|Cu-oxidase_3,HV|161|274|#b2df8a|Cu-oxidase
Trichophyton_rubrum_CBS_118892__TERG_03854__EGD87607.1,687,HH|149|262|#1f78b4|Cu-oxidase_3,HV|286|418|#b2df8a|Cu-oxidase,EL|539|659|#33a02c|Cu-oxidase_2
Candida_albicans_SC5314_Fet31p__AOW29996.1,627,HH|30|145|#1f78b4|Cu-oxidase_3,HV|153|280|#b2df8a|Cu-oxidase,EL|361|500|#33a02c|Cu-oxidase_2
Candida_albicans_SC5314_putative_oxidoreductase__AOW29490.1,628,HH|29|145|#1f78b4|Cu-oxidase_3,HV|160|281|#b2df8a|Cu-oxidase,EL|375|516|#33a02c|Cu-oxidase_2
Exophiala_oligosperma__PV06_11174__KIW36586.1,217,HH|37|148|#1f78b4|Cu-oxidase_3
Cladophialophora_bantiana_CBS_173.52__Z519_11519__KIW87934.1,600,HH|82|194|#1f78b4|Cu-oxidase_3,HV|205|358|#b2df8a|Cu-oxidase,EL|430|557|#33a02c|Cu-oxidase_2
Scedosporium_apiospermum_Endo_alpha_N_acetylgalactosaminidase__KEZ46641.1,732,HH|27|141|#1f78b4|Cu-oxidase_3,HV|150|299|#b2df8a|Cu-oxidase,EL|361|490|#33a02c|Cu-oxidase_2
Exophiala_oligosperma__PV06_03048__KIW44589.1,643,HH|45|158|#1f78b4|Cu-oxidase_3,HV|187|389|#b2df8a|Cu-oxidase,EL|472|601|#33a02c|Cu-oxidase_2
Rhinocladiella_mackenziei_CBS_650.93__Z518_07732__KIX04178.1,718,HH|186|297|#1f78b4|Cu-oxidase_3,HV|308|466|#b2df8a|Cu-oxidase,EL|546|656|#33a02c|Cu-oxidase_2
Cladophialophora_bantiana_CBS_173.52__Z519_03845__KIW95261.1,657,HH|133|248|#1f78b4|Cu-oxidase_3,HV|260|423|#b2df8a|Cu-oxidase,EL|493|629|#33a02c|Cu-oxidase_2
Aspergillus_lentulus_laccase_2__GAQ08542.1,719,RE|22|117|#fb9a99|EthD,HH|189|306|#1f78b4|Cu-oxidase_3,HV|316|454|#b2df8a|Cu-oxidase,EL|530|668|#33a02c|Cu-oxidase_2
Lichtheimia_corymbifera_JMRC_FSU_9682_fet3_protein__CDH49287.1,588,HH|26|141|#1f78b4|Cu-oxidase_3,HV|149|272|#b2df8a|Cu-oxidase,EL|356|487|#33a02c|Cu-oxidase_2
Exophiala_oligosperma__PV06_06337__KIW42826.1,631,HH|27|143|#1f78b4|Cu-oxidase_3,HV|153|298|#b2df8a|Cu-oxidase,EL|363|507|#33a02c|Cu-oxidase_2
Trichophyton_rubrum_CBS_118892__TERG_02815__EGD86557.2,458,HH|70|183|#1f78b4|Cu-oxidase_3,HV|193|348|#b2df8a|Cu-oxidase
Verruconis_gallopava__PV09_06729__KIW01882.1,641,HH|105|220|#1f78b4|Cu-oxidase_3,HV|232|375|#b2df8a|Cu-oxidase,EL|466|613|#33a02c|Cu-oxidase_2
Verruconis_gallopava__PV09_00480__KIW09612.1,604,HH|70|185|#1f78b4|Cu-oxidase_3,HV|195|336|#b2df8a|Cu-oxidase,EL|443|562|#33a02c|Cu-oxidase_2
Cladophialophora_bantiana_CBS_173.52__Z519_11959__KIW87323.1,440,HH|130|242|#1f78b4|Cu-oxidase_3,EL|323|423|#33a02c|Cu-oxidase_2
Rhinocladiella_mackenziei_CBS_650.93__Z518_05551__KIX04681.1,610,HH|33|149|#1f78b4|Cu-oxidase_3,HV|160|303|#b2df8a|Cu-oxidase,EL|364|498|#33a02c|Cu-oxidase_2
Cryptococcus_neoformans_var._neoformans_JEC21_ferroxidase__putative__AAW42479.1,647,HH|29|146|#1f78b4|Cu-oxidase_3,HV|158|328|#b2df8a|Cu-oxidase,EL|391|525|#33a02c|Cu-oxidase_2
Histoplasma_capsulatum_NAm1__HCAG_03856__EDN07325.1,428,HH|3|74|#1f78b4|Cu-oxidase_3,HV|87|225|#b2df8a|Cu-oxidase,EL|296|407|#33a02c|Cu-oxidase_2
Sporothrix_schenckii_1099_18__SPSK_07094__KJR88017.1,699,HH|135|158|#1f78b4|Cu-oxidase_3,HH|177|263|#1f78b4|Cu-oxidase_3,HV|275|430|#b2df8a|Cu-oxidase,EL|515|655|#33a02c|Cu-oxidase_2
Coccidioides_immitis_RS_multicopper_oxidase__KJF60852.1,644,HH|100|216|#1f78b4|Cu-oxidase_3,HV|227|358|#b2df8a|Cu-oxidase,EL|485|590|#33a02c|Cu-oxidase_2
Mucor_circinelloides_f._lusitanicus_CBS_277.49_multicopper_oxidase__partial__OAC99942.1,374,HH|28|143|#1f78b4|Cu-oxidase_3,HV|151|273|#b2df8a|Cu-oxidase
Candida_albicans_SC5314_Fet99p__AOW29995.1,634,HH|31|146|#1f78b4|Cu-oxidase_3,HV|154|301|#b2df8a|Cu-oxidase,EL|362|501|#33a02c|Cu-oxidase_2
Cladophialophora_bantiana_CBS_173.52__Z519_06915__KIW93065.1,795,HH|225|341|#1f78b4|Cu-oxidase_3,HV|353|501|#b2df8a|Cu-oxidase,EL|578|712|#33a02c|Cu-oxidase_2
Purpureocillium_lilacinum_laccase_IV__OAQ93924.1,517,HH|108|228|#1f78b4|Cu-oxidase_3,EL|360|495|#33a02c|Cu-oxidase_2
Verruconis_gallopava__PV09_07611__KIW00852.1,670,HH|123|235|#1f78b4|Cu-oxidase_3,HV|248|403|#b2df8a|Cu-oxidase,EL|497|613|#33a02c|Cu-oxidase_2
Cladophialophora_bantiana_CBS_173.52__Z519_11106__KIW88537.1,648,HH|32|147|#1f78b4|Cu-oxidase_3,HV|157|301|#b2df8a|Cu-oxidase,EL|368|510|#33a02c|Cu-oxidase_2
Rhizopus_delemar_RA_99_880__RO3G_03472__EIE78767.1,593,HH|28|143|#1f78b4|Cu-oxidase_3,HV|150|278|#b2df8a|Cu-oxidase,EL|358|489|#33a02c|Cu-oxidase_2
Rhizopus_delemar_RA_99_880__RO3G_10569__EIE85859.1,533,HH|32|150|#1f78b4|Cu-oxidase_3,HV|178|300|#b2df8a|Cu-oxidase,EL|465|505|#33a02c|Cu-oxidase_2
Cladophialophora_bantiana_CBS_173.52__Z519_09337__KIW89908.1,662,HH|35|147|#1f78b4|Cu-oxidase_3,HV|157|302|#b2df8a|Cu-oxidase,EL|363|500|#33a02c|Cu-oxidase_2
Purpureocillium_lilacinum_ferro_O2_oxidoreductase__OAQ93762.1,636,HH|111|223|#1f78b4|Cu-oxidase_3,HV|233|365|#b2df8a|Cu-oxidase,EL|501|605|#33a02c|Cu-oxidase_2
Verruconis_gallopava__PV09_04001__KIW04816.1,616,HH|31|147|#1f78b4|Cu-oxidase_3,HV|156|302|#b2df8a|Cu-oxidase,EL|364|494|#33a02c|Cu-oxidase_2
Mucor_circinelloides_f._lusitanicus_CBS_277.49_multicopper_oxidase__OAD02599.1,595,HH|34|144|#1f78b4|Cu-oxidase_3,HV|155|300|#b2df8a|Cu-oxidase,EL|363|494|#33a02c|Cu-oxidase_2
Exophiala_oligosperma__PV06_08122__KIW39518.1,767,HH|202|316|#1f78b4|Cu-oxidase_3,HV|352|453|#b2df8a|Cu-oxidase,EL|565|702|#33a02c|Cu-oxidase_2
Cladophialophora_bantiana_CBS_173.52__Z519_09065__KIW90420.1,686,HH|36|153|#1f78b4|Cu-oxidase_3,HV|162|319|#b2df8a|Cu-oxidase,EL|399|514|#33a02c|Cu-oxidase_2
Exophiala_oligosperma__PV06_09619__KIW38668.1,729,HH|160|270|#1f78b4|Cu-oxidase_3,HV|279|425|#b2df8a|Cu-oxidase,EL|522|671|#33a02c|Cu-oxidase_2
Candida_tropicalis_MYA_3404_iron_transport_multicopper_oxidase_FET3_precursor__EER34178.1,631,HH|26|141|#1f78b4|Cu-oxidase_3,HV|149|295|#b2df8a|Cu-oxidase,EL|358|496|#33a02c|Cu-oxidase_2
Aspergillus_fumigatus_Af293_extracellular_dihydrogeodin_oxidase_laccase__putative__EAL89346.1,617,HH|66|186|#1f78b4|Cu-oxidase_3,HV|196|351|#b2df8a|Cu-oxidase,EL|429|567|#33a02c|Cu-oxidase_2
Sporothrix_schenckii_1099_18_ferrooxidoreductase_Fet3__KJR87986.1,627,HH|27|143|#1f78b4|Cu-oxidase_3,HV|152|274|#b2df8a|Cu-oxidase,EL|365|507|#33a02c|Cu-oxidase_2
Verruconis_gallopava___variant__KIW04580.1,451,HH|1|53|#1f78b4|Cu-oxidase_3,HV|64|186|#b2df8a|Cu-oxidase,EL|290|409|#33a02c|Cu-oxidase_2
Sporothrix_schenckii_1099_18__SPSK_03091__KJR82518.1,788,HH|201|323|#1f78b4|Cu-oxidase_3,HV|336|502|#b2df8a|Cu-oxidase,EL|626|740|#33a02c|Cu-oxidase_2
Rhinocladiella_mackenziei_CBS_650.93__Z518_11206__KIW99467.1,842,HH|273|388|#1f78b4|Cu-oxidase_3,HV|399|527|#b2df8a|Cu-oxidase,EL|624|756|#33a02c|Cu-oxidase_2
Candida_tropicalis_MYA_3404_iron_transport_multicopper_oxidase_FET3_precursor__EER30814.1,617,HH|31|144|#1f78b4|Cu-oxidase_3,HV|152|273|#b2df8a|Cu-oxidase,EL|367|506|#33a02c|Cu-oxidase_2
Blastomyces_dermatitidis_ER_3_ferro_O2_oxidoreductase__EEQ90728.1,663,HH|110|227|#1f78b4|Cu-oxidase_3,HV|252|388|#b2df8a|Cu-oxidase,EL|521|632|#33a02c|Cu-oxidase_2
Aspergillus_fumigatus_Af293_ferrooxidoreductase_Fet3__putative__EAL85927.2,600,HH|29|145|#1f78b4|Cu-oxidase_3,HV|154|300|#b2df8a|Cu-oxidase,EL|362|494|#33a02c|Cu-oxidase_2
Paracoccidioides_brasiliensis_Pb18__PADG_03184__EEH47086.1,612,HH|39|152|#1f78b4|Cu-oxidase_3,HV|180|379|#b2df8a|Cu-oxidase,EL|463|588|#33a02c|Cu-oxidase_2
Rhinocladiella_mackenziei_CBS_650.93__Z518_01967__KIX07314.1,685,HH|47|161|#1f78b4|Cu-oxidase_3,HV|289|388|#b2df8a|Cu-oxidase,EL|461|596|#33a02c|Cu-oxidase_2
Sporothrix_schenckii_1099_18__SPSK_06663__KJR90081.1,132,HH|30|115|#1f78b4|Cu-oxidase_3
Cladophialophora_bantiana_CBS_173.52__Z519_01028__KIW97444.1,655,HH|31|146|#1f78b4|Cu-oxidase_3,HV|156|300|#b2df8a|Cu-oxidase,EL|361|494|#33a02c|Cu-oxidase_2
Verruconis_gallopava__PV09_07568__KIW01054.1,575,HH|70|181|#1f78b4|Cu-oxidase_3,HV|192|317|#b2df8a|Cu-oxidase,EL|403|523|#33a02c|Cu-oxidase_2
Cryptococcus_neoformans_var._neoformans_JEC21_acidic_laccase__putative__AAW46742.1,648,HH|30|149|#1f78b4|Cu-oxidase_3,HV|163|304|#b2df8a|Cu-oxidase,EL|391|526|#33a02c|Cu-oxidase_2
Trichophyton_rubrum_CBS_118892__TERG_07608__EGD91390.1,646,HH|103|219|#1f78b4|Cu-oxidase_3,HV|230|353|#b2df8a|Cu-oxidase,EL|472|593|#33a02c|Cu-oxidase_2
Verruconis_gallopava__PV09_02999__KIW06571.1,549,HH|17|70|#1f78b4|Cu-oxidase_3,HV|134|282|#b2df8a|Cu-oxidase,EL|390|509|#33a02c|Cu-oxidase_2
Verruconis_gallopava__PV09_02228__KIW07385.1,574,HH|26|140|#1f78b4|Cu-oxidase_3,HV|149|307|#b2df8a|Cu-oxidase,EL|373|503|#33a02c|Cu-oxidase_2
Purpureocillium_lilacinum_laccase_1_precursor__OAQ61309.1,608,HH|92|208|#1f78b4|Cu-oxidase_3,HV|219|378|#b2df8a|Cu-oxidase,EL|465|564|#33a02c|Cu-oxidase_2
Talaromyces_marneffei_ATCC_18224_multicopper_oxidase__putative__EEA26190.1,593,HH|73|188|#1f78b4|Cu-oxidase_3,HV|201|353|#b2df8a|Cu-oxidase,EL|438|550|#33a02c|Cu-oxidase_2
Cryptococcus_gattii_CA1873_ferro_O2_oxidoreductase__KIR68895.1,640,HH|29|148|#1f78b4|Cu-oxidase_3,HV|160|302|#b2df8a|Cu-oxidase,EL|407|523|#33a02c|Cu-oxidase_2
Talaromyces_marneffei_ATCC_18224_conidial_pigment_biosynthesis_oxidase_Abr1_brown_1__EEA24193.1,562,HH|28|143|#1f78b4|Cu-oxidase_3,HV|151|308|#b2df8a|Cu-oxidase,EL|366|499|#33a02c|Cu-oxidase_2
Paracoccidioides_brasiliensis_Pb18__PADG_05994__EEH49915.2,664,HH|109|225|#1f78b4|Cu-oxidase_3,HV|251|355|#b2df8a|Cu-oxidase,EL|507|632|#33a02c|Cu-oxidase_2
Verruconis_gallopava__PV09_04329__KIW04579.1,592,HH|77|192|#1f78b4|Cu-oxidase_3,HV|203|325|#b2df8a|Cu-oxidase,EL|430|548|#33a02c|Cu-oxidase_2
Trichophyton_rubrum_CBS_118892__TERG_05618__EGD89375.2,392,HV|23|107|#b2df8a|Cu-oxidase,EL|221|342|#33a02c|Cu-oxidase_2
Talaromyces_marneffei_ATCC_18224_multicopper_oxidase__putative__EEA18556.1,634,HH|100|216|#1f78b4|Cu-oxidase_3,HV|226|385|#b2df8a|Cu-oxidase,EL|475|591|#33a02c|Cu-oxidase_2
Sporothrix_schenckii_1099_18_laccase_TilA__KJR82923.1,650,HH|60|173|#1f78b4|Cu-oxidase_3,HV|200|264|#b2df8a|Cu-oxidase,HV|340|395|#b2df8a|Cu-oxidase,EL|502|626|#33a02c|Cu-oxidase_2
Verruconis_gallopava__PV09_01768__KIW07853.1,830,HH|296|417|#1f78b4|Cu-oxidase_3,HV|429|561|#b2df8a|Cu-oxidase,EL|665|785|#33a02c|Cu-oxidase_2
Verruconis_gallopava__PV09_06486__KIW02345.1,509,HH|14|111|#1f78b4|Cu-oxidase_3,HV|122|270|#b2df8a|Cu-oxidase,EL|333|457|#33a02c|Cu-oxidase_2
Exophiala_oligosperma__PV06_01778__KIW46088.1,787,HH|218|334|#1f78b4|Cu-oxidase_3,HV|365|492|#b2df8a|Cu-oxidase,EL|583|700|#33a02c|Cu-oxidase_2
Scedosporium_apiospermum_Iron_transport_multicopper_oxidase_FET3__KEZ46527.1,599,HH|38|154|#1f78b4|Cu-oxidase_3,HV|164|311|#b2df8a|Cu-oxidase,EL|371|505|#33a02c|Cu-oxidase_2
Lichtheimia_corymbifera_JMRC_FSU_9682_iron_transport_multicopper_oxidase_fio1__CDH52652.1,528,HH|26|123|#1f78b4|Cu-oxidase_3,EL|299|426|#33a02c|Cu-oxidase_2
Rhinocladiella_mackenziei_CBS_650.93__Z518_07225__KIX03672.1,772,HH|213|328|#1f78b4|Cu-oxidase_3,HV|339|462|#b2df8a|Cu-oxidase,EL|581|698|#33a02c|Cu-oxidase_2
Aspergillus_lentulus_iron_transport_multicopper_oxidase_FET3__GAQ08966.1,600,HH|29|145|#1f78b4|Cu-oxidase_3,HV|154|300|#b2df8a|Cu-oxidase,EL|362|494|#33a02c|Cu-oxidase_2
Candida_albicans_SC5314_ferroxidase__AOW29993.1,633,HH|31|145|#1f78b4|Cu-oxidase_3,HV|153|300|#b2df8a|Cu-oxidase,EL|361|500|#33a02c|Cu-oxidase_2
Lichtheimia_corymbifera_JMRC_FSU_9682_l_ascorbate_oxidase_like__CDH60413.1,595,HH|24|153|#1f78b4|Cu-oxidase_3,HV|163|316|#b2df8a|Cu-oxidase,EL|405|514|#33a02c|Cu-oxidase_2,EL|541|575|#33a02c|Cu-oxidase_2
Exophiala_oligosperma__PV06_04656__KIW43565.1,621,HH|91|204|#1f78b4|Cu-oxidase_3,HV|216|370|#b2df8a|Cu-oxidase,EL|441|577|#33a02c|Cu-oxidase_2
Verruconis_gallopava__PV09_03830__KIW05305.1,608,HH|79|189|#1f78b4|Cu-oxidase_3,HV|199|343|#b2df8a|Cu-oxidase,EL|420|558|#33a02c|Cu-oxidase_2
Candida_albicans_SC5314_ferroxidase__AOW29994.1,632,HH|31|146|#1f78b4|Cu-oxidase_3,HV|154|301|#b2df8a|Cu-oxidase,EL|364|501|#33a02c|Cu-oxidase_2
Lichtheimia_corymbifera_JMRC_FSU_9682_fet3_protein__CDH55157.1,580,HH|16|130|#1f78b4|Cu-oxidase_3,HV|138|260|#b2df8a|Cu-oxidase,EL|346|477|#33a02c|Cu-oxidase_2
Cryptococcus_gattii_CA1873_acidic_laccase__KIR59172.1,647,HH|29|148|#1f78b4|Cu-oxidase_3,HV|161|303|#b2df8a|Cu-oxidase,EL|390|525|#33a02c|Cu-oxidase_2
Malassezia_globosa_CBS_7966__MGL_4262__EDP41383.1,552,HH|31|152|#1f78b4|Cu-oxidase_3,HV|161|298|#b2df8a|Cu-oxidase,EL|384|515|#33a02c|Cu-oxidase_2
Rhinocladiella_mackenziei_CBS_650.93__Z518_02600__KIX07946.1,642,HH|35|147|#1f78b4|Cu-oxidase_3,HV|157|303|#b2df8a|Cu-oxidase,EL|363|500|#33a02c|Cu-oxidase_2
Mucor_circinelloides_f._lusitanicus_CBS_277.49_multicopper_oxidase__OAD04716.1,364,HV|1|46|#b2df8a|Cu-oxidase,EL|133|260|#33a02c|Cu-oxidase_2
Blastomyces_dermatitidis_ER_3_laccase_3__OAT00391.1,596,HH|88|202|#1f78b4|Cu-oxidase_3,HV|214|354|#b2df8a|Cu-oxidase,EL|424|550|#33a02c|Cu-oxidase_2
Malassezia_globosa_CBS_7966__MGL_4194__EDP41501.1,539,HH|31|152|#1f78b4|Cu-oxidase_3,HV|161|301|#b2df8a|Cu-oxidase,EL|382|513|#33a02c|Cu-oxidase_2
Aspergillus_lentulus_iron_transport_multicopper_oxidase_FET3__GAQ06013.1,725,HH|27|142|#1f78b4|Cu-oxidase_3,HV|150|308|#b2df8a|Cu-oxidase,EL|370|468|#33a02c|Cu-oxidase_2
Sporothrix_schenckii_1099_18_laccase_precursor__KJR81503.1,616,HH|86|196|#1f78b4|Cu-oxidase_3,HV|206|351|#b2df8a|Cu-oxidase,EL|424|552|#33a02c|Cu-oxidase_2
Scedosporium_apiospermum__SAPIO_CDS2597__KEZ45152.1,605,HH|92|201|#1f78b4|Cu-oxidase_3,HV|214|359|#b2df8a|Cu-oxidase,EL|440|554|#33a02c|Cu-oxidase_2
Sporothrix_schenckii_1099_18__SPSK_02292__KJR86168.1,694,HH|82|198|#1f78b4|Cu-oxidase_3,HV|233|367|#b2df8a|Cu-oxidase,EL|541|651|#33a02c|Cu-oxidase_2
Cladophialophora_bantiana_CBS_173.52__Z519_08463__KIW90680.1,996,HH|427|541|#1f78b4|Cu-oxidase_3,HV|579|680|#b2df8a|Cu-oxidase,EL|790|929|#33a02c|Cu-oxidase_2
Malassezia_globosa_CBS_7966__MGL_4258__EDP41389.1,387,HV|2|135|#b2df8a|Cu-oxidase,EL|217|352|#33a02c|Cu-oxidase_2
Candida_tropicalis_MYA_3404_iron_transport_multicopper_oxidase_FET3_precursor__EER34177.1,626,HH|29|144|#1f78b4|Cu-oxidase_3,HV|152|298|#b2df8a|Cu-oxidase,EL|361|499|#33a02c|Cu-oxidase_2
Scedosporium_apiospermum_Laccase_2__KEZ41968.1,576,HH|68|184|#1f78b4|Cu-oxidase_3,HV|196|345|#b2df8a|Cu-oxidase,EL|411|532|#33a02c|Cu-oxidase_2
Rhinocladiella_mackenziei_CBS_650.93__Z518_06281__KIX05409.1,631,HH|32|147|#1f78b4|Cu-oxidase_3,HV|158|302|#b2df8a|Cu-oxidase,EL|368|512|#33a02c|Cu-oxidase_2
Rhinocladiella_mackenziei_CBS_650.93__Z518_02660__KIX08005.1,149,HV|65|140|#b2df8a|Cu-oxidase
Scedosporium_apiospermum_Uncharacterized_protein_SAPIO_CDS9845__KEZ39188.1,605,HH|88|195|#1f78b4|Cu-oxidase_3,HV|205|351|#b2df8a|Cu-oxidase,EL|422|559|#33a02c|Cu-oxidase_2
Talaromyces_marneffei_ATCC_18224_ferrooxidoreductase_Fet3__putative__EEA21960.1,621,HH|27|142|#1f78b4|Cu-oxidase_3,HV|153|279|#b2df8a|Cu-oxidase,EL|364|509|#33a02c|Cu-oxidase_2
Sporothrix_schenckii_1099_18__SPSK_06412__KJR90080.1,381,HV|9|91|#b2df8a|Cu-oxidase,EL|196|326|#33a02c|Cu-oxidase_2
Cladophialophora_bantiana_CBS_173.52__Z519_05812__KIW93207.1,715,HH|180|294|#1f78b4|Cu-oxidase_3,HV|304|461|#b2df8a|Cu-oxidase,EL|535|649|#33a02c|Cu-oxidase_2
Paracoccidioides_brasiliensis_Pb18__PADG_07092__EEH42272.2,540,HH|33|147|#1f78b4|Cu-oxidase_3,HV|159|299|#b2df8a|Cu-oxidase,EL|369|495|#33a02c|Cu-oxidase_2
Rhizopus_delemar_RA_99_880__RO3G_07290__EIE82585.1,618,HH|44|166|#1f78b4|Cu-oxidase_3,HV|199|350|#b2df8a|Cu-oxidase,EL|438|539|#33a02c|Cu-oxidase_2,EL|558|594|#33a02c|Cu-oxidase_2
Rhinocladiella_mackenziei_CBS_650.93__Z518_02721__KIX08066.1,911,HH|342|456|#1f78b4|Cu-oxidase_3,HV|492|615|#b2df8a|Cu-oxidase,EL|707|843|#33a02c|Cu-oxidase_2
