# Supplementary material for: Diversity of Cell Wall Related Proteins in Human Pathogenic Fungi
Source: J Fungi (Basel). 2017 Dec 29;4(1):6. doi: 10.3390/jof4010006 (PMC5872309; doi:10.3390/jof4010006)
Supplement: Supplementary file 1 [file jof-04-00006-s001.zip › jof-252817-final-supplementary materials/Dataset S2_tree_and_itol_dataset/AA7.annot.tree]

(Trichophyton_rubrum_CBS_118892_glycolate_oxidase__subunit_GlcD__EGD89762.2:0.00000001,Trichophyton_rubrum_CBS_118892_glycolate_oxidase__subunit_GlcD__KFL62154.1:0.00000001,((((Blastomyces_dermatitidis_ER_3_D_lactate_dehydrogenase_cytochrome__EEQ88433.1:0.00923716,Paracoccidioides_brasiliensis_Pb18_glycolate_oxidase__subunit_GlcD__KGM92195.1:0.06145797)0.919000:0.05018550,(Exophiala_oligosperma_glycolate_oxidase__subunit_GlcD__KIW43773.1:0.02485003,(Rhinocladiella_mackenziei_CBS_650.93_glycolate_oxidase__subunit_GlcD__KIX07666.1:0.05374829,Cladophialophora_bantiana_CBS_173.52_glycolate_oxidase__subunit_GlcD__KIW88119.1:0.03554646)0.744000:0.01583499)1.000000:0.13717317)0.828000:0.02262461,(Verruconis_gallopava_glycolate_oxidase__subunit_GlcD__KIW02297.1:0.18304175,Coccidioides_immitis_RS_glycolate_oxidase__subunit_GlcD__EAS28967.3:0.06828197)0.614000:0.01367022)0.758000:0.01519876,(Talaromyces_marneffei_ATCC_18224_D_lactate_dehydrogenase_cytochrome__EEA18831.1:0.08798979,(Aspergillus_fumigatus_Af293_D_lactate_dehydrogenase_cytochrome___putative__EAL87765.1:0.16541826,((Cladophialophora_bantiana_CBS_173.52_glycolate_oxidase__subunit_GlcD__KIW95818.1:0.20273163,Sporothrix_schenckii_1099_18_D_lactate_dehydrogenase_cytochrome__KJR82789.1:0.18452262)0.969000:0.15757490,(Lichtheimia_corymbifera_JMRC_FSU_9682_d_lactate_dehydrogenase__CDH51100.1:0.26091959,((Cryptococcus_neoformans_var._neoformans_JEC21_D_lactate_dehydrogenase_cytochrome_oxidoreductase_protein__putative__AAW42546.1:0.04215461,Cryptococcus_gattii_CA1873_D_lactate_dehydrogenase_cytochrome__KIR57524.1:0.00613608)1.000000:0.36502765,(Candida_albicans_SC5314_D_lactate_dehydrogenase__AOW28738.1:0.49551164,((Verruconis_gallopava__PV09_05595__KIW03388.1:0.29497716,((Cladophialophora_bantiana_CBS_173.52__Z519_10138__KIW89285.1:0.14666977,(Exophiala_oligosperma__PV06_04307__KIW43173.1:0.20229583,Rhinocladiella_mackenziei_CBS_650.93__Z518_09965__KIX00900.1:0.19223799)0.220000:0.04743815)0.992000:0.22592275,(Coccidioides_immitis_RS_FAD_binding_domain_containing_protein__EAS28318.3:0.27774775,((Paracoccidioides_brasiliensis_Pb18__PADG_01091__EEH44802.1:0.11432617,(Histoplasma_capsulatum_NAm1_predicted_protein__EDN09269.1:0.14308557,Blastomyces_dermatitidis_ER_3_FAD_binding_domain_containing_protein__EEQ84512.1:0.05010440)0.939000:0.06273315)0.970000:0.15452098,(Aspergillus_lentulus__ALT_0080__GAQ02759.1:0.48288478,Purpureocillium_lilacinum_24_dehydrocholesterol_reductase_precursor__OAQ92359.1:0.36053104)0.168000:0.07419250)0.909000:0.10449718)0.763000:0.07081712)0.918000:0.21921872)1.000000:1.18315840,((Blastomyces_dermatitidis_ER_3_FAD_FMN_containing_dehydrogenase__EEQ92153.2:1.99908927,(((Candida_albicans_SC5314_D_arabinono_1_4_lactone_oxidase__AOW31636.1:0.00578023,Candida_tropicalis_MYA_3404_D_arabinono_1_4_lactone_oxidase__EER30480.1:0.11303276)1.000000:0.49802524,(((((Paracoccidioides_brasiliensis_Pb18__PADG_06827__EEH50748.1:0.08793601,(Histoplasma_capsulatum_NAm1_conserved__EDN05819.1:0.04108515,Blastomyces_dermatitidis_ER_3_D_arabinono_1_4_lactone_oxidase__EEQ89859.1:0.01227517)0.860000:0.03091904)0.950000:0.05345512,(Coccidioides_immitis_RS_sugar_1_4_lactone_oxidase__EAS32269.3:0.10853044,Trichophyton_rubrum_CBS_118892__TERG_07076__EGD90851.1:0.12003645)0.793000:0.04063962)0.974000:0.09208499,(Talaromyces_marneffei_ATCC_18224_sugar_1_4_lactone_oxidase__putative__EEA26348.1:0.17838640,(Aspergillus_fumigatus_Af293_sugar_1_4_lactone_oxidase__putative__EBA27416.1:0.01731358,Aspergillus_lentulus_putative_D_arabinono_1_4_lactone_oxidase__GAQ10467.1:0.00574038)0.998000:0.14031292)0.889000:0.03876879)0.830000:0.02487972,(Verruconis_gallopava__PV09_04136__KIW04974.1:0.39074357,(Cladophialophora_bantiana_CBS_173.52__Z519_01544__KIW97960.1:0.04683262,(Exophiala_oligosperma__PV06_01867__KIW46180.1:0.08515268,Rhinocladiella_mackenziei_CBS_650.93__Z518_10774__KIW99846.1:0.05620917)0.945000:0.05654989)0.993000:0.14526959)0.859000:0.06360723)0.859000:0.08258155,(Sporothrix_schenckii_1099_18_D_arabinono_1_4_lactone_oxidase__KJR82736.1:0.26132341,Purpureocillium_lilacinum_sugar_1_4_lactone_oxidase__OAQ89550.1:0.30378316)0.977000:0.17016281)0.960000:0.21708101)0.911000:0.17019428,(Malassezia_globosa_CBS_7966__MGL_0958__EDP44476.1:0.87538592,(Lichtheimia_corymbifera_JMRC_FSU_9682_l_gulonolactone_oxidase_like__CDH50526.1:0.16573682,(Rhizopus_delemar_RA_99_880__RO3G_16530__EIE91819.1:0.15964569,Mucor_circinelloides_f._lusitanicus_CBS_277.49__MUCCIDRAFT_155837__OAD05231.1:0.14662682)0.926000:0.17898275)0.955000:0.29802376)0.808000:0.13797129)0.597000:0.23136076)0.956000:0.54753560,((((Scedosporium_apiospermum__SAPIO_CDS9117__KEZ40098.1:0.17945242,((Rhinocladiella_mackenziei_CBS_650.93__Z518_10880__KIW99952.1:0.18728281,((Talaromyces_marneffei_ATCC_18224_FAD_binding_oxidoreductase__putative__EEA23608.1:0.00000001,Talaromyces_marneffei_ATCC_18224_FAD_binding_oxidoreductase__putative__EEA23609.1:0.00000001)1.000000:0.33881796,(Blastomyces_dermatitidis_ER_3_FAD_binding_domain_containing_protein__EEQ86171.1:0.20900933,Verruconis_gallopava__PV09_05684__KIW03031.1:0.31146278)0.478000:0.06086111)0.988000:0.19218076)0.360000:0.07305411,(Aspergillus_fumigatus_Af293_FAD_binding_oxidoreductase__putative__EAL91097.1:0.44017636,Verruconis_gallopava__PV09_08617__KIV99813.1:0.26695655)0.742000:0.07198497)0.917000:0.13690790)0.982000:0.36865258,((Scedosporium_apiospermum_Uncharacterized_protein_SAPIO_CDS8729__KEZ40254.1:0.33436901,Scedosporium_apiospermum__SAPIO_CDS2208__KEZ45377.1:0.32755584)0.880000:0.20324796,(Scedosporium_apiospermum_Oxidoreductase__FAD_binding_protein__KEZ40852.1:0.46004888,Exophiala_oligosperma__PV06_07139__KIW41596.1:0.39527847)0.230000:0.15361111)0.999000:0.54819075)0.996000:0.42786381,((Rhinocladiella_mackenziei_CBS_650.93__Z518_03559__KIX08902.1:0.65749424,Purpureocillium_lilacinum_ubiquitin_conjugating_enzyme__OAQ80963.1:0.43656108)1.000000:0.76125183,((Talaromyces_marneffei_ATCC_18224_conserved__EEA23606.1:0.41694795,((Purpureocillium_lilacinum_6_hydroxy_D_nicotine_oxidase__OAQ94015.1:0.30456212,(Sporothrix_schenckii_1099_18_glucooligosaccharide_oxidase__KJR89202.1:0.36217618,Scedosporium_apiospermum_FAD_binding_domain_containing_protein__KEZ45419.1:0.21902397)0.304000:0.07425059)0.926000:0.14902313,(Verruconis_gallopava__PV09_03067__KIW05866.1:0.59164926,(Verruconis_gallopava__PV09_04513__KIW04205.1:0.34023525,(Verruconis_gallopava__PV09_07846__KIW00659.1:0.34548134,(Talaromyces_marneffei_ATCC_18224_glucooligosaccharide_oxidase__putative__EEA25025.1:0.19843845,(Aspergillus_fumigatus_Af293_glucooligosaccharide_oxidase__putative__EAL89270.1:0.02070908,Aspergillus_lentulus__ALT_0076__GAQ02755.1:0.04450656)1.000000:0.25779153)0.891000:0.11108971)0.253000:0.02746328)0.875000:0.06856621)0.858000:0.08230356)0.593000:0.10124360)0.742000:0.13855369,(Purpureocillium_lilacinum_glucooligosaccharide_oxidase_protein__OAQ85196.1:0.69680009,(Trichophyton_rubrum_CBS_118892__TERG_08191__EGD91975.2:0.46939302,(Sporothrix_schenckii_1099_18_chitooligosaccharide_oxidase__KJR85096.1:0.21723863,(Scedosporium_apiospermum__SAPIO_CDS0118__KEZ46813.1:0.29346019,(Scedosporium_apiospermum_Glucooligosaccharide_oxidase__KEZ46631.1:0.33684534,Sporothrix_schenckii_1099_18_chitooligosaccharide_oxidase__KJR87662.1:0.24988825)0.949000:0.15750901)0.698000:0.08900006)0.884000:0.13909644)0.986000:0.34300218)0.884000:0.21270650)0.873000:0.16278075)0.817000:0.10842750)0.550000:0.10391241,(((((Cladophialophora_bantiana_CBS_173.52__Z519_12174__KIW87271.1:0.32457291,(Exophiala_oligosperma__PV06_02287__KIW46626.1:0.19564893,(Cladophialophora_bantiana_CBS_173.52__Z519_05372__KIW94056.1:0.14110398,Rhinocladiella_mackenziei_CBS_650.93__Z518_06757__KIX03205.1:0.08989266)0.972000:0.11175782)0.994000:0.22929643)0.689000:0.06699970,((Aspergillus_lentulus__ALT_9497__GAQ12176.1:0.56409051,Aspergillus_lentulus_6_hydroxy_D_nicotine_oxidase__GAQ12179.1:0.39031049)0.980000:0.25514740,((Aspergillus_fumigatus_Af293_FAD_binding_domain_protein__EAL87172.1:0.05001469,Aspergillus_lentulus_FAD_linked_oxidoreductase_DDB_G0289697__GAQ07458.1:0.01970089)0.998000:0.19894583,(Paracoccidioides_brasiliensis_Pb18__PADG_00148__EEH43859.1:0.30923860,(Coccidioides_immitis_RS_6_hydroxy_D_nicotine_oxidase__EAS36048.3:0.22786309,Trichophyton_rubrum_CBS_118892__TERG_02173__EGD85903.1:0.26062746)0.869000:0.05467588)0.964000:0.11698933)0.802000:0.06792723)0.549000:0.05738042)0.467000:0.06279172,((Purpureocillium_lilacinum_FAD_linked_oxidase_domain_containingprotein__OAQ90165.1:0.39833491,Purpureocillium_lilacinum_FAD_linked_oxidase_domain_containingprotein__OAQ94003.1:0.27833672)0.974000:0.21251478,((Aspergillus_fumigatus_Af293_FAD_binding_oxidoreductase__putative__EAL89332.1:0.02725280,Aspergillus_lentulus_bifunctional_solanapyrone_synthase__GAQ08552.1:0.00196717)1.000000:0.44037251,(Talaromyces_marneffei_ATCC_18224_FAD_binding_oxidoreductase__putative__EEA21271.1:0.00000001,(Talaromyces_marneffei_ATCC_18224_FAD_binding_oxidoreductase__putative__EEA21270.1:0.00000001,Talaromyces_marneffei_ATCC_18224_FAD_binding_oxidoreductase__putative__EEA21272.1:0.00000002)0.000000:0.00000001)0.998000:0.43078128)0.977000:0.22001319)0.563000:0.07210319)0.973000:0.16067710,(Lichtheimia_corymbifera_JMRC_FSU_9682_fad_binding_oxidoreductase__CDH49992.1:0.58751784,((Trichophyton_rubrum_CBS_118892__TERG_08630__EGD92413.1:0.31460642,(Aspergillus_fumigatus_Af293_FAD_binding_domain_protein__EAL92288.1:0.03195314,Aspergillus_lentulus__ALT_1512__GAQ04191.1:0.01656600)0.854000:0.07431025)1.000000:0.58435324,((Coccidioides_immitis_RS__CIMG_11581__EAS34594.3:1.04412592,((Talaromyces_marneffei_ATCC_18224_conserved__EEA19970.1:1.20829319,Aspergillus_lentulus_6_hydroxy_D_nicotine_oxidase__GAQ05020.1:0.37180342)0.874000:0.26226510,((Talaromyces_marneffei_ATCC_18224_mitomycin_Radical_oxidase__putative__EEA24866.1:0.46667842,Trichophyton_rubrum_CBS_118892__TERG_02842__EGD86585.1:0.26662909)0.999000:0.51348002,(Purpureocillium_lilacinum_d_lactate_dehydrogenase__OAQ76885.1:0.77130499,(Sporothrix_schenckii_1099_18_D_lactate_dehydrogenase__KJR81560.1:0.56844720,((Talaromyces_marneffei_ATCC_18224_conserved__EEA27467.1:0.41950679,Aspergillus_lentulus_6_hydroxy_D_nicotine_oxidase__GAQ02839.1:0.27838488)0.945000:0.17393902,(Rhinocladiella_mackenziei_CBS_650.93__Z518_05751__KIX04880.1:0.52168455,(Cladophialophora_bantiana_CBS_173.52__Z519_12342__KIW87045.1:0.24462603,Rhinocladiella_mackenziei_CBS_650.93__Z518_09981__KIX00916.1:0.21499665)0.996000:0.40021435)0.165000:0.05834219)0.775000:0.10673549)0.278000:0.17018876)0.869000:0.17074905)0.698000:0.11952278)0.978000:0.37117700)0.471000:0.14208541,((Sporothrix_schenckii_1099_18__SPSK_06269__KJR90063.1:0.48389094,(Verruconis_gallopava__PV09_00654__KIW08708.1:0.75505536,(Purpureocillium_lilacinum_FAD_linked_oxidase__OAQ88881.1:0.43477214,Exophiala_oligosperma__PV06_00253__KIW47565.1:0.70038985)0.000000:0.03863497)0.528000:0.08136960)1.000000:0.74604007,((Trichophyton_rubrum_CBS_118892__TERG_00329__EGD84048.2:0.38074283,Trichophyton_rubrum_CBS_118892__TERG_03829__EGD87582.1:0.28184902)0.998000:0.37465410,(Purpureocillium_lilacinum_6_hydroxy_D_nicotine_oxidase__OAQ89907.1:0.56361143,((Aspergillus_lentulus_6_hydroxy_D_nicotine_oxidase__GAQ09987.1:0.52085386,(Talaromyces_marneffei_ATCC_18224_FAD_dependent_oxygenase__putative__EEA25328.1:0.27539452,(Purpureocillium_lilacinum_FAD_binding_domain_containing_protein__OAQ93042.1:0.22585270,(Paracoccidioides_brasiliensis_Pb18__PADG_00410__EEH44121.2:0.24223777,(Purpureocillium_lilacinum_FAD_binding_domain_containingprotein__OAQ89607.1:0.08930283,((Scedosporium_apiospermum_FAD_dependent_oxygenase__KEZ42841.1:0.18137780,Coccidioides_immitis_RS_FAD_dependent_oxygenase__EAS34573.3:0.15461499)0.928000:0.06158335,((Blastomyces_dermatitidis_ER_3_FAD_binding_domain_containing_protein__OAT00169.1:0.00000001,Blastomyces_dermatitidis_ER_3_FAD_binding_domain_containing_protein__variant__OAT00170.1:0.00000001)1.000000:0.27135338,(Aspergillus_fumigatus_Af293_FAD_dependent_oxygenase__putative__EAL86367.1:0.04414851,Aspergillus_lentulus_6_hydroxy_D_nicotine_oxidase__GAQ05284.1:0.02323740)0.955000:0.08095951)0.454000:0.04105930)0.914000:0.06184210)0.999000:0.18660119)0.123000:0.04920489)0.942000:0.12637795)0.830000:0.13412403)0.917000:0.15581762,((Aspergillus_fumigatus_Af293_FAD_binding_domain_protein__EAL89048.1:0.52347898,Talaromyces_marneffei_ATCC_18224_FAD_binding_domain_protein__EEA26648.1:0.36062715)0.870000:0.16231468,(Talaromyces_marneffei_ATCC_18224_FAD_dependent_oxidase__putative__EEA25174.1:0.43396873,(Aspergillus_fumigatus_Af293_FAD_dependent_oxidase__putative__EAL87810.1:0.50411190,Coccidioides_immitis_RS__CIMG_11374__KJF61021.1:1.04636520)0.190000:0.08647883)0.704000:0.15189895)0.995000:0.40121197)0.386000:0.08303660)0.969000:0.20457922)0.610000:0.07390377)0.881000:0.14389284)0.725000:0.09998504)0.902000:0.14113428)0.830000:0.07374206)0.985000:0.24653273,((Cladophialophora_bantiana_CBS_173.52__Z519_00397__KIW98734.1:0.85281008,((Aspergillus_fumigatus_Af293_isoamyl_alcohol_oxidase__putative__EAL85049.1:0.06525044,Aspergillus_lentulus__ALT_9548__GAQ12227.1:0.00596237)1.000000:0.62179398,(Aspergillus_lentulus__ALT_8151__GAQ10830.1:0.94039510,((((Aspergillus_fumigatus_Af293_isoamyl_alcohol_oxidase__EAL92830.1:0.01704953,Aspergillus_lentulus__ALT_2021__GAQ04700.1:0.00000097)1.000000:0.31582351,(Rhinocladiella_mackenziei_CBS_650.93__Z518_04789__KIX06813.1:0.19644953,Purpureocillium_lilacinum_alcohol_oxidase__OAQ76783.1:0.54238286)0.927000:0.16325920)0.997000:0.31522028,(Verruconis_gallopava__PV09_06727__KIW01879.1:0.38410523,(Histoplasma_capsulatum_NAm1_predicted_protein__EDN05182.1:0.38713737,Scedosporium_apiospermum__SAPIO_CDS6605__KEZ41909.1:0.13613538)0.964000:0.22764222)0.954000:0.18926728)0.940000:0.12787278,((((Sporothrix_schenckii_1099_18__SPSK_01105__KJR81465.1:0.36942874,Scedosporium_apiospermum_FAD_binding_domain_containing_protein__KEZ39299.1:0.35819730)0.923000:0.11424956,(Purpureocillium_lilacinum_FAD_binding__type_2__OAQ91369.1:0.42977463,(Purpureocillium_lilacinum_FAD_binding_domain_containing_protein__OAQ89455.1:0.21236268,Purpureocillium_lilacinum_FAD_binding_domain_containing_protein__OAQ76886.1:0.31169068)0.444000:0.07809441)0.062000:0.03578135)0.946000:0.11605564,(Verruconis_gallopava__PV09_07522__KIW01005.1:0.59655983,(Rhinocladiella_mackenziei_CBS_650.93__Z518_08433__KIX02492.1:0.48833012,((Cladophialophora_bantiana_CBS_173.52__Z519_08656__KIW90873.1:0.14227792,(Exophiala_oligosperma__PV06_08768__KIW38948.1:0.13676315,Rhinocladiella_mackenziei_CBS_650.93__Z518_03387__KIX08730.1:0.11523676)0.708000:0.01767039)0.701000:0.06131870,(Cladophialophora_bantiana_CBS_173.52__Z519_07563__KIW91596.1:0.24972993,Rhinocladiella_mackenziei_CBS_650.93__Z518_01150__KIX10069.1:0.29236926)0.727000:0.07735000)0.972000:0.17491205)0.960000:0.15131578)0.871000:0.06691049)0.918000:0.08462751,(((((Aspergillus_lentulus__ALT_8990__GAQ11669.1:0.01746053,(Talaromyces_marneffei_ATCC_18224_isoamyl_alcohol_oxidase__putative__EEA22023.1:0.15769278,Aspergillus_fumigatus_Af293_isoamyl_alcohol_oxidase__putative__EBA27325.1:0.00940810)0.568000:0.01867660)0.996000:0.20796397,(Purpureocillium_lilacinum_FAD_binding_domain_containingprotein__OAQ93981.1:0.38753232,Purpureocillium_lilacinum_FAD_binding_domain_containingprotein__OAQ81301.1:0.36848001)0.755000:0.10392709)0.861000:0.08734976,((Talaromyces_marneffei_ATCC_18224_FAD_FMN_containing_isoamyl_alcohol_oxidase_MreA__EEA25308.1:0.15401027,(Aspergillus_fumigatus_Af293_FAD_FMN_containing_isoamyl_alcohol_oxidase_MreA__EAL85677.1:0.03112554,Aspergillus_lentulus__ALT_0985__GAQ03664.1:0.01506642)0.981000:0.13517415)0.976000:0.17720213,(Talaromyces_marneffei_ATCC_18224_FAD_dependent_isoamyl_alcohol_oxidase__putative__EEA18648.1:0.43365738,(Aspergillus_fumigatus_Af293_FAD_dependent_isoamyl_alcohol_oxidase__putative__EAL89008.2:0.44206614,Scedosporium_apiospermum__SAPIO_CDS6902__KEZ41717.1:0.18162512)0.816000:0.09293835)0.983000:0.24125327)0.917000:0.10324833)0.966000:0.12751976,((Sporothrix_schenckii_1099_18_FAD_binding_protein_domain_containing_protein__KJR87644.1:0.37922514,(Scedosporium_apiospermum_FAD_binding_domain_containing_protein__KEZ40425.1:0.48824490,Scedosporium_apiospermum_FAD_binding_domain_containing_protein__KEZ45288.1:0.36489550)0.748000:0.11756601)0.981000:0.20159558,((Sporothrix_schenckii_1099_18_restculine_oxidase_precursor__KJR85464.1:0.16012528,(Scedosporium_apiospermum_putative_fad_binding_domain_containing_protein__KEZ38906.1:0.26664799,(Scedosporium_apiospermum_putative_fad_binding_domain_containing_protein__KEZ46556.1:0.26370780,Sporothrix_schenckii_1099_18_FAD_binding_protein_domain_protein__KJR83129.1:0.29648654)0.984000:0.17906321)0.485000:0.04946369)1.000000:0.34024730,((Aspergillus_lentulus__ALT_2046__GAQ04725.1:0.27783711,(Talaromyces_marneffei_ATCC_18224_conserved__EEA26652.1:0.19018546,Sporothrix_schenckii_1099_18_restculine_oxidase_precursor__KJR82941.1:0.14919855)0.740000:0.05995717)0.899000:0.04328452,(Aspergillus_lentulus__ALT_6001__GAQ08680.1:0.25354499,(Scedosporium_apiospermum_Uncharacterized_protein_SAPIO_CDS8769__KEZ39838.1:0.36978017,(Scedosporium_apiospermum__SAPIO_CDS7907__KEZ40907.1:0.32951518,Scedosporium_apiospermum__SAPIO_CDS0365__KEZ46569.1:0.21390792)0.439000:0.06656379)0.860000:0.05197607)0.000000:0.00000160)0.884000:0.06515294)0.817000:0.10964870)0.920000:0.11552626)0.927000:0.11286435,(((Trichophyton_rubrum_CBS_118892__TERG_06050__EGD89813.2:0.33112203,(Aspergillus_fumigatus_Af293_FAD_binding_oxidoreductase_CpoX1__EAL94104.1:0.09536871,Aspergillus_lentulus_4_dimethylallyltryptophan_N_methyltransferase__GAQ03950.1:0.05161423)0.983000:0.21681494)0.999000:0.36105482,(Scedosporium_apiospermum_FAD_binding_domain_protein__KEZ40133.1:0.47350334,((Histoplasma_capsulatum_NAm1_predicted_protein__EDN06817.1:0.23897807,Scedosporium_apiospermum_FAD_binding_domain_containing_protein__KEZ42163.1:0.35352780)0.899000:0.09279834,(Trichophyton_rubrum_CBS_118892__TERG_04146__EGD87900.2:0.25914437,(Coccidioides_immitis_RS_FAD_binding_domain_containing_protein__EAS30794.3:0.22640017,((Aspergillus_fumigatus_Af293_isoamyl_alcohol_oxidase__putative__EAL84375.1:0.04153509,Aspergillus_lentulus_6_hydroxy_D_nicotine_oxidase__GAQ10017.1:0.00401657)0.986000:0.16336435,(Aspergillus_fumigatus_Af293_FAD_FMN_containing_isoamyl_alcohol_oxidase_MreA_like__putative__EAL86815.1:0.01956956,Aspergillus_lentulus__ALT_3240__GAQ05919.1:0.02129026)1.000000:0.28604380)0.982000:0.16032422)0.351000:0.03530897)0.028000:0.03169175)0.935000:0.11680881)0.926000:0.11036731)0.856000:0.09675169,(((Cladophialophora_bantiana_CBS_173.52__Z519_05842__KIW93237.1:0.07090334,Rhinocladiella_mackenziei_CBS_650.93__Z518_07433__KIX03880.1:0.11132625)0.061000:0.09080344,((Aspergillus_fumigatus_Af293_FAD_FMN_containing_protein__EAL91091.2:0.06858119,Aspergillus_lentulus_mitomycin_radical_oxidase__GAQ10200.1:0.04611741)1.000000:0.32921070,(Coccidioides_immitis_RS_FAD_FMN_containing_protein__EAS36682.2:0.10453644,Trichophyton_rubrum_CBS_118892__TERG_02554__EGD86296.1:0.25153648)0.000000:0.00533212)0.490000:0.10235783)1.000000:0.53640090,((Histoplasma_capsulatum_NAm1_predicted_protein__EDN03494.1:0.06291019,Blastomyces_dermatitidis_ER_3_isoamyl_alcohol_oxidase__EEQ90643.1:0.05759569)1.000000:0.47080159,(Purpureocillium_lilacinum_FAD_binding_domain_containingprotein__OAQ92302.1:0.42454285,(Aspergillus_fumigatus_Af293_isoamyl_alcohol_oxidase__putative__EAL84798.1:0.03702813,Aspergillus_lentulus_6_hydroxy_D_nicotine_oxidase__GAQ05467.1:0.01618815)0.880000:0.18265715)0.997000:0.38813342)0.953000:0.22552235)0.833000:0.11591626)0.818000:0.11108142)0.951000:0.14580098)0.280000:0.03847637)0.765000:0.06397948)0.709000:0.05883896)0.997000:0.46895576)0.666000:0.14639540,((Verruconis_gallopava__PV09_01584__KIW07641.1:0.64164746,((Blastomyces_dermatitidis_ER_3_cysteine_desulfurase__OAT01768.1:0.05245996,(Histoplasma_capsulatum_NAm1_cysteine_desulfurase__mitochondrial_precursor__EDN03283.1:0.08686080,Paracoccidioides_brasiliensis_Pb18_cysteine_desulfurase__mitochondrial__KGM91901.1:0.10228398)0.719000:0.02654831)0.999000:0.34524103,((Cladophialophora_bantiana_CBS_173.52__Z519_08472__KIW90689.1:0.12923085,Rhinocladiella_mackenziei_CBS_650.93__Z518_00823__KIX09742.1:0.18856193)0.993000:0.19759047,(Cladophialophora_bantiana_CBS_173.52__Z519_01925__partial__KIW96534.1:0.18344575,(Exophiala_oligosperma__PV06_10666__KIW37034.1:0.24396396,Rhinocladiella_mackenziei_CBS_650.93__Z518_10247__KIX00110.1:0.09037709)0.259000:0.05884445)0.999000:0.20191007)0.901000:0.10667261)0.446000:0.06117638)1.000000:0.81631781,((Talaromyces_marneffei_ATCC_18224_conserved__EEA23660.1:0.32159534,Verruconis_gallopava__PV09_00198__KIW09277.1:0.10791406)1.000000:0.43463533,(((Talaromyces_marneffei_ATCC_18224_FAD_dependent_oxidoreductase__putative__EEA25210.1:0.26405172,(Aspergillus_fumigatus_Af293_FAD_dependent_oxidoreductase__putative__EAL84738.2:0.13552923,Aspergillus_lentulus_bifunctional_solanapyrone_synthase__GAQ06032.1:0.37268448)0.744000:0.12511679)0.988000:0.19643941,(Verruconis_gallopava__PV09_08581__KIV99775.1:0.43322807,(Scedosporium_apiospermum_FAD_binding_domain_containing_protein__KEZ39836.1:0.27754801,(Histoplasma_capsulatum_NAm1_predicted_protein__EDN03018.1:0.10432112,(Paracoccidioides_brasiliensis_Pb18__PADG_05501__EEH49422.1:0.35027157,Blastomyces_dermatitidis_ER_3_FAD_dependent_oxidoreductase__EEQ88945.2:0.02919384)0.000000:0.00005407)1.000000:0.41455650)0.491000:0.06269861)0.828000:0.06153313)0.998000:0.24063216,(((Aspergillus_lentulus__ALT_2742__GAQ05421.1:0.24141125,Purpureocillium_lilacinum_FAD_binding__type_2__OAQ90372.1:0.48798226)0.971000:0.22358241,(Histoplasma_capsulatum_NAm1_predicted_protein__EDN08469.1:0.48721713,(Aspergillus_fumigatus_Af293_FAD_binding_oxidoreductase__putative__EBA27281.1:0.04379025,Aspergillus_lentulus_6_hydroxy_D_nicotine_oxidase__GAQ04990.1:0.02116292)1.000000:0.53668195)0.928000:0.18793093)0.231000:0.13914270,((Rhinocladiella_mackenziei_CBS_650.93__Z518_01290__KIX10209.1:0.30622327,Purpureocillium_lilacinum_FAD_binding_protein__OAQ78050.1:0.30029195)1.000000:0.47191460,((Cladophialophora_bantiana_CBS_173.52__Z519_06651__KIW92802.1:0.97134436,(((Talaromyces_marneffei_ATCC_18224_conserved__EEA18649.1:0.32030166,Trichophyton_rubrum_CBS_118892__TERG_03031__EGD86773.1:0.41772063)0.906000:0.11907045,(((Sporothrix_schenckii_1099_18_FAD_binding_protein_domain_protein__KJR86025.1:0.39963620,(Cladophialophora_bantiana_CBS_173.52__Z519_02286__KIW96895.1:0.18676676,(Aspergillus_lentulus_6_hydroxy_D_nicotine_oxidase__GAQ05062.1:0.35211047,(Cladophialophora_bantiana_CBS_173.52__Z519_07193__KIW92209.1:0.20121038,Purpureocillium_lilacinum_FAD_binding_domain_containing_protein__OAQ93043.1:0.32433656)0.907000:0.09946447)0.853000:0.09025070)0.407000:0.07393223)0.972000:0.17274227,(Talaromyces_marneffei_ATCC_18224_FAD_binding_domain_protein__EEA19222.1:0.38634964,Purpureocillium_lilacinum_FAD_binding_domain_containingprotein__OAQ75827.1:0.40931264)0.000000:0.06117890)0.432000:0.08639295,((Coccidioides_immitis_RS__CIMG_02656__EAS37302.3:0.31551406,(Paracoccidioides_brasiliensis_Pb18__PADG_06231__EEH50152.2:0.14903923,Blastomyces_dermatitidis_ER_3_oxidoreductase__EEQ90174.1:0.17855328)0.963000:0.15785243)1.000000:0.40387897,((Paracoccidioides_brasiliensis_Pb18__PADG_02870__EEH46772.1:0.17556539,(Histoplasma_capsulatum_NAm1_predicted_protein__EDN03954.1:0.13356286,(Blastomyces_dermatitidis_ER_3_FAD_binding_domain_containing_protein__variant_2__OAT02760.1:0.00000001,(Blastomyces_dermatitidis_ER_3_FAD_binding_domain_containing_protein__OAT02758.1:0.00000001,Blastomyces_dermatitidis_ER_3_FAD_binding_domain_containing_protein__variant_1__OAT02759.1:0.00000001)0.000000:0.00000001)0.960000:0.07804037)0.881000:0.07659949)0.908000:0.15202150,(Cladophialophora_bantiana_CBS_173.52__Z519_09535__KIW90104.1:0.81189993,(Paracoccidioides_brasiliensis_Pb18__PADG_04582__EEH48503.1:0.14787240,(Histoplasma_capsulatum_NAm1_predicted_protein__EDN08482.1:0.11936472,Blastomyces_dermatitidis_ER_3_FAD_binding_domain_containing_protein__EEQ91777.2:0.14167279)0.924000:0.09356843)0.996000:0.44113492)0.127000:0.19474401)0.606000:0.10224346)0.743000:0.05178365)0.938000:0.12185939)0.879000:0.11855864,(Scedosporium_apiospermum_Uncharacterized_protein_SAPIO_CDS10745__KEZ38719.1:0.37116276,Scedosporium_apiospermum_FAD_binding_domain_containing_protein__KEZ40017.1:0.47855776)0.972000:0.26237108)0.189000:0.09276798)0.000000:0.05423784,(((Verruconis_gallopava__PV09_02721__KIW06248.1:0.68976231,(Purpureocillium_lilacinum_MFS_monocarboxylate_transporter__OAQ82611.1:0.76388657,(Purpureocillium_lilacinum_6_hydroxy_D_nicotine_oxidase__OAQ89018.1:0.35216333,((Blastomyces_dermatitidis_ER_3_FAD_binding_domain_containing_protein__EEQ84027.2:0.34987228,(Coccidioides_immitis_RS__CIMG_13298__EAS29085.2:0.21048714,Exophiala_oligosperma__PV06_10610__KIW37268.1:0.30001421)0.963000:0.14792891)0.786000:0.08390495,(Rhinocladiella_mackenziei_CBS_650.93__Z518_09751__KIX00686.1:0.46033590,Rhinocladiella_mackenziei_CBS_650.93__Z518_10096__KIX01030.1:0.39044391)0.796000:0.04644523)0.868000:0.09455005)0.935000:0.22109942)0.207000:0.12633303)0.712000:0.06709566,((((Purpureocillium_lilacinum_oxidoreductase__FAD_binding__OAQ95410.1:0.22395517,(Aspergillus_fumigatus_Af293_oxidoreductase__FAD_binding__putative__EAL93742.1:0.03849616,Aspergillus_lentulus_6_hydroxy_D_nicotine_oxidase__GAQ06329.1:0.05076407)0.999000:0.24841965)0.618000:0.06690596,(Talaromyces_marneffei_ATCC_18224_conserved__EEA23197.1:0.56300550,Talaromyces_marneffei_ATCC_18224_oxidoreductase__FAD_binding__putative__EEA23203.1:0.29424424)0.047000:0.07480629)0.986000:0.20969231,((Rhinocladiella_mackenziei_CBS_650.93__Z518_09364__KIX01638.1:0.32601032,Purpureocillium_lilacinum_FAD_binding_domain_containing_protein__OAQ79481.1:0.30697887)0.970000:0.19590982,(Histoplasma_capsulatum_NAm1_predicted_protein__EDN07430.1:0.94599978,Scedosporium_apiospermum__SAPIO_CDS8015__KEZ40821.1:0.58802142)0.841000:0.14831653)0.821000:0.09872032)0.784000:0.04182524,((Purpureocillium_lilacinum_FAD_binding_domain_containingprotein__OAQ95411.1:0.32938635,(Aspergillus_fumigatus_Af293_oxidoreductase__FAD_binding__putative__EAL93743.1:0.04981474,Aspergillus_lentulus_uncharacterized_FAD_linked_oxidoreductase_YgaK__GAQ06328.1:0.00000107)0.982000:0.21844279)0.997000:0.27595782,((Trichophyton_rubrum_CBS_118892__TERG_06771__EGD90544.1:0.23590752,(Aspergillus_fumigatus_Af293_FAD_binding_domain_protein__EAL89241.1:0.05578431,Aspergillus_lentulus_bifunctional_solanapyrone_synthase__GAQ02787.1:0.02669544)1.000000:0.38339482)0.834000:0.11073640,(Talaromyces_marneffei_ATCC_18224_FAD_binding_domain_protein__EEA23204.1:0.34016262,Scedosporium_apiospermum_FAD_binding_domain_containing_protein__KEZ43286.1:0.37121943)0.846000:0.10936686)1.000000:0.35738922)0.885000:0.10028660)0.231000:0.05276082)0.936000:0.10405969,(Purpureocillium_lilacinum_FAD_binding_protein__OAQ91159.1:0.45257600,(Aspergillus_lentulus__ALT_0442__GAQ03121.1:1.02017224,(Talaromyces_marneffei_ATCC_18224_conserved__EEA25177.1:0.34821175,(Coccidioides_immitis_RS__CIMG_02348__EAS36994.3:0.33516498,Trichophyton_rubrum_CBS_118892__TERG_02804__EGD86544.2:0.32228474)0.889000:0.15099760)0.991000:0.39467859)0.766000:0.12202438)0.631000:0.07572512)0.471000:0.05150357)0.413000:0.08931185)0.258000:0.07636855)0.389000:0.08685107)0.806000:0.05888974)0.954000:0.17500385)0.830000:0.08026745)0.633000:0.07811408)0.950000:0.23753950)1.000000:0.58203226)0.469000:0.06490845)0.996000:0.61702133)0.904000:0.17504301)0.864000:0.06905841)0.856000:0.07675332)0.964000:0.13247562)0.927000:0.07059049)0.837000:0.02361754)0.998000:0.09393350);
