# Supplementary material for: Diversity of Cell Wall Related Proteins in Human Pathogenic Fungi
Source: J Fungi (Basel). 2017 Dec 29;4(1):6. doi: 10.3390/jof4010006 (PMC5872309; doi:10.3390/jof4010006)
Supplement: Supplementary file 1 [file jof-04-00006-s001.zip › jof-252817-final-supplementary materials/Dataset S2_tree_and_itol_dataset/AA7._dataset.txt]

DATASET_DOMAINS
#Protein domain datasets are visualized as schematic representations of proteins, with a protein backbone and various shapes depicting the locations of individual domains

#lines starting with a hash are comments and ignored during parsing

#=================================================================#
#MANDATORY SETTINGS                        #
#=================================================================#
#select the separator which is used to delimit the data below (TAB,SPACE or COMMA).This separator must be used throughout this file (except in the SEPARATOR line, which uses space).
#SEPARATOR TAB
#SEPARATOR SPACE
SEPARATOR COMMA

#label is used in the legend table (can be changed later)
DATASET_LABEL,label1

#dataset color (can be changed later)
COLOR,#ff0000
DATA
Verruconis_gallopava__PV09_05684__KIW03031.1,465,HH|48|182|#1f78b4|FAD_binding_4
Trichophyton_rubrum_CBS_118892__TERG_00329__EGD84048.2,404,HH|29|148|#1f78b4|FAD_binding_4
Cladophialophora_bantiana_CBS_173.52__Z519_08656__KIW90873.1,606,HH|117|260|#1f78b4|FAD_binding_4,RE|526|564|#fb9a99|BBE
Aspergillus_lentulus_6_hydroxy_D_nicotine_oxidase__GAQ05284.1,514,HH|79|212|#1f78b4|FAD_binding_4,RE|462|501|#fb9a99|BBE
Aspergillus_lentulus_4_dimethylallyltryptophan_N_methyltransferase__GAQ03950.1,931,HH|125|268|#1f78b4|FAD_binding_4,RE|525|568|#fb9a99|BBE,RE|602|915|#cab2d6|Methyltransf_33
Scedosporium_apiospermum_Uncharacterized_protein_SAPIO_CDS8729__KEZ40254.1,481,HH|40|172|#1f78b4|FAD_binding_4
Histoplasma_capsulatum_NAm1_cysteine_desulfurase__mitochondrial_precursor__EDN03283.1,999,HH|43|177|#1f78b4|FAD_binding_4,RE|440|459|#fb9a99|BBE,HH|587|951|#e31a1c|Aminotran_5
Purpureocillium_lilacinum_6_hydroxy_D_nicotine_oxidase__OAQ89018.1,464,HH|27|161|#1f78b4|FAD_binding_4
Rhinocladiella_mackenziei_CBS_650.93__Z518_01290__KIX10209.1,228,HH|2|111|#1f78b4|FAD_binding_4
Blastomyces_dermatitidis_ER_3_FAD_binding_domain_containing_protein__EEQ86171.1,434,HH|35|122|#1f78b4|FAD_binding_4
Trichophyton_rubrum_CBS_118892__TERG_03829__EGD87582.1,478,HH|52|187|#1f78b4|FAD_binding_4,RE|427|465|#fb9a99|BBE
Scedosporium_apiospermum_Uncharacterized_protein_SAPIO_CDS8769__KEZ39838.1,632,HH|156|298|#1f78b4|FAD_binding_4,RE|556|600|#fb9a99|BBE
Talaromyces_marneffei_ATCC_18224_FAD_binding_oxidoreductase__putative__EEA21270.1,508,HH|80|212|#1f78b4|FAD_binding_4,RE|453|488|#fb9a99|BBE
Talaromyces_marneffei_ATCC_18224_conserved__EEA27467.1,527,HH|46|177|#1f78b4|FAD_binding_4,HV|453|495|#fdbf6f|p450
Purpureocillium_lilacinum_FAD_binding_domain_containingprotein__OAQ93981.1,579,HH|122|261|#1f78b4|FAD_binding_4,RE|512|550|#fb9a99|BBE
Purpureocillium_lilacinum_FAD_binding_domain_containingprotein__OAQ75827.1,528,HH|90|226|#1f78b4|FAD_binding_4
Blastomyces_dermatitidis_ER_3_FAD_binding_domain_containing_protein__EEQ84512.1,606,HH|8|135|#1f78b4|FAD_binding_4
Scedosporium_apiospermum__SAPIO_CDS7907__KEZ40907.1,668,HH|194|336|#1f78b4|FAD_binding_4,RE|591|635|#fb9a99|BBE
Aspergillus_fumigatus_Af293_sugar_1_4_lactone_oxidase__putative__EBA27416.1,597,HH|47|182|#1f78b4|FAD_binding_4,EL|206|487|#33a02c|ALO
Rhinocladiella_mackenziei_CBS_650.93__Z518_01150__KIX10069.1,567,HH|74|215|#1f78b4|FAD_binding_4,RE|487|526|#fb9a99|BBE
Cryptococcus_neoformans_var._neoformans_JEC21_D_lactate_dehydrogenase_cytochrome_oxidoreductase_protein__putative__AAW42546.1,573,HH|140|279|#1f78b4|FAD_binding_4,HV|320|556|#b2df8a|FAD-oxidase_C
Trichophyton_rubrum_CBS_118892__TERG_02554__EGD86296.1,573,HH|126|269|#1f78b4|FAD_binding_4,RE|515|552|#fb9a99|BBE
Aspergillus_lentulus_mitomycin_radical_oxidase__GAQ10200.1,564,HH|124|268|#1f78b4|FAD_binding_4,RE|507|544|#fb9a99|BBE
Scedosporium_apiospermum__SAPIO_CDS0118__KEZ46813.1,521,HH|62|199|#1f78b4|FAD_binding_4,RE|467|511|#fb9a99|BBE
Purpureocillium_lilacinum_FAD_linked_oxidase_domain_containingprotein__OAQ94003.1,457,HH|41|174|#1f78b4|FAD_binding_4,RE|405|445|#fb9a99|BBE
Trichophyton_rubrum_CBS_118892__TERG_02173__EGD85903.1,480,HH|50|183|#1f78b4|FAD_binding_4
Paracoccidioides_brasiliensis_Pb18__PADG_00148__EEH43859.1,483,HH|50|182|#1f78b4|FAD_binding_4,RE|432|473|#fb9a99|BBE
Rhinocladiella_mackenziei_CBS_650.93__Z518_05751__KIX04880.1,344,RE|306|331|#fb9a99|BBE
Talaromyces_marneffei_ATCC_18224_FAD_dependent_oxidoreductase__putative__EEA25210.1,505,HH|62|198|#1f78b4|FAD_binding_4
Rhinocladiella_mackenziei_CBS_650.93__Z518_10096__KIX01030.1,435,HH|4|83|#1f78b4|FAD_binding_4
Verruconis_gallopava__PV09_05595__KIW03388.1,520,HH|8|135|#1f78b4|FAD_binding_4
Purpureocillium_lilacinum_glucooligosaccharide_oxidase_protein__OAQ85196.1,512,HH|63|200|#1f78b4|FAD_binding_4,RE|457|503|#fb9a99|BBE
Aspergillus_lentulus__ALT_0076__GAQ02755.1,482,HH|49|186|#1f78b4|FAD_binding_4,RE|429|472|#fb9a99|BBE
Aspergillus_lentulus_bifunctional_solanapyrone_synthase__GAQ06032.1,494,HH|55|190|#1f78b4|FAD_binding_4
Aspergillus_fumigatus_Af293_FAD_binding_domain_protein__EAL92288.1,474,HH|41|167|#1f78b4|FAD_binding_4
Aspergillus_lentulus_6_hydroxy_D_nicotine_oxidase__GAQ02839.1,469,HH|45|177|#1f78b4|FAD_binding_4
Scedosporium_apiospermum__SAPIO_CDS6902__KEZ41717.1,1181,HH|124|260|#1f78b4|FAD_binding_4,RE|513|551|#fb9a99|BBE,RE|857|1140|#1f78b4|Pkinase
Trichophyton_rubrum_CBS_118892_glycolate_oxidase__subunit_GlcD__KFL62154.1,544,HH|187|321|#1f78b4|FAD_binding_4,HV|358|524|#b2df8a|FAD-oxidase_C
Coccidioides_immitis_RS__CIMG_02656__EAS37302.3,545,HH|103|238|#1f78b4|FAD_binding_4
Exophiala_oligosperma_glycolate_oxidase__subunit_GlcD__KIW43773.1,612,HH|184|318|#1f78b4|FAD_binding_4,HV|356|596|#b2df8a|FAD-oxidase_C
Coccidioides_immitis_RS_FAD_dependent_oxygenase__EAS34573.3,521,HH|86|219|#1f78b4|FAD_binding_4,RE|469|509|#fb9a99|BBE
Purpureocillium_lilacinum_24_dehydrocholesterol_reductase_precursor__OAQ92359.1,573,HH|10|135|#1f78b4|FAD_binding_4
Cladophialophora_bantiana_CBS_173.52__Z519_01544__KIW97960.1,625,HH|64|201|#1f78b4|FAD_binding_4,EL|226|512|#33a02c|ALO
Aspergillus_lentulus__ALT_8990__GAQ11669.1,722,HH|118|257|#1f78b4|FAD_binding_4,RE|504|543|#fb9a99|BBE
Histoplasma_capsulatum_NAm1_predicted_protein__EDN03954.1,324,HH|91|226|#1f78b4|FAD_binding_4
Exophiala_oligosperma__PV06_00253__KIW47565.1,473,HH|36|165|#1f78b4|FAD_binding_4
Scedosporium_apiospermum_Uncharacterized_protein_SAPIO_CDS10745__KEZ38719.1,557,HH|114|250|#1f78b4|FAD_binding_4
Trichophyton_rubrum_CBS_118892__TERG_08630__EGD92413.1,470,HH|59|161|#1f78b4|FAD_binding_4
Exophiala_oligosperma__PV06_10666__KIW37034.1,350,HH|38|172|#1f78b4|FAD_binding_4
Talaromyces_marneffei_ATCC_18224_sugar_1_4_lactone_oxidase__putative__EEA26348.1,584,HH|39|174|#1f78b4|FAD_binding_4,EL|198|482|#33a02c|ALO
Aspergillus_lentulus_6_hydroxy_D_nicotine_oxidase__GAQ12179.1,476,HH|48|180|#1f78b4|FAD_binding_4,RE|440|466|#fb9a99|BBE
Aspergillus_fumigatus_Af293_FAD_dependent_oxidase__putative__EAL87810.1,503,HH|71|212|#1f78b4|FAD_binding_4,RE|452|493|#fb9a99|BBE
Trichophyton_rubrum_CBS_118892_glycolate_oxidase__subunit_GlcD__EGD89762.2,608,HH|187|321|#1f78b4|FAD_binding_4,HV|358|585|#b2df8a|FAD-oxidase_C
Rhinocladiella_mackenziei_CBS_650.93__Z518_09965__KIX00900.1,536,HH|22|145|#1f78b4|FAD_binding_4
Purpureocillium_lilacinum_d_lactate_dehydrogenase__OAQ76885.1,467,HH|39|173|#1f78b4|FAD_binding_4,RE|431|454|#fb9a99|BBE
Aspergillus_fumigatus_Af293_FAD_FMN_containing_isoamyl_alcohol_oxidase_MreA__EAL85677.1,579,HH|127|263|#1f78b4|FAD_binding_4,RE|510|550|#fb9a99|BBE
Aspergillus_fumigatus_Af293_FAD_binding_oxidoreductase__putative__EBA27281.1,499,HH|65|198|#1f78b4|FAD_binding_4
Scedosporium_apiospermum_FAD_binding_domain_containing_protein__KEZ43286.1,546,HH|88|231|#1f78b4|FAD_binding_4
Verruconis_gallopava__PV09_03067__KIW05866.1,538,HH|65|202|#1f78b4|FAD_binding_4,RE|480|522|#fb9a99|BBE
Trichophyton_rubrum_CBS_118892__TERG_02842__EGD86585.1,541,HH|119|257|#1f78b4|FAD_binding_4,RE|490|528|#fb9a99|BBE
Blastomyces_dermatitidis_ER_3_FAD_dependent_oxidoreductase__EEQ88945.2,482,HH|42|177|#1f78b4|FAD_binding_4
Aspergillus_lentulus__ALT_1512__GAQ04191.1,1529,HV|581|987|#fdbf6f|p450,HH|1083|1209|#1f78b4|FAD_binding_4
Histoplasma_capsulatum_NAm1_predicted_protein__EDN03018.1,501,HH|60|195|#1f78b4|FAD_binding_4
Verruconis_gallopava__PV09_02721__KIW06248.1,526,HH|81|214|#1f78b4|FAD_binding_4,RE|471|507|#fb9a99|BBE
Talaromyces_marneffei_ATCC_18224_FAD_binding_oxidoreductase__putative__EEA23609.1,389,HH|47|181|#1f78b4|FAD_binding_4
Sporothrix_schenckii_1099_18_glucooligosaccharide_oxidase__KJR89202.1,485,HH|51|190|#1f78b4|FAD_binding_4,RE|433|475|#fb9a99|BBE
Talaromyces_marneffei_ATCC_18224_mitomycin_Radical_oxidase__putative__EEA24866.1,501,HH|75|217|#1f78b4|FAD_binding_4,RE|451|489|#fb9a99|BBE
Aspergillus_lentulus_6_hydroxy_D_nicotine_oxidase__GAQ05062.1,545,HH|104|239|#1f78b4|FAD_binding_4
Sporothrix_schenckii_1099_18_restculine_oxidase_precursor__KJR85464.1,774,HH|174|322|#1f78b4|FAD_binding_4,RE|664|705|#fb9a99|BBE
Aspergillus_lentulus_bifunctional_solanapyrone_synthase__GAQ02787.1,543,HH|81|228|#1f78b4|FAD_binding_4
Paracoccidioides_brasiliensis_Pb18_cysteine_desulfurase__mitochondrial__KGM91901.1,992,HH|43|177|#1f78b4|FAD_binding_4,RE|438|457|#fb9a99|BBE,HH|580|944|#e31a1c|Aminotran_5
Cladophialophora_bantiana_CBS_173.52__Z519_00397__KIW98734.1,564,HH|60|201|#1f78b4|FAD_binding_4,RE|465|509|#fb9a99|BBE
Scedosporium_apiospermum_FAD_binding_domain_containing_protein__KEZ45419.1,480,HH|49|185|#1f78b4|FAD_binding_4,RE|426|471|#fb9a99|BBE
Scedosporium_apiospermum__SAPIO_CDS6605__KEZ41909.1,579,HH|127|274|#1f78b4|FAD_binding_4,RE|506|544|#fb9a99|BBE
Coccidioides_immitis_RS_FAD_FMN_containing_protein__EAS36682.2,574,HH|123|268|#1f78b4|FAD_binding_4,RE|516|553|#fb9a99|BBE
Talaromyces_marneffei_ATCC_18224_glucooligosaccharide_oxidase__putative__EEA25025.1,480,HH|48|185|#1f78b4|FAD_binding_4,RE|428|472|#fb9a99|BBE
Rhinocladiella_mackenziei_CBS_650.93__Z518_03559__KIX08902.1,547,HH|75|210|#1f78b4|FAD_binding_4,RE|487|532|#fb9a99|BBE
Purpureocillium_lilacinum_FAD_linked_oxidase__OAQ88881.1,483,HH|39|173|#1f78b4|FAD_binding_4
Blastomyces_dermatitidis_ER_3_FAD_binding_domain_containing_protein__variant__OAT00170.1,510,HH|73|207|#1f78b4|FAD_binding_4,RE|458|498|#fb9a99|BBE
Sporothrix_schenckii_1099_18_chitooligosaccharide_oxidase__KJR85096.1,494,HH|55|193|#1f78b4|FAD_binding_4,RE|439|483|#fb9a99|BBE
Aspergillus_lentulus_6_hydroxy_D_nicotine_oxidase__GAQ05467.1,581,HH|129|275|#1f78b4|FAD_binding_4,RE|514|549|#fb9a99|BBE
Rhinocladiella_mackenziei_CBS_650.93__Z518_09364__KIX01638.1,511,HH|80|216|#1f78b4|FAD_binding_4
Cladophialophora_bantiana_CBS_173.52__Z519_12174__KIW87271.1,490,HH|47|180|#1f78b4|FAD_binding_4,RE|438|459|#fb9a99|BBE
Lichtheimia_corymbifera_JMRC_FSU_9682_fad_binding_oxidoreductase__CDH49992.1,524,HH|109|243|#1f78b4|FAD_binding_4
Purpureocillium_lilacinum_FAD_binding__type_2__OAQ90372.1,537,HH|73|209|#1f78b4|FAD_binding_4
Lichtheimia_corymbifera_JMRC_FSU_9682_d_lactate_dehydrogenase__CDH51100.1,550,HH|122|259|#1f78b4|FAD_binding_4,HV|297|538|#b2df8a|FAD-oxidase_C
Purpureocillium_lilacinum_FAD_binding_domain_containing_protein__OAQ93043.1,543,HH|101|236|#1f78b4|FAD_binding_4
Aspergillus_lentulus__ALT_0985__GAQ03664.1,580,HH|128|264|#1f78b4|FAD_binding_4,RE|511|551|#fb9a99|BBE
Rhizopus_delemar_RA_99_880__RO3G_16530__EIE91819.1,634,HH|34|169|#1f78b4|FAD_binding_4,EL|195|429|#33a02c|ALO,EL|555|605|#ff7f00|bZIP_2
Talaromyces_marneffei_ATCC_18224_FAD_binding_domain_protein__EEA23204.1,548,HH|92|238|#1f78b4|FAD_binding_4
Scedosporium_apiospermum_FAD_dependent_oxygenase__KEZ42841.1,511,HH|73|207|#1f78b4|FAD_binding_4
Exophiala_oligosperma__PV06_08768__KIW38948.1,598,HH|117|260|#1f78b4|FAD_binding_4,RE|520|559|#fb9a99|BBE
Paracoccidioides_brasiliensis_Pb18_glycolate_oxidase__subunit_GlcD__KGM92195.1,615,HH|180|314|#1f78b4|FAD_binding_4,HV|351|593|#b2df8a|FAD-oxidase_C
Sporothrix_schenckii_1099_18__SPSK_06269__KJR90063.1,490,HH|39|166|#1f78b4|FAD_binding_4,RE|452|477|#fb9a99|BBE
Sporothrix_schenckii_1099_18_restculine_oxidase_precursor__KJR82941.1,678,HH|201|343|#1f78b4|FAD_binding_4,RE|601|643|#fb9a99|BBE
Sporothrix_schenckii_1099_18_FAD_binding_protein_domain_containing_protein__KJR87644.1,595,HH|127|279|#1f78b4|FAD_binding_4,RE|527|566|#fb9a99|BBE
Talaromyces_marneffei_ATCC_18224_conserved__EEA18649.1,528,HH|87|222|#1f78b4|FAD_binding_4
Verruconis_gallopava__PV09_07846__KIW00659.1,512,HH|79|217|#1f78b4|FAD_binding_4,RE|459|502|#fb9a99|BBE
Aspergillus_fumigatus_Af293_FAD_binding_oxidoreductase_CpoX1__EAL94104.1,636,HH|151|294|#1f78b4|FAD_binding_4,RE|551|594|#fb9a99|BBE
Talaromyces_marneffei_ATCC_18224_conserved__EEA23660.1,501,HH|68|202|#1f78b4|FAD_binding_4,RE|467|487|#fb9a99|BBE
Exophiala_oligosperma__PV06_01867__KIW46180.1,617,HH|66|203|#1f78b4|FAD_binding_4,EL|227|515|#33a02c|ALO
Purpureocillium_lilacinum_FAD_binding_protein__OAQ78050.1,526,HH|95|228|#1f78b4|FAD_binding_4
Aspergillus_lentulus__ALT_0442__GAQ03121.1,476,HH|95|178|#1f78b4|FAD_binding_4
Purpureocillium_lilacinum_oxidoreductase__FAD_binding__OAQ95410.1,504,HH|55|206|#1f78b4|FAD_binding_4
Aspergillus_fumigatus_Af293_glucooligosaccharide_oxidase__putative__EAL89270.1,482,HH|49|186|#1f78b4|FAD_binding_4,RE|429|472|#fb9a99|BBE
Candida_tropicalis_MYA_3404_D_arabinono_1_4_lactone_oxidase__EER30480.1,564,HH|30|179|#1f78b4|FAD_binding_4,EL|203|552|#33a02c|ALO
Cladophialophora_bantiana_CBS_173.52__Z519_05372__KIW94056.1,505,HH|56|189|#1f78b4|FAD_binding_4,RE|454|489|#fb9a99|BBE
Aspergillus_fumigatus_Af293_FAD_dependent_isoamyl_alcohol_oxidase__putative__EAL89008.2,564,HH|125|267|#1f78b4|FAD_binding_4,RE|496|538|#fb9a99|BBE
Purpureocillium_lilacinum_FAD_binding_domain_containingprotein__OAQ92302.1,605,HH|143|290|#1f78b4|FAD_binding_4,RE|535|570|#fb9a99|BBE
Blastomyces_dermatitidis_ER_3_FAD_binding_domain_containing_protein__EEQ91777.2,541,HH|98|233|#1f78b4|FAD_binding_4
Histoplasma_capsulatum_NAm1_predicted_protein__EDN09269.1,694,HH|65|186|#1f78b4|FAD_binding_4
Purpureocillium_lilacinum_FAD_binding_domain_containing_protein__OAQ89455.1,594,HH|118|264|#1f78b4|FAD_binding_4,RE|527|563|#fb9a99|BBE
Cladophialophora_bantiana_CBS_173.52_glycolate_oxidase__subunit_GlcD__KIW88119.1,611,HH|183|317|#1f78b4|FAD_binding_4,HV|355|595|#b2df8a|FAD-oxidase_C
Aspergillus_lentulus_bifunctional_solanapyrone_synthase__GAQ08552.1,479,HH|48|180|#1f78b4|FAD_binding_4,RE|427|460|#fb9a99|BBE
Histoplasma_capsulatum_NAm1_predicted_protein__EDN07430.1,504,HH|51|189|#1f78b4|FAD_binding_4
Aspergillus_fumigatus_Af293_FAD_binding_oxidoreductase__putative__EAL89332.1,458,HH|67|199|#1f78b4|FAD_binding_4
Aspergillus_lentulus__ALT_2046__GAQ04725.1,659,HH|191|331|#1f78b4|FAD_binding_4,RE|584|627|#fb9a99|BBE
Sporothrix_schenckii_1099_18__SPSK_01105__KJR81465.1,604,HH|131|277|#1f78b4|FAD_binding_4,RE|537|575|#fb9a99|BBE
Aspergillus_lentulus__ALT_9497__GAQ12176.1,805,HV|28|277|#ffff99|NmrA,HH|398|530|#1f78b4|FAD_binding_4,RE|756|786|#fb9a99|BBE
Purpureocillium_lilacinum_alcohol_oxidase__OAQ76783.1,612,HH|130|279|#1f78b4|FAD_binding_4,RE|546|584|#fb9a99|BBE
Aspergillus_lentulus_6_hydroxy_D_nicotine_oxidase__GAQ06329.1,499,HH|64|199|#1f78b4|FAD_binding_4
Scedosporium_apiospermum_FAD_binding_domain_containing_protein__KEZ40425.1,606,HH|144|285|#1f78b4|FAD_binding_4,RE|536|571|#fb9a99|BBE
Scedosporium_apiospermum_FAD_binding_domain_containing_protein__KEZ42163.1,596,HH|109|260|#1f78b4|FAD_binding_4,RE|526|568|#fb9a99|BBE
Aspergillus_fumigatus_Af293_FAD_binding_domain_protein__EAL89241.1,539,HH|82|229|#1f78b4|FAD_binding_4
Exophiala_oligosperma__PV06_10610__KIW37268.1,520,HH|69|209|#1f78b4|FAD_binding_4
Coccidioides_immitis_RS__CIMG_02348__EAS36994.3,516,HH|76|210|#1f78b4|FAD_binding_4
Scedosporium_apiospermum__SAPIO_CDS9117__KEZ40098.1,1129,HH|44|179|#1f78b4|FAD_binding_4,EL|828|1107|#a6cee3|Sec15
Coccidioides_immitis_RS_glycolate_oxidase__subunit_GlcD__EAS28967.3,614,HH|179|313|#1f78b4|FAD_binding_4,HV|350|592|#b2df8a|FAD-oxidase_C
Rhinocladiella_mackenziei_CBS_650.93_glycolate_oxidase__subunit_GlcD__KIX07666.1,617,HH|189|323|#1f78b4|FAD_binding_4,HV|361|601|#b2df8a|FAD-oxidase_C
Cladophialophora_bantiana_CBS_173.52__Z519_06651__KIW92802.1,474,HH|79|215|#1f78b4|FAD_binding_4
Purpureocillium_lilacinum_FAD_binding_protein__OAQ91159.1,492,HH|60|196|#1f78b4|FAD_binding_4,RE|439|476|#fb9a99|BBE
Talaromyces_marneffei_ATCC_18224_conserved__EEA25177.1,508,HH|69|201|#1f78b4|FAD_binding_4
Coccidioides_immitis_RS_sugar_1_4_lactone_oxidase__EAS32269.3,591,HH|40|175|#1f78b4|FAD_binding_4,EL|199|482|#33a02c|ALO
Cladophialophora_bantiana_CBS_173.52_glycolate_oxidase__subunit_GlcD__KIW95818.1,606,HH|154|289|#1f78b4|FAD_binding_4,HV|326|570|#b2df8a|FAD-oxidase_C
Trichophyton_rubrum_CBS_118892__TERG_04146__EGD87900.2,420,HH|23|95|#1f78b4|FAD_binding_4,RE|358|399|#fb9a99|BBE
Scedosporium_apiospermum__SAPIO_CDS0365__KEZ46569.1,668,HH|194|336|#1f78b4|FAD_binding_4,RE|593|632|#fb9a99|BBE
Rhinocladiella_mackenziei_CBS_650.93__Z518_09751__KIX00686.1,522,HH|67|201|#1f78b4|FAD_binding_4
Histoplasma_capsulatum_NAm1_conserved__EDN05819.1,600,HH|37|172|#1f78b4|FAD_binding_4,EL|197|480|#33a02c|ALO
Verruconis_gallopava__PV09_01584__KIW07641.1,502,HH|71|205|#1f78b4|FAD_binding_4,RE|466|487|#fb9a99|BBE
Candida_albicans_SC5314_D_lactate_dehydrogenase__AOW28738.1,540,HH|103|239|#1f78b4|FAD_binding_4,HV|276|522|#b2df8a|FAD-oxidase_C
Coccidioides_immitis_RS_FAD_binding_domain_containing_protein__EAS30794.3,600,HH|129|271|#1f78b4|FAD_binding_4,RE|532|574|#fb9a99|BBE
Blastomyces_dermatitidis_ER_3_FAD_binding_domain_containing_protein__variant_1__OAT02759.1,559,HH|108|243|#1f78b4|FAD_binding_4,RE|490|527|#fb9a99|BBE
Blastomyces_dermatitidis_ER_3_oxidoreductase__EEQ90174.1,546,HH|101|236|#1f78b4|FAD_binding_4
Aspergillus_fumigatus_Af293_D_lactate_dehydrogenase_cytochrome___putative__EAL87765.1,587,HH|151|286|#1f78b4|FAD_binding_4,HV|324|565|#b2df8a|FAD-oxidase_C
Cryptococcus_gattii_CA1873_D_lactate_dehydrogenase_cytochrome__KIR57524.1,573,HH|140|279|#1f78b4|FAD_binding_4,HV|320|556|#b2df8a|FAD-oxidase_C
Coccidioides_immitis_RS__CIMG_11581__EAS34594.3,462,HH|42|176|#1f78b4|FAD_binding_4
Sporothrix_schenckii_1099_18_D_arabinono_1_4_lactone_oxidase__KJR82736.1,567,HH|43|177|#1f78b4|FAD_binding_4,EL|206|519|#33a02c|ALO
Aspergillus_lentulus_6_hydroxy_D_nicotine_oxidase__GAQ10017.1,592,HH|119|260|#1f78b4|FAD_binding_4,RE|525|568|#fb9a99|BBE
Purpureocillium_lilacinum_FAD_linked_oxidase_domain_containingprotein__OAQ90165.1,472,HH|41|175|#1f78b4|FAD_binding_4,RE|421|459|#fb9a99|BBE
Purpureocillium_lilacinum_6_hydroxy_D_nicotine_oxidase__OAQ94015.1,479,HH|48|185|#1f78b4|FAD_binding_4,RE|425|469|#fb9a99|BBE
Aspergillus_lentulus__ALT_2021__GAQ04700.1,605,HH|119|266|#1f78b4|FAD_binding_4,RE|531|571|#fb9a99|BBE
Aspergillus_fumigatus_Af293_FAD_FMN_containing_protein__EAL91091.2,573,HH|126|268|#1f78b4|FAD_binding_4,RE|515|552|#fb9a99|BBE
Mucor_circinelloides_f._lusitanicus_CBS_277.49__MUCCIDRAFT_155837__OAD05231.1,468,HH|34|169|#1f78b4|FAD_binding_4,EL|194|451|#33a02c|ALO
Aspergillus_lentulus__ALT_8151__GAQ10830.1,538,HH|75|219|#1f78b4|FAD_binding_4,RE|481|518|#fb9a99|BBE
Talaromyces_marneffei_ATCC_18224_conserved__EEA23606.1,477,HH|43|181|#1f78b4|FAD_binding_4,RE|419|463|#fb9a99|BBE
Talaromyces_marneffei_ATCC_18224_oxidoreductase__FAD_binding__putative__EEA23203.1,491,HH|51|193|#1f78b4|FAD_binding_4,RE|437|474|#fb9a99|BBE
Cladophialophora_bantiana_CBS_173.52__Z519_08472__KIW90689.1,472,HH|43|177|#1f78b4|FAD_binding_4,RE|438|458|#fb9a99|BBE
Scedosporium_apiospermum_Glucooligosaccharide_oxidase__KEZ46631.1,533,HH|60|196|#1f78b4|FAD_binding_4,RE|441|487|#fb9a99|BBE
Verruconis_gallopava__PV09_00654__KIW08708.1,486,HH|40|164|#1f78b4|FAD_binding_4
Purpureocillium_lilacinum_sugar_1_4_lactone_oxidase__OAQ89550.1,522,HH|37|170|#1f78b4|FAD_binding_4,EL|196|481|#33a02c|ALO
Scedosporium_apiospermum_FAD_binding_domain_containing_protein__KEZ39836.1,499,HH|56|191|#1f78b4|FAD_binding_4
Trichophyton_rubrum_CBS_118892__TERG_08191__EGD91975.2,432,HH|2|133|#1f78b4|FAD_binding_4,RE|378|422|#fb9a99|BBE
Aspergillus_fumigatus_Af293_FAD_binding_oxidoreductase__putative__EAL91097.1,456,HH|32|167|#1f78b4|FAD_binding_4,RE|390|419|#fb9a99|BBE
Talaromyces_marneffei_ATCC_18224_FAD_dependent_oxidase__putative__EEA25174.1,489,HH|65|198|#1f78b4|FAD_binding_4,RE|438|477|#fb9a99|BBE
Rhinocladiella_mackenziei_CBS_650.93__Z518_10774__KIW99846.1,622,HH|64|201|#1f78b4|FAD_binding_4,EL|225|511|#33a02c|ALO
Cladophialophora_bantiana_CBS_173.52__Z519_05842__KIW93237.1,562,HH|118|264|#1f78b4|FAD_binding_4,RE|505|542|#fb9a99|BBE
Sporothrix_schenckii_1099_18_D_lactate_dehydrogenase__KJR81560.1,469,HH|49|181|#1f78b4|FAD_binding_4,RE|429|456|#fb9a99|BBE
Purpureocillium_lilacinum_MFS_monocarboxylate_transporter__OAQ82611.1,943,HH|67|306|#b2df8a|MFS_1,HH|502|634|#1f78b4|FAD_binding_4,RE|883|920|#fb9a99|BBE
Blastomyces_dermatitidis_ER_3_FAD_binding_domain_containing_protein__OAT02758.1,559,HH|108|243|#1f78b4|FAD_binding_4,RE|490|527|#fb9a99|BBE
Aspergillus_lentulus__ALT_6001__GAQ08680.1,644,HH|181|324|#1f78b4|FAD_binding_4,RE|567|603|#fb9a99|BBE
Cladophialophora_bantiana_CBS_173.52__Z519_01925__partial__KIW96534.1,440,HH|41|174|#1f78b4|FAD_binding_4
Sporothrix_schenckii_1099_18_FAD_binding_protein_domain_protein__KJR83129.1,725,HH|162|321|#1f78b4|FAD_binding_4,RE|622|662|#fb9a99|BBE
Trichophyton_rubrum_CBS_118892__TERG_03031__EGD86773.1,518,HH|76|211|#1f78b4|FAD_binding_4,RE|465|505|#fb9a99|BBE
Histoplasma_capsulatum_NAm1_predicted_protein__EDN08469.1,507,HH|65|200|#1f78b4|FAD_binding_4,RE|449|484|#fb9a99|BBE
Talaromyces_marneffei_ATCC_18224_conserved__EEA23197.1,569,HH|127|263|#1f78b4|FAD_binding_4
Paracoccidioides_brasiliensis_Pb18__PADG_06231__EEH50152.2,543,HH|105|235|#1f78b4|FAD_binding_4
Purpureocillium_lilacinum_FAD_binding_domain_containing_protein__OAQ76886.1,575,HH|119|264|#1f78b4|FAD_binding_4,RE|527|565|#fb9a99|BBE
Cladophialophora_bantiana_CBS_173.52__Z519_02286__KIW96895.1,548,HH|103|238|#1f78b4|FAD_binding_4
Talaromyces_marneffei_ATCC_18224_FAD_binding_domain_protein__EEA19222.1,500,HH|57|192|#1f78b4|FAD_binding_4
Coccidioides_immitis_RS__CIMG_11374__KJF61021.1,501,HH|66|196|#1f78b4|FAD_binding_4
Aspergillus_fumigatus_Af293_oxidoreductase__FAD_binding__putative__EAL93743.1,479,HH|51|180|#1f78b4|FAD_binding_4
Candida_albicans_SC5314_D_arabinono_1_4_lactone_oxidase__AOW31636.1,564,HH|29|178|#1f78b4|FAD_binding_4,EL|202|552|#33a02c|ALO
Aspergillus_lentulus__ALT_0080__GAQ02759.1,512,HH|7|133|#1f78b4|FAD_binding_4
Verruconis_gallopava_glycolate_oxidase__subunit_GlcD__KIW02297.1,619,HH|184|318|#1f78b4|FAD_binding_4,HV|356|598|#b2df8a|FAD-oxidase_C
Histoplasma_capsulatum_NAm1_predicted_protein__EDN08482.1,542,HH|103|236|#1f78b4|FAD_binding_4
Scedosporium_apiospermum_FAD_binding_domain_protein__KEZ40133.1,616,HH|131|273|#1f78b4|FAD_binding_4,RE|551|594|#fb9a99|BBE
Aspergillus_fumigatus_Af293_FAD_FMN_containing_isoamyl_alcohol_oxidase_MreA_like__putative__EAL86815.1,617,HH|123|264|#1f78b4|FAD_binding_4,RE|529|567|#fb9a99|BBE
Coccidioides_immitis_RS__CIMG_13298__EAS29085.2,533,HH|84|222|#1f78b4|FAD_binding_4
Aspergillus_fumigatus_Af293_FAD_binding_domain_protein__EAL87172.1,400,HH|2|130|#1f78b4|FAD_binding_4
Sporothrix_schenckii_1099_18_chitooligosaccharide_oxidase__KJR87662.1,526,HH|68|206|#1f78b4|FAD_binding_4,RE|450|494|#fb9a99|BBE
Rhinocladiella_mackenziei_CBS_650.93__Z518_07433__KIX03880.1,572,HH|127|273|#1f78b4|FAD_binding_4,RE|514|551|#fb9a99|BBE
Aspergillus_lentulus_uncharacterized_FAD_linked_oxidoreductase_YgaK__GAQ06328.1,495,HH|60|195|#1f78b4|FAD_binding_4
Rhinocladiella_mackenziei_CBS_650.93__Z518_09981__KIX00916.1,438,HH|46|180|#1f78b4|FAD_binding_4
Talaromyces_marneffei_ATCC_18224_FAD_dependent_isoamyl_alcohol_oxidase__putative__EEA18648.1,621,HH|139|276|#1f78b4|FAD_binding_4,RE|529|566|#fb9a99|BBE
Rhinocladiella_mackenziei_CBS_650.93__Z518_03387__KIX08730.1,627,HH|117|260|#1f78b4|FAD_binding_4,RE|548|586|#fb9a99|BBE
Rhinocladiella_mackenziei_CBS_650.93__Z518_10880__KIW99952.1,473,HH|38|173|#1f78b4|FAD_binding_4
Histoplasma_capsulatum_NAm1_predicted_protein__EDN03494.1,584,HH|130|276|#1f78b4|FAD_binding_4,RE|530|569|#fb9a99|BBE
Blastomyces_dermatitidis_ER_3_FAD_binding_domain_containing_protein__EEQ84027.2,523,HH|75|214|#1f78b4|FAD_binding_4
Aspergillus_lentulus_putative_D_arabinono_1_4_lactone_oxidase__GAQ10467.1,586,HH|36|171|#1f78b4|FAD_binding_4,EL|195|476|#33a02c|ALO
Verruconis_gallopava__PV09_08617__KIV99813.1,492,HH|66|199|#1f78b4|FAD_binding_4
Blastomyces_dermatitidis_ER_3_cysteine_desulfurase__OAT01768.1,1007,HH|43|177|#1f78b4|FAD_binding_4,RE|440|461|#fb9a99|BBE,HH|595|959|#e31a1c|Aminotran_5
Sporothrix_schenckii_1099_18_FAD_binding_protein_domain_protein__KJR86025.1,577,HH|125|260|#1f78b4|FAD_binding_4
Aspergillus_fumigatus_Af293_isoamyl_alcohol_oxidase__EAL92830.1,627,HH|141|288|#1f78b4|FAD_binding_4,RE|553|593|#fb9a99|BBE
Verruconis_gallopava__PV09_06727__KIW01879.1,606,HH|136|280|#1f78b4|FAD_binding_4,RE|536|572|#fb9a99|BBE
Verruconis_gallopava__PV09_04136__KIW04974.1,594,HH|40|175|#1f78b4|FAD_binding_4,EL|200|482|#33a02c|ALO
Cladophialophora_bantiana_CBS_173.52__Z519_10138__KIW89285.1,564,HH|25|149|#1f78b4|FAD_binding_4
Aspergillus_lentulus_FAD_linked_oxidoreductase_DDB_G0289697__GAQ07458.1,468,HH|44|176|#1f78b4|FAD_binding_4,RE|419|460|#fb9a99|BBE
Aspergillus_lentulus_6_hydroxy_D_nicotine_oxidase__GAQ09987.1,514,HH|80|214|#1f78b4|FAD_binding_4,RE|463|506|#fb9a99|BBE
Cladophialophora_bantiana_CBS_173.52__Z519_09535__KIW90104.1,483,HH|50|185|#1f78b4|FAD_binding_4
Purpureocillium_lilacinum_FAD_binding__type_2__OAQ91369.1,600,HH|116|262|#1f78b4|FAD_binding_4,RE|529|568|#fb9a99|BBE
Cladophialophora_bantiana_CBS_173.52__Z519_07193__KIW92209.1,565,HH|119|252|#1f78b4|FAD_binding_4
Coccidioides_immitis_RS_6_hydroxy_D_nicotine_oxidase__EAS36048.3,482,HH|50|183|#1f78b4|FAD_binding_4,RE|431|471|#fb9a99|BBE
Blastomyces_dermatitidis_ER_3_D_lactate_dehydrogenase_cytochrome__EEQ88433.1,615,HH|180|314|#1f78b4|FAD_binding_4,HV|351|593|#b2df8a|FAD-oxidase_C
Aspergillus_fumigatus_Af293_FAD_binding_domain_protein__EAL89048.1,504,HH|74|212|#1f78b4|FAD_binding_4,RE|451|494|#fb9a99|BBE
Blastomyces_dermatitidis_ER_3_D_arabinono_1_4_lactone_oxidase__EEQ89859.1,599,HH|37|172|#1f78b4|FAD_binding_4,EL|197|480|#33a02c|ALO
Aspergillus_lentulus__ALT_3240__GAQ05919.1,1408,HH|54|227|#6a3d9a|Fungal_trans,HH|925|1067|#1f78b4|FAD_binding_4,RE|1332|1369|#fb9a99|BBE
Scedosporium_apiospermum_putative_fad_binding_domain_containing_protein__KEZ38906.1,624,HH|153|295|#1f78b4|FAD_binding_4,RE|539|579|#fb9a99|BBE
Talaromyces_marneffei_ATCC_18224_FAD_binding_domain_protein__EEA26648.1,493,HH|64|196|#1f78b4|FAD_binding_4,RE|441|485|#fb9a99|BBE
Blastomyces_dermatitidis_ER_3_FAD_binding_domain_containing_protein__variant_2__OAT02760.1,559,HH|108|243|#1f78b4|FAD_binding_4,RE|490|527|#fb9a99|BBE
Scedosporium_apiospermum_FAD_binding_domain_containing_protein__KEZ40017.1,507,HH|67|201|#1f78b4|FAD_binding_4
Aspergillus_fumigatus_Af293_isoamyl_alcohol_oxidase__putative__EBA27325.1,571,HH|118|257|#1f78b4|FAD_binding_4,RE|504|543|#fb9a99|BBE
Paracoccidioides_brasiliensis_Pb18__PADG_01091__EEH44802.1,585,HH|9|133|#1f78b4|FAD_binding_4
Aspergillus_lentulus_6_hydroxy_D_nicotine_oxidase__GAQ04990.1,499,HH|65|198|#1f78b4|FAD_binding_4
Talaromyces_marneffei_ATCC_18224_conserved__EEA26652.1,657,HH|187|328|#1f78b4|FAD_binding_4,RE|582|622|#fb9a99|BBE
Talaromyces_marneffei_ATCC_18224_FAD_FMN_containing_isoamyl_alcohol_oxidase_MreA__EEA25308.1,574,HH|125|261|#1f78b4|FAD_binding_4,RE|507|546|#fb9a99|BBE
Cladophialophora_bantiana_CBS_173.52__Z519_07563__KIW91596.1,1339,HH|120|263|#1f78b4|FAD_binding_4,RE|522|565|#fb9a99|BBE,HH|704|890|#6a3d9a|Fungal_trans
Verruconis_gallopava__PV09_07522__KIW01005.1,590,HH|121|271|#1f78b4|FAD_binding_4,RE|523|563|#fb9a99|BBE
Talaromyces_marneffei_ATCC_18224_conserved__EEA19970.1,238,HH|2|101|#1f78b4|FAD_binding_4
Purpureocillium_lilacinum_ubiquitin_conjugating_enzyme__OAQ80963.1,532,HH|65|199|#1f78b4|FAD_binding_4,RE|478|522|#fb9a99|BBE
Aspergillus_lentulus__ALT_9548__GAQ12227.1,613,HH|123|264|#1f78b4|FAD_binding_4,RE|545|580|#fb9a99|BBE
Paracoccidioides_brasiliensis_Pb18__PADG_05501__EEH49422.1,241,HH|81|204|#1f78b4|FAD_binding_4
Rhinocladiella_mackenziei_CBS_650.93__Z518_04789__KIX06813.1,576,HH|96|245|#1f78b4|FAD_binding_4,RE|509|548|#fb9a99|BBE
Paracoccidioides_brasiliensis_Pb18__PADG_06827__EEH50748.1,598,HH|37|172|#1f78b4|FAD_binding_4,EL|196|480|#33a02c|ALO
Aspergillus_lentulus__ALT_2742__GAQ05421.1,532,HH|75|211|#1f78b4|FAD_binding_4
Sporothrix_schenckii_1099_18_D_lactate_dehydrogenase_cytochrome__KJR82789.1,619,HH|183|320|#1f78b4|FAD_binding_4,HV|357|602|#b2df8a|FAD-oxidase_C
Purpureocillium_lilacinum_FAD_binding_domain_containing_protein__OAQ79481.1,817,HV|63|357|#fdbf6f|p450,HH|377|514|#1f78b4|FAD_binding_4
Verruconis_gallopava__PV09_04513__KIW04205.1,511,HH|49|184|#1f78b4|FAD_binding_4,RE|431|476|#fb9a99|BBE
Histoplasma_capsulatum_NAm1_predicted_protein__EDN05182.1,606,HH|133|281|#1f78b4|FAD_binding_4,RE|541|576|#fb9a99|BBE
Paracoccidioides_brasiliensis_Pb18__PADG_04582__EEH48503.1,540,HH|98|233|#1f78b4|FAD_binding_4
Aspergillus_fumigatus_Af293_FAD_dependent_oxygenase__putative__EAL86367.1,514,HH|79|212|#1f78b4|FAD_binding_4,RE|462|502|#fb9a99|BBE
Blastomyces_dermatitidis_ER_3_FAD_binding_domain_containing_protein__OAT00169.1,510,HH|73|207|#1f78b4|FAD_binding_4,RE|458|498|#fb9a99|BBE
Verruconis_gallopava__PV09_00198__KIW09277.1,504,HH|72|206|#1f78b4|FAD_binding_4,RE|469|489|#fb9a99|BBE
Scedosporium_apiospermum_FAD_binding_domain_containing_protein__KEZ45288.1,559,HH|102|245|#1f78b4|FAD_binding_4,RE|494|533|#fb9a99|BBE
Exophiala_oligosperma__PV06_04307__KIW43173.1,545,HH|23|148|#1f78b4|FAD_binding_4
Aspergillus_lentulus_6_hydroxy_D_nicotine_oxidase__GAQ05020.1,468,HH|43|177|#1f78b4|FAD_binding_4,RE|429|455|#fb9a99|BBE
Lichtheimia_corymbifera_JMRC_FSU_9682_l_gulonolactone_oxidase_like__CDH50526.1,470,HH|35|169|#1f78b4|FAD_binding_4,EL|193|451|#33a02c|ALO
Trichophyton_rubrum_CBS_118892__TERG_06771__EGD90544.1,553,HH|84|235|#1f78b4|FAD_binding_4
Verruconis_gallopava__PV09_08581__KIV99775.1,507,HH|63|197|#1f78b4|FAD_binding_4
Trichophyton_rubrum_CBS_118892__TERG_02804__EGD86544.2,460,HH|16|150|#1f78b4|FAD_binding_4,RE|415|437|#fb9a99|BBE
Purpureocillium_lilacinum_FAD_binding_domain_containingprotein__OAQ89607.1,506,HH|71|204|#1f78b4|FAD_binding_4
Talaromyces_marneffei_ATCC_18224_FAD_binding_oxidoreductase__putative__EEA21271.1,477,HH|48|180|#1f78b4|FAD_binding_4
Aspergillus_fumigatus_Af293_isoamyl_alcohol_oxidase__putative__EAL85049.1,666,HH|175|316|#1f78b4|FAD_binding_4,RE|597|632|#fb9a99|BBE
Scedosporium_apiospermum__SAPIO_CDS2208__KEZ45377.1,428,HH|32|166|#1f78b4|FAD_binding_4
Scedosporium_apiospermum_Oxidoreductase__FAD_binding_protein__KEZ40852.1,495,HH|46|176|#1f78b4|FAD_binding_4
Purpureocillium_lilacinum_FAD_binding_domain_containing_protein__OAQ93042.1,511,HH|75|208|#1f78b4|FAD_binding_4,RE|459|499|#fb9a99|BBE
Aspergillus_fumigatus_Af293_isoamyl_alcohol_oxidase__putative__EAL84375.1,643,HH|170|311|#1f78b4|FAD_binding_4,RE|576|619|#fb9a99|BBE
Aspergillus_fumigatus_Af293_oxidoreductase__FAD_binding__putative__EAL93742.1,499,HH|65|200|#1f78b4|FAD_binding_4
Aspergillus_fumigatus_Af293_isoamyl_alcohol_oxidase__putative__EAL84798.1,1052,HH|131|277|#1f78b4|FAD_binding_4,RE|516|550|#fb9a99|BBE
Scedosporium_apiospermum__SAPIO_CDS8015__KEZ40821.1,523,HH|72|219|#1f78b4|FAD_binding_4
Blastomyces_dermatitidis_ER_3_FAD_FMN_containing_dehydrogenase__EEQ92153.2,511,HH|37|173|#1f78b4|FAD_binding_4,EL|199|305|#33a02c|ALO,EL|419|495|#33a02c|ALO
Talaromyces_marneffei_ATCC_18224_isoamyl_alcohol_oxidase__putative__EEA22023.1,580,HH|127|266|#1f78b4|FAD_binding_4,RE|513|552|#fb9a99|BBE
Talaromyces_marneffei_ATCC_18224_D_lactate_dehydrogenase_cytochrome__EEA18831.1,611,HH|176|310|#1f78b4|FAD_binding_4,HV|347|588|#b2df8a|FAD-oxidase_C
Trichophyton_rubrum_CBS_118892__TERG_06050__EGD89813.2,615,HH|130|274|#1f78b4|FAD_binding_4,RE|529|571|#fb9a99|BBE
Paracoccidioides_brasiliensis_Pb18__PADG_00410__EEH44121.2,516,HH|77|209|#1f78b4|FAD_binding_4
Purpureocillium_lilacinum_FAD_binding_domain_containingprotein__OAQ81301.1,576,HH|125|264|#1f78b4|FAD_binding_4,RE|507|550|#fb9a99|BBE
Histoplasma_capsulatum_NAm1_predicted_protein__EDN06817.1,641,HH|170|312|#1f78b4|FAD_binding_4,RE|577|620|#fb9a99|BBE
Rhinocladiella_mackenziei_CBS_650.93__Z518_00823__KIX09742.1,471,HH|42|176|#1f78b4|FAD_binding_4,RE|436|457|#fb9a99|BBE
Rhinocladiella_mackenziei_CBS_650.93__Z518_10247__KIX00110.1,475,HH|43|177|#1f78b4|FAD_binding_4,RE|430|460|#fb9a99|BBE
Purpureocillium_lilacinum_FAD_binding_domain_containingprotein__OAQ95411.1,508,HH|73|208|#1f78b4|FAD_binding_4
Scedosporium_apiospermum_putative_fad_binding_domain_containing_protein__KEZ46556.1,636,HH|148|289|#1f78b4|FAD_binding_4,RE|550|591|#fb9a99|BBE
Rhinocladiella_mackenziei_CBS_650.93__Z518_06757__KIX03205.1,494,HH|56|189|#1f78b4|FAD_binding_4,RE|443|478|#fb9a99|BBE
Exophiala_oligosperma__PV06_02287__KIW46626.1,508,HH|56|192|#1f78b4|FAD_binding_4,RE|457|492|#fb9a99|BBE
Rhinocladiella_mackenziei_CBS_650.93__Z518_08433__KIX02492.1,616,HH|133|283|#1f78b4|FAD_binding_4,RE|548|583|#fb9a99|BBE
Cladophialophora_bantiana_CBS_173.52__Z519_12342__KIW87045.1,465,HH|45|179|#1f78b4|FAD_binding_4
Talaromyces_marneffei_ATCC_18224_FAD_binding_oxidoreductase__putative__EEA21272.1,475,HH|48|180|#1f78b4|FAD_binding_4,RE|421|456|#fb9a99|BBE
Purpureocillium_lilacinum_6_hydroxy_D_nicotine_oxidase__OAQ89907.1,526,HH|79|212|#1f78b4|FAD_binding_4
Exophiala_oligosperma__PV06_07139__KIW41596.1,480,HH|59|191|#1f78b4|FAD_binding_4
Coccidioides_immitis_RS_FAD_binding_domain_containing_protein__EAS28318.3,537,HH|9|135|#1f78b4|FAD_binding_4
Paracoccidioides_brasiliensis_Pb18__PADG_02870__EEH46772.1,537,HH|92|228|#1f78b4|FAD_binding_4
Aspergillus_fumigatus_Af293_FAD_dependent_oxidoreductase__putative__EAL84738.2,503,HH|62|197|#1f78b4|FAD_binding_4
Talaromyces_marneffei_ATCC_18224_FAD_dependent_oxygenase__putative__EEA25328.1,485,HH|46|179|#1f78b4|FAD_binding_4
Trichophyton_rubrum_CBS_118892__TERG_07076__EGD90851.1,578,HH|37|172|#1f78b4|FAD_binding_4,EL|197|480|#33a02c|ALO
Scedosporium_apiospermum_FAD_binding_domain_containing_protein__KEZ39299.1,602,HH|128|273|#1f78b4|FAD_binding_4,RE|536|574|#fb9a99|BBE
Talaromyces_marneffei_ATCC_18224_FAD_binding_oxidoreductase__putative__EEA23608.1,464,HH|47|181|#1f78b4|FAD_binding_4
Malassezia_globosa_CBS_7966__MGL_0958__EDP44476.1,611,HH|49|176|#1f78b4|FAD_binding_4,EL|316|584|#33a02c|ALO
Blastomyces_dermatitidis_ER_3_isoamyl_alcohol_oxidase__EEQ90643.1,598,HH|131|277|#1f78b4|FAD_binding_4,RE|531|570|#fb9a99|BBE
