# Supplementary material for: Diversity of Cell Wall Related Proteins in Human Pathogenic Fungi
Source: J Fungi (Basel). 2017 Dec 29;4(1):6. doi: 10.3390/jof4010006 (PMC5872309; doi:10.3390/jof4010006)
Supplement: Supplementary file 1 [file jof-04-00006-s001.zip › jof-252817-final-supplementary materials/Dataset S2_tree_and_itol_dataset/Catalase.phy_annot.tree]

(Cladophialophora_bantiana_CBS_173.52__Z519_06482__KIW92635.1:0.05722833,(Exophiala_oligosperma__PV06_01717__KIW46024.1:0.22428554,Rhinocladiella_mackenziei_CBS_650.93__Z518_00153__KIX09075.1:0.10426149)0.755000:0.07072110,(Verruconis_gallopava__PV09_04575__KIW04273.1:0.56566380,(Sporothrix_schenckii_1099_18_catalase__KJR87906.1:0.51628458,(Cladophialophora_bantiana_CBS_173.52__Z519_00684__KIW99021.1:4.49651734,((Aspergillus_fumigatus_Af293_catalase__putative__EAL87118.1:0.03215124,Aspergillus_lentulus_catalase__GAQ07516.1:0.03836239)0.999000:0.97604214,(((Mucor_circinelloides_f._lusitanicus_CBS_277.49__MUCCIDRAFT_113167__OAC99730.1:0.28938057,(Lichtheimia_corymbifera_JMRC_FSU_9682_catalase__CDH60495.1:0.05253442,(Rhizopus_delemar_RA_99_880_catalase__EIE85094.1:0.08763634,Mucor_circinelloides_f._lusitanicus_CBS_277.49__MUCCIDRAFT_105209__OAD08251.1:0.04368999)0.914000:0.04559721)0.979000:0.12236272)0.989000:0.21800816,(((Trichophyton_rubrum_CBS_118892__TERG_06053__EGD89816.2:0.35490125,(Aspergillus_fumigatus_Af293_catalase_Cat__EAL94102.1:0.04170855,Aspergillus_lentulus_peroxisomal_catalase__GAQ03948.1:0.01976234)0.990000:0.21952520)1.000000:0.85358948,((Cryptococcus_neoformans_var._neoformans_JEC21_catalase__putative__AAW45227.1:0.00000001,Cryptococcus_neoformans_var._neoformans_JEC21_glucose_methanol_choline_GMC_oxidoreductase__putative__AAW46418.1:0.00000001)1.000000:0.47846251,((Scedosporium_apiospermum_Catalase__KEZ43973.1:0.26997927,Sporothrix_schenckii_1099_18_catalase__KJR90061.1:0.23017716)0.964000:0.13047341,((Exophiala_oligosperma__PV06_08600__KIW40045.1:0.11799842,(Rhinocladiella_mackenziei_CBS_650.93__Z518_07466__KIX03913.1:0.26194086,Cladophialophora_bantiana_CBS_173.52__Z519_08091__KIW91196.1:0.12247788)0.574000:0.05787606)1.000000:0.31662780,(Cladophialophora_bantiana_CBS_173.52__Z519_11582__KIW87997.1:0.07326209,Rhinocladiella_mackenziei_CBS_650.93__Z518_03118__KIX08462.1:0.36027462)0.971000:0.21952861)0.979000:0.16337785)0.958000:0.12244881)0.997000:0.22691127)0.727000:0.09208977,((Verruconis_gallopava__PV09_06666__KIW01811.1:0.25184086,(Cladophialophora_bantiana_CBS_173.52__Z519_02388__KIW96997.1:0.13705780,Rhinocladiella_mackenziei_CBS_650.93__Z518_01539__KIX10456.1:0.12174288)0.915000:0.07682681)0.995000:0.15369292,(((Trichophyton_rubrum_CBS_118892__TERG_02005__EGD85734.1:0.17601709,(Coccidioides_immitis_RS_catalase__EAS33312.3:0.05919783,(Paracoccidioides_brasiliensis_Pb18__PADG_00324__EEH44035.2:0.05650114,(Talaromyces_marneffei_ATCC_18224_catalase_Cat__EEA20965.1:0.12150284,(Histoplasma_capsulatum_NAm1_catalase_B__EDN04398.1:0.10282811,Blastomyces_dermatitidis_ER_3_catalase__EEQ92175.1:0.02868276)0.707000:0.03231898)0.111000:0.02312968)0.785000:0.03613716)0.455000:0.03591493)0.990000:0.11200813,(Sporothrix_schenckii_1099_18_catalase__KJR85653.1:0.26078854,Purpureocillium_lilacinum_catalase__OAQ91281.1:0.16898619)0.417000:0.04078892)0.939000:0.07815163,((Candida_albicans_SC5314_catalase_A__AOW26336.1:0.03932656,Candida_tropicalis_MYA_3404_peroxisomal_catalase__EER32532.1:0.05342432)1.000000:0.42296582,((Cryptococcus_neoformans_var._neoformans_JEC21_CAT1_catalase__putative__AAW46616.1:0.01825645,Cryptococcus_gattii_CA1873_catalase__KIR59521.1:0.03658671)0.998000:0.20152060,(Exophiala_oligosperma__PV06_04201__KIW43053.1:0.08080635,Cladophialophora_bantiana_CBS_173.52__Z519_10201__KIW89347.1:0.09706536)1.000000:0.22517844)1.000000:0.41285255)0.981000:0.16138823)0.738000:0.10030613)0.060000:0.04511527)0.991000:0.22382721)0.903000:0.24983986,((((Lichtheimia_corymbifera_JMRC_FSU_9682_catalase__CDH53933.1:0.12447018,(Lichtheimia_corymbifera_JMRC_FSU_9682_catalase__CDH55808.1:0.18585938,Mucor_circinelloides_f._lusitanicus_CBS_277.49__MUCCIDRAFT_186396__OAD06020.1:0.20549090)0.947000:0.06369023)0.870000:0.07273327,(Mucor_circinelloides_f._lusitanicus_CBS_277.49__MUCCIDRAFT_110016__OAD03160.1:0.15540994,(Rhizopus_delemar_RA_99_880__RO3G_09027__EIE84317.1:0.08651849,(Rhizopus_delemar_RA_99_880__RO3G_09026__EIE84316.1:0.17889576,Rhizopus_delemar_RA_99_880__RO3G_16995__EIE92473.1:0.13185525)1.000000:0.22509388)0.935000:0.06753976)0.894000:0.06661051)1.000000:0.23128770,((Cladophialophora_bantiana_CBS_173.52__Z519_05411__KIW94095.1:0.24474860,(Cladophialophora_bantiana_CBS_173.52__Z519_05412__KIW94096.1:0.24723703,Rhinocladiella_mackenziei_CBS_650.93__Z518_07213__KIX03660.1:0.06858892)0.569000:0.05623442)1.000000:0.97651663,(Paracoccidioides_brasiliensis_Pb18__PADG_00225__EEH43936.2:0.31161297,(((Talaromyces_marneffei_ATCC_18224_mycelial_catalase_Cat1__EEA19216.1:0.17566429,(Aspergillus_fumigatus_Af293_mycelial_catalase_Cat1__EAL86512.1:0.01399657,Aspergillus_lentulus_catalase_B__GAQ05121.1:0.00945328)1.000000:0.14328145)0.980000:0.06826735,(Rhinocladiella_mackenziei_CBS_650.93__Z518_00444__KIX09365.1:0.30775915,(Cladophialophora_bantiana_CBS_173.52__Z519_12273__KIW87162.1:0.17804206,(Scedosporium_apiospermum_Catalase_3__KEZ44801.1:0.26386340,Purpureocillium_lilacinum_catalase_B_precursor__OAQ89173.1:0.21152614)0.956000:0.07316368)0.299000:0.04353202)0.859000:0.03836360)0.976000:0.06474749,(Histoplasma_capsulatum_NAm1_catalase_B_precursor__EDN11125.1:0.10377276,(Blastomyces_dermatitidis_ER_3_catalase_B__variant_2__OAT03204.1:0.00000001,(Blastomyces_dermatitidis_ER_3_catalase_B__EEQ86147.1:0.00000001,Blastomyces_dermatitidis_ER_3_catalase_B__variant_1__OAT03203.1:0.00000001)0.000000:0.00000001)1.000000:0.17027850)0.996000:0.09723882)0.381000:0.03537285)0.998000:0.23535901)0.677000:0.11412542)0.927000:0.13231799,((Malassezia_globosa_CBS_7966__MGL_4196__EDP41503.1:0.05356704,Malassezia_globosa_CBS_7966__MGL_4059__EDP41510.1:0.05370147)1.000000:0.53621934,((Cryptococcus_neoformans_var._neoformans_JEC21_catalase_A__putative__AAW41064.1:0.09200227,(Cryptococcus_neoformans_var._neoformans_JEC21_Catalase_A__putative__AAW46641.1:0.05193442,Cryptococcus_gattii_CA1873_catalase__KIR59489.1:0.05370826)0.987000:0.06316663)1.000000:0.36638406,((Cladophialophora_bantiana_CBS_173.52__Z519_11490__KIW87906.1:0.11927333,(Exophiala_oligosperma__PV06_10963__KIW36848.1:0.08823650,Rhinocladiella_mackenziei_CBS_650.93__Z518_03172__KIX08516.1:0.10704736)0.576000:0.04866246)0.990000:0.08662550,((Sporothrix_schenckii_1099_18_catalase__KJR88106.1:0.26092390,(Verruconis_gallopava_catalase_1__KIW08966.1:0.14244743,Purpureocillium_lilacinum_catalase_A__OAQ94017.1:0.14682683)0.267000:0.03307287)0.986000:0.08152879,((Talaromyces_marneffei_ATCC_18224_spore_specific_catalase_CatA__EEA26857.1:0.12662733,(Aspergillus_fumigatus_Af293_spore_specific_catalase_CatA__EAL85650.1:0.00747885,Aspergillus_lentulus_catalase_A__GAQ03639.1:0.00523007)0.993000:0.04906060)0.997000:0.06900872,(Coccidioides_immitis_RS_catalase_A__EAS27553.3:0.07131214,((Trichophyton_rubrum_CBS_118892_catalase_A__EGD84980.1:0.00000001,Trichophyton_rubrum_CBS_118892_catalase_A__KFL60540.1:0.07490349)1.000000:0.10585283,(Paracoccidioides_brasiliensis_Pb18_catalase_A__EEH48661.1:0.04419299,(Histoplasma_capsulatum_NAm1_catalase__EDN08610.1:0.07233939,(Blastomyces_dermatitidis_ER_3_catalase_A__OAT02086.1:0.00000001,Blastomyces_dermatitidis_ER_3_catalase_A__variant__OAT02087.1:0.00000001)0.941000:0.02139328)0.073000:0.02335076)0.999000:0.08346791)0.904000:0.02315954)0.953000:0.03839456)0.998000:0.08842841)0.938000:0.04972655)0.998000:0.22337229)0.990000:0.17371898)0.920000:0.10668884)1.000000:0.71432801)0.404000:0.28763904)0.917000:0.99953342)0.997000:2.18652828)0.282000:0.28450255)0.999000:0.50298848);
