# Supplementary material for: Diversity of Cell Wall Related Proteins in Human Pathogenic Fungi
Source: J Fungi (Basel). 2017 Dec 29;4(1):6. doi: 10.3390/jof4010006 (PMC5872309; doi:10.3390/jof4010006)
Supplement: Supplementary file 1 [file jof-04-00006-s001.zip › jof-252817-final-supplementary materials/Dataset S2_tree_and_itol_dataset/Catalase.phy__dataset.txt]

DATASET_DOMAINS
#Protein domain datasets are visualized as schematic representations of proteins, with a protein backbone and various shapes depicting the locations of individual domains

#lines starting with a hash are comments and ignored during parsing

#=================================================================#
#MANDATORY SETTINGS                        #
#=================================================================#
#select the separator which is used to delimit the data below (TAB,SPACE or COMMA).This separator must be used throughout this file (except in the SEPARATOR line, which uses space).
#SEPARATOR TAB
#SEPARATOR SPACE
SEPARATOR COMMA

#label is used in the legend table (can be changed later)
DATASET_LABEL,label1

#dataset color (can be changed later)
COLOR,#ff0000
DATA
Rhinocladiella_mackenziei_CBS_650.93__Z518_03118__KIX08462.1,119,HH|1|75|#1f78b4|Catalase,HH|78|116|#1f78b4|Catalase
Blastomyces_dermatitidis_ER_3_catalase_B__variant_2__OAT03204.1,743,HH|60|443|#1f78b4|Catalase,HV|477|538|#b2df8a|Catalase-rel
Coccidioides_immitis_RS_catalase_A__EAS27553.3,757,HH|42|429|#1f78b4|Catalase,HV|458|520|#b2df8a|Catalase-rel,EL|559|671|#33a02c|DJ-1_PfpI
Rhinocladiella_mackenziei_CBS_650.93__Z518_07466__KIX03913.1,450,HH|6|339|#1f78b4|Catalase,HV|365|425|#b2df8a|Catalase-rel
Lichtheimia_corymbifera_JMRC_FSU_9682_catalase__CDH53933.1,747,HH|66|450|#1f78b4|Catalase,HV|482|542|#b2df8a|Catalase-rel
Purpureocillium_lilacinum_catalase_A__OAQ94017.1,734,HH|26|412|#1f78b4|Catalase,HV|441|503|#b2df8a|Catalase-rel,EL|539|661|#33a02c|DJ-1_PfpI
Aspergillus_lentulus_catalase_A__GAQ03639.1,756,HH|43|430|#1f78b4|Catalase,HV|459|522|#b2df8a|Catalase-rel
Talaromyces_marneffei_ATCC_18224_spore_specific_catalase_CatA__EEA26857.1,755,HH|43|430|#1f78b4|Catalase,HV|460|520|#b2df8a|Catalase-rel,EL|557|663|#33a02c|DJ-1_PfpI
Sporothrix_schenckii_1099_18_catalase__KJR90061.1,507,HH|6|390|#1f78b4|Catalase,HV|430|491|#b2df8a|Catalase-rel
Rhinocladiella_mackenziei_CBS_650.93__Z518_07213__KIX03660.1,727,HH|42|414|#1f78b4|Catalase,HV|462|522|#b2df8a|Catalase-rel
Lichtheimia_corymbifera_JMRC_FSU_9682_catalase__CDH60495.1,491,HH|7|388|#1f78b4|Catalase,HV|418|475|#b2df8a|Catalase-rel
Trichophyton_rubrum_CBS_118892__TERG_02005__EGD85734.1,508,HH|19|397|#1f78b4|Catalase,HV|428|488|#b2df8a|Catalase-rel
Candida_albicans_SC5314_catalase_A__AOW26336.1,492,HH|6|386|#1f78b4|Catalase,HV|419|477|#b2df8a|Catalase-rel
Aspergillus_fumigatus_Af293_catalase_Cat__EAL94102.1,527,HH|26|411|#1f78b4|Catalase,HV|441|505|#b2df8a|Catalase-rel
Exophiala_oligosperma__PV06_04201__KIW43053.1,591,HH|54|436|#1f78b4|Catalase,HV|470|529|#b2df8a|Catalase-rel
Cryptococcus_neoformans_var._neoformans_JEC21_Catalase_A__putative__AAW46641.1,723,HH|35|418|#1f78b4|Catalase,HV|449|509|#b2df8a|Catalase-rel,EL|546|655|#33a02c|DJ-1_PfpI
Paracoccidioides_brasiliensis_Pb18__PADG_00324__EEH44035.2,481,HH|2|370|#1f78b4|Catalase,HV|402|462|#b2df8a|Catalase-rel
Mucor_circinelloides_f._lusitanicus_CBS_277.49__MUCCIDRAFT_186396__OAD06020.1,729,HH|49|433|#1f78b4|Catalase,HV|465|525|#b2df8a|Catalase-rel
Lichtheimia_corymbifera_JMRC_FSU_9682_catalase__CDH55808.1,757,HH|64|176|#1f78b4|Catalase,HH|207|466|#1f78b4|Catalase,HV|498|560|#b2df8a|Catalase-rel
Cladophialophora_bantiana_CBS_173.52__Z519_08091__KIW91196.1,534,HH|13|397|#1f78b4|Catalase,HV|448|508|#b2df8a|Catalase-rel
Blastomyces_dermatitidis_ER_3_catalase_A__variant__OAT02087.1,759,HH|43|430|#1f78b4|Catalase,HV|460|521|#b2df8a|Catalase-rel
Verruconis_gallopava__PV09_06666__KIW01811.1,505,HH|6|382|#1f78b4|Catalase,HV|415|474|#b2df8a|Catalase-rel
Exophiala_oligosperma__PV06_01717__KIW46024.1,313,HH|31|117|#1f78b4|Catalase,HH|150|303|#1f78b4|Catalase
Cryptococcus_neoformans_var._neoformans_JEC21_glucose_methanol_choline_GMC_oxidoreductase__putative__AAW46418.1,505,HH|9|394|#1f78b4|Catalase,HV|431|491|#b2df8a|Catalase-rel
Scedosporium_apiospermum_Catalase__KEZ43973.1,502,HH|6|392|#1f78b4|Catalase,HV|428|489|#b2df8a|Catalase-rel
Talaromyces_marneffei_ATCC_18224_mycelial_catalase_Cat1__EEA19216.1,744,HH|69|452|#1f78b4|Catalase,HV|485|547|#b2df8a|Catalase-rel
Purpureocillium_lilacinum_catalase_B_precursor__OAQ89173.1,724,HH|56|439|#1f78b4|Catalase,HV|472|534|#b2df8a|Catalase-rel
Candida_tropicalis_MYA_3404_peroxisomal_catalase__EER32532.1,492,HH|6|386|#1f78b4|Catalase,HV|419|476|#b2df8a|Catalase-rel
Rhizopus_delemar_RA_99_880__RO3G_16995__EIE92473.1,719,HH|28|410|#1f78b4|Catalase,HV|444|503|#b2df8a|Catalase-rel
Rhinocladiella_mackenziei_CBS_650.93__Z518_00444__KIX09365.1,739,HH|66|446|#1f78b4|Catalase,HV|480|541|#b2df8a|Catalase-rel
Mucor_circinelloides_f._lusitanicus_CBS_277.49__MUCCIDRAFT_113167__OAC99730.1,484,HH|5|385|#1f78b4|Catalase,HV|416|473|#b2df8a|Catalase-rel
Cladophialophora_bantiana_CBS_173.52__Z519_10201__KIW89347.1,594,HH|53|435|#1f78b4|Catalase,HV|469|528|#b2df8a|Catalase-rel
Cladophialophora_bantiana_CBS_173.52__Z519_11582__KIW87997.1,503,HH|11|395|#1f78b4|Catalase,HV|427|490|#b2df8a|Catalase-rel
Cryptococcus_neoformans_var._neoformans_JEC21_catalase_A__putative__AAW41064.1,701,HH|35|396|#1f78b4|Catalase,HV|427|488|#b2df8a|Catalase-rel,EL|524|633|#33a02c|DJ-1_PfpI
Cladophialophora_bantiana_CBS_173.52__Z519_02388__KIW96997.1,501,HH|9|385|#1f78b4|Catalase,HV|420|479|#b2df8a|Catalase-rel
Malassezia_globosa_CBS_7966__MGL_4059__EDP41510.1,706,HH|36|419|#1f78b4|Catalase,HV|458|521|#b2df8a|Catalase-rel
Aspergillus_lentulus_peroxisomal_catalase__GAQ03948.1,537,HH|16|421|#1f78b4|Catalase,HV|451|515|#b2df8a|Catalase-rel
Malassezia_globosa_CBS_7966__MGL_4196__EDP41503.1,721,HH|46|429|#1f78b4|Catalase,HV|468|531|#b2df8a|Catalase-rel
Paracoccidioides_brasiliensis_Pb18__PADG_00225__EEH43936.2,746,HH|64|449|#1f78b4|Catalase,HV|482|543|#b2df8a|Catalase-rel
Blastomyces_dermatitidis_ER_3_catalase_B__EEQ86147.1,743,HH|60|443|#1f78b4|Catalase,HV|477|538|#b2df8a|Catalase-rel
Paracoccidioides_brasiliensis_Pb18_catalase_A__EEH48661.1,759,HH|43|430|#1f78b4|Catalase,HV|460|521|#b2df8a|Catalase-rel
Rhinocladiella_mackenziei_CBS_650.93__Z518_01539__KIX10456.1,501,HH|10|378|#1f78b4|Catalase,HV|420|479|#b2df8a|Catalase-rel
Aspergillus_fumigatus_Af293_mycelial_catalase_Cat1__EAL86512.1,738,HH|57|437|#1f78b4|Catalase,HV|473|535|#b2df8a|Catalase-rel
Talaromyces_marneffei_ATCC_18224_catalase_Cat__EEA20965.1,507,HH|19|397|#1f78b4|Catalase,HV|428|488|#b2df8a|Catalase-rel
Coccidioides_immitis_RS_catalase__EAS33312.3,507,HH|21|399|#1f78b4|Catalase,HV|430|490|#b2df8a|Catalase-rel
Rhizopus_delemar_RA_99_880_catalase__EIE85094.1,491,HH|7|388|#1f78b4|Catalase,HV|418|475|#b2df8a|Catalase-rel
Cryptococcus_neoformans_var._neoformans_JEC21_CAT1_catalase__putative__AAW46616.1,710,HH|176|558|#1f78b4|Catalase,HV|591|651|#b2df8a|Catalase-rel
Trichophyton_rubrum_CBS_118892_catalase_A__EGD84980.1,761,HH|42|429|#1f78b4|Catalase,HV|457|517|#b2df8a|Catalase-rel,EL|563|644|#33a02c|DJ-1_PfpI
Cladophialophora_bantiana_CBS_173.52__Z519_00684__KIW99021.1,363,HH|33|153|#1f78b4|Catalase
Cladophialophora_bantiana_CBS_173.52__Z519_06482__KIW92635.1,327,HH|31|315|#1f78b4|Catalase
Exophiala_oligosperma__PV06_10963__KIW36848.1,757,HH|46|435|#1f78b4|Catalase,HV|467|527|#b2df8a|Catalase-rel,EL|562|671|#33a02c|DJ-1_PfpI
Cryptococcus_gattii_CA1873_catalase__KIR59521.1,710,HH|176|558|#1f78b4|Catalase,HV|591|651|#b2df8a|Catalase-rel
Cryptococcus_neoformans_var._neoformans_JEC21_catalase__putative__AAW45227.1,505,HH|9|394|#1f78b4|Catalase,HV|431|491|#b2df8a|Catalase-rel
Blastomyces_dermatitidis_ER_3_catalase__EEQ92175.1,510,HH|19|396|#1f78b4|Catalase,HV|428|488|#b2df8a|Catalase-rel
Rhizopus_delemar_RA_99_880__RO3G_09026__EIE84316.1,719,HH|26|410|#1f78b4|Catalase,HV|445|503|#b2df8a|Catalase-rel
Trichophyton_rubrum_CBS_118892__TERG_06053__EGD89816.2,407,HH|2|287|#1f78b4|Catalase,HV|315|378|#b2df8a|Catalase-rel
Cryptococcus_gattii_CA1873_catalase__KIR59489.1,723,HH|35|418|#1f78b4|Catalase,HV|448|509|#b2df8a|Catalase-rel,EL|546|652|#33a02c|DJ-1_PfpI
Sporothrix_schenckii_1099_18_catalase__KJR88106.1,750,HH|29|416|#1f78b4|Catalase,HV|452|512|#b2df8a|Catalase-rel
Rhizopus_delemar_RA_99_880__RO3G_09027__EIE84317.1,727,HH|44|417|#1f78b4|Catalase,HV|449|511|#b2df8a|Catalase-rel
Rhinocladiella_mackenziei_CBS_650.93__Z518_00153__KIX09075.1,327,HH|31|315|#1f78b4|Catalase
Aspergillus_fumigatus_Af293_catalase__putative__EAL87118.1,581,HH|60|433|#1f78b4|Catalase,HV|467|525|#b2df8a|Catalase-rel
Histoplasma_capsulatum_NAm1_catalase__EDN08610.1,759,HH|43|430|#1f78b4|Catalase,HV|460|521|#b2df8a|Catalase-rel,EL|561|671|#33a02c|DJ-1_PfpI
Rhinocladiella_mackenziei_CBS_650.93__Z518_03172__KIX08516.1,757,HH|46|434|#1f78b4|Catalase,HV|467|527|#b2df8a|Catalase-rel,EL|562|671|#33a02c|DJ-1_PfpI
Histoplasma_capsulatum_NAm1_catalase_B_precursor__EDN11125.1,738,HH|61|445|#1f78b4|Catalase,HV|478|540|#b2df8a|Catalase-rel
Sporothrix_schenckii_1099_18_catalase__KJR85653.1,517,HH|32|410|#1f78b4|Catalase,HV|445|503|#b2df8a|Catalase-rel
Sporothrix_schenckii_1099_18_catalase__KJR87906.1,332,HH|32|317|#1f78b4|Catalase
Exophiala_oligosperma__PV06_08600__KIW40045.1,526,HH|9|394|#1f78b4|Catalase,HV|440|500|#b2df8a|Catalase-rel
Mucor_circinelloides_f._lusitanicus_CBS_277.49__MUCCIDRAFT_105209__OAD08251.1,491,HH|7|388|#1f78b4|Catalase,HV|418|475|#b2df8a|Catalase-rel
Blastomyces_dermatitidis_ER_3_catalase_A__OAT02086.1,759,HH|43|430|#1f78b4|Catalase,HV|460|521|#b2df8a|Catalase-rel
Blastomyces_dermatitidis_ER_3_catalase_B__variant_1__OAT03203.1,743,HH|60|443|#1f78b4|Catalase,HV|477|538|#b2df8a|Catalase-rel
Cladophialophora_bantiana_CBS_173.52__Z519_12273__KIW87162.1,759,HH|85|468|#1f78b4|Catalase,HV|501|563|#b2df8a|Catalase-rel
Aspergillus_lentulus_catalase__GAQ07516.1,589,HH|60|442|#1f78b4|Catalase,HV|475|534|#b2df8a|Catalase-rel
Scedosporium_apiospermum_Catalase_3__KEZ44801.1,735,HH|64|447|#1f78b4|Catalase,HV|480|543|#b2df8a|Catalase-rel
Cladophialophora_bantiana_CBS_173.52__Z519_05411__KIW94095.1,204,HH|87|201|#1f78b4|Catalase
Verruconis_gallopava__PV09_04575__KIW04273.1,322,HH|31|315|#1f78b4|Catalase
Aspergillus_fumigatus_Af293_spore_specific_catalase_CatA__EAL85650.1,760,HH|43|430|#1f78b4|Catalase,HV|463|526|#b2df8a|Catalase-rel
Cladophialophora_bantiana_CBS_173.52__Z519_11490__KIW87906.1,754,HH|47|430|#1f78b4|Catalase,HV|464|524|#b2df8a|Catalase-rel,EL|559|667|#33a02c|DJ-1_PfpI
Cladophialophora_bantiana_CBS_173.52__Z519_05412__KIW94096.1,504,HH|37|188|#1f78b4|Catalase,HV|236|296|#b2df8a|Catalase-rel
Histoplasma_capsulatum_NAm1_catalase_B__EDN04398.1,510,HH|19|396|#1f78b4|Catalase,HV|428|486|#b2df8a|Catalase-rel
Mucor_circinelloides_f._lusitanicus_CBS_277.49__MUCCIDRAFT_110016__OAD03160.1,735,HH|37|421|#1f78b4|Catalase,HV|453|515|#b2df8a|Catalase-rel
Aspergillus_lentulus_catalase_B__GAQ05121.1,738,HH|57|436|#1f78b4|Catalase,HV|473|535|#b2df8a|Catalase-rel
Verruconis_gallopava_catalase_1__KIW08966.1,769,HH|61|447|#1f78b4|Catalase,HV|476|538|#b2df8a|Catalase-rel,EL|574|676|#33a02c|DJ-1_PfpI
Purpureocillium_lilacinum_catalase__OAQ91281.1,503,HH|20|398|#1f78b4|Catalase,HV|429|490|#b2df8a|Catalase-rel
Trichophyton_rubrum_CBS_118892_catalase_A__KFL60540.1,633,HH|55|303|#1f78b4|Catalase,HV|331|391|#b2df8a|Catalase-rel,EL|437|518|#33a02c|DJ-1_PfpI
