# Supplementary material for: Diversity of Cell Wall Related Proteins in Human Pathogenic Fungi
Source: J Fungi (Basel). 2017 Dec 29;4(1):6. doi: 10.3390/jof4010006 (PMC5872309; doi:10.3390/jof4010006)
Supplement: Supplementary file 1 [file jof-04-00006-s001.zip › jof-252817-final-supplementary materials/Dataset S2_tree_and_itol_dataset/CE4.annot.tree]

(Rhizopus_delemar_RA_99_880__RO3G_06080__EIE81375.1:0.02717664,Mucor_circinelloides_f._lusitanicus_CBS_277.49__MUCCIDRAFT_186155__OAD07955.1:0.06765179,(Lichtheimia_corymbifera_JMRC_FSU_9682_left_border_a_protein__CDH51782.1:0.27080624,((Lichtheimia_corymbifera_JMRC_FSU_9682_carbohydrate_esterase_family_4_protein__CDH55137.1:0.13377841,Mucor_circinelloides_f._lusitanicus_CBS_277.49_chitin_deacetylase__partial__OAC98992.1:0.13711527)0.865000:0.09324587,(Rhizopus_delemar_RA_99_880__RO3G_02730__EIE78026.1:0.01438448,(Rhizopus_delemar_RA_99_880__RO3G_11488__EIE86777.1:0.03010647,((Mucor_circinelloides_f._lusitanicus_CBS_277.49__MUCCIDRAFT_185052__OAC99683.1:0.00000121,((((Talaromyces_marneffei_ATCC_18224_polysaccharide_deacetylase_family_protein__EEA28369.1:0.12524561,((Aspergillus_fumigatus_Af293_polysaccharide_deacetylase_family_protein__EAL85537.1:0.00000052,Aspergillus_lentulus_peptidoglycan_deacetylase__GAQ03528.1:0.01210462)0.803000:0.02403562,(((Cladophialophora_bantiana_CBS_173.52__Z519_02175__KIW96784.1:0.01194688,Rhinocladiella_mackenziei_CBS_650.93__Z518_04237__KIX06262.1:0.01252795)0.914000:0.04610636,(Paracoccidioides_brasiliensis_Pb18__PADG_06202__EEH50123.1:0.04853515,(Histoplasma_capsulatum_NAm1_Arp2_3_complex_subunit_Arc16__EDN09696.1:0.01220502,Blastomyces_dermatitidis_ER_3_Arp2_3_complex_subunit_Arc16__EEQ85904.1:0.00000048)0.000000:0.00000062)0.828000:0.03195745)0.922000:0.05968776,(Coccidioides_immitis_RS_Arp2_3_complex_subunit_Arc16__EAS37274.3:0.06372173,((Scedosporium_apiospermum__SAPIO_CDS2504__KEZ45076.1:0.08337878,(Purpureocillium_lilacinum_Arp2_3_complex_subunit_Arc16__OAQ82554.1:0.11351498,(Aspergillus_fumigatus_Af293_polysaccharide_deacetylase_family_protein__EAL91687.1:0.00000001,Aspergillus_lentulus_peptidoglycan_deacetylase__GAQ09412.1:0.00000001)0.864000:0.03307281)0.864000:0.05003001)0.780000:0.04262587,(Cladophialophora_bantiana_CBS_173.52__Z519_03439__KIW96370.1:0.08788019,Verruconis_gallopava__PV09_04795__KIW03960.1:0.18887232)0.723000:0.04187082)0.900000:0.04171305)0.711000:0.02567805)0.890000:0.04249567)0.636000:0.02712270)0.776000:0.23005527,((Cladophialophora_bantiana_CBS_173.52__Z519_08540__KIW90757.1:0.23878211,(Exophiala_oligosperma__PV06_00449__KIW47787.1:0.14856957,(Cladophialophora_bantiana_CBS_173.52__Z519_09857__KIW89701.1:0.08310998,Rhinocladiella_mackenziei_CBS_650.93__Z518_00573__KIX09493.1:0.06574464)0.950000:0.14635166)0.762000:0.09982680)0.843000:0.24401726,(((Talaromyces_marneffei_ATCC_18224_polysaccharide_deacetylase_family_protein__EEA26293.1:0.14424540,(Aspergillus_fumigatus_Af293_polysaccharide_deacetylase_family_protein__EAL90859.1:0.01188621,Aspergillus_lentulus_peptidoglycan_deacetylase__GAQ10437.1:0.00000187)0.990000:0.17341683)0.893000:0.07990240,(Sporothrix_schenckii_1099_18__SPSK_04196__KJR83599.1:0.28544398,(Talaromyces_marneffei_ATCC_18224_conserved__EEA22478.1:0.08725465,(Exophiala_oligosperma__PV06_02247__KIW46582.1:0.04700242,(Scedosporium_apiospermum_Uncharacterized_protein_SAPIO_CDS6137__KEZ42277.1:0.11007072,(Verruconis_gallopava__PV09_05342__KIW03587.1:0.00000001,Verruconis_gallopava___variant__KIW03588.1:0.00000001)0.741000:0.02484005)0.986000:0.14390153)0.780000:0.03103023)0.868000:0.06848452)0.972000:0.14203915)0.793000:0.08768571,(Verruconis_gallopava__PV09_03705__KIW05154.1:0.48846303,(Exophiala_oligosperma__PV06_01045__KIW48464.1:0.07912958,(Cladophialophora_bantiana_CBS_173.52__Z519_04191__KIW95606.1:0.06657202,Rhinocladiella_mackenziei_CBS_650.93__Z518_08422__KIX02481.1:0.05812365)0.749000:0.04614232)0.983000:0.23588145)0.000000:0.04879486)0.945000:0.23731598)0.808000:0.15829754)0.971000:0.86599614,((Talaromyces_marneffei_ATCC_18224_chitin_deacetylase__putative__EEA20502.1:0.14376132,Sporothrix_schenckii_1099_18_chitin_deacetylase__KJR80327.1:0.15269137)0.988000:0.86796198,(Cladophialophora_bantiana_CBS_173.52__Z519_04965__KIW94985.1:0.42829853,((Verruconis_gallopava__PV09_07030__KIW01553.1:0.38439690,Exophiala_oligosperma__PV06_03018__KIW44558.1:0.41389018)0.582000:0.10068943,((Sporothrix_schenckii_1099_18_carbohydrate_esterase_family_4_protein__KJR82072.1:0.32991817,(Exophiala_oligosperma__PV06_06082__KIW42542.1:0.05539639,Cladophialophora_bantiana_CBS_173.52__Z519_07188__KIW92204.1:0.12181325)0.962000:0.22013217)0.731000:0.15965998,(Talaromyces_marneffei_ATCC_18224_chitin_deacetylase__putative__EEA23059.1:0.20661763,(Verruconis_gallopava__PV09_08779__KIV99604.1:0.43810367,Exophiala_oligosperma__PV06_03016__KIW44556.1:0.17375373)0.048000:0.06282982)0.996000:0.41217040)0.051000:0.06359272)0.096000:0.10650347)0.867000:0.31324231)0.974000:0.93319790)0.799000:0.40028373,(((Exophiala_oligosperma__PV06_09676__KIW38727.1:0.32524964,Cladophialophora_bantiana_CBS_173.52__Z519_09851__KIW89695.1:0.22589542)0.954000:0.32146908,((((Sporothrix_schenckii_1099_18_chitin_deacetylase__KJR81930.1:0.38164799,(Scedosporium_apiospermum__SAPIO_CDS9842__KEZ39185.1:0.25365993,Scedosporium_apiospermum_Chitin_deacetylase__KEZ39816.1:0.35026502)0.701000:0.12942073)0.093000:0.09956908,(Purpureocillium_lilacinum_polysaccharide_deacetylase__OAQ94021.1:0.43974404,(Purpureocillium_lilacinum_polysaccharide_deacetylase__OAQ95043.1:0.21493063,((((Trichophyton_rubrum_CBS_118892__TERG_08269__EGD92051.1:0.06642977,(Coccidioides_immitis_RS_chitin_deacetylase__EAS28514.3:0.17332210,(Histoplasma_capsulatum_NAm1__HCAG_00324__EDN02460.1:0.05287807,(Paracoccidioides_brasiliensis_Pb18__PADG_05017__EEH48938.1:0.13989874,(Blastomyces_dermatitidis_ER_3_chitin_deacetylase__EEQ89467.1:0.00000001,Blastomyces_dermatitidis_ER_3_chitin_deacetylase__variant__OAT01212.1:0.00000001)0.951000:0.08318991)0.650000:0.03022170)0.964000:0.12476072)0.919000:0.10324232)0.857000:0.05277132,(Talaromyces_marneffei_ATCC_18224_chitin_deacetylase__putative__EEA28792.1:0.29094875,(Aspergillus_fumigatus_Af293_chitin_deacetylase__putative__EAL88893.1:0.02488601,Aspergillus_lentulus_chitin_deacetylase_ARB_04768__GAQ03109.1:0.02070179)0.887000:0.15374861)0.897000:0.12176054)0.830000:0.08592462,(Sporothrix_schenckii_1099_18_chitin_deacetylase__KJR88741.1:0.17730436,(Purpureocillium_lilacinum_chitin_deacetylase__OAQ95456.1:0.28588557,Purpureocillium_lilacinum_polysaccharide_deacetylase__OAQ90975.1:0.16999106)0.869000:0.13764183)0.947000:0.24971475)0.950000:0.17394952,Purpureocillium_lilacinum_chitin_deacetylase__OAQ89054.1:0.25406294)0.049000:0.03435489)0.585000:0.06257002)0.935000:0.19396741)0.883000:0.16008330,(Scedosporium_apiospermum_Polysaccharide_deacetylase__KEZ45458.1:0.68317605,(((Trichophyton_rubrum_CBS_118892__TERG_08038__EGD91821.2:0.16978139,(Trichophyton_rubrum_CBS_118892__TERG_03602__EGD87354.2:0.00000001,Trichophyton_rubrum_CBS_118892__TERG_03602__KFL61263.1:0.05954115)0.953000:0.21339691)0.950000:0.21775943,((Aspergillus_fumigatus_Af293_polysaccharide_deacetylase_family_protein__EAL89794.1:0.02334930,Aspergillus_lentulus_chitin_deacetylase_ARB_04768__GAQ08150.1:0.00000086)0.987000:0.31682726,((Cryptococcus_neoformans_var._neoformans_JEC21_deacetylase__putative__AAW47023.2:0.03502336,Cryptococcus_gattii_CA1873_deacetylase__KIR58383.1:0.02363263)1.000000:0.77589472,(Scedosporium_apiospermum__SAPIO_CDS9483__KEZ39577.1:0.26021631,Scedosporium_apiospermum__SAPIO_CDS0289__KEZ46940.1:0.31374689)0.542000:0.10881317)0.362000:0.03863865)0.766000:0.14868900)0.475000:0.10536654,(Mucor_circinelloides_f._lusitanicus_CBS_277.49_carbohydrate_esterase_family_4_protein__OAD04861.1:0.55801342,((Rhizopus_delemar_RA_99_880__RO3G_01608__EIE76904.1:0.05182592,(Rhizopus_delemar_RA_99_880__RO3G_16202__EIE91491.1:0.06572778,Mucor_circinelloides_f._lusitanicus_CBS_277.49_chitin_deacetylase__OAD04848.1:0.12981687)0.811000:0.04294717)0.867000:0.13799548,(Lichtheimia_corymbifera_JMRC_FSU_9682_chitin_deacetylase__CDH53606.1:0.21608502,(Rhizopus_delemar_RA_99_880__RO3G_04738__EIE80033.1:0.17187621,(Mucor_circinelloides_f._lusitanicus_CBS_277.49_carbohydrate_esterase_family_4_protein__partial__OAD03194.1:0.29353565,(Rhizopus_delemar_RA_99_880__RO3G_06820__EIE82115.1:0.09552822,((Mucor_circinelloides_f._lusitanicus_CBS_277.49_chitin_deacetylase__OAD04044.1:0.11408026,((Rhizopus_delemar_RA_99_880__RO3G_04890__EIE80185.1:0.00000001,Rhizopus_delemar_RA_99_880__RO3G_04891__EIE80186.1:0.00000001)0.908000:0.03277013,(Rhizopus_delemar_RA_99_880__RO3G_04744__EIE80039.1:0.01135004,(Rhizopus_delemar_RA_99_880__RO3G_04739__EIE80034.1:0.00000001,Rhizopus_delemar_RA_99_880__RO3G_04740__EIE80035.1:0.00000001)0.785000:0.01098040)0.000000:0.00574246)0.934000:0.08822281)0.479000:0.06250581,(Mucor_circinelloides_f._lusitanicus_CBS_277.49_carbohydrate_esterase_family_4_protein__partial__OAD03193.1:0.21868788,Mucor_circinelloides_f._lusitanicus_CBS_277.49_carbohydrate_esterase_family_4_protein__OAD04045.1:0.17374360)0.948000:0.13702765)0.448000:0.04797078)0.871000:0.07807304)0.541000:0.04691551)0.920000:0.14877620)0.980000:0.32232516)0.951000:0.27339403)0.874000:0.16496979)0.457000:0.05322214)0.513000:0.06466002)0.829000:0.13298747,((Rhizopus_delemar_RA_99_880__RO3G_03353__EIE78649.1:0.04592149,(Mucor_circinelloides_f._lusitanicus_CBS_277.49_carbohydrate_esterase_family_4_protein__OAD00346.1:0.18269705,Mucor_circinelloides_f._lusitanicus_CBS_277.49_carbohydrate_esterase_family_4_protein__partial__OAD06906.1:0.10232847)0.267000:0.02334004)0.992000:0.37794828,(((Cladophialophora_bantiana_CBS_173.52__Z519_05134__KIW93819.1:0.41671815,Rhinocladiella_mackenziei_CBS_650.93__Z518_06971__KIX03419.1:0.29930938)0.748000:0.05038240,(Blastomyces_dermatitidis_ER_3_polysaccharide_deacetylase__EEQ86694.2:0.31020500,((Trichophyton_rubrum_CBS_118892__TERG_00038__EGD83753.2:0.25888968,Talaromyces_marneffei_ATCC_18224_polysaccharide_deacetylase_NodB___putative__EEA27387.1:0.40547511)0.797000:0.08257634,(Coccidioides_immitis_RS_polysaccharide_deacetylase__EAS36960.2:0.25465022,((Purpureocillium_lilacinum_polysaccharide_deacetylase_NodB__OAQ90961.1:0.47444486,(Aspergillus_fumigatus_Af293_polysaccharide_deacetylase_NodB___putative__EAL91470.1:0.04025032,Aspergillus_lentulus_chitooligosaccharide_deacetylase__GAQ09629.1:0.04564175)0.980000:0.26349080)0.789000:0.18718237,(Sporothrix_schenckii_1099_18__SPSK_00867__KJR81656.1:0.18891259,Verruconis_gallopava__PV09_05673__KIW03015.1:0.49215558)0.182000:0.09685411)0.851000:0.13968047)0.568000:0.12473593)0.817000:0.08412515)0.732000:0.02978781)1.000000:1.13615429,((Candida_albicans_SC5314_chitin_deacetylase__AOW30801.1:0.13429731,Candida_tropicalis_MYA_3404_chitin_deacetylase_2_precursor__EER36309.1:0.00000134)1.000000:1.02489020,(Talaromyces_marneffei_ATCC_18224_conserved__EEA20791.1:3.31416032,(((Rhizopus_delemar_RA_99_880__RO3G_05839__EIE81134.1:0.14914846,Mucor_circinelloides_f._lusitanicus_CBS_277.49_carbohydrate_esterase_family_4_protein__partial__OAD08700.1:0.11549914)0.987000:0.36314728,(Cryptococcus_neoformans_var._neoformans_JEC21_chitin_deacetylase__putative__AAW44209.1:0.02251722,Cryptococcus_gattii_CA1873_chitin_deacetylase__KIR64047.1:0.00000151)0.999000:0.45665188)0.000000:0.02797567,(((Rhizopus_delemar_RA_99_880__RO3G_10891__EIE86180.1:0.07845337,Mucor_circinelloides_f._lusitanicus_CBS_277.49_chitin_deacetylase__OAD03860.1:0.04859323)0.791000:0.10863056,((Lichtheimia_corymbifera_JMRC_FSU_9682_chitin_deacetylase__CDH52625.1:0.21181542,(Rhizopus_delemar_RA_99_880__RO3G_12908__EIE88197.1:0.04282520,(Rhizopus_delemar_RA_99_880__RO3G_10385__EIE85675.1:0.03140173,Mucor_circinelloides_f._lusitanicus_CBS_277.49_carbohydrate_esterase_family_4_protein__partial__OAD05606.1:0.02552843)0.817000:0.04222879)0.886000:0.10546611)0.927000:0.12760902,(Lichtheimia_corymbifera_JMRC_FSU_9682_chitin_deacetylase__CDH50350.1:0.21519348,Lichtheimia_corymbifera_JMRC_FSU_9682_chitin_deacetylase__CDH59156.1:0.11803370)0.261000:0.06619483)0.806000:0.06565815)0.664000:0.10463361,((Cryptococcus_neoformans_var._neoformans_JEC21_chitin_deacetylase__putative__AAW42893.1:0.04130908,Cryptococcus_gattii_CA1873_chitin_deacetylase__KIR68607.1:0.04300697)1.000000:0.51126799,(((Rhizopus_delemar_RA_99_880__RO3G_02639__EIE77935.1:0.00000238,(Rhizopus_delemar_RA_99_880__RO3G_11684__EIE86973.1:0.01802367,Mucor_circinelloides_f._lusitanicus_CBS_277.49_chitin_deacetylase__OAD04511.1:0.03631079)0.659000:0.01812331)0.966000:0.13047560,((Lichtheimia_corymbifera_JMRC_FSU_9682_chitin_deacetylase__CDH60991.1:0.10742376,(Lichtheimia_corymbifera_JMRC_FSU_9682_chitin_deacetylase__CDH48780.1:0.06600873,(Rhizopus_delemar_RA_99_880__RO3G_15196__EIE90485.1:0.12789711,Mucor_circinelloides_f._lusitanicus_CBS_277.49_chitin_deacetylase__OAD07447.1:0.02424483)0.958000:0.09726414)0.112000:0.02665070)0.987000:0.13952229,((Mucor_circinelloides_f._lusitanicus_CBS_277.49_chitin_deacetylase__OAD04508.1:0.07623166,((Lichtheimia_corymbifera_JMRC_FSU_9682_chitin_deacetylase__CDH52465.1:0.03401097,Lichtheimia_corymbifera_JMRC_FSU_9682_chitin_deacetylase__CDH55014.1:0.08252851)0.960000:0.07486809,(Rhizopus_delemar_RA_99_880__RO3G_02640__EIE77936.1:0.00000063,Rhizopus_delemar_RA_99_880__RO3G_11699__EIE86988.1:0.11017462)0.818000:0.02678058)0.651000:0.01808700)0.877000:0.03706709,((Lichtheimia_corymbifera_JMRC_FSU_9682_chitin_deacetylase__CDH60404.1:0.24498152,Mucor_circinelloides_f._lusitanicus_CBS_277.49_carbohydrate_esterase_family_4_protein__OAD02416.1:0.23655688)0.827000:0.09245950,((Rhizopus_delemar_RA_99_880__RO3G_12767__EIE88056.1:0.17716245,(Mucor_circinelloides_f._lusitanicus_CBS_277.49_carbohydrate_esterase_family_4_protein__OAD08413.1:0.02613026,Mucor_circinelloides_f._lusitanicus_CBS_277.49_carbohydrate_esterase_family_4_protein__OAD08415.1:0.02241533)0.880000:0.06262596)0.907000:0.06878956,(Mucor_circinelloides_f._lusitanicus_CBS_277.49_carbohydrate_esterase_family_4_protein__OAD04999.1:0.05219688,((Rhizopus_delemar_RA_99_880__RO3G_09560__EIE84850.1:0.03860736,Rhizopus_delemar_RA_99_880__RO3G_12766__EIE88055.1:0.01152115)0.982000:0.09666192,(Mucor_circinelloides_f._lusitanicus_CBS_277.49_carbohydrate_esterase_family_4_protein__OAD05430.1:0.07307475,(Rhizopus_delemar_RA_99_880__RO3G_10624__EIE85914.1:0.02445073,(Rhizopus_delemar_RA_99_880__RO3G_03009__EIE78305.1:0.03670907,(Mucor_circinelloides_f._lusitanicus_CBS_277.49_carbohydrate_esterase_family_4_protein__OAD01212.1:0.05413825,Mucor_circinelloides_f._lusitanicus_CBS_277.49_carbohydrate_esterase_family_4_protein__OAD06209.1:0.07344541)0.732000:0.01508282)0.732000:0.02443027)0.910000:0.04478556)0.382000:0.02059365)0.692000:0.01334325)0.745000:0.02558986)0.917000:0.08927598)0.772000:0.04047550)0.827000:0.04583380)0.605000:0.02703815)0.851000:0.09742113,(Malassezia_globosa_CBS_7966__MGL_3970__EDP41762.1:0.09398965,(Malassezia_globosa_CBS_7966__MGL_0816__EDP45009.1:0.09390802,((Malassezia_globosa_CBS_7966__MGL_0610__EDP45621.1:0.11432160,Malassezia_globosa_CBS_7966__MGL_0611__EDP45622.1:0.17069190)0.809000:0.05283571,((Cryptococcus_neoformans_var._neoformans_JEC21_chitin_deacetylase_like_mannoprotein_MP98__AAW43254.1:0.08170006,Cryptococcus_gattii_CA1873_chitin_deacetylase_2__KIR68598.1:0.00000279)0.965000:0.17117587,(Lichtheimia_corymbifera_JMRC_FSU_9682_chitin_deacetylase__CDH51853.1:0.00831514,(Lichtheimia_corymbifera_JMRC_FSU_9682_chitin_deacetylase__CDH58740.1:0.01151323,((Lichtheimia_corymbifera_JMRC_FSU_9682_chitin_deacetylase__CDH48642.1:0.00930768,(Lichtheimia_corymbifera_JMRC_FSU_9682_chitin_deacetylase__CDH55079.1:0.00000088,(Mucor_circinelloides_f._lusitanicus_CBS_277.49_chitin_deacetylase__OAD08909.1:0.04447089,(Rhizopus_delemar_RA_99_880_chitin_deacetylase__EIE76781.1:0.03750573,Rhizopus_delemar_RA_99_880__RO3G_11389__EIE86678.1:0.05840375)0.611000:0.03090098)0.928000:0.05630960)0.518000:0.02275617)0.896000:0.03667142,((Rhizopus_delemar_RA_99_880_chitin_deacetylase__EIE78451.1:0.00000055,Mucor_circinelloides_f._lusitanicus_CBS_277.49_chitin_deacetylase__OAD01792.1:0.01116331)0.961000:0.03510122,(Rhizopus_delemar_RA_99_880_chitin_deacetylase_2__EIE76704.1:0.00000107,((Mucor_circinelloides_f._lusitanicus_CBS_277.49_chitin_deacetylase__OAD05617.1:0.02956470,((Rhizopus_delemar_RA_99_880__RO3G_15691__EIE90980.1:0.02272379,(Rhizopus_delemar_RA_99_880__RO3G_17100__EIE92502.1:0.00000001,Mucor_circinelloides_f._lusitanicus_CBS_277.49_carbohydrate_esterase_family_4_protein__OAD04289.1:0.05301599)0.760000:0.01153352)0.921000:0.04071955,(Lichtheimia_corymbifera_JMRC_FSU_9682_chitin_deacetylase__CDH51545.1:0.04699202,(Lichtheimia_corymbifera_JMRC_FSU_9682_chitin_deacetylase__CDH56570.1:0.02410756,Lichtheimia_corymbifera_JMRC_FSU_9682_chitin_deacetylase__CDH60035.1:0.03488045)0.974000:0.07638472)0.756000:0.01644664)0.327000:0.01163880)0.867000:0.02943392,(Rhizopus_delemar_RA_99_880_chitin_deacetylase_1__EIE76924.1:0.02314571,Rhizopus_delemar_RA_99_880__RO3G_11105__EIE86394.1:0.03514769)0.000000:0.00000030)0.921000:0.02303771)0.912000:0.02319753)0.000000:0.00000045)0.834000:0.02295574)0.627000:0.02489449)0.997000:0.28489778)0.912000:0.10822789)0.794000:0.05111945)0.723000:0.08822114)0.990000:0.24273692)0.903000:0.17286238)0.901000:0.19689414)0.928000:0.20335418)0.000000:0.00000558)0.889000:0.14500090)0.000000:0.01700427)0.003000:0.08925524)0.964000:0.30322566)0.256000:0.09565744)0.813000:0.20584068,(((Lichtheimia_corymbifera_JMRC_FSU_9682__RO3G_06829__CDH53462.1:0.00000656,Mucor_circinelloides_f._lusitanicus_CBS_277.49_chitin_deacetylase__OAD03168.1:0.07980063)0.904000:0.20156825,((Mucor_circinelloides_f._lusitanicus_CBS_277.49_carbohydrate_esterase_family_4_protein__OAD04603.1:0.30834338,(Lichtheimia_corymbifera_JMRC_FSU_9682__RO3G_06829__CDH49566.1:0.14238100,Mucor_circinelloides_f._lusitanicus_CBS_277.49_chitin_deacetylase__OAD02751.1:0.08283549)0.186000:0.04788442)0.160000:0.02975645,(Rhizopus_delemar_RA_99_880__RO3G_04734__EIE80029.1:0.32394027,Rhizopus_delemar_RA_99_880__RO3G_06829__EIE82124.1:0.16530827)0.814000:0.13709962)0.819000:0.16106496)1.000000:1.00786052,(Sporothrix_schenckii_1099_18_cell_wall_biogenesis_protein_Ecm15__KJR82951.1:2.00961530,((Trichophyton_rubrum_CBS_118892__TERG_02340__EGD86075.1:0.14235459,(Coccidioides_immitis_RS_polysaccharide_deacetylase__EAS34984.3:0.14915956,(Paracoccidioides_brasiliensis_Pb18__PADG_03354__EEH47256.2:0.11233450,(Histoplasma_capsulatum_NAm1_conserved__EDN10807.1:0.12308639,Blastomyces_dermatitidis_ER_3_polysaccharide_deacetylase__EEQ91084.1:0.05100345)0.927000:0.08875358)0.990000:0.18590445)0.133000:0.04095991)0.804000:0.09084323,((Aspergillus_fumigatus_Af293_polysaccharide_deacetylase__putative__EAL92848.1:0.01068579,Aspergillus_lentulus_chitooligosaccharide_deacetylase__GAQ04719.1:0.01142929)0.979000:0.20429912,((Purpureocillium_lilacinum_polysaccharide_deacetylase__OAQ71509.1:0.49875638,Sporothrix_schenckii_1099_18__SPSK_07002__KJR87905.1:0.16804492)0.947000:0.25411916,Talaromyces_marneffei_ATCC_18224_polysaccharide_deacetylase__putative__EEA19447.1:0.17492126)0.265000:0.08048327)0.731000:0.06072970)0.954000:1.05605877)0.000000:0.00001200)0.659000:0.07316938)0.840000:0.59717185)0.996000:1.51192365)0.719000:0.00741730,Mucor_circinelloides_f._lusitanicus_CBS_277.49__MUCCIDRAFT_119441__partial__OAD09143.1:0.05660813)0.951000:0.06254921)0.894000:0.04668751)0.937000:0.12026865)0.972000:0.18978463)0.812000:0.08233119);
