# Supplementary material for: Diversity of Cell Wall Related Proteins in Human Pathogenic Fungi
Source: J Fungi (Basel). 2017 Dec 29;4(1):6. doi: 10.3390/jof4010006 (PMC5872309; doi:10.3390/jof4010006)
Supplement: Supplementary file 1 [file jof-04-00006-s001.zip › jof-252817-final-supplementary materials/Dataset S2_tree_and_itol_dataset/CE4._dataset.txt]

DATASET_DOMAINS
#Protein domain datasets are visualized as schematic representations of proteins, with a protein backbone and various shapes depicting the locations of individual domains

#lines starting with a hash are comments and ignored during parsing

#=================================================================#
#MANDATORY SETTINGS                        #
#=================================================================#
#select the separator which is used to delimit the data below (TAB,SPACE or COMMA).This separator must be used throughout this file (except in the SEPARATOR line, which uses space).
#SEPARATOR TAB
#SEPARATOR SPACE
SEPARATOR COMMA

#label is used in the legend table (can be changed later)
DATASET_LABEL,label1

#dataset color (can be changed later)
COLOR,#ff0000
DATA
Verruconis_gallopava__PV09_04795__KIW03960.1,322,HH|41|147|#1f78b4|Polysacc_deac_1
Verruconis_gallopava__PV09_07030__KIW01553.1,331,HH|83|177|#1f78b4|Polysacc_deac_1
Sporothrix_schenckii_1099_18_cell_wall_biogenesis_protein_Ecm15__KJR82951.1,144,HH|40|142|#1f78b4|Polysacc_deac_1,HH|46|137|#6a3d9a|Thiamine_BP
Rhizopus_delemar_RA_99_880__RO3G_04891__EIE80186.1,209,HH|1|127|#1f78b4|Polysacc_deac_1
Aspergillus_fumigatus_Af293_polysaccharide_deacetylase_family_protein__EAL85537.1,309,HH|43|146|#1f78b4|Polysacc_deac_1
Aspergillus_fumigatus_Af293_chitin_deacetylase__putative__EAL88893.1,494,HV|57|89|#b2df8a|Chitin_bind_1,HH|131|242|#1f78b4|Polysacc_deac_1,HV|378|413|#b2df8a|Chitin_bind_1
Rhizopus_delemar_RA_99_880__RO3G_04744__EIE80039.1,255,HH|42|173|#1f78b4|Polysacc_deac_1
Mucor_circinelloides_f._lusitanicus_CBS_277.49_carbohydrate_esterase_family_4_protein__OAD04289.1,263,HH|146|244|#1f78b4|Polysacc_deac_1
Mucor_circinelloides_f._lusitanicus_CBS_277.49__MUCCIDRAFT_119441__partial__OAD09143.1,364,HH|10|81|#1f78b4|Polysacc_deac_1
Rhinocladiella_mackenziei_CBS_650.93__Z518_04237__KIX06262.1,316,HH|41|146|#1f78b4|Polysacc_deac_1
Mucor_circinelloides_f._lusitanicus_CBS_277.49_carbohydrate_esterase_family_4_protein__OAD04861.1,236,HH|32|154|#1f78b4|Polysacc_deac_1
Cryptococcus_gattii_CA1873_chitin_deacetylase_2__KIR68598.1,466,HH|158|269|#1f78b4|Polysacc_deac_1
Purpureocillium_lilacinum_polysaccharide_deacetylase__OAQ95043.1,519,HV|37|69|#b2df8a|Chitin_bind_1,HH|108|235|#1f78b4|Polysacc_deac_1,HV|413|448|#b2df8a|Chitin_bind_1,HV|469|504|#b2df8a|Chitin_bind_1
Paracoccidioides_brasiliensis_Pb18__PADG_03354__EEH47256.2,423,HH|212|331|#1f78b4|Polysacc_deac_1
Talaromyces_marneffei_ATCC_18224_conserved__EEA20791.1,261,HH|182|252|#e31a1c|Spindle_Spc25
Talaromyces_marneffei_ATCC_18224_polysaccharide_deacetylase_family_protein__EEA26293.1,610,EL|12|153|#ff7f00|adh_short,HH|321|446|#1f78b4|Polysacc_deac_1
Mucor_circinelloides_f._lusitanicus_CBS_277.49_chitin_deacetylase__OAD03168.1,324,HH|29|148|#1f78b4|Polysacc_deac_1
Rhizopus_delemar_RA_99_880__RO3G_17100__EIE92502.1,416,HH|146|264|#1f78b4|Polysacc_deac_1
Mucor_circinelloides_f._lusitanicus_CBS_277.49_carbohydrate_esterase_family_4_protein__OAD04603.1,442,HH|151|271|#1f78b4|Polysacc_deac_1
Rhizopus_delemar_RA_99_880__RO3G_11105__EIE86394.1,423,HH|145|263|#1f78b4|Polysacc_deac_1
Purpureocillium_lilacinum_chitin_deacetylase__OAQ95456.1,503,HV|62|96|#b2df8a|Chitin_bind_1,HH|138|264|#1f78b4|Polysacc_deac_1,HV|452|490|#b2df8a|Chitin_bind_1
Lichtheimia_corymbifera_JMRC_FSU_9682_chitin_deacetylase__CDH59156.1,387,HH|127|239|#1f78b4|Polysacc_deac_1
Rhizopus_delemar_RA_99_880__RO3G_10624__EIE85914.1,410,HH|155|280|#1f78b4|Polysacc_deac_1
Exophiala_oligosperma__PV06_06082__KIW42542.1,371,HH|98|199|#1f78b4|Polysacc_deac_1
Histoplasma_capsulatum_NAm1_Arp2_3_complex_subunit_Arc16__EDN09696.1,316,HH|44|146|#1f78b4|Polysacc_deac_1
Sporothrix_schenckii_1099_18_chitin_deacetylase__KJR88741.1,553,HV|120|151|#b2df8a|Chitin_bind_1,HH|193|320|#1f78b4|Polysacc_deac_1,HV|503|535|#b2df8a|Chitin_bind_1
Malassezia_globosa_CBS_7966__MGL_3970__EDP41762.1,463,HH|161|278|#1f78b4|Polysacc_deac_1
Lichtheimia_corymbifera_JMRC_FSU_9682_chitin_deacetylase__CDH51545.1,412,HH|149|267|#1f78b4|Polysacc_deac_1
Talaromyces_marneffei_ATCC_18224_chitin_deacetylase__putative__EEA23059.1,342,HH|81|168|#1f78b4|Polysacc_deac_1
Cryptococcus_neoformans_var._neoformans_JEC21_chitin_deacetylase__putative__AAW42893.1,416,HH|120|237|#1f78b4|Polysacc_deac_1
Cryptococcus_neoformans_var._neoformans_JEC21_chitin_deacetylase_like_mannoprotein_MP98__AAW43254.1,464,HH|159|273|#1f78b4|Polysacc_deac_1
Mucor_circinelloides_f._lusitanicus_CBS_277.49_chitin_deacetylase__OAD04511.1,457,HH|161|280|#1f78b4|Polysacc_deac_1,HV|326|405|#ffff99|Rubella_E2
Rhizopus_delemar_RA_99_880_chitin_deacetylase__EIE78451.1,452,HH|166|284|#1f78b4|Polysacc_deac_1
Lichtheimia_corymbifera_JMRC_FSU_9682_chitin_deacetylase__CDH50350.1,378,HH|91|206|#1f78b4|Polysacc_deac_1
Cladophialophora_bantiana_CBS_173.52__Z519_04965__KIW94985.1,331,HH|66|154|#1f78b4|Polysacc_deac_1
Talaromyces_marneffei_ATCC_18224_polysaccharide_deacetylase_family_protein__EEA28369.1,309,HH|43|146|#1f78b4|Polysacc_deac_1
Sporothrix_schenckii_1099_18_chitin_deacetylase__KJR81930.1,442,HV|39|74|#b2df8a|Chitin_bind_1,HH|117|240|#1f78b4|Polysacc_deac_1
Mucor_circinelloides_f._lusitanicus_CBS_277.49_carbohydrate_esterase_family_4_protein__partial__OAD03194.1,219,HH|15|143|#1f78b4|Polysacc_deac_1
Lichtheimia_corymbifera_JMRC_FSU_9682_chitin_deacetylase__CDH48780.1,453,HH|160|283|#1f78b4|Polysacc_deac_1
Aspergillus_fumigatus_Af293_polysaccharide_deacetylase__putative__EAL92848.1,458,HH|239|353|#1f78b4|Polysacc_deac_1
Scedosporium_apiospermum__SAPIO_CDS9842__KEZ39185.1,397,HH|98|225|#1f78b4|Polysacc_deac_1
Mucor_circinelloides_f._lusitanicus_CBS_277.49_chitin_deacetylase__OAD05617.1,427,HH|146|264|#1f78b4|Polysacc_deac_1
Aspergillus_fumigatus_Af293_polysaccharide_deacetylase_family_protein__EAL89794.1,258,HH|51|171|#1f78b4|Polysacc_deac_1
Cladophialophora_bantiana_CBS_173.52__Z519_09857__KIW89701.1,307,HH|43|146|#1f78b4|Polysacc_deac_1
Rhizopus_delemar_RA_99_880__RO3G_15196__EIE90485.1,383,HH|129|254|#1f78b4|Polysacc_deac_1
Lichtheimia_corymbifera_JMRC_FSU_9682__RO3G_06829__CDH49566.1,471,HH|183|304|#1f78b4|Polysacc_deac_1
Lichtheimia_corymbifera_JMRC_FSU_9682_chitin_deacetylase__CDH60035.1,432,HH|147|265|#1f78b4|Polysacc_deac_1
Rhizopus_delemar_RA_99_880__RO3G_01608__EIE76904.1,192,HH|19|99|#1f78b4|Polysacc_deac_1
Rhizopus_delemar_RA_99_880_chitin_deacetylase__EIE76781.1,422,HH|156|274|#1f78b4|Polysacc_deac_1
Sporothrix_schenckii_1099_18__SPSK_00867__KJR81656.1,296,HH|80|172|#1f78b4|Polysacc_deac_1,HH|191|219|#1f78b4|Polysacc_deac_1
Mucor_circinelloides_f._lusitanicus_CBS_277.49_chitin_deacetylase__OAD08909.1,432,HH|154|273|#1f78b4|Polysacc_deac_1
Sporothrix_schenckii_1099_18_carbohydrate_esterase_family_4_protein__KJR82072.1,349,HH|100|195|#1f78b4|Polysacc_deac_1
Cryptococcus_neoformans_var._neoformans_JEC21_deacetylase__putative__AAW47023.2,253,HH|36|155|#1f78b4|Polysacc_deac_1
Talaromyces_marneffei_ATCC_18224_chitin_deacetylase__putative__EEA28792.1,365,HV|71|104|#b2df8a|Chitin_bind_1,HH|144|269|#1f78b4|Polysacc_deac_1
Trichophyton_rubrum_CBS_118892__TERG_03602__EGD87354.2,375,HH|167|287|#1f78b4|Polysacc_deac_1
Rhizopus_delemar_RA_99_880__RO3G_11488__EIE86777.1,504,HH|65|185|#1f78b4|Polysacc_deac_1
Rhizopus_delemar_RA_99_880__RO3G_11684__EIE86973.1,451,HH|158|277|#1f78b4|Polysacc_deac_1
Scedosporium_apiospermum__SAPIO_CDS9483__KEZ39577.1,306,HH|29|151|#1f78b4|Polysacc_deac_1,HV|261|295|#b2df8a|Chitin_bind_1
Aspergillus_lentulus_peptidoglycan_deacetylase__GAQ03528.1,308,HH|43|146|#1f78b4|Polysacc_deac_1
Trichophyton_rubrum_CBS_118892__TERG_08038__EGD91821.2,333,HH|160|227|#1f78b4|Polysacc_deac_1
Blastomyces_dermatitidis_ER_3_polysaccharide_deacetylase__EEQ91084.1,417,HH|207|321|#1f78b4|Polysacc_deac_1
Coccidioides_immitis_RS_polysaccharide_deacetylase__EAS34984.3,417,HH|204|323|#1f78b4|Polysacc_deac_1
Cryptococcus_gattii_CA1873_deacetylase__KIR58383.1,253,HH|36|155|#1f78b4|Polysacc_deac_1
Exophiala_oligosperma__PV06_09676__KIW38727.1,526,HV|49|86|#b2df8a|Chitin_bind_1,HV|116|152|#b2df8a|Chitin_bind_1,HH|190|318|#1f78b4|Polysacc_deac_1
Aspergillus_lentulus_chitin_deacetylase_ARB_04768__GAQ03109.1,498,HV|57|89|#b2df8a|Chitin_bind_1,HH|129|244|#1f78b4|Polysacc_deac_1,HV|379|414|#b2df8a|Chitin_bind_1
Exophiala_oligosperma__PV06_00449__KIW47787.1,306,HH|43|147|#1f78b4|Polysacc_deac_1
Rhizopus_delemar_RA_99_880__RO3G_04734__EIE80029.1,381,HH|164|287|#1f78b4|Polysacc_deac_1
Mucor_circinelloides_f._lusitanicus_CBS_277.49__MUCCIDRAFT_186155__OAD07955.1,488,HH|57|176|#1f78b4|Polysacc_deac_1
Mucor_circinelloides_f._lusitanicus_CBS_277.49_chitin_deacetylase__OAD02751.1,473,HH|183|304|#1f78b4|Polysacc_deac_1
Rhizopus_delemar_RA_99_880__RO3G_02730__EIE78026.1,480,HH|66|174|#1f78b4|Polysacc_deac_1
Lichtheimia_corymbifera_JMRC_FSU_9682_chitin_deacetylase__CDH56570.1,410,HH|143|261|#1f78b4|Polysacc_deac_1
Mucor_circinelloides_f._lusitanicus_CBS_277.49_carbohydrate_esterase_family_4_protein__OAD04999.1,473,HH|148|274|#1f78b4|Polysacc_deac_1
Rhizopus_delemar_RA_99_880__RO3G_04890__EIE80185.1,256,HH|42|173|#1f78b4|Polysacc_deac_1
Scedosporium_apiospermum_Uncharacterized_protein_SAPIO_CDS6137__KEZ42277.1,536,HV|3|170|#fdbf6f|DUF1989,HH|259|364|#1f78b4|Polysacc_deac_1
Exophiala_oligosperma__PV06_01045__KIW48464.1,636,EL|20|269|#33a02c|adh_short_C2,HH|351|456|#1f78b4|Polysacc_deac_1
Lichtheimia_corymbifera_JMRC_FSU_9682_chitin_deacetylase__CDH52625.1,344,HH|102|213|#1f78b4|Polysacc_deac_1
Talaromyces_marneffei_ATCC_18224_conserved__EEA22478.1,540,HV|4|172|#fdbf6f|DUF1989,HH|270|372|#1f78b4|Polysacc_deac_1
Mucor_circinelloides_f._lusitanicus_CBS_277.49_carbohydrate_esterase_family_4_protein__OAD08413.1,390,HH|154|282|#1f78b4|Polysacc_deac_1
Coccidioides_immitis_RS_polysaccharide_deacetylase__EAS36960.2,278,HH|69|194|#1f78b4|Polysacc_deac_1
Paracoccidioides_brasiliensis_Pb18__PADG_06202__EEH50123.1,317,HH|44|146|#1f78b4|Polysacc_deac_1
Malassezia_globosa_CBS_7966__MGL_0610__EDP45621.1,478,HH|152|270|#1f78b4|Polysacc_deac_1
Cryptococcus_gattii_CA1873_chitin_deacetylase__KIR68607.1,416,HH|121|237|#1f78b4|Polysacc_deac_1
Trichophyton_rubrum_CBS_118892__TERG_00038__EGD83753.2,267,HH|46|181|#1f78b4|Polysacc_deac_1
Aspergillus_lentulus_chitooligosaccharide_deacetylase__GAQ04719.1,417,HH|212|320|#1f78b4|Polysacc_deac_1
Rhizopus_delemar_RA_99_880__RO3G_12766__EIE88055.1,503,HH|146|276|#1f78b4|Polysacc_deac_1
Mucor_circinelloides_f._lusitanicus_CBS_277.49_chitin_deacetylase__OAD03860.1,400,HH|117|235|#1f78b4|Polysacc_deac_1
Rhinocladiella_mackenziei_CBS_650.93__Z518_06971__KIX03419.1,245,HH|48|171|#1f78b4|Polysacc_deac_1
Scedosporium_apiospermum__SAPIO_CDS0289__KEZ46940.1,313,HH|39|159|#1f78b4|Polysacc_deac_1,HV|266|300|#b2df8a|Chitin_bind_1
Coccidioides_immitis_RS_chitin_deacetylase__EAS28514.3,585,HV|127|158|#b2df8a|Chitin_bind_1,HH|199|327|#1f78b4|Polysacc_deac_1,HV|446|480|#b2df8a|Chitin_bind_1
Mucor_circinelloides_f._lusitanicus_CBS_277.49_carbohydrate_esterase_family_4_protein__partial__OAD03193.1,197,HH|6|119|#1f78b4|Polysacc_deac_1
Cladophialophora_bantiana_CBS_173.52__Z519_09851__KIW89695.1,551,HH|239|365|#1f78b4|Polysacc_deac_1
Rhizopus_delemar_RA_99_880__RO3G_11389__EIE86678.1,429,HH|155|273|#1f78b4|Polysacc_deac_1
Aspergillus_lentulus_chitin_deacetylase_ARB_04768__GAQ08150.1,258,HH|51|171|#1f78b4|Polysacc_deac_1
Histoplasma_capsulatum_NAm1_conserved__EDN10807.1,415,HH|206|322|#1f78b4|Polysacc_deac_1
Cladophialophora_bantiana_CBS_173.52__Z519_08540__KIW90757.1,305,HH|44|147|#1f78b4|Polysacc_deac_1
Sporothrix_schenckii_1099_18__SPSK_04196__KJR83599.1,559,HH|256|389|#1f78b4|Polysacc_deac_1
Lichtheimia_corymbifera_JMRC_FSU_9682_chitin_deacetylase__CDH55079.1,444,HH|152|270|#1f78b4|Polysacc_deac_1
Malassezia_globosa_CBS_7966__MGL_0816__EDP45009.1,430,HH|170|287|#1f78b4|Polysacc_deac_1
Lichtheimia_corymbifera_JMRC_FSU_9682_chitin_deacetylase__CDH60991.1,452,HH|155|279|#1f78b4|Polysacc_deac_1
Mucor_circinelloides_f._lusitanicus_CBS_277.49_carbohydrate_esterase_family_4_protein__OAD02416.1,193,HH|27|96|#1f78b4|Polysacc_deac_1
Lichtheimia_corymbifera_JMRC_FSU_9682_chitin_deacetylase__CDH55014.1,460,HH|173|296|#1f78b4|Polysacc_deac_1
Coccidioides_immitis_RS_Arp2_3_complex_subunit_Arc16__EAS37274.3,316,HH|43|146|#1f78b4|Polysacc_deac_1
Verruconis_gallopava___variant__KIW03588.1,402,HV|1|33|#fdbf6f|DUF1989,HH|121|224|#1f78b4|Polysacc_deac_1
Lichtheimia_corymbifera_JMRC_FSU_9682_chitin_deacetylase__CDH58740.1,421,HH|149|266|#1f78b4|Polysacc_deac_1
Blastomyces_dermatitidis_ER_3_polysaccharide_deacetylase__EEQ86694.2,315,HH|74|187|#1f78b4|Polysacc_deac_1
Scedosporium_apiospermum_Polysaccharide_deacetylase__KEZ45458.1,258,HH|42|165|#1f78b4|Polysacc_deac_1
Mucor_circinelloides_f._lusitanicus_CBS_277.49_carbohydrate_esterase_family_4_protein__OAD05430.1,395,HH|145|273|#1f78b4|Polysacc_deac_1
Mucor_circinelloides_f._lusitanicus_CBS_277.49_carbohydrate_esterase_family_4_protein__partial__OAD06906.1,203,HH|5|123|#1f78b4|Polysacc_deac_1
Mucor_circinelloides_f._lusitanicus_CBS_277.49__MUCCIDRAFT_185052__OAC99683.1,501,HH|66|185|#1f78b4|Polysacc_deac_1
Mucor_circinelloides_f._lusitanicus_CBS_277.49_chitin_deacetylase__OAD04508.1,475,HH|164|287|#1f78b4|Polysacc_deac_1
Rhizopus_delemar_RA_99_880__RO3G_04738__EIE80033.1,246,HH|35|164|#1f78b4|Polysacc_deac_1
Rhizopus_delemar_RA_99_880__RO3G_06829__EIE82124.1,414,HH|130|250|#1f78b4|Polysacc_deac_1
Cladophialophora_bantiana_CBS_173.52__Z519_04191__KIW95606.1,633,EL|20|269|#33a02c|adh_short_C2,HH|347|452|#1f78b4|Polysacc_deac_1
Aspergillus_fumigatus_Af293_polysaccharide_deacetylase_family_protein__EAL90859.1,592,EL|16|250|#33a02c|adh_short_C2,HH|325|431|#1f78b4|Polysacc_deac_1
Lichtheimia_corymbifera_JMRC_FSU_9682__RO3G_06829__CDH53462.1,317,HH|32|152|#1f78b4|Polysacc_deac_1
Blastomyces_dermatitidis_ER_3_chitin_deacetylase__EEQ89467.1,409,HV|74|106|#b2df8a|Chitin_bind_1,HH|149|276|#1f78b4|Polysacc_deac_1
Verruconis_gallopava__PV09_03705__KIW05154.1,313,HH|36|149|#1f78b4|Polysacc_deac_1
Lichtheimia_corymbifera_JMRC_FSU_9682_chitin_deacetylase__CDH52465.1,458,HH|158|281|#1f78b4|Polysacc_deac_1
Rhizopus_delemar_RA_99_880__RO3G_16202__EIE91491.1,262,HH|38|168|#1f78b4|Polysacc_deac_1
Cladophialophora_bantiana_CBS_173.52__Z519_02175__KIW96784.1,317,HH|42|146|#1f78b4|Polysacc_deac_1
Purpureocillium_lilacinum_Arp2_3_complex_subunit_Arc16__OAQ82554.1,312,HH|43|146|#1f78b4|Polysacc_deac_1
Exophiala_oligosperma__PV06_03018__KIW44558.1,500,HH|87|182|#1f78b4|Polysacc_deac_1,RE|395|444|#cab2d6|ACOX,RE|446|493|#cab2d6|ACOX
Mucor_circinelloides_f._lusitanicus_CBS_277.49_chitin_deacetylase__OAD07447.1,444,HH|157|286|#1f78b4|Polysacc_deac_1
Rhizopus_delemar_RA_99_880__RO3G_10891__EIE86180.1,253,HH|1|85|#1f78b4|Polysacc_deac_1
Cryptococcus_gattii_CA1873_chitin_deacetylase__KIR64047.1,473,HH|156|273|#1f78b4|Polysacc_deac_1
Talaromyces_marneffei_ATCC_18224_chitin_deacetylase__putative__EEA20502.1,320,HH|78|177|#1f78b4|Polysacc_deac_1
Rhizopus_delemar_RA_99_880__RO3G_11699__EIE86988.1,486,HH|161|285|#1f78b4|Polysacc_deac_1
Malassezia_globosa_CBS_7966__MGL_0611__EDP45622.1,471,HH|159|277|#1f78b4|Polysacc_deac_1
Lichtheimia_corymbifera_JMRC_FSU_9682_left_border_a_protein__CDH51782.1,493,HH|66|180|#1f78b4|Polysacc_deac_1
Cladophialophora_bantiana_CBS_173.52__Z519_07188__KIW92204.1,373,HH|98|188|#1f78b4|Polysacc_deac_1
Histoplasma_capsulatum_NAm1__HCAG_00324__EDN02460.1,358,HH|129|258|#1f78b4|Polysacc_deac_1
Rhizopus_delemar_RA_99_880__RO3G_06820__EIE82115.1,208,HH|1|127|#1f78b4|Polysacc_deac_1
Lichtheimia_corymbifera_JMRC_FSU_9682_chitin_deacetylase__CDH48642.1,421,HH|154|271|#1f78b4|Polysacc_deac_1
Rhizopus_delemar_RA_99_880_chitin_deacetylase_1__EIE76924.1,410,HH|145|263|#1f78b4|Polysacc_deac_1
Blastomyces_dermatitidis_ER_3_Arp2_3_complex_subunit_Arc16__EEQ85904.1,317,HH|44|146|#1f78b4|Polysacc_deac_1
Cladophialophora_bantiana_CBS_173.52__Z519_05134__KIW93819.1,254,HH|45|168|#1f78b4|Polysacc_deac_1
Rhizopus_delemar_RA_99_880_chitin_deacetylase_2__EIE76704.1,301,HH|36|154|#1f78b4|Polysacc_deac_1
Rhizopus_delemar_RA_99_880__RO3G_05839__EIE81134.1,380,HH|103|220|#1f78b4|Polysacc_deac_1
Lichtheimia_corymbifera_JMRC_FSU_9682_carbohydrate_esterase_family_4_protein__CDH55137.1,502,HH|92|199|#1f78b4|Polysacc_deac_1
Mucor_circinelloides_f._lusitanicus_CBS_277.49_carbohydrate_esterase_family_4_protein__OAD01212.1,179,HH|2|53|#1f78b4|Polysacc_deac_1
Rhinocladiella_mackenziei_CBS_650.93__Z518_08422__KIX02481.1,633,EL|20|269|#33a02c|adh_short_C2,HH|348|453|#1f78b4|Polysacc_deac_1
Mucor_circinelloides_f._lusitanicus_CBS_277.49_chitin_deacetylase__OAD01792.1,460,HH|169|287|#1f78b4|Polysacc_deac_1
Exophiala_oligosperma__PV06_03016__KIW44556.1,336,HH|83|180|#1f78b4|Polysacc_deac_1
Trichophyton_rubrum_CBS_118892__TERG_08269__EGD92051.1,522,HV|72|103|#b2df8a|Chitin_bind_1,HH|146|261|#1f78b4|Polysacc_deac_1,HV|389|423|#b2df8a|Chitin_bind_1
Lichtheimia_corymbifera_JMRC_FSU_9682_chitin_deacetylase__CDH60404.1,502,HH|249|377|#1f78b4|Polysacc_deac_1
Rhizopus_delemar_RA_99_880__RO3G_04739__EIE80034.1,255,HH|44|173|#1f78b4|Polysacc_deac_1
Aspergillus_lentulus_chitooligosaccharide_deacetylase__GAQ09629.1,264,HH|61|188|#1f78b4|Polysacc_deac_1
Purpureocillium_lilacinum_polysaccharide_deacetylase_NodB__OAQ90961.1,272,HH|68|193|#1f78b4|Polysacc_deac_1
Mucor_circinelloides_f._lusitanicus_CBS_277.49_chitin_deacetylase__OAD04044.1,302,HH|87|219|#1f78b4|Polysacc_deac_1
Rhizopus_delemar_RA_99_880__RO3G_02639__EIE77935.1,455,HH|156|275|#1f78b4|Polysacc_deac_1
Talaromyces_marneffei_ATCC_18224_polysaccharide_deacetylase__putative__EEA19447.1,685,HH|206|323|#1f78b4|Polysacc_deac_1,RE|523|636|#fb9a99|MoaE
Trichophyton_rubrum_CBS_118892__TERG_02340__EGD86075.1,415,HH|205|323|#1f78b4|Polysacc_deac_1
Paracoccidioides_brasiliensis_Pb18__PADG_05017__EEH48938.1,399,HV|77|111|#b2df8a|Chitin_bind_1,HH|153|279|#1f78b4|Polysacc_deac_1
Candida_albicans_SC5314_chitin_deacetylase__AOW30801.1,372,HH|164|278|#1f78b4|Polysacc_deac_1
Purpureocillium_lilacinum_chitin_deacetylase__OAQ89054.1,403,HH|92|210|#1f78b4|Polysacc_deac_1
Trichophyton_rubrum_CBS_118892__TERG_03602__KFL61263.1,370,HH|167|287|#1f78b4|Polysacc_deac_1
Aspergillus_fumigatus_Af293_polysaccharide_deacetylase_NodB___putative__EAL91470.1,264,HH|60|187|#1f78b4|Polysacc_deac_1
Mucor_circinelloides_f._lusitanicus_CBS_277.49_carbohydrate_esterase_family_4_protein__OAD06209.1,433,HH|159|285|#1f78b4|Polysacc_deac_1
Rhizopus_delemar_RA_99_880__RO3G_15691__EIE90980.1,335,HH|70|188|#1f78b4|Polysacc_deac_1
Sporothrix_schenckii_1099_18__SPSK_07002__KJR87905.1,933,HH|714|831|#1f78b4|Polysacc_deac_1
Aspergillus_lentulus_peptidoglycan_deacetylase__GAQ09412.1,312,HH|41|146|#1f78b4|Polysacc_deac_1
Mucor_circinelloides_f._lusitanicus_CBS_277.49_carbohydrate_esterase_family_4_protein__OAD04045.1,304,HH|47|178|#1f78b4|Polysacc_deac_1
Verruconis_gallopava__PV09_05342__KIW03587.1,402,HV|1|33|#fdbf6f|DUF1989,HH|121|224|#1f78b4|Polysacc_deac_1
Mucor_circinelloides_f._lusitanicus_CBS_277.49_carbohydrate_esterase_family_4_protein__OAD00346.1,374,HH|75|193|#1f78b4|Polysacc_deac_1
Rhizopus_delemar_RA_99_880__RO3G_10385__EIE85675.1,402,HH|107|222|#1f78b4|Polysacc_deac_1
Rhizopus_delemar_RA_99_880__RO3G_09560__EIE84850.1,466,HH|146|276|#1f78b4|Polysacc_deac_1
Scedosporium_apiospermum_Chitin_deacetylase__KEZ39816.1,365,HH|44|169|#1f78b4|Polysacc_deac_1
Mucor_circinelloides_f._lusitanicus_CBS_277.49_carbohydrate_esterase_family_4_protein__partial__OAD08700.1,122,HH|1|110|#1f78b4|Polysacc_deac_1
Mucor_circinelloides_f._lusitanicus_CBS_277.49_chitin_deacetylase__OAD04848.1,264,HH|39|170|#1f78b4|Polysacc_deac_1
Lichtheimia_corymbifera_JMRC_FSU_9682_chitin_deacetylase__CDH51853.1,437,HH|148|266|#1f78b4|Polysacc_deac_1
Blastomyces_dermatitidis_ER_3_chitin_deacetylase__variant__OAT01212.1,409,HV|74|106|#b2df8a|Chitin_bind_1,HH|149|276|#1f78b4|Polysacc_deac_1
Rhizopus_delemar_RA_99_880__RO3G_03353__EIE78649.1,412,HH|127|247|#1f78b4|Polysacc_deac_1
Rhizopus_delemar_RA_99_880__RO3G_03009__EIE78305.1,422,HH|157|284|#1f78b4|Polysacc_deac_1
Rhinocladiella_mackenziei_CBS_650.93__Z518_00573__KIX09493.1,307,HH|41|146|#1f78b4|Polysacc_deac_1
Cryptococcus_neoformans_var._neoformans_JEC21_chitin_deacetylase__putative__AAW44209.1,476,HH|157|274|#1f78b4|Polysacc_deac_1
Verruconis_gallopava__PV09_08779__KIV99604.1,334,HH|81|180|#1f78b4|Polysacc_deac_1
Verruconis_gallopava__PV09_05673__KIW03015.1,273,HH|68|195|#1f78b4|Polysacc_deac_1
Rhizopus_delemar_RA_99_880__RO3G_12908__EIE88197.1,410,HH|103|218|#1f78b4|Polysacc_deac_1
Rhizopus_delemar_RA_99_880__RO3G_06080__EIE81375.1,482,HH|52|164|#1f78b4|Polysacc_deac_1
Mucor_circinelloides_f._lusitanicus_CBS_277.49_chitin_deacetylase__partial__OAC98992.1,438,HH|38|158|#1f78b4|Polysacc_deac_1
Rhizopus_delemar_RA_99_880__RO3G_12767__EIE88056.1,477,HH|144|276|#1f78b4|Polysacc_deac_1
Purpureocillium_lilacinum_polysaccharide_deacetylase__OAQ90975.1,441,HV|30|66|#b2df8a|Chitin_bind_1,HH|109|231|#1f78b4|Polysacc_deac_1,HV|348|373|#b2df8a|Chitin_bind_1
Lichtheimia_corymbifera_JMRC_FSU_9682_chitin_deacetylase__CDH53606.1,245,HH|36|164|#1f78b4|Polysacc_deac_1
Mucor_circinelloides_f._lusitanicus_CBS_277.49_carbohydrate_esterase_family_4_protein__partial__OAD05606.1,211,HH|19|135|#1f78b4|Polysacc_deac_1
Rhizopus_delemar_RA_99_880__RO3G_02640__EIE77936.1,477,HH|160|283|#1f78b4|Polysacc_deac_1
Exophiala_oligosperma__PV06_02247__KIW46582.1,536,HV|3|171|#fdbf6f|DUF1989,HH|260|364|#1f78b4|Polysacc_deac_1
Candida_tropicalis_MYA_3404_chitin_deacetylase_2_precursor__EER36309.1,396,HH|170|282|#1f78b4|Polysacc_deac_1
Talaromyces_marneffei_ATCC_18224_polysaccharide_deacetylase_NodB___putative__EEA27387.1,231,HH|24|156|#1f78b4|Polysacc_deac_1
Aspergillus_fumigatus_Af293_polysaccharide_deacetylase_family_protein__EAL91687.1,312,HH|42|146|#1f78b4|Polysacc_deac_1
Cladophialophora_bantiana_CBS_173.52__Z519_03439__KIW96370.1,324,HH|48|154|#1f78b4|Polysacc_deac_1
Rhizopus_delemar_RA_99_880__RO3G_04740__EIE80035.1,208,HH|1|127|#1f78b4|Polysacc_deac_1
Mucor_circinelloides_f._lusitanicus_CBS_277.49_carbohydrate_esterase_family_4_protein__OAD08415.1,342,HH|112|241|#1f78b4|Polysacc_deac_1
Aspergillus_lentulus_peptidoglycan_deacetylase__GAQ10437.1,609,EL|21|268|#33a02c|adh_short_C2,HH|342|448|#1f78b4|Polysacc_deac_1
Scedosporium_apiospermum__SAPIO_CDS2504__KEZ45076.1,315,HH|43|146|#1f78b4|Polysacc_deac_1
Purpureocillium_lilacinum_polysaccharide_deacetylase__OAQ94021.1,497,HH|59|185|#1f78b4|Polysacc_deac_1
Purpureocillium_lilacinum_polysaccharide_deacetylase__OAQ71509.1,375,HH|83|196|#1f78b4|Polysacc_deac_1
