# Supplementary material for: Diversity of Cell Wall Related Proteins in Human Pathogenic Fungi
Source: J Fungi (Basel). 2017 Dec 29;4(1):6. doi: 10.3390/jof4010006 (PMC5872309; doi:10.3390/jof4010006)
Supplement: Supplementary file 1 [file jof-04-00006-s001.zip › jof-252817-final-supplementary materials/Dataset S2_tree_and_itol_dataset/CE9.annot.tree]

(((Sporothrix_schenckii_1099_18_N_acetylglucosamine_6_phosphate_deacetylase__KJR85734.1:0.20757206,(Scedosporium_apiospermum_N_acetylglucosamine_6_phosphate_deacetylase__KEZ40075.1:0.16632267,Purpureocillium_lilacinum_N_acetylglucosamine_6_phosphate_deacetylase__OAQ93598.1:0.15398937)0.851000:0.04043661)0.956000:0.09519472,(Verruconis_gallopava_N_acetylglucosamine_6_phosphate_deacetylase__KIW08053.1:0.31731198,((Rhinocladiella_mackenziei_CBS_650.93__Z518_08573__KIX02631.1:0.04246800,(Exophiala_oligosperma__PV06_01328__KIW48762.1:0.06838155,Cladophialophora_bantiana_CBS_173.52__Z519_07883__KIW91913.1:0.07385700)0.468000:0.03501118)1.000000:0.37034619,(((Paracoccidioides_brasiliensis_Pb18_N_acetylglucosamine_6_phosphate_deacetylase__EEH44118.1:0.07879834,(Histoplasma_capsulatum_NAm1_conserved__EDN04493.1:0.04364705,(Blastomyces_dermatitidis_ER_3_N_acetylglucosamine_6_phosphate_deacetylase__EEQ92088.1:0.00000001,Blastomyces_dermatitidis_ER_3_N_acetylglucosamine_6_phosphate_deacetylase__variant__OAT02316.1:0.00000001)0.961000:0.05565668)0.687000:0.01502476)1.000000:0.11822997,(Coccidioides_immitis_RS_N_acetylglucosamine_6_phosphate_deacetylase__EAS33390.3:0.12063239,Trichophyton_rubrum_CBS_118892_N_acetylglucosamine_6_phosphate_deacetylase__EGD86969.1:0.05415233)0.683000:0.03822700)0.996000:0.11807222,(Talaromyces_marneffei_ATCC_18224_N_acetylglucosamine_6_phosphate_deacetylase_NagA___putative__EEA24704.1:0.16677513,(Aspergillus_lentulus_putative_N_acetylglucosamine_6_phosphate_deacetylase__GAQ12037.1:0.00244165,(Aspergillus_fumigatus_Af293_N_acetylglucosamine_6_phosphate_deacetylase_NagA___putative__EAL85179.1:0.00000013,Aspergillus_fumigatus_Af293_N_acetylglucosamine_6_phosphate_deacetylase_NagA___putative__EAL87759.1:0.01382164)0.820000:0.00788587)1.000000:0.17658351)0.616000:0.03677065)0.962000:0.09036917)0.545000:0.03855108)0.794000:0.05369820)0.000000:0.01551835,Cladophialophora_bantiana_CBS_173.52__Z519_01215__KIW97631.1:4.37564360,((((Cryptococcus_gattii_CA1873_N_acetylglucosamine_6_phosphate_deacetylase__KIR59122.1:0.00403004,(Cryptococcus_neoformans_var._neoformans_JEC21_conserved__AAW46775.1:0.00000001,Cryptococcus_neoformans_var._neoformans_JEC21_conserved__ALO60845.1:0.00000001)0.846000:0.02389536)1.000000:0.74518669,(Mucor_circinelloides_f._lusitanicus_CBS_277.49_carbohydrate_esterase_family_9_protein__OAD03439.1:0.17046043,(Lichtheimia_corymbifera_JMRC_FSU_9682_n_acetylglucosamine_6_phosphate_deacetylase_like__CDH50089.1:0.08324065,(Rhizopus_delemar_RA_99_880__RO3G_11095__EIE86384.1:0.11039353,Mucor_circinelloides_f._lusitanicus_CBS_277.49_carbohydrate_esterase_family_9_protein__OAD04540.1:0.04134115)0.968000:0.08598197)1.000000:0.19957665)0.998000:0.36752990)0.947000:0.14670981,((Candida_albicans_SC5314_Dac1p__AOW30376.1:0.09948927,Candida_tropicalis_MYA_3404__CTRG_03728__EER33303.1:0.06730672)1.000000:0.57627542,(Verruconis_gallopava_N_acetylglucosamine_6_phosphate_deacetylase__KIW06508.1:0.48598566,(Rhinocladiella_mackenziei_CBS_650.93_N_acetylglucosamine_6_phosphate_deacetylase__KIX06318.1:0.11849580,(Exophiala_oligosperma_N_acetylglucosamine_6_phosphate_deacetylase__KIW44632.1:0.13367369,Cladophialophora_bantiana_CBS_173.52_N_acetylglucosamine_6_phosphate_deacetylase__KIW90189.1:0.11879048)0.814000:0.04915625)1.000000:0.36014786)1.000000:0.48940458)0.497000:0.17641569)0.000000:0.00001520,Talaromyces_marneffei_ATCC_18224_aminohydrolase__putative__EEA23370.1:4.97492440)0.000000:0.24551613);
