# Supplementary material for: Diversity of Cell Wall Related Proteins in Human Pathogenic Fungi
Source: J Fungi (Basel). 2017 Dec 29;4(1):6. doi: 10.3390/jof4010006 (PMC5872309; doi:10.3390/jof4010006)
Supplement: Supplementary file 1 [file jof-04-00006-s001.zip › jof-252817-final-supplementary materials/Dataset S2_tree_and_itol_dataset/CE9._dataset.txt]

DATASET_DOMAINS
#Protein domain datasets are visualized as schematic representations of proteins, with a protein backbone and various shapes depicting the locations of individual domains

#lines starting with a hash are comments and ignored during parsing

#=================================================================#
#MANDATORY SETTINGS                        #
#=================================================================#
#select the separator which is used to delimit the data below (TAB,SPACE or COMMA).This separator must be used throughout this file (except in the SEPARATOR line, which uses space).
#SEPARATOR TAB
#SEPARATOR SPACE
SEPARATOR COMMA

#label is used in the legend table (can be changed later)
DATASET_LABEL,label1

#dataset color (can be changed later)
COLOR,#ff0000
DATA
Cryptococcus_neoformans_var._neoformans_JEC21_conserved__ALO60845.1,440,HH|57|417|#1f78b4|Amidohydro_1
Rhinocladiella_mackenziei_CBS_650.93__Z518_08573__KIX02631.1,459,HH|59|434|#1f78b4|Amidohydro_1
Rhinocladiella_mackenziei_CBS_650.93_N_acetylglucosamine_6_phosphate_deacetylase__KIX06318.1,711,HH|437|695|#1f78b4|Amidohydro_1
Cladophialophora_bantiana_CBS_173.52__Z519_07883__KIW91913.1,464,HH|60|457|#1f78b4|Amidohydro_1
Verruconis_gallopava_N_acetylglucosamine_6_phosphate_deacetylase__KIW06508.1,407,HH|53|391|#1f78b4|Amidohydro_1
Verruconis_gallopava_N_acetylglucosamine_6_phosphate_deacetylase__KIW08053.1,443,HH|69|407|#1f78b4|Amidohydro_1
Cryptococcus_gattii_CA1873_N_acetylglucosamine_6_phosphate_deacetylase__KIR59122.1,440,HH|57|419|#1f78b4|Amidohydro_1
Purpureocillium_lilacinum_N_acetylglucosamine_6_phosphate_deacetylase__OAQ93598.1,443,HH|67|407|#1f78b4|Amidohydro_1
Mucor_circinelloides_f._lusitanicus_CBS_277.49_carbohydrate_esterase_family_9_protein__OAD03439.1,444,HH|63|431|#1f78b4|Amidohydro_1
Exophiala_oligosperma__PV06_01328__KIW48762.1,463,HH|60|451|#1f78b4|Amidohydro_1
Coccidioides_immitis_RS_N_acetylglucosamine_6_phosphate_deacetylase__EAS33390.3,440,HH|66|421|#1f78b4|Amidohydro_1
Aspergillus_lentulus_putative_N_acetylglucosamine_6_phosphate_deacetylase__GAQ12037.1,436,HH|63|400|#1f78b4|Amidohydro_1
Cladophialophora_bantiana_CBS_173.52__Z519_01215__KIW97631.1,443,HH|57|433|#1f78b4|Amidohydro_1
Cryptococcus_neoformans_var._neoformans_JEC21_conserved__AAW46775.1,440,HH|57|417|#1f78b4|Amidohydro_1
Scedosporium_apiospermum_N_acetylglucosamine_6_phosphate_deacetylase__KEZ40075.1,440,HH|68|430|#1f78b4|Amidohydro_1
Candida_albicans_SC5314_Dac1p__AOW30376.1,419,HH|52|394|#1f78b4|Amidohydro_1
Sporothrix_schenckii_1099_18_N_acetylglucosamine_6_phosphate_deacetylase__KJR85734.1,496,HH|81|457|#1f78b4|Amidohydro_1
Lichtheimia_corymbifera_JMRC_FSU_9682_n_acetylglucosamine_6_phosphate_deacetylase_like__CDH50089.1,438,HH|62|430|#1f78b4|Amidohydro_1
Aspergillus_fumigatus_Af293_N_acetylglucosamine_6_phosphate_deacetylase_NagA___putative__EAL87759.1,436,HH|63|399|#1f78b4|Amidohydro_1
Candida_tropicalis_MYA_3404__CTRG_03728__EER33303.1,425,HH|52|399|#1f78b4|Amidohydro_1
Talaromyces_marneffei_ATCC_18224_N_acetylglucosamine_6_phosphate_deacetylase_NagA___putative__EEA24704.1,481,HH|64|464|#1f78b4|Amidohydro_1
Exophiala_oligosperma_N_acetylglucosamine_6_phosphate_deacetylase__KIW44632.1,407,HH|53|395|#1f78b4|Amidohydro_1
Talaromyces_marneffei_ATCC_18224_aminohydrolase__putative__EEA23370.1,514,HH|56|463|#1f78b4|Amidohydro_1
Trichophyton_rubrum_CBS_118892_N_acetylglucosamine_6_phosphate_deacetylase__EGD86969.1,438,HH|65|422|#1f78b4|Amidohydro_1
Cladophialophora_bantiana_CBS_173.52_N_acetylglucosamine_6_phosphate_deacetylase__KIW90189.1,403,HV|47|60|#b2df8a|Amidohydro_3,HH|201|392|#1f78b4|Amidohydro_1
Aspergillus_fumigatus_Af293_N_acetylglucosamine_6_phosphate_deacetylase_NagA___putative__EAL85179.1,436,HH|63|399|#1f78b4|Amidohydro_1
Rhizopus_delemar_RA_99_880__RO3G_11095__EIE86384.1,409,HV|49|64|#b2df8a|Amidohydro_3,HH|102|401|#1f78b4|Amidohydro_1
Histoplasma_capsulatum_NAm1_conserved__EDN04493.1,372,HH|157|350|#1f78b4|Amidohydro_1
Blastomyces_dermatitidis_ER_3_N_acetylglucosamine_6_phosphate_deacetylase__variant__OAT02316.1,476,HH|69|164|#1f78b4|Amidohydro_1,HH|256|455|#1f78b4|Amidohydro_1
Mucor_circinelloides_f._lusitanicus_CBS_277.49_carbohydrate_esterase_family_9_protein__OAD04540.1,442,HH|63|434|#1f78b4|Amidohydro_1
Blastomyces_dermatitidis_ER_3_N_acetylglucosamine_6_phosphate_deacetylase__EEQ92088.1,476,HH|69|164|#1f78b4|Amidohydro_1,HH|256|455|#1f78b4|Amidohydro_1
Paracoccidioides_brasiliensis_Pb18_N_acetylglucosamine_6_phosphate_deacetylase__EEH44118.1,477,HH|65|440|#1f78b4|Amidohydro_1
