# Supplementary material for: Diversity of Cell Wall Related Proteins in Human Pathogenic Fungi
Source: J Fungi (Basel). 2017 Dec 29;4(1):6. doi: 10.3390/jof4010006 (PMC5872309; doi:10.3390/jof4010006)
Supplement: Supplementary file 1 [file jof-04-00006-s001.zip › jof-252817-final-supplementary materials/Dataset S2_tree_and_itol_dataset/Ecm33.phy_annot.tree]

(Candida_albicans_SC5314__CAALFM_C113290WA__AOW26935.1:0.15190394,Candida_tropicalis_MYA_3404_conserved__EER33175.1:0.15584148,(Pneumocystis_jirovecii_RU7__T551_02533__KTW28683.1:0.90062864,((Candida_albicans_SC5314_Ecm33p__AOW26000.1:0.62727135,(Candida_albicans_SC5314_Ecm331p__AOW29671.1:0.14923226,Candida_tropicalis_MYA_3404_conserved__EER30231.1:0.18876215)1.000000:0.53566619)0.951000:0.22931959,(((Aspergillus_fumigatus_Af293_GPI_anchored_cell_wall_protein_Pst1__putative__EAL88879.1:0.16062288,Aspergillus_lentulus_cell_wall_protein_ECM33__GAQ03123.1:0.03106851)1.000000:0.79869791,(((Mucor_circinelloides_f._lusitanicus_CBS_277.49__MUCCIDRAFT_130573__partial__OAC98479.1:0.27836017,(Rhizopus_delemar_RA_99_880__RO3G_15470__EIE90759.1:0.17446866,Rhizopus_delemar_RA_99_880__RO3G_16597__EIE91886.1:0.21171250)0.917000:0.08955658)0.960000:0.15384525,(Lichtheimia_corymbifera_JMRC_FSU_9682_meiotic_expression_up_regulated_protein__CDH61555.1:0.42150311,(Lichtheimia_corymbifera_JMRC_FSU_9682_predicted_protein__CDH53550.1:0.00000001,Lichtheimia_corymbifera_JMRC_FSU_9682_meiotic_expression_up_regulated_protein__CDH53551.1:0.00000055)1.000000:0.24985798)0.955000:0.16597141)0.999000:0.34475115,(Lichtheimia_corymbifera_JMRC_FSU_9682_cell_wall_protein_ecm33_precursor__CDH55375.1:0.51807899,((Rhizopus_delemar_RA_99_880__RO3G_09869__EIE85159.1:0.53019874,Mucor_circinelloides_f._lusitanicus_CBS_277.49__MUCCIDRAFT_161412__OAD04690.1:0.22249728)0.989000:0.28945194,(Lichtheimia_corymbifera_JMRC_FSU_9682_meiotic_expression_up_regulated_protein__CDH53334.1:0.36537253,(Rhizopus_delemar_RA_99_880__RO3G_06657__EIE81952.1:0.24950122,Mucor_circinelloides_f._lusitanicus_CBS_277.49__MUCCIDRAFT_191104__OAC98806.1:0.19345999)0.998000:0.23583995)0.946000:0.16082001)0.582000:0.08537672)0.917000:0.14282762)0.960000:0.26428918)0.000000:0.12303190,((Sporothrix_schenckii_1099_18_clock_controlled_protein_15__KJR81079.1:0.52830423,(Scedosporium_apiospermum__SAPIO_CDS10781__KEZ38750.1:0.44170236,Purpureocillium_lilacinum_ECM33_like_protein__OAQ82711.1:0.90891126)0.891000:0.18696459)0.960000:0.15832495,((Verruconis_gallopava__PV09_09038__KIV99268.1:0.00000001,Verruconis_gallopava___variant__KIV99269.1:0.00000001)1.000000:0.53439662,((Cladophialophora_bantiana_CBS_173.52__Z519_08311__KIW91415.1:0.09226962,(Rhinocladiella_mackenziei_CBS_650.93__Z518_05962__KIX05090.1:0.06959115,Exophiala_oligosperma__PV06_01941__KIW46260.1:0.11050001)0.153000:0.03185725)1.000000:0.38627426,((Trichophyton_rubrum_CBS_118892__TERG_07641__EGD91424.1:0.41480642,(Coccidioides_immitis_RS_GPI_anchored_cell_wall_organization_protein_Ecm33__EAS33091.3:0.29902845,(Paracoccidioides_brasiliensis_Pb18__PADG_04499__EEH48420.2:0.16103966,(Blastomyces_dermatitidis_ER_3_protein_ecm33__EEQ83620.1:0.00000001,Blastomyces_dermatitidis_ER_3_protein_ecm33__variant__OAS99440.1:0.00000001)0.996000:0.11967970)0.994000:0.15665414)0.344000:0.13090500)0.985000:0.18036449,(Talaromyces_marneffei_ATCC_18224_GPI_anchored_cell_wall_organization_protein_Ecm33__EEA27964.1:0.43708661,(Aspergillus_fumigatus_Af293_GPI_anchored_cell_wall_organization_protein_Ecm33__EAL90106.1:0.00707534,Aspergillus_lentulus_protein_ecm33__GAQ07845.1:0.03157638)1.000000:0.35697150)0.893000:0.07665714)0.851000:0.08218462)0.000000:0.05965292)0.663000:0.09468027)0.196000:0.10675780)0.243000:0.08267521)0.900000:0.22445345)1.000000:0.86143930);
