# Supplementary material for: Diversity of Cell Wall Related Proteins in Human Pathogenic Fungi
Source: J Fungi (Basel). 2017 Dec 29;4(1):6. doi: 10.3390/jof4010006 (PMC5872309; doi:10.3390/jof4010006)
Supplement: Supplementary file 1 [file jof-04-00006-s001.zip › jof-252817-final-supplementary materials/Dataset S2_tree_and_itol_dataset/Ecm33.phy__dataset.txt]

DATASET_DOMAINS
#Protein domain datasets are visualized as schematic representations of proteins, with a protein backbone and various shapes depicting the locations of individual domains

#lines starting with a hash are comments and ignored during parsing

#=================================================================#
#MANDATORY SETTINGS                        #
#=================================================================#
#select the separator which is used to delimit the data below (TAB,SPACE or COMMA).This separator must be used throughout this file (except in the SEPARATOR line, which uses space).
#SEPARATOR TAB
#SEPARATOR SPACE
SEPARATOR COMMA

#label is used in the legend table (can be changed later)
DATASET_LABEL,label1

#dataset color (can be changed later)
COLOR,#ff0000
DATA
Lichtheimia_corymbifera_JMRC_FSU_9682_meiotic_expression_up_regulated_protein__CDH61555.1,438,HH|49|126|#1f78b4|Recep_L_domain,HH|228|288|#1f78b4|Recep_L_domain
Coccidioides_immitis_RS_GPI_anchored_cell_wall_organization_protein_Ecm33__EAS33091.3,395,HV|1|39|#b2df8a|Ecm33,HH|41|82|#1f78b4|Recep_L_domain,HH|145|188|#1f78b4|Recep_L_domain,HH|253|296|#1f78b4|Recep_L_domain
Lichtheimia_corymbifera_JMRC_FSU_9682_cell_wall_protein_ecm33_precursor__CDH55375.1,397,HH|45|114|#1f78b4|Recep_L_domain,HH|161|195|#1f78b4|Recep_L_domain,HH|245|295|#1f78b4|Recep_L_domain
Candida_albicans_SC5314_Ecm33p__AOW26000.1,429,HH|54|123|#1f78b4|Recep_L_domain,HH|253|307|#1f78b4|Recep_L_domain
Verruconis_gallopava___variant__KIV99269.1,400,HV|1|42|#b2df8a|Ecm33,HH|78|160|#e31a1c|LRR_5,HH|242|300|#1f78b4|Recep_L_domain
Aspergillus_fumigatus_Af293_GPI_anchored_cell_wall_organization_protein_Ecm33__EAL90106.1,403,HV|1|41|#b2df8a|Ecm33,HH|102|210|#e31a1c|LRR_5,HH|245|295|#1f78b4|Recep_L_domain
Rhizopus_delemar_RA_99_880__RO3G_09869__EIE85159.1,175,HH|14|86|#1f78b4|Recep_L_domain
Trichophyton_rubrum_CBS_118892__TERG_07641__EGD91424.1,392,HV|1|38|#b2df8a|Ecm33,HH|40|80|#1f78b4|Recep_L_domain,HH|111|165|#1f78b4|Recep_L_domain,HH|239|289|#1f78b4|Recep_L_domain
Exophiala_oligosperma__PV06_01941__KIW46260.1,404,HV|1|41|#b2df8a|Ecm33,HH|42|107|#1f78b4|Recep_L_domain,HH|258|297|#1f78b4|Recep_L_domain
Candida_albicans_SC5314_Ecm331p__AOW29671.1,419,HH|84|135|#1f78b4|Recep_L_domain,HH|150|196|#1f78b4|Recep_L_domain,HH|222|283|#1f78b4|Recep_L_domain
Mucor_circinelloides_f._lusitanicus_CBS_277.49__MUCCIDRAFT_130573__partial__OAC98479.1,301,HH|13|83|#1f78b4|Recep_L_domain,HH|214|281|#1f78b4|Recep_L_domain
Rhizopus_delemar_RA_99_880__RO3G_06657__EIE81952.1,330,HH|249|299|#1f78b4|Recep_L_domain
Aspergillus_lentulus_cell_wall_protein_ECM33__GAQ03123.1,410,HH|47|137|#1f78b4|Recep_L_domain,EL|191|240|#33a02c|VSP,HV|206|240|#fdbf6f|SKG6
Candida_tropicalis_MYA_3404_conserved__EER33175.1,396,HH|29|92|#1f78b4|Recep_L_domain,HH|154|190|#1f78b4|Recep_L_domain,HH|230|280|#1f78b4|Recep_L_domain
Verruconis_gallopava__PV09_09038__KIV99268.1,400,HV|1|42|#b2df8a|Ecm33,HH|78|160|#e31a1c|LRR_5,HH|242|300|#1f78b4|Recep_L_domain
Blastomyces_dermatitidis_ER_3_protein_ecm33__EEQ83620.1,391,HV|1|39|#b2df8a|Ecm33,HH|41|121|#1f78b4|Recep_L_domain,HH|196|281|#e31a1c|LRR_5
Lichtheimia_corymbifera_JMRC_FSU_9682_meiotic_expression_up_regulated_protein__CDH53334.1,401,HV|16|41|#b2df8a|Ecm33,HH|37|101|#1f78b4|Recep_L_domain,HH|244|294|#1f78b4|Recep_L_domain
Aspergillus_fumigatus_Af293_GPI_anchored_cell_wall_protein_Pst1__putative__EAL88879.1,412,HH|86|144|#1f78b4|Recep_L_domain,EL|194|242|#33a02c|VSP,RE|198|285|#fb9a99|TMEM51
Aspergillus_lentulus_protein_ecm33__GAQ07845.1,404,HV|1|41|#b2df8a|Ecm33,HH|102|208|#e31a1c|LRR_5,HH|247|295|#1f78b4|Recep_L_domain
Pneumocystis_jirovecii_RU7__T551_02533__KTW28683.1,397,HH|39|109|#1f78b4|Recep_L_domain,HH|217|312|#e31a1c|LRR_5
Blastomyces_dermatitidis_ER_3_protein_ecm33__variant__OAS99440.1,391,HV|1|39|#b2df8a|Ecm33,HH|41|121|#1f78b4|Recep_L_domain,HH|196|281|#e31a1c|LRR_5
Cladophialophora_bantiana_CBS_173.52__Z519_08311__KIW91415.1,417,HH|87|184|#e31a1c|LRR_5,HH|216|299|#e31a1c|LRR_5
Sporothrix_schenckii_1099_18_clock_controlled_protein_15__KJR81079.1,414,HV|1|43|#b2df8a|Ecm33,HH|46|121|#1f78b4|Recep_L_domain,HH|164|262|#1f78b4|Recep_L_domain
Talaromyces_marneffei_ATCC_18224_GPI_anchored_cell_wall_organization_protein_Ecm33__EEA27964.1,402,HV|1|43|#b2df8a|Ecm33,HH|79|153|#e31a1c|LRR_5,HH|188|287|#e31a1c|LRR_5
Rhinocladiella_mackenziei_CBS_650.93__Z518_05962__KIX05090.1,405,HV|1|41|#b2df8a|Ecm33,HH|206|291|#e31a1c|LRR_5
Candida_albicans_SC5314__CAALFM_C113290WA__AOW26935.1,515,HH|109|173|#1f78b4|Recep_L_domain,HH|230|272|#1f78b4|Recep_L_domain,HH|281|342|#1f78b4|Recep_L_domain,HH|347|391|#1f78b4|Recep_L_domain
Mucor_circinelloides_f._lusitanicus_CBS_277.49__MUCCIDRAFT_191104__OAC98806.1,399,HH|43|115|#1f78b4|Recep_L_domain,HH|290|341|#1f78b4|Recep_L_domain
Candida_tropicalis_MYA_3404_conserved__EER30231.1,422,HH|44|117|#1f78b4|Recep_L_domain,HH|148|204|#1f78b4|Recep_L_domain,HH|231|281|#1f78b4|Recep_L_domain
Paracoccidioides_brasiliensis_Pb18__PADG_04499__EEH48420.2,394,HV|1|39|#b2df8a|Ecm33,HH|41|93|#1f78b4|Recep_L_domain,HH|209|305|#e31a1c|LRR_5
Lichtheimia_corymbifera_JMRC_FSU_9682_predicted_protein__CDH53550.1,431,HH|50|120|#1f78b4|Recep_L_domain,HH|247|298|#1f78b4|Recep_L_domain
Scedosporium_apiospermum__SAPIO_CDS10781__KEZ38750.1,407,HH|43|110|#1f78b4|Recep_L_domain,HH|256|303|#1f78b4|Recep_L_domain
Mucor_circinelloides_f._lusitanicus_CBS_277.49__MUCCIDRAFT_161412__OAD04690.1,403,HH|42|121|#1f78b4|Recep_L_domain,HH|224|293|#1f78b4|Recep_L_domain
Purpureocillium_lilacinum_ECM33_like_protein__OAQ82711.1,396,HH|64|117|#1f78b4|Recep_L_domain,HH|248|287|#1f78b4|Recep_L_domain
Rhizopus_delemar_RA_99_880__RO3G_15470__EIE90759.1,437,HH|44|124|#1f78b4|Recep_L_domain,HH|255|295|#1f78b4|Recep_L_domain
Rhizopus_delemar_RA_99_880__RO3G_16597__EIE91886.1,418,HH|44|116|#1f78b4|Recep_L_domain,HH|256|294|#1f78b4|Recep_L_domain
