# Supplementary material for: Diversity of Cell Wall Related Proteins in Human Pathogenic Fungi
Source: J Fungi (Basel). 2017 Dec 29;4(1):6. doi: 10.3390/jof4010006 (PMC5872309; doi:10.3390/jof4010006)
Supplement: Supplementary file 1 [file jof-04-00006-s001.zip › jof-252817-final-supplementary materials/Dataset S2_tree_and_itol_dataset/GH1.annot.tree]

(Aspergillus_fumigatus_Af293_beta_glucosidase__EAL85457.1:0.03703295,Aspergillus_lentulus_beta_glucosidase_1A__GAQ11785.1:0.01696291,(Talaromyces_marneffei_ATCC_18224_beta_glucosidase__EEA19886.1:0.34531699,((Purpureocillium_lilacinum_glycoside_hydrolase__OAQ93884.1:0.24432191,(Cladophialophora_bantiana_CBS_173.52__Z519_11818__KIW87495.1:0.12987191,Rhinocladiella_mackenziei_CBS_650.93__Z518_04464__KIX06488.1:0.10500515)0.938000:0.06470611)0.908000:0.08069363,(Verruconis_gallopava__PV09_07388__KIW01101.1:0.96624847,(((Aspergillus_lentulus_beta_glucosidase_1B__GAQ12284.1:0.35589799,(Scedosporium_apiospermum_3_alpha__S__strictosidine_beta_glucosidase__KEZ45832.1:0.28821773,(Purpureocillium_lilacinum_beta_glucosidase__OAQ93365.1:0.09791279,(Aspergillus_fumigatus_Af293_beta_glucosidase__putative__EAL90968.1:0.02626618,Aspergillus_lentulus_beta_glucosidase_1B__GAQ10339.1:0.01444836)0.998000:0.13882540)0.953000:0.07981238)0.960000:0.09833129)0.985000:0.17684910,((Aspergillus_fumigatus_Af293_beta_glucosidase__putative__EAL89296.1:0.09752102,Aspergillus_lentulus_beta_glucosidase_1B__GAQ02718.1:0.01044842)1.000000:0.16189145,(Scedosporium_apiospermum_Beta_glucosidase_1B__KEZ41744.1:0.13620871,Sporothrix_schenckii_1099_18_beta_glucosidase__KJR83637.1:0.20589519)0.990000:0.12365280)0.999000:0.21884107)0.923000:0.12631959,((Talaromyces_marneffei_ATCC_18224_beta_glucosidase__putative__EEA26357.1:0.17131695,((Blastomyces_dermatitidis_ER_3_beta_glucosidase__EEQ89827.1:0.19505864,(Aspergillus_fumigatus_Af293_beta_glucosidase__putative__EAL90802.1:0.01949625,Aspergillus_lentulus_beta_glucosidase_1B__GAQ10489.1:0.00000017)0.982000:0.07844318)0.813000:0.05756994,((Exophiala_oligosperma__PV06_03671__KIW45272.1:0.07709851,(Cladophialophora_bantiana_CBS_173.52__Z519_03523__KIW96454.1:0.04824210,Rhinocladiella_mackenziei_CBS_650.93__Z518_07924__KIX01985.1:0.05960513)0.970000:0.05294015)0.998000:0.13338360,(Purpureocillium_lilacinum_beta_glucosidase__OAQ89229.1:0.24944584,(Scedosporium_apiospermum_3_alpha__S__strictosidine_beta_glucosidase__KEZ44838.1:0.10279556,Sporothrix_schenckii_1099_18_beta_glucosidase__KJR88658.1:0.14687755)0.765000:0.03113327)0.994000:0.08917872)0.469000:0.03377382)0.914000:0.07354438)1.000000:0.35243229,(Scedosporium_apiospermum_Cyanidin_3_O_glucoside_5_O_glucosyltransferase_acyl_glucose__KEZ46413.1:1.02112545,(Scedosporium_apiospermum_Beta_apiosyl_beta_glucosidase__KEZ40196.1:0.36843426,(Talaromyces_marneffei_ATCC_18224_beta_glucosidase__putative__EEA21933.1:0.17489563,(Aspergillus_fumigatus_Af293_beta_glucosidase__putative__EAL92323.1:0.02851174,Aspergillus_lentulus_beta_glucosidase_1B__GAQ04224.1:0.03041423)0.990000:0.10239594)0.944000:0.11187410)0.981000:0.20813099)0.340000:0.05128364)0.904000:0.09829647)0.993000:0.58144301)1.000000:1.06742538)0.975000:0.14147072)0.991000:0.11143118);
