# Supplementary material for: Diversity of Cell Wall Related Proteins in Human Pathogenic Fungi
Source: J Fungi (Basel). 2017 Dec 29;4(1):6. doi: 10.3390/jof4010006 (PMC5872309; doi:10.3390/jof4010006)
Supplement: Supplementary file 1 [file jof-04-00006-s001.zip › jof-252817-final-supplementary materials/Dataset S2_tree_and_itol_dataset/GH1._dataset.txt]

DATASET_DOMAINS
#Protein domain datasets are visualized as schematic representations of proteins, with a protein backbone and various shapes depicting the locations of individual domains

#lines starting with a hash are comments and ignored during parsing

#=================================================================#
#MANDATORY SETTINGS                        #
#=================================================================#
#select the separator which is used to delimit the data below (TAB,SPACE or COMMA).This separator must be used throughout this file (except in the SEPARATOR line, which uses space).
#SEPARATOR TAB
#SEPARATOR SPACE
SEPARATOR COMMA

#label is used in the legend table (can be changed later)
DATASET_LABEL,label1

#dataset color (can be changed later)
COLOR,#ff0000
DATA
Purpureocillium_lilacinum_glycoside_hydrolase__OAQ93884.1,629,HH|161|609|#1f78b4|Glyco_hydro_1
Sporothrix_schenckii_1099_18_beta_glucosidase__KJR88658.1,483,HH|2|467|#1f78b4|Glyco_hydro_1
Purpureocillium_lilacinum_beta_glucosidase__OAQ93365.1,491,HH|6|476|#1f78b4|Glyco_hydro_1
Verruconis_gallopava__PV09_07388__KIW01101.1,620,HH|115|590|#1f78b4|Glyco_hydro_1
Talaromyces_marneffei_ATCC_18224_beta_glucosidase__putative__EEA21933.1,498,HH|11|486|#1f78b4|Glyco_hydro_1
Scedosporium_apiospermum_3_alpha__S__strictosidine_beta_glucosidase__KEZ44838.1,482,HH|2|467|#1f78b4|Glyco_hydro_1
Aspergillus_lentulus_beta_glucosidase_1B__GAQ12284.1,276,HH|17|262|#1f78b4|Glyco_hydro_1
Blastomyces_dermatitidis_ER_3_beta_glucosidase__EEQ89827.1,489,HH|6|469|#1f78b4|Glyco_hydro_1
Aspergillus_lentulus_beta_glucosidase_1B__GAQ02718.1,517,HH|38|504|#1f78b4|Glyco_hydro_1
Rhinocladiella_mackenziei_CBS_650.93__Z518_04464__KIX06488.1,629,HH|161|610|#1f78b4|Glyco_hydro_1
Aspergillus_fumigatus_Af293_beta_glucosidase__putative__EAL92323.1,495,HH|12|482|#1f78b4|Glyco_hydro_1
Aspergillus_fumigatus_Af293_beta_glucosidase__putative__EAL89296.1,510,HH|62|492|#1f78b4|Glyco_hydro_1
Rhinocladiella_mackenziei_CBS_650.93__Z518_07924__KIX01985.1,493,HH|11|478|#1f78b4|Glyco_hydro_1
Purpureocillium_lilacinum_beta_glucosidase__OAQ89229.1,482,HH|3|468|#1f78b4|Glyco_hydro_1
Scedosporium_apiospermum_Beta_glucosidase_1B__KEZ41744.1,517,HH|33|498|#1f78b4|Glyco_hydro_1
Aspergillus_fumigatus_Af293_beta_glucosidase__putative__EAL90968.1,504,HH|6|476|#1f78b4|Glyco_hydro_1
Aspergillus_lentulus_beta_glucosidase_1B__GAQ10339.1,504,HH|6|476|#1f78b4|Glyco_hydro_1
Aspergillus_fumigatus_Af293_beta_glucosidase__putative__EAL90802.1,490,HH|7|477|#1f78b4|Glyco_hydro_1
Scedosporium_apiospermum_Cyanidin_3_O_glucoside_5_O_glucosyltransferase_acyl_glucose__KEZ46413.1,423,HH|17|189|#1f78b4|Glyco_hydro_1,HH|222|409|#1f78b4|Glyco_hydro_1
Sporothrix_schenckii_1099_18_beta_glucosidase__KJR83637.1,471,HH|34|464|#1f78b4|Glyco_hydro_1
Exophiala_oligosperma__PV06_03671__KIW45272.1,494,HH|10|479|#1f78b4|Glyco_hydro_1
Aspergillus_lentulus_beta_glucosidase_1B__GAQ10489.1,490,HH|7|476|#1f78b4|Glyco_hydro_1
Aspergillus_lentulus_beta_glucosidase_1A__GAQ11785.1,624,HH|161|337|#1f78b4|Glyco_hydro_1,HH|340|606|#1f78b4|Glyco_hydro_1
Scedosporium_apiospermum_Beta_apiosyl_beta_glucosidase__KEZ40196.1,1050,HV|49|408|#b2df8a|Sulfatase,HH|577|1032|#1f78b4|Glyco_hydro_1
Cladophialophora_bantiana_CBS_173.52__Z519_11818__KIW87495.1,641,HH|161|612|#1f78b4|Glyco_hydro_1
Talaromyces_marneffei_ATCC_18224_beta_glucosidase__EEA19886.1,616,HH|150|593|#1f78b4|Glyco_hydro_1
Scedosporium_apiospermum_3_alpha__S__strictosidine_beta_glucosidase__KEZ45832.1,2140,HH|3|442|#1f78b4|Glyco_hydro_1,EL|762|912|#33a02c|HET,EL|1618|1764|#33a02c|HET
Cladophialophora_bantiana_CBS_173.52__Z519_03523__KIW96454.1,492,HH|11|476|#1f78b4|Glyco_hydro_1
Aspergillus_lentulus_beta_glucosidase_1B__GAQ04224.1,495,HH|12|482|#1f78b4|Glyco_hydro_1
Aspergillus_fumigatus_Af293_beta_glucosidase__EAL85457.1,591,HH|128|304|#1f78b4|Glyco_hydro_1,HH|307|571|#1f78b4|Glyco_hydro_1
Talaromyces_marneffei_ATCC_18224_beta_glucosidase__putative__EEA26357.1,497,HH|13|481|#1f78b4|Glyco_hydro_1
