# Supplementary material for: Diversity of Cell Wall Related Proteins in Human Pathogenic Fungi
Source: J Fungi (Basel). 2017 Dec 29;4(1):6. doi: 10.3390/jof4010006 (PMC5872309; doi:10.3390/jof4010006)
Supplement: Supplementary file 1 [file jof-04-00006-s001.zip › jof-252817-final-supplementary materials/Dataset S2_tree_and_itol_dataset/GH12.annot.tree]

(Aspergillus_fumigatus_Af293_iron_sulfur_cluster_binding_protein__rieske_family_domain_protein__EAL86399.1:0.11601000,Aspergillus_lentulus_xyloglucan_specific_endo_beta_1_4_glucanase_A__GAQ02708.1:0.01288024,(((Talaromyces_marneffei_ATCC_18224_endoglucanase__putative__EEA28952.1:0.16808497,Scedosporium_apiospermum__SAPIO_CDS6480__KEZ42063.1:1.50705772)0.000000:0.02908720,(Lichtheimia_corymbifera_JMRC_FSU_9682_glycoside_hydrolase_family_12_protein__CDH57791.1:0.36210418,(((Talaromyces_marneffei_ATCC_18224_endoglucanase__putative__EEA20285.1:0.30184620,(Aspergillus_fumigatus_Af293_endoglucanase__putative__EAL86857.1:0.02318662,Aspergillus_lentulus_endoglucanase_1__GAQ05884.1:0.02557095)0.979000:0.13103024)0.081000:0.06955133,(Sporothrix_schenckii_1099_18__SPSK_06582__KJR89555.1:0.40253618,Purpureocillium_lilacinum_glycoside_hydrolase_family_12_protein__OAQ81277.1:0.33722616)0.938000:0.14796817)0.991000:0.23987956,(Aspergillus_lentulus_xyloglucan_specific_endo_beta_1_4_glucanase_A__GAQ11719.1:1.75396128,((Verruconis_gallopava__PV09_09243__KIV99014.1:0.65332778,Verruconis_gallopava__PV09_03599__KIW05743.1:0.97029550)0.928000:0.24907955,(((Exophiala_oligosperma__PV06_01020__KIW48437.1:0.00000001,Exophiala_oligosperma___variant__KIW48438.1:0.00000038)0.970000:0.14741377,(Cladophialophora_bantiana_CBS_173.52__Z519_02308__KIW96917.1:0.12533781,Rhinocladiella_mackenziei_CBS_650.93__Z518_01607__KIX10524.1:0.11063835)0.963000:0.12842930)0.920000:0.12975492,(((Aspergillus_fumigatus_Af293_conserved__EAL86643.2:0.01675117,Aspergillus_lentulus_xyloglucan_specific_endo_beta_1_4_glucanase_A__GAQ04950.1:0.05421036)1.000000:0.36878697,(Sporothrix_schenckii_1099_18__SPSK_09381__KJR86027.1:0.19380734,Purpureocillium_lilacinum_xyloglucan_specific_endoglucanase_protein__OAQ63931.1:0.55977112)0.624000:0.06548996)0.919000:0.10747612,(Talaromyces_marneffei_ATCC_18224_conserved__EEA19401.1:0.38210122,Verruconis_gallopava__PV09_05592__KIW03385.1:0.25593768)0.244000:0.06033860)0.910000:0.12149821)0.945000:0.26498606)0.851000:0.29097617)0.749000:0.19902548)0.926000:0.16458275)0.918000:0.10619618)0.470000:0.05672430,(Aspergillus_fumigatus_Af293_endoglucanase__putative__EAL88184.1:0.01749244,Aspergillus_lentulus_probable_xyloglucan_specific_endo_beta_1_4_glucanase_A__GAQ11312.1:0.00000058)0.928000:0.22104998)1.000000:1.77071859);
