# Supplementary material for: Diversity of Cell Wall Related Proteins in Human Pathogenic Fungi
Source: J Fungi (Basel). 2017 Dec 29;4(1):6. doi: 10.3390/jof4010006 (PMC5872309; doi:10.3390/jof4010006)
Supplement: Supplementary file 1 [file jof-04-00006-s001.zip › jof-252817-final-supplementary materials/Dataset S2_tree_and_itol_dataset/GH12._dataset.txt]

DATASET_DOMAINS
#Protein domain datasets are visualized as schematic representations of proteins, with a protein backbone and various shapes depicting the locations of individual domains

#lines starting with a hash are comments and ignored during parsing

#=================================================================#
#MANDATORY SETTINGS                        #
#=================================================================#
#select the separator which is used to delimit the data below (TAB,SPACE or COMMA).This separator must be used throughout this file (except in the SEPARATOR line, which uses space).
#SEPARATOR TAB
#SEPARATOR SPACE
SEPARATOR COMMA

#label is used in the legend table (can be changed later)
DATASET_LABEL,label1

#dataset color (can be changed later)
COLOR,#ff0000
DATA
Scedosporium_apiospermum__SAPIO_CDS6480__KEZ42063.1,256,HH|35|242|#1f78b4|Glyco_hydro_12
Sporothrix_schenckii_1099_18__SPSK_06582__KJR89555.1,238,HH|14|235|#1f78b4|Glyco_hydro_12
Talaromyces_marneffei_ATCC_18224_endoglucanase__putative__EEA28952.1,248,HH|40|240|#1f78b4|Glyco_hydro_12
Aspergillus_lentulus_xyloglucan_specific_endo_beta_1_4_glucanase_A__GAQ04950.1,342,HH|88|336|#1f78b4|Glyco_hydro_12
Aspergillus_fumigatus_Af293_iron_sulfur_cluster_binding_protein__rieske_family_domain_protein__EAL86399.1,683,HV|72|156|#b2df8a|Rieske,EL|211|384|#33a02c|Ring_hydroxyl_A,HH|472|666|#1f78b4|Glyco_hydro_12
Talaromyces_marneffei_ATCC_18224_endoglucanase__putative__EEA20285.1,209,HH|15|206|#1f78b4|Glyco_hydro_12
Aspergillus_fumigatus_Af293_endoglucanase__putative__EAL88184.1,241,HH|33|237|#1f78b4|Glyco_hydro_12
Aspergillus_lentulus_probable_xyloglucan_specific_endo_beta_1_4_glucanase_A__GAQ11312.1,241,HH|33|237|#1f78b4|Glyco_hydro_12
Verruconis_gallopava__PV09_05592__KIW03385.1,318,HH|77|311|#1f78b4|Glyco_hydro_12
Aspergillus_lentulus_endoglucanase_1__GAQ05884.1,237,HH|30|234|#1f78b4|Glyco_hydro_12
Cladophialophora_bantiana_CBS_173.52__Z519_02308__KIW96917.1,315,HH|65|299|#1f78b4|Glyco_hydro_12
Lichtheimia_corymbifera_JMRC_FSU_9682_glycoside_hydrolase_family_12_protein__CDH57791.1,249,HH|42|243|#1f78b4|Glyco_hydro_12
Purpureocillium_lilacinum_glycoside_hydrolase_family_12_protein__OAQ81277.1,239,HH|31|234|#1f78b4|Glyco_hydro_12
Talaromyces_marneffei_ATCC_18224_conserved__EEA19401.1,359,HH|105|351|#1f78b4|Glyco_hydro_12
Aspergillus_lentulus_xyloglucan_specific_endo_beta_1_4_glucanase_A__GAQ02708.1,276,HH|51|260|#1f78b4|Glyco_hydro_12
Exophiala_oligosperma__PV06_01020__KIW48437.1,312,HH|64|298|#1f78b4|Glyco_hydro_12
Aspergillus_lentulus_xyloglucan_specific_endo_beta_1_4_glucanase_A__GAQ11719.1,240,HH|74|234|#1f78b4|Glyco_hydro_12
Aspergillus_fumigatus_Af293_conserved__EAL86643.2,339,HH|85|333|#1f78b4|Glyco_hydro_12
Purpureocillium_lilacinum_xyloglucan_specific_endoglucanase_protein__OAQ63931.1,326,HH|76|318|#1f78b4|Glyco_hydro_12
Sporothrix_schenckii_1099_18__SPSK_09381__KJR86027.1,331,HH|83|323|#1f78b4|Glyco_hydro_12
Aspergillus_fumigatus_Af293_endoglucanase__putative__EAL86857.1,237,HH|30|234|#1f78b4|Glyco_hydro_12
Exophiala_oligosperma___variant__KIW48438.1,227,HH|85|214|#1f78b4|Glyco_hydro_12
Verruconis_gallopava__PV09_09243__KIV99014.1,296,HH|39|261|#1f78b4|Glyco_hydro_12
Rhinocladiella_mackenziei_CBS_650.93__Z518_01607__KIX10524.1,312,HH|64|303|#1f78b4|Glyco_hydro_12
