# Supplementary material for: Diversity of Cell Wall Related Proteins in Human Pathogenic Fungi
Source: J Fungi (Basel). 2017 Dec 29;4(1):6. doi: 10.3390/jof4010006 (PMC5872309; doi:10.3390/jof4010006)
Supplement: Supplementary file 1 [file jof-04-00006-s001.zip › jof-252817-final-supplementary materials/Dataset S2_tree_and_itol_dataset/GH128.annot.tree]

(Cryptococcus_neoformans_var._neoformans_JEC21_conserved__AAW41433.1:0.00130200,Cryptococcus_gattii_CA1873__I314_02533__KIR67315.1:0.04640006,((Cryptococcus_gattii_CA1873__I314_04455__KIR59470.1:0.04810842,(Cryptococcus_neoformans_var._neoformans_JEC21_conserved__AAW46655.1:0.00000001,Cryptococcus_neoformans_var._neoformans_JEC21_conserved__ALO69707.1:0.00000001)0.894000:0.07128215)0.736000:0.13390626,(((Cryptococcus_neoformans_var._neoformans_JEC21_expressed_protein__AAW46222.2:0.00001028,Cryptococcus_gattii_CA1873__I314_03064__KIR63659.1:0.09357921)0.999000:0.59832315,(Cryptococcus_neoformans_var._neoformans_JEC21_expressed_protein__AAW46223.1:0.01104708,Cryptococcus_gattii_CA1873__I314_03065__KIR63660.1:0.02701856)0.998000:0.68685210)0.886000:0.23725253,((((Malassezia_globosa_CBS_7966__MGL_3038__EDP42838.1:0.66162804,(Cryptococcus_gattii_CA1873__I314_04374__KIR59939.1:0.03101041,(Cryptococcus_neoformans_var._neoformans_JEC21_conserved__ALO60405.1:0.00000001,(Cryptococcus_neoformans_var._neoformans_JEC21_conserved__AAW41614.1:0.00000001,Cryptococcus_neoformans_var._neoformans_JEC21_conserved__ALO60404.1:0.00000001)0.000000:0.00000001)0.926000:0.08038521)0.992000:0.40756971)0.984000:0.29427303,(Malassezia_globosa_CBS_7966__MGL_0063__EDP45074.1:1.02462204,(((Scedosporium_apiospermum__SAPIO_CDS1550__KEZ45752.1:0.31358662,(Talaromyces_marneffei_ATCC_18224_conserved__EEA21169.1:0.34323953,(Purpureocillium_lilacinum_glycoside_hydrolase__OAQ80899.1:0.30811383,Purpureocillium_lilacinum_glycoside_hydrolase__OAQ69580.1:0.35606039)0.041000:0.04981241)0.123000:0.09306582)0.836000:0.08675704,(Verruconis_gallopava__PV09_03639__KIW05784.1:0.37898522,(Exophiala_oligosperma__PV06_07222__KIW41690.1:0.33159554,(Cladophialophora_bantiana_CBS_173.52__Z519_05936__KIW93331.1:0.29764292,Rhinocladiella_mackenziei_CBS_650.93__Z518_07480__KIX03927.1:0.16684313)0.722000:0.04978837)0.996000:0.30802124)0.365000:0.07124555)0.998000:0.43470807,(Talaromyces_marneffei_ATCC_18224_conserved__EEA19974.1:0.52621515,(Aspergillus_fumigatus_Af293_conserved__EAL89037.1:0.44827692,(((Talaromyces_marneffei_ATCC_18224_conserved__EEA28825.1:0.23241825,Purpureocillium_lilacinum_glycoside_hydrolase__superfamily__OAQ65659.1:0.07287955)0.999000:0.49004587,((Exophiala_oligosperma__PV06_11620__KIW36078.1:0.03374361,Exophiala_oligosperma__PV06_11551__KIW36161.1:0.02889742)1.000000:0.55010417,(Sporothrix_schenckii_1099_18__SPSK_09307__KJR85538.1:0.43102966,(Purpureocillium_lilacinum_glycoside_hydrolase__OAQ88553.1:0.28524733,Purpureocillium_lilacinum_glycoside_hydrolase__OAQ93977.1:0.36187536)0.963000:0.27118897)0.944000:0.13655040)0.779000:0.05775710)0.726000:0.04740279,(((Rhinocladiella_mackenziei_CBS_650.93__Z518_07151__KIX03598.1:0.08155283,(Cladophialophora_bantiana_CBS_173.52__Z519_00720__KIW99057.1:0.13002895,(Exophiala_oligosperma__PV06_07001__KIW41440.1:0.00000001,Exophiala_oligosperma___variant__KIW41441.1:0.00000001)1.000000:0.20367214)0.967000:0.11691156)0.996000:0.20581852,((Verruconis_gallopava__PV09_09387__KIV98861.1:0.17815258,Verruconis_gallopava__PV09_05743__KIW03098.1:0.21980029)0.996000:0.31227256,(Verruconis_gallopava__PV09_03064__KIW05861.1:0.25561775,(Exophiala_oligosperma__PV06_05025__KIW43981.1:0.25344558,Cladophialophora_bantiana_CBS_173.52__Z519_01405__KIW97821.1:0.12537858)1.000000:0.69646227)0.816000:0.08609236)0.935000:0.10240379)0.770000:0.08801348,(((Coccidioides_immitis_RS__CIMG_01112__EAS35758.3:0.26604717,Trichophyton_rubrum_CBS_118892__TERG_02809__EGD86551.1:0.30389624)0.979000:0.16871371,(Paracoccidioides_brasiliensis_Pb18__PADG_03703__EEH47619.1:0.22848770,(Histoplasma_capsulatum_NAm1_predicted_protein__EDN10115.1:0.15728413,Blastomyces_dermatitidis_ER_3__BDCG_07655__EEQ92535.1:0.12778551)0.966000:0.15863868)0.634000:0.08578652)0.901000:0.10502622,((Talaromyces_marneffei_ATCC_18224_conserved__EEA18931.1:0.38251677,(Aspergillus_fumigatus_Af293_conserved__EAL88690.2:0.00000122,Aspergillus_lentulus_alkali_sensitive_linkage_protein_1__GAQ03307.1:0.04881070)0.998000:0.28876973)0.907000:0.12351099,(Talaromyces_marneffei_ATCC_18224_conserved__EEA24834.1:0.32346410,Talaromyces_marneffei_ATCC_18224_conserved__EEA26221.1:0.36375651)0.907000:0.12936267)0.934000:0.10754934)0.906000:0.10603996)0.356000:0.04983429)0.458000:0.09112484)0.124000:0.04272654)0.891000:0.13161188)0.862000:0.11081246)0.230000:0.05914377)0.612000:0.03148801,(Cryptococcus_neoformans_var._neoformans_JEC21_conserved__AAW43837.2:0.00000409,Cryptococcus_gattii_CA1873__I314_05360__KIR58946.1:0.08995017)1.000000:0.77328092)0.000000:0.01819013,(Exophiala_oligosperma__PV06_02802__KIW47210.1:0.26175537,Cladophialophora_bantiana_CBS_173.52__Z519_02192__KIW96801.1:0.17622203)1.000000:1.06472530)0.908000:0.20318993)1.000000:0.95145331)0.980000:0.46677825);
