# Supplementary material for: Diversity of Cell Wall Related Proteins in Human Pathogenic Fungi
Source: J Fungi (Basel). 2017 Dec 29;4(1):6. doi: 10.3390/jof4010006 (PMC5872309; doi:10.3390/jof4010006)
Supplement: Supplementary file 1 [file jof-04-00006-s001.zip › jof-252817-final-supplementary materials/Dataset S2_tree_and_itol_dataset/GH128._dataset.txt]

DATASET_DOMAINS
#Protein domain datasets are visualized as schematic representations of proteins, with a protein backbone and various shapes depicting the locations of individual domains

#lines starting with a hash are comments and ignored during parsing

#=================================================================#
#MANDATORY SETTINGS                        #
#=================================================================#
#select the separator which is used to delimit the data below (TAB,SPACE or COMMA).This separator must be used throughout this file (except in the SEPARATOR line, which uses space).
#SEPARATOR TAB
#SEPARATOR SPACE
SEPARATOR COMMA

#label is used in the legend table (can be changed later)
DATASET_LABEL,label1

#dataset color (can be changed later)
COLOR,#ff0000
DATA
Trichophyton_rubrum_CBS_118892__TERG_02809__EGD86551.1,259,HH|31|253|#1f78b4|Glyco_hydro_cc
Aspergillus_lentulus_alkali_sensitive_linkage_protein_1__GAQ03307.1,273,HH|38|267|#1f78b4|Glyco_hydro_cc
Scedosporium_apiospermum__SAPIO_CDS1550__KEZ45752.1,347,HH|36|293|#1f78b4|Glyco_hydro_cc
Exophiala_oligosperma__PV06_11620__KIW36078.1,300,HH|64|290|#1f78b4|Glyco_hydro_cc
Cryptococcus_gattii_CA1873__I314_05360__KIR58946.1,304,HH|4|253|#1f78b4|Glyco_hydro_cc
Exophiala_oligosperma__PV06_07222__KIW41690.1,339,HH|41|285|#1f78b4|Glyco_hydro_cc
Cryptococcus_neoformans_var._neoformans_JEC21_conserved__ALO60404.1,423,HH|167|413|#1f78b4|Glyco_hydro_cc
Cryptococcus_gattii_CA1873__I314_04455__KIR59470.1,439,HH|196|425|#1f78b4|Glyco_hydro_cc
Purpureocillium_lilacinum_glycoside_hydrolase__OAQ88553.1,315,HH|84|308|#1f78b4|Glyco_hydro_cc
Purpureocillium_lilacinum_glycoside_hydrolase__OAQ93977.1,388,HH|155|379|#1f78b4|Glyco_hydro_cc
Cladophialophora_bantiana_CBS_173.52__Z519_00720__KIW99057.1,553,HH|316|544|#1f78b4|Glyco_hydro_cc
Talaromyces_marneffei_ATCC_18224_conserved__EEA18931.1,402,HH|40|272|#1f78b4|Glyco_hydro_cc,HV|261|317|#b2df8a|DUF4667
Cryptococcus_neoformans_var._neoformans_JEC21_conserved__ALO69707.1,449,HH|206|435|#1f78b4|Glyco_hydro_cc
Exophiala_oligosperma__PV06_07001__KIW41440.1,507,HH|270|498|#1f78b4|Glyco_hydro_cc
Cryptococcus_neoformans_var._neoformans_JEC21_conserved__AAW41433.1,448,HH|215|434|#1f78b4|Glyco_hydro_cc
Cryptococcus_gattii_CA1873__I314_02533__KIR67315.1,443,HH|210|429|#1f78b4|Glyco_hydro_cc
Aspergillus_fumigatus_Af293_conserved__EAL88690.2,273,HH|38|267|#1f78b4|Glyco_hydro_cc
Exophiala_oligosperma__PV06_05025__KIW43981.1,765,HH|498|744|#1f78b4|Glyco_hydro_cc
Histoplasma_capsulatum_NAm1_predicted_protein__EDN10115.1,268,HH|38|260|#1f78b4|Glyco_hydro_cc
Cryptococcus_neoformans_var._neoformans_JEC21_conserved__AAW46655.1,449,HH|206|435|#1f78b4|Glyco_hydro_cc
Aspergillus_fumigatus_Af293_conserved__EAL89037.1,260,HH|25|244|#1f78b4|Glyco_hydro_cc
Verruconis_gallopava__PV09_03064__KIW05861.1,388,EL|65|102|#33a02c|PAN_1,HH|150|380|#1f78b4|Glyco_hydro_cc
Coccidioides_immitis_RS__CIMG_01112__EAS35758.3,259,HH|33|248|#1f78b4|Glyco_hydro_cc
Cryptococcus_gattii_CA1873__I314_03065__KIR63660.1,271,HH|22|261|#1f78b4|Glyco_hydro_cc
Purpureocillium_lilacinum_glycoside_hydrolase__OAQ80899.1,320,HH|24|278|#1f78b4|Glyco_hydro_cc
Exophiala_oligosperma__PV06_02802__KIW47210.1,311,HH|66|265|#1f78b4|Glyco_hydro_cc
Paracoccidioides_brasiliensis_Pb18__PADG_03703__EEH47619.1,267,HH|38|243|#1f78b4|Glyco_hydro_cc
Exophiala_oligosperma___variant__KIW41441.1,426,HH|190|418|#1f78b4|Glyco_hydro_cc
Cladophialophora_bantiana_CBS_173.52__Z519_01405__KIW97821.1,898,HH|623|869|#1f78b4|Glyco_hydro_cc
Talaromyces_marneffei_ATCC_18224_conserved__EEA26221.1,271,HH|50|263|#1f78b4|Glyco_hydro_cc
Malassezia_globosa_CBS_7966__MGL_3038__EDP42838.1,402,HH|154|387|#1f78b4|Glyco_hydro_cc
Malassezia_globosa_CBS_7966__MGL_0063__EDP45074.1,302,HH|40|258|#1f78b4|Glyco_hydro_cc
Talaromyces_marneffei_ATCC_18224_conserved__EEA19974.1,279,HH|30|272|#1f78b4|Glyco_hydro_cc
Verruconis_gallopava__PV09_03639__KIW05784.1,304,HH|23|264|#1f78b4|Glyco_hydro_cc
Verruconis_gallopava__PV09_05743__KIW03098.1,360,HH|132|352|#1f78b4|Glyco_hydro_cc
Exophiala_oligosperma__PV06_11551__KIW36161.1,242,HH|64|223|#1f78b4|Glyco_hydro_cc
Rhinocladiella_mackenziei_CBS_650.93__Z518_07151__KIX03598.1,491,HH|254|482|#1f78b4|Glyco_hydro_cc
Talaromyces_marneffei_ATCC_18224_conserved__EEA21169.1,339,HH|38|283|#1f78b4|Glyco_hydro_cc
Sporothrix_schenckii_1099_18__SPSK_09307__KJR85538.1,436,HH|201|427|#1f78b4|Glyco_hydro_cc
Verruconis_gallopava__PV09_09387__KIV98861.1,299,HH|85|292|#1f78b4|Glyco_hydro_cc
Cryptococcus_neoformans_var._neoformans_JEC21_conserved__AAW41614.1,423,HH|167|413|#1f78b4|Glyco_hydro_cc
Cryptococcus_gattii_CA1873__I314_03064__KIR63659.1,148,HH|6|139|#1f78b4|Glyco_hydro_cc
Purpureocillium_lilacinum_glycoside_hydrolase__superfamily__OAQ65659.1,266,HH|38|250|#1f78b4|Glyco_hydro_cc
Cladophialophora_bantiana_CBS_173.52__Z519_02192__KIW96801.1,293,HH|51|286|#1f78b4|Glyco_hydro_cc
Cladophialophora_bantiana_CBS_173.52__Z519_05936__KIW93331.1,354,HH|35|298|#1f78b4|Glyco_hydro_cc
Talaromyces_marneffei_ATCC_18224_conserved__EEA28825.1,271,HH|43|255|#1f78b4|Glyco_hydro_cc
Cryptococcus_neoformans_var._neoformans_JEC21_conserved__AAW43837.2,343,HH|37|291|#1f78b4|Glyco_hydro_cc
Cryptococcus_neoformans_var._neoformans_JEC21_conserved__ALO60405.1,423,HH|167|413|#1f78b4|Glyco_hydro_cc
Blastomyces_dermatitidis_ER_3__BDCG_07655__EEQ92535.1,266,HH|38|259|#1f78b4|Glyco_hydro_cc
Cryptococcus_neoformans_var._neoformans_JEC21_expressed_protein__AAW46223.1,271,HH|22|261|#1f78b4|Glyco_hydro_cc
Cryptococcus_neoformans_var._neoformans_JEC21_expressed_protein__AAW46222.2,447,HH|178|434|#1f78b4|Glyco_hydro_cc
Talaromyces_marneffei_ATCC_18224_conserved__EEA24834.1,265,HH|43|257|#1f78b4|Glyco_hydro_cc
Rhinocladiella_mackenziei_CBS_650.93__Z518_07480__KIX03927.1,361,HH|57|316|#1f78b4|Glyco_hydro_cc
Cryptococcus_gattii_CA1873__I314_04374__KIR59939.1,409,HH|153|399|#1f78b4|Glyco_hydro_cc
Purpureocillium_lilacinum_glycoside_hydrolase__OAQ69580.1,201,HH|23|196|#1f78b4|Glyco_hydro_cc
