# Supplementary material for: Diversity of Cell Wall Related Proteins in Human Pathogenic Fungi
Source: J Fungi (Basel). 2017 Dec 29;4(1):6. doi: 10.3390/jof4010006 (PMC5872309; doi:10.3390/jof4010006)
Supplement: Supplementary file 1 [file jof-04-00006-s001.zip › jof-252817-final-supplementary materials/Dataset S2_tree_and_itol_dataset/GH13.annot.tree]

(Verruconis_gallopava__PV09_02966__KIW06534.1:0.00000001,Verruconis_gallopava___variant__KIW06535.1:0.00000038,((Exophiala_oligosperma__PV06_08064__KIW39453.1:0.17389586,Rhinocladiella_mackenziei_CBS_650.93__Z518_07615__KIX04062.1:0.19888557)0.949000:0.21082899,(((Histoplasma_capsulatum_NAm1_predicted_protein__EDN03348.1:2.87886251,((Cladophialophora_bantiana_CBS_173.52__Z519_00689__KIW99026.1:1.83332352,((Cryptococcus_neoformans_var._neoformans_JEC21_1_4_alpha_glucan_branching_enzyme__putative__AAW40900.1:0.03209529,Cryptococcus_gattii_CA1873_1_4_alpha_glucan_branching_enzyme__KIR69364.1:0.02348242)0.934000:0.14400946,((Candida_albicans_SC5314_1_4_alpha_glucan_branching_enzyme__AOW30264.1:0.12819503,Candida_tropicalis_MYA_3404_1_4_alpha_glucan_branching_enzyme__EER35246.1:0.13816094)1.000000:0.30709633,((Lichtheimia_corymbifera_JMRC_FSU_9682__alpha_glucan_branching_enzyme__CDH55036.1:0.20002596,(Rhizopus_delemar_RA_99_880_1_4_alpha_glucan_branching_enzyme_GBE1__EIE89160.1:0.06330805,(Mucor_circinelloides_f._lusitanicus_CBS_277.49_glycoside_hydrolase_family_13_protein__OAD00869.1:0.09805711,Rhizopus_delemar_RA_99_880_1_4_alpha_glucan_branching_enzyme_GBE1__EIE88449.1:0.05256221)0.872000:0.03776448)1.000000:0.12965652)0.996000:0.09732455,(Pneumocystis_jirovecii_RU7__T551_01508__KTW30956.1:0.34241373,((Purpureocillium_lilacinum_1_4_alpha_glucan_branching_enzyme__OAQ90750.1:0.11321029,(Sporothrix_schenckii_1099_18_1_4_alpha_glucan_branching_enzyme__KJR87369.1:0.13649053,Scedosporium_apiospermum__SAPIO_CDS2825__KEZ44732.1:0.11272330)0.372000:0.02859151)0.993000:0.05486444,(Verruconis_gallopava_1_4_alpha_glucan_branching_enzyme__KIV98638.1:0.15336996,(((Aspergillus_fumigatus_Af293_glycogen_branching_enzyme_GbeA__putative__EAL91552.1:0.02407720,Aspergillus_lentulus_1_4_alpha_glucan_branching_enzyme__GAQ09551.1:0.01570114)1.000000:0.08906468,(Trichophyton_rubrum_CBS_118892_1_4_alpha_glucan_branching_enzyme__KFL61485.1:0.14225264,(Exophiala_oligosperma_1_4_alpha_glucan_branching_enzyme__KIW44222.1:0.03388650,(Rhinocladiella_mackenziei_CBS_650.93_1_4_alpha_glucan_branching_enzyme__KIW99386.1:0.07497665,Cladophialophora_bantiana_CBS_173.52_1_4_alpha_glucan_branching_enzyme__KIW92925.1:0.05426942)0.590000:0.02175455)0.742000:0.06251460)0.285000:0.02838761)0.449000:0.02938505,(Talaromyces_marneffei_ATCC_18224_glycogen_branching_enzyme_GbeA__putative__EEA25742.1:0.12829108,((Paracoccidioides_brasiliensis_Pb18_1_4_alpha_glucan_branching_enzyme__KGM91471.1:0.22794101,(Histoplasma_capsulatum_NAm1_1_4_alpha_glucan_branching_enzyme__EDN09786.1:0.05520657,Blastomyces_dermatitidis_ER_3_1_4_alpha_glucan_branching_enzyme__EEQ91971.1:0.02995216)0.841000:0.04162775)1.000000:0.12529386,(Coccidioides_immitis_RS_1_4_alpha_glucan_branching_enzyme__EAS30796.3:0.12107097,Trichophyton_rubrum_CBS_118892_1_4_alpha_glucan_branching_enzyme__KFL61484.1:0.07541415)0.132000:0.02337631)0.041000:0.02764716)0.805000:0.02578869)0.985000:0.05416789)0.656000:0.03408135)0.974000:0.06771974)0.903000:0.04363054)0.858000:0.02410140)0.653000:0.10313028)1.000000:1.61200254)0.278000:0.17372757,((Exophiala_oligosperma__PV06_08252__KIW39656.1:0.09657244,Cladophialophora_bantiana_CBS_173.52__Z519_04218__KIW95633.1:0.08835247)1.000000:1.54809233,((Cryptococcus_neoformans_var._neoformans_JEC21_alpha_glucosidase__putative__AAW43932.1:0.03012479,Cryptococcus_gattii_CA1873_alpha_glucosidase__KIR63934.1:0.04084612)1.000000:1.61793872,(Exophiala_oligosperma__PV06_05188__KIW44157.1:1.21084810,(((Aspergillus_fumigatus_Af293_alpha_glucosidase__putative__EAL93456.1:0.01897054,Aspergillus_lentulus_oligo_1_6_glucosidase__GAQ06593.1:0.02208100)1.000000:0.87977350,(Aspergillus_fumigatus_Af293_alpha_glucosidase_alpha_amylase__putative__EAL93455.2:0.02470837,Aspergillus_lentulus_oligo_1_6_glucosidase__GAQ06594.1:0.01768425)1.000000:0.65311136)0.677000:0.12167505,(Cryptococcus_neoformans_var._neoformans_JEC21_hydrolase__putative__AAW47005.2:0.72485378,(((Verruconis_gallopava__PV09_05431__KIW03205.1:0.51198984,(Cladophialophora_bantiana_CBS_173.52__Z519_03756__KIW95172.1:0.13521065,(Exophiala_oligosperma__PV06_02476__KIW46844.1:0.07958607,Rhinocladiella_mackenziei_CBS_650.93__Z518_05385__KIX04515.1:0.11014035)0.896000:0.07703791)1.000000:0.35849785)0.998000:0.28606680,((Sporothrix_schenckii_1099_18_alpha_amylase__KJR82064.1:0.27921933,Purpureocillium_lilacinum_glycoside_hydrolase_family_13_protein__OAQ93695.1:0.30988535)0.997000:0.26148261,((Exophiala_oligosperma__PV06_02178__KIW46509.1:0.29794324,Cladophialophora_bantiana_CBS_173.52__Z519_05109__KIW93794.1:0.24860767)1.000000:0.35239683,((Talaromyces_marneffei_ATCC_18224_alpha_amylase__putative__EEA19647.1:0.35235767,Aspergillus_lentulus_alpha_glucosidase__GAQ11706.1:0.35902957)0.998000:0.20144671,(Purpureocillium_lilacinum_maltase__OAQ91631.1:0.41372608,(Rhinocladiella_mackenziei_CBS_650.93__Z518_11246__KIW99507.1:0.53453049,(Talaromyces_marneffei_ATCC_18224_oligo_1_6_glucosidase__EEA19421.1:0.24390315,(Aspergillus_fumigatus_Af293_oligo_1_6_glucosidase__EAL92833.1:0.02634463,Aspergillus_lentulus_alpha_glucosidase__GAQ04703.1:0.01442982)1.000000:0.18282404)0.335000:0.14236554)0.956000:0.17197126)0.854000:0.08777829)0.018000:0.04139285)0.939000:0.11564979)0.934000:0.12143216)0.915000:0.09820982,(Purpureocillium_lilacinum_maltase__OAQ67567.1:0.84701461,((((Candida_tropicalis_MYA_3404_alpha_glucosidase__EER30299.1:0.09929531,(Candida_tropicalis_MYA_3404_alpha_glucosidase__EER30295.1:0.16423661,(Candida_tropicalis_MYA_3404_alpha_glucosidase__EER30315.1:0.09065489,(Candida_tropicalis_MYA_3404_alpha_glucosidase__EER30317.1:0.14001413,Candida_albicans_SC5314__CAALFM_C504940WA__AOW29898.1:0.20363682)0.199000:0.03537644)0.673000:0.03583731)0.891000:0.03375901)0.969000:0.09152012,(Candida_albicans_SC5314_oligo_1_6_glucosidase_IMA1__AOW31727.1:0.30946671,Candida_tropicalis_MYA_3404_alpha_glucosidase__EER30392.1:0.18802621)0.878000:0.11838659)1.000000:0.40710554,(Sporothrix_schenckii_1099_18_alpha_glucosidase__KJR82318.1:0.43812267,((Aspergillus_fumigatus_Af293_maltase_MalT__EAL85467.1:0.02434193,Aspergillus_lentulus_alpha_glucosidase__GAQ11773.1:0.03834005)1.000000:0.24009198,(Purpureocillium_lilacinum_maltase__OAQ88133.1:0.40252374,(Exophiala_oligosperma__PV06_10581__KIW37238.1:0.17473892,Rhinocladiella_mackenziei_CBS_650.93__Z518_03472__KIX08815.1:0.18041817)0.987000:0.13274607)0.996000:0.18976101)0.995000:0.18939550)0.942000:0.11398769)0.710000:0.06782613,(((Exophiala_oligosperma__PV06_06575__KIW40976.1:0.20590683,(Cladophialophora_bantiana_CBS_173.52__Z519_00770__KIW99107.1:0.11426202,Rhinocladiella_mackenziei_CBS_650.93__Z518_07202__KIX03649.1:0.16686744)0.023000:0.05361760)1.000000:0.45755216,(Rhinocladiella_mackenziei_CBS_650.93__Z518_08482__KIX02541.1:0.51237608,(Exophiala_oligosperma__PV06_05891__KIW42329.1:0.49012241,Exophiala_oligosperma__PV06_02149__KIW46479.1:0.45152990)1.000000:0.28214908)0.864000:0.07738195)0.887000:0.05580477,((Exophiala_oligosperma__PV06_06076__KIW42535.1:0.44552029,Cladophialophora_bantiana_CBS_173.52__Z519_07384__KIW92400.1:0.37106364)0.999000:0.28903236,(Verruconis_gallopava__PV09_09443__KIV98791.1:0.38324776,((Aspergillus_fumigatus_Af293_maltase__EAL86834.1:0.03756299,Aspergillus_lentulus_alpha_glucosidase__GAQ05906.1:0.04461658)1.000000:0.35417494,(Exophiala_oligosperma__PV06_11664__KIW36031.1:0.42770238,(Purpureocillium_lilacinum_maltase__OAQ93861.1:0.22909506,Sporothrix_schenckii_1099_18_alpha_glucosidase__KJR87471.1:0.47603802)0.628000:0.07117588)1.000000:0.23151651)0.702000:0.05533289)0.890000:0.06374953)0.755000:0.04867649)0.000000:0.03104415)0.985000:0.15377208)0.730000:0.08818356)0.662000:0.06366558)0.574000:0.11827204)0.972000:0.30246647)0.435000:0.09133708)0.965000:0.46610586)0.895000:0.40272529)0.680000:0.07601401)0.760000:0.18465222,(((Cryptococcus_neoformans_var._neoformans_JEC21_alpha_amylase__putative__AAW44866.1:0.00000093,Cryptococcus_gattii_CA1873__I314_01782__KIR68284.1:0.03670846)1.000000:0.51225022,(Rhinocladiella_mackenziei_CBS_650.93__Z518_06498__KIX02948.1:0.43268282,(Purpureocillium_lilacinum_alpha_amylase__OAQ90030.1:0.33995568,((Verruconis_gallopava__PV09_04004__KIW04820.1:0.37693903,(Exophiala_oligosperma__PV06_07901__KIW40725.1:0.21899281,Cladophialophora_bantiana_CBS_173.52__Z519_12257__KIW87146.1:0.11744581)0.999000:0.20400454)0.984000:0.13679354,((Exophiala_oligosperma__PV06_09862__KIW37880.1:0.16779167,(Cladophialophora_bantiana_CBS_173.52__Z519_06886__KIW93037.1:0.17297470,Rhinocladiella_mackenziei_CBS_650.93__Z518_11248__KIW99509.1:0.15594947)0.969000:0.10346851)1.000000:0.61179766,((Talaromyces_marneffei_ATCC_18224_alpha_amylase__putative__EEA25388.1:0.46143669,(Aspergillus_fumigatus_Af293_alpha_amylase__putative__EAL90846.1:0.01541333,Aspergillus_lentulus_glucan_1_4_alpha_maltohexaosidase__GAQ10450.1:0.05220537)1.000000:0.36347371)0.109000:0.04745274,((Paracoccidioides_brasiliensis_Pb18__PADG_06691__EEH50612.2:0.12947015,(Histoplasma_capsulatum_NAm1_predicted_protein__EDN05694.1:0.28411350,Blastomyces_dermatitidis_ER_3_alpha_amylase__EEQ89722.2:0.08622483)0.857000:0.04099584)1.000000:0.23927584,(Coccidioides_immitis_RS_alpha__1_4__amylase__EAS32118.3:0.50599053,Trichophyton_rubrum_CBS_118892__TERG_07026__EGD90799.2:0.39687160)0.733000:0.08897928)0.914000:0.09547685)0.939000:0.11294778)0.943000:0.13766140)0.765000:0.08652493)0.899000:0.07716500)0.918000:0.24475466)1.000000:1.45200084,((Cryptococcus_neoformans_var._neoformans_JEC21_Glycogen_debranching_enzyme__putative__AAW45872.1:0.02918487,Cryptococcus_gattii_CA1873_glycogen_debranching_enzyme__KIR57828.1:0.01856444)1.000000:0.49550350,(((Lichtheimia_corymbifera_JMRC_FSU_9682_glycoside_hydrolase_family_13_protein__CDH58357.1:0.00000001,Lichtheimia_corymbifera_JMRC_FSU_9682_glycoside_hydrolase_family_13_protein__CDH58358.1:0.00000013)1.000000:0.29814083,(Rhizopus_delemar_RA_99_880_glycogen_debranching_enzyme__EIE82182.1:0.14773759,Mucor_circinelloides_f._lusitanicus_CBS_277.49_glycoside_hydrolase_family_133_protein__OAC97710.1:0.12930771)1.000000:0.21763664)1.000000:0.26477461,(Pneumocystis_jirovecii_RU7_glycogen_debranching_enzyme__KTW32045.1:0.43787597,((Candida_albicans_SC5314_bifunctional_4_alpha_glucanotransferase_amylo_alpha_1_6_glucosidase__AOW29254.1:0.08868536,Candida_tropicalis_MYA_3404_glycogen_debranching_enzyme__EER32280.1:0.09678995)1.000000:0.42874374,((Scedosporium_apiospermum_Glycogen_debranching_enzyme__KEZ46369.1:0.26975873,(Sporothrix_schenckii_1099_18_glycogen_debranching_enzyme__KJR83711.1:0.17141909,Purpureocillium_lilacinum_glycogen_debranching_enzyme__OAQ95515.1:0.11367574)1.000000:0.08369693)0.980000:0.07000469,(Verruconis_gallopava_glycogen_debranching_enzyme__KIW01705.1:0.32147088,((Cladophialophora_bantiana_CBS_173.52_glycogen_debranching_enzyme__KIW96588.1:0.05651590,(Rhinocladiella_mackenziei_CBS_650.93_glycogen_debranching_enzyme__KIX00179.1:0.06332931,(Exophiala_oligosperma_glycogen_debranching_enzyme__KIW42445.1:0.00000008,Exophiala_oligosperma_glycogen_debranching_enzyme__variant__KIW42446.1:0.01252510)1.000000:0.10213749)0.960000:0.03386549)1.000000:0.14263561,((Talaromyces_marneffei_ATCC_18224_glycogen_debranching_enzyme_Gdb1__putative__EEA24939.1:0.13398409,(Aspergillus_fumigatus_Af293_glycogen_debranching_enzyme_Gdb1__putative__EAL87926.1:0.02282880,Aspergillus_lentulus_glycogen_debranching_enzyme__GAQ11571.1:0.01459238)1.000000:0.16736743)0.977000:0.04354245,((Paracoccidioides_brasiliensis_Pb18_glycogen_debranching_enzyme__EEH43199.2:0.15006327,(Histoplasma_capsulatum_NAm1_conserved__EDN06738.1:0.10920940,Blastomyces_dermatitidis_ER_3_alpha_amylase__EEQ92608.2:0.08496511)0.999000:0.07982510)1.000000:0.11383529,(Coccidioides_immitis_RS_glycogen_debranching_enzyme__EAS27376.2:0.24818333,Trichophyton_rubrum_CBS_118892_glycogen_debranching_enzyme__EGD90454.2:0.24890668)0.975000:0.06838294)0.991000:0.05863456)0.994000:0.05455573)0.985000:0.04998311)0.720000:0.04334432)1.000000:0.17355655)0.703000:0.07759950)0.955000:0.09667247)0.477000:0.09525860)1.000000:2.13439486)0.055000:0.19818797)0.908000:0.25570038,(((Cryptococcus_neoformans_var._neoformans_JEC21_alpha_1_3_glucan_synthase__putative__AAW44814.1:0.01205582,Cryptococcus_gattii_CA1873_alpha_1_3_glucan_synthase__KIR68307.1:0.04054299)1.000000:0.51943201,(Talaromyces_marneffei_ATCC_18224_alpha_1_3_glucan_synthase__putative__EEA28916.1:0.35920046,((Aspergillus_fumigatus_Af293_alpha_1_3_glucan_synthase_Ags3__EAL90874.1:0.00769483,Aspergillus_lentulus_cell_wall_alpha_1_3_glucan_synthase_ags1__GAQ10422.1:0.00895911)1.000000:0.36107538,((Exophiala_oligosperma__PV06_09655__KIW38705.1:0.06186600,(Cladophialophora_bantiana_CBS_173.52__Z519_02608__KIW97216.1:0.09515130,Rhinocladiella_mackenziei_CBS_650.93__Z518_01191__KIX10110.1:0.06187502)0.837000:0.04407995)1.000000:0.18026228,((Talaromyces_marneffei_ATCC_18224_alpha_1_3_glucan_synthase_Ags2__EEA21049.1:0.19531864,((Aspergillus_fumigatus_Af293_alpha_1_3_glucan_synthase_Ags2__EAL93422.1:0.01672247,Aspergillus_lentulus_cell_wall_alpha_1_3_glucan_synthase_ags1__GAQ06623.1:0.00648658)1.000000:0.13774000,(Aspergillus_fumigatus_Af293_alpha_1_3_glucan_synthase_Ags1__EAL86374.1:0.01923744,Aspergillus_lentulus_cell_wall_alpha_1_3_glucan_synthase_ags1__GAQ05278.1:0.03360385)1.000000:0.12255885)0.980000:0.04855848)0.748000:0.03836407,(Coccidioides_immitis_RS_alpha_1_3_glucan_synthase__EAS29458.3:0.31390861,(Paracoccidioides_brasiliensis_Pb18__PADG_03169__EEH47071.2:0.09075745,(Histoplasma_capsulatum_NAm1__HCAG_07105__EDN10644.1:0.10997848,Blastomyces_dermatitidis_ER_3_alpha_1_3_glucan_synthase__EEQ91312.2:0.05789549)0.934000:0.03396376)0.996000:0.05900288)0.834000:0.04930430)0.969000:0.04509989)0.139000:0.07081418)0.948000:0.07792915)0.814000:0.08529996)1.000000:1.29287801,((Purpureocillium_lilacinum_alpha_amylase_A_type_3_precursor__OAQ93873.1:0.70969077,(Rhizopus_delemar_RA_99_880__RO3G_02161__EIE77457.1:0.43373347,(Lichtheimia_corymbifera_JMRC_FSU_9682_alpha_amylase_a_type_1_2__CDH51148.1:0.25248416,Lichtheimia_corymbifera_JMRC_FSU_9682_alpha_amylase_a_type_1_2__CDH60056.1:0.15240376)0.821000:0.17443654)0.997000:0.28211574)0.387000:0.13507903,(((Scedosporium_apiospermum_Glycoside_hydrolase_family_13_protein__KEZ41954.1:0.57364259,((Histoplasma_capsulatum_NAm1_alpha_amylase_A_precursor__EDN03717.1:0.28358733,(Blastomyces_dermatitidis_ER_3_alpha_amylase_A_type_3__variant_2__OAT03017.1:0.00821543,(Blastomyces_dermatitidis_ER_3_alpha_amylase_A_type_3__OAT03015.1:0.00000014,Blastomyces_dermatitidis_ER_3_alpha_amylase_A_type_3__variant_1__OAT03016.1:0.00000001)0.000000:0.00000101)0.993000:0.08845031)1.000000:0.18956506,((Aspergillus_fumigatus_Af293_alpha_amylase__putative__EAL89775.1:0.04296330,Aspergillus_lentulus_alpha_amylase_A_type_1_2__GAQ08168.1:0.04424850)0.989000:0.09504707,(Talaromyces_marneffei_ATCC_18224_alpha_amylase__putative__EEA23090.1:0.32023936,(Sporothrix_schenckii_1099_18_alpha_amylase__KJR82421.1:0.24315950,(Talaromyces_marneffei_ATCC_18224_alpha_amylase__putative__EEA25206.1:0.30608726,(Aspergillus_lentulus_acid_alpha_amylase__GAQ02728.1:0.38462839,(Aspergillus_fumigatus_Af293_alpha_amylase__putative__EAL87170.1:0.03994502,Aspergillus_lentulus_acid_alpha_amylase__GAQ07461.1:0.04105211)0.996000:0.10473979)0.512000:0.03028009)0.315000:0.03440847)0.976000:0.07569593)0.954000:0.07558628)0.923000:0.05947035)0.999000:0.18879600)0.694000:0.06299834,((((Aspergillus_fumigatus_Af293_alpha_amylase__putative__EAL86373.1:0.01354229,Aspergillus_lentulus_alpha_amylase_A_type_3__GAQ05279.1:0.03761394)1.000000:0.26548097,(Aspergillus_fumigatus_Af293_alpha_amylase_AmyA__EAL87420.1:0.03754135,Aspergillus_lentulus_alpha_amylase_A_type_3__GAQ07217.1:0.02510268)1.000000:0.23582324)0.999000:0.19687059,(Coccidioides_immitis_RS_alpha_amylase_AmyA__EAS33520.3:0.51783307,(Paracoccidioides_brasiliensis_Pb18__PADG_04432__EEH48348.2:0.28460903,(Histoplasma_capsulatum_NAm1_conserved__EDN08024.1:0.28953329,Blastomyces_dermatitidis_ER_3_pullulanase__EEQ86625.1:0.19008613)0.365000:0.06058480)0.993000:0.15314145)0.207000:0.06027326)0.999000:0.20244499,(Talaromyces_marneffei_ATCC_18224_alpha_amylase__putative__EEA22046.1:0.55149513,(Aspergillus_fumigatus_Af293_alpha_amylase__putative__EAL93641.1:0.02878905,Aspergillus_lentulus_alpha_amylase_A_type_3__GAQ06428.1:0.04968108)1.000000:0.35100313)0.998000:0.22982429)0.980000:0.16058479)0.961000:0.12512568,(((Cryptococcus_neoformans_var._neoformans_JEC21_Alpha_amylase_A_precursor__putative__AAW46356.1:0.05347448,Cryptococcus_gattii_CA1873_alpha_amylase__KIR63793.1:0.06308237)1.000000:0.76391138,(Cryptococcus_neoformans_var._neoformans_JEC21_Alpha_amylase_precursor__putative__AAW43607.1:0.04502749,Cryptococcus_gattii_CA1873_alpha_amylase__KIR58929.1:0.04282110)1.000000:0.40637733)0.949000:0.17756874,(Exophiala_oligosperma__PV06_02030__KIW46354.1:0.86970190,((Cryptococcus_neoformans_var._neoformans_JEC21_conserved__AAW41268.1:0.02975783,Cryptococcus_gattii_CA1873_alpha_amylase__KIR67164.1:0.05217634)1.000000:0.49813085,(Cryptococcus_gattii_CA1873_alpha_amylase_AmyA__KIR57848.1:0.10227337,(Cryptococcus_neoformans_var._neoformans_JEC21_alpha_amylase_AmyA__putative__AAW45221.1:0.00000001,Cryptococcus_neoformans_var._neoformans_JEC21_alpha_amylase_AmyA__putative__AAW46412.1:0.00000001)0.897000:0.05450390)1.000000:0.56787175)0.993000:0.28913826)0.827000:0.09366943)0.668000:0.07828065)0.952000:0.17602989)0.997000:0.58962974)0.598000:0.19311650)1.000000:1.10421503)0.999000:0.41315604);
