# Supplementary material for: Diversity of Cell Wall Related Proteins in Human Pathogenic Fungi
Source: J Fungi (Basel). 2017 Dec 29;4(1):6. doi: 10.3390/jof4010006 (PMC5872309; doi:10.3390/jof4010006)
Supplement: Supplementary file 1 [file jof-04-00006-s001.zip › jof-252817-final-supplementary materials/Dataset S2_tree_and_itol_dataset/GH13._dataset.txt]

DATASET_DOMAINS
#Protein domain datasets are visualized as schematic representations of proteins, with a protein backbone and various shapes depicting the locations of individual domains

#lines starting with a hash are comments and ignored during parsing

#=================================================================#
#MANDATORY SETTINGS                        #
#=================================================================#
#select the separator which is used to delimit the data below (TAB,SPACE or COMMA).This separator must be used throughout this file (except in the SEPARATOR line, which uses space).
#SEPARATOR TAB
#SEPARATOR SPACE
SEPARATOR COMMA

#label is used in the legend table (can be changed later)
DATASET_LABEL,label1

#dataset color (can be changed later)
COLOR,#ff0000
DATA
Sporothrix_schenckii_1099_18_glycogen_debranching_enzyme__KJR83711.1,1597,EL|37|136|#ff7f00|hGDE_N,RE|140|578|#cab2d6|hDGE_amylase,HH|763|1007|#6a3d9a|hGDE_central,HV|1090|1556|#ffff99|GDE_C
Cryptococcus_neoformans_var._neoformans_JEC21_hydrolase__putative__AAW47005.2,599,HV|41|390|#b2df8a|Alpha-amylase,EL|504|537|#a6cee3|Malt_amylase_C
Exophiala_oligosperma__PV06_09862__KIW37880.1,555,HV|60|413|#b2df8a|Alpha-amylase
Purpureocillium_lilacinum_maltase__OAQ67567.1,597,HV|34|398|#b2df8a|Alpha-amylase
Cladophialophora_bantiana_CBS_173.52__Z519_07384__KIW92400.1,593,HV|36|393|#b2df8a|Alpha-amylase
Trichophyton_rubrum_CBS_118892_1_4_alpha_glucan_branching_enzyme__KFL61484.1,358,HH|55|139|#1f78b4|CBM_48,HV|207|278|#b2df8a|Alpha-amylase,HV|307|344|#b2df8a|Alpha-amylase
Cryptococcus_neoformans_var._neoformans_JEC21_alpha_amylase__putative__AAW44866.1,511,HV|43|387|#b2df8a|Alpha-amylase,EL|415|493|#33a02c|Alpha-amylase_C
Coccidioides_immitis_RS_alpha_1_3_glucan_synthase__EAS29458.3,2251,HV|99|315|#b2df8a|Alpha-amylase,HH|1152|1354|#e31a1c|Glyco_transf_5,HV|1433|1549|#fdbf6f|Glycos_transf_1
Talaromyces_marneffei_ATCC_18224_glycogen_debranching_enzyme_Gdb1__putative__EEA24939.1,1543,EL|37|132|#ff7f00|hGDE_N,RE|136|565|#cab2d6|hDGE_amylase,HH|723|967|#6a3d9a|hGDE_central,HV|1042|1512|#ffff99|GDE_C
Cryptococcus_neoformans_var._neoformans_JEC21_alpha_glucosidase__putative__AAW43932.1,571,HV|33|410|#b2df8a|Alpha-amylase
Histoplasma_capsulatum_NAm1_conserved__EDN06738.1,1823,EL|38|139|#ff7f00|hGDE_N,RE|142|583|#cab2d6|hDGE_amylase,HH|760|1004|#6a3d9a|hGDE_central,HV|1078|1562|#ffff99|GDE_C,EL|1626|1759|#fb9a99|Pkinase
Aspergillus_lentulus_glycogen_debranching_enzyme__GAQ11571.1,1547,EL|37|132|#ff7f00|hGDE_N,RE|135|575|#cab2d6|hDGE_amylase,HH|740|983|#6a3d9a|hGDE_central,HV|1058|1516|#ffff99|GDE_C
Talaromyces_marneffei_ATCC_18224_alpha_amylase__putative__EEA19647.1,603,HV|43|398|#b2df8a|Alpha-amylase
Aspergillus_fumigatus_Af293_alpha_1_3_glucan_synthase_Ags2__EAL93422.1,2457,HV|99|349|#b2df8a|Alpha-amylase,HH|1162|1367|#e31a1c|Glyco_transf_5,HV|1450|1552|#fdbf6f|Glycos_transf_1
Lichtheimia_corymbifera_JMRC_FSU_9682__alpha_glucan_branching_enzyme__CDH55036.1,710,HH|71|156|#1f78b4|CBM_48,HV|224|293|#b2df8a|Alpha-amylase,HV|338|480|#b2df8a|Alpha-amylase,EL|600|692|#33a02c|Alpha-amylase_C
Aspergillus_lentulus_oligo_1_6_glucosidase__GAQ06594.1,610,HV|51|405|#b2df8a|Alpha-amylase,EL|525|597|#a6cee3|Malt_amylase_C
Cryptococcus_neoformans_var._neoformans_JEC21_alpha_1_3_glucan_synthase__putative__AAW44814.1,2461,HV|110|365|#b2df8a|Alpha-amylase,HH|1167|1374|#e31a1c|Glyco_transf_5,HV|1458|1559|#fdbf6f|Glycos_transf_1
Histoplasma_capsulatum_NAm1_predicted_protein__EDN05694.1,278,HV|60|252|#b2df8a|Alpha-amylase
Cladophialophora_bantiana_CBS_173.52__Z519_06886__KIW93037.1,562,HV|61|411|#b2df8a|Alpha-amylase
Aspergillus_lentulus_1_4_alpha_glucan_branching_enzyme__GAQ09551.1,720,HH|83|167|#1f78b4|CBM_48,HV|234|307|#b2df8a|Alpha-amylase,HV|337|493|#b2df8a|Alpha-amylase,EL|613|707|#33a02c|Alpha-amylase_C
Pneumocystis_jirovecii_RU7_glycogen_debranching_enzyme__KTW32045.1,1535,EL|35|132|#ff7f00|hGDE_N,RE|135|571|#cab2d6|hDGE_amylase,HH|723|959|#6a3d9a|hGDE_central,HV|1032|1504|#ffff99|GDE_C
Exophiala_oligosperma__PV06_06076__KIW42535.1,589,HV|35|393|#b2df8a|Alpha-amylase
Exophiala_oligosperma__PV06_08252__KIW39656.1,644,HV|117|398|#b2df8a|Alpha-amylase,HV|470|499|#b2df8a|Alpha-amylase
Cryptococcus_neoformans_var._neoformans_JEC21_alpha_amylase_AmyA__putative__AAW46412.1,614,HV|57|364|#b2df8a|Alpha-amylase,RE|414|497|#fb9a99|DUF1966
Blastomyces_dermatitidis_ER_3_alpha_amylase__EEQ92608.2,1598,EL|38|139|#ff7f00|hGDE_N,RE|142|583|#cab2d6|hDGE_amylase,HH|757|1001|#6a3d9a|hGDE_central,HV|1075|1560|#ffff99|GDE_C
Rhinocladiella_mackenziei_CBS_650.93__Z518_08482__KIX02541.1,613,HV|32|390|#b2df8a|Alpha-amylase
Histoplasma_capsulatum_NAm1_1_4_alpha_glucan_branching_enzyme__EDN09786.1,710,HH|70|154|#1f78b4|CBM_48,HV|221|293|#b2df8a|Alpha-amylase,HV|324|480|#b2df8a|Alpha-amylase,EL|600|695|#33a02c|Alpha-amylase_C
Rhinocladiella_mackenziei_CBS_650.93__Z518_03472__KIX08815.1,590,HV|32|392|#b2df8a|Alpha-amylase,RE|484|573|#6a3d9a|DUF3459
Rhizopus_delemar_RA_99_880_1_4_alpha_glucan_branching_enzyme_GBE1__EIE88449.1,704,HH|71|156|#1f78b4|CBM_48,HV|229|294|#b2df8a|Alpha-amylase,HV|321|480|#b2df8a|Alpha-amylase,EL|600|693|#33a02c|Alpha-amylase_C
Aspergillus_fumigatus_Af293_alpha_amylase__putative__EAL93641.1,569,HV|60|363|#b2df8a|Alpha-amylase,RE|412|499|#fb9a99|DUF1966
Cryptococcus_gattii_CA1873_alpha_amylase__KIR67164.1,569,HV|69|371|#b2df8a|Alpha-amylase,RE|426|514|#fb9a99|DUF1966
Exophiala_oligosperma_glycogen_debranching_enzyme__variant__KIW42446.1,1557,EL|42|137|#ff7f00|hGDE_N,RE|141|581|#cab2d6|hDGE_amylase,HH|750|994|#6a3d9a|hGDE_central,HV|1069|1527|#ffff99|GDE_C
Verruconis_gallopava__PV09_05431__KIW03205.1,602,HV|34|394|#b2df8a|Alpha-amylase,EL|523|564|#a6cee3|Malt_amylase_C
Aspergillus_fumigatus_Af293_alpha_amylase_AmyA__EAL87420.1,576,HV|65|389|#b2df8a|Alpha-amylase,RE|434|522|#fb9a99|DUF1966
Cryptococcus_gattii_CA1873_glycogen_debranching_enzyme__KIR57828.1,1613,EL|80|167|#ff7f00|hGDE_N,RE|198|634|#cab2d6|hDGE_amylase,HH|795|1034|#6a3d9a|hGDE_central,HV|1108|1582|#ffff99|GDE_C
Cryptococcus_gattii_CA1873_alpha_amylase_AmyA__KIR57848.1,613,HV|57|364|#b2df8a|Alpha-amylase,RE|414|497|#fb9a99|DUF1966
Cryptococcus_neoformans_var._neoformans_JEC21_Alpha_amylase_precursor__putative__AAW43607.1,539,HV|60|362|#b2df8a|Alpha-amylase,RE|401|492|#fb9a99|DUF1966
Lichtheimia_corymbifera_JMRC_FSU_9682_alpha_amylase_a_type_1_2__CDH51148.1,467,HV|59|346|#b2df8a|Alpha-amylase,RE|391|460|#fb9a99|DUF1966
Aspergillus_fumigatus_Af293_oligo_1_6_glucosidase__EAL92833.1,611,HV|35|407|#b2df8a|Alpha-amylase,EL|519|579|#a6cee3|Malt_amylase_C
Aspergillus_lentulus_alpha_glucosidase__GAQ05906.1,591,HV|30|390|#b2df8a|Alpha-amylase,EL|503|571|#a6cee3|Malt_amylase_C
Cryptococcus_gattii_CA1873_alpha_amylase__KIR63793.1,573,HV|61|363|#b2df8a|Alpha-amylase,RE|407|492|#fb9a99|DUF1966
Aspergillus_fumigatus_Af293_alpha_glucosidase_alpha_amylase__putative__EAL93455.2,610,HV|51|405|#b2df8a|Alpha-amylase,EL|525|597|#a6cee3|Malt_amylase_C
Aspergillus_lentulus_acid_alpha_amylase__GAQ02728.1,617,HV|52|347|#b2df8a|Alpha-amylase,RE|392|481|#fb9a99|DUF1966,RE|507|601|#1f78b4|CBM_20
Scedosporium_apiospermum_Glycogen_debranching_enzyme__KEZ46369.1,1586,EL|41|141|#ff7f00|hGDE_N,RE|145|587|#cab2d6|hDGE_amylase,HH|755|999|#6a3d9a|hGDE_central,HV|1078|1545|#ffff99|GDE_C
Rhizopus_delemar_RA_99_880_glycogen_debranching_enzyme__EIE82182.1,1518,EL|36|115|#ff7f00|hGDE_N,RE|125|568|#cab2d6|hDGE_amylase,HH|721|958|#6a3d9a|hGDE_central,HV|1030|1490|#ffff99|GDE_C
Exophiala_oligosperma__PV06_05188__KIW44157.1,608,HV|45|398|#b2df8a|Alpha-amylase,EL|513|553|#a6cee3|Malt_amylase_C
Cladophialophora_bantiana_CBS_173.52__Z519_03756__KIW95172.1,619,HV|36|397|#b2df8a|Alpha-amylase,EL|523|571|#a6cee3|Malt_amylase_C
Candida_albicans_SC5314__CAALFM_C504940WA__AOW29898.1,590,HV|30|389|#b2df8a|Alpha-amylase
Sporothrix_schenckii_1099_18_alpha_glucosidase__KJR87471.1,621,HV|33|399|#b2df8a|Alpha-amylase
Purpureocillium_lilacinum_glycogen_debranching_enzyme__OAQ95515.1,1584,EL|41|142|#ff7f00|hGDE_N,RE|147|589|#cab2d6|hDGE_amylase,HH|759|1002|#6a3d9a|hGDE_central,HV|1082|1547|#ffff99|GDE_C
Exophiala_oligosperma_1_4_alpha_glucan_branching_enzyme__KIW44222.1,708,HH|72|155|#1f78b4|CBM_48,HV|222|293|#b2df8a|Alpha-amylase,HV|325|480|#b2df8a|Alpha-amylase,EL|601|695|#33a02c|Alpha-amylase_C
Aspergillus_fumigatus_Af293_alpha_amylase__putative__EAL86373.1,569,HV|65|367|#b2df8a|Alpha-amylase,RE|417|506|#fb9a99|DUF1966
Talaromyces_marneffei_ATCC_18224_alpha_1_3_glucan_synthase_Ags2__EEA21049.1,2443,HV|98|347|#b2df8a|Alpha-amylase,HH|1163|1366|#e31a1c|Glyco_transf_5,HV|1451|1552|#fdbf6f|Glycos_transf_1
Cladophialophora_bantiana_CBS_173.52__Z519_05109__KIW93794.1,643,HV|48|404|#b2df8a|Alpha-amylase
Rhinocladiella_mackenziei_CBS_650.93__Z518_07615__KIX04062.1,631,HV|98|459|#b2df8a|Alpha-amylase
Purpureocillium_lilacinum_maltase__OAQ93861.1,606,HV|33|393|#b2df8a|Alpha-amylase
Rhinocladiella_mackenziei_CBS_650.93_glycogen_debranching_enzyme__KIX00179.1,1554,EL|42|137|#ff7f00|hGDE_N,RE|141|581|#cab2d6|hDGE_amylase,HH|748|992|#6a3d9a|hGDE_central,HV|1067|1525|#ffff99|GDE_C
Talaromyces_marneffei_ATCC_18224_alpha_amylase__putative__EEA22046.1,563,HV|56|360|#b2df8a|Alpha-amylase,RE|409|497|#fb9a99|DUF1966
Blastomyces_dermatitidis_ER_3_1_4_alpha_glucan_branching_enzyme__EEQ91971.1,708,HH|70|154|#1f78b4|CBM_48,HV|221|292|#b2df8a|Alpha-amylase,HV|321|480|#b2df8a|Alpha-amylase,EL|600|695|#33a02c|Alpha-amylase_C
Aspergillus_lentulus_alpha_amylase_A_type_1_2__GAQ08168.1,428,HV|1|287|#b2df8a|Alpha-amylase,RE|332|421|#fb9a99|DUF1966
Exophiala_oligosperma__PV06_02476__KIW46844.1,604,HV|35|396|#b2df8a|Alpha-amylase,EL|515|569|#a6cee3|Malt_amylase_C
Pneumocystis_jirovecii_RU7__T551_01508__KTW30956.1,682,HH|48|131|#1f78b4|CBM_48,HV|199|278|#b2df8a|Alpha-amylase,EL|575|668|#33a02c|Alpha-amylase_C
Cryptococcus_neoformans_var._neoformans_JEC21_conserved__AAW41268.1,569,HV|69|371|#b2df8a|Alpha-amylase,RE|426|514|#fb9a99|DUF1966
Cryptococcus_gattii_CA1873_alpha_glucosidase__KIR63934.1,571,HV|33|410|#b2df8a|Alpha-amylase
Aspergillus_fumigatus_Af293_alpha_amylase__putative__EAL89775.1,501,HV|58|359|#b2df8a|Alpha-amylase,RE|404|493|#fb9a99|DUF1966
Purpureocillium_lilacinum_maltase__OAQ88133.1,650,HV|43|404|#b2df8a|Alpha-amylase
Sporothrix_schenckii_1099_18_alpha_amylase__KJR82421.1,625,HV|59|361|#b2df8a|Alpha-amylase,RE|408|492|#fb9a99|DUF1966,RE|517|609|#1f78b4|CBM_20
Cladophialophora_bantiana_CBS_173.52_glycogen_debranching_enzyme__KIW96588.1,1581,EL|42|138|#ff7f00|hGDE_N,RE|141|590|#cab2d6|hDGE_amylase,HH|757|1001|#6a3d9a|hGDE_central,HV|1076|1545|#ffff99|GDE_C
Candida_tropicalis_MYA_3404_alpha_glucosidase__EER30299.1,583,HV|30|386|#b2df8a|Alpha-amylase
Histoplasma_capsulatum_NAm1_alpha_amylase_A_precursor__EDN03717.1,504,HV|72|159|#b2df8a|Alpha-amylase,HV|216|368|#b2df8a|Alpha-amylase,RE|413|495|#fb9a99|DUF1966
Exophiala_oligosperma__PV06_02149__KIW46479.1,581,HV|34|391|#b2df8a|Alpha-amylase,EL|502|548|#a6cee3|Malt_amylase_C
Paracoccidioides_brasiliensis_Pb18__PADG_04432__EEH48348.2,539,HV|56|357|#b2df8a|Alpha-amylase,RE|405|492|#fb9a99|DUF1966
Cladophialophora_bantiana_CBS_173.52__Z519_02608__KIW97216.1,2485,HV|99|345|#b2df8a|Alpha-amylase,HH|1168|1371|#e31a1c|Glyco_transf_5,HV|1456|1558|#fdbf6f|Glycos_transf_1
Purpureocillium_lilacinum_alpha_amylase__OAQ90030.1,516,HV|28|383|#b2df8a|Alpha-amylase,HV|435|489|#33a02c|DUF1939
Cladophialophora_bantiana_CBS_173.52__Z519_00689__KIW99026.1,683,HV|209|522|#b2df8a|Alpha-amylase
Cryptococcus_neoformans_var._neoformans_JEC21_1_4_alpha_glucan_branching_enzyme__putative__AAW40900.1,691,HH|57|141|#1f78b4|CBM_48,HV|209|280|#b2df8a|Alpha-amylase,HV|312|468|#b2df8a|Alpha-amylase,EL|588|680|#33a02c|Alpha-amylase_C
Cladophialophora_bantiana_CBS_173.52_1_4_alpha_glucan_branching_enzyme__KIW92925.1,723,HH|71|155|#1f78b4|CBM_48,HV|222|293|#b2df8a|Alpha-amylase,HV|324|415|#b2df8a|Alpha-amylase,EL|601|692|#33a02c|Alpha-amylase_C
Exophiala_oligosperma__PV06_07901__KIW40725.1,515,HV|32|379|#b2df8a|Alpha-amylase,HV|432|484|#33a02c|DUF1939
Aspergillus_lentulus_alpha_glucosidase__GAQ11706.1,585,HV|43|384|#b2df8a|Alpha-amylase,EL|494|550|#a6cee3|Malt_amylase_C
Candida_albicans_SC5314_bifunctional_4_alpha_glucanotransferase_amylo_alpha_1_6_glucosidase__AOW29254.1,1547,EL|48|136|#ff7f00|hGDE_N,RE|139|564|#cab2d6|hDGE_amylase,HH|723|966|#6a3d9a|hGDE_central,HV|1040|1515|#ffff99|GDE_C
Cladophialophora_bantiana_CBS_173.52__Z519_00770__KIW99107.1,813,HV|3|200|#ff7f00|DUF3533,HV|245|605|#b2df8a|Alpha-amylase
Aspergillus_fumigatus_Af293_maltase__EAL86834.1,591,HV|30|390|#b2df8a|Alpha-amylase,EL|503|573|#a6cee3|Malt_amylase_C
Talaromyces_marneffei_ATCC_18224_alpha_amylase__putative__EEA25206.1,616,HV|59|359|#b2df8a|Alpha-amylase,RE|405|494|#fb9a99|DUF1966,RE|506|600|#1f78b4|CBM_20
Aspergillus_lentulus_acid_alpha_amylase__GAQ07461.1,638,HV|61|362|#b2df8a|Alpha-amylase,RE|407|497|#fb9a99|DUF1966,RE|530|623|#1f78b4|CBM_20
Aspergillus_fumigatus_Af293_alpha_1_3_glucan_synthase_Ags3__EAL90874.1,2443,HV|102|351|#b2df8a|Alpha-amylase,HH|1162|1368|#e31a1c|Glyco_transf_5,HV|1448|1567|#fdbf6f|Glycos_transf_1
Candida_albicans_SC5314_oligo_1_6_glucosidase_IMA1__AOW31727.1,578,HV|29|385|#b2df8a|Alpha-amylase
Blastomyces_dermatitidis_ER_3_alpha_1_3_glucan_synthase__EEQ91312.2,2452,HV|100|349|#b2df8a|Alpha-amylase,HH|1178|1367|#e31a1c|Glyco_transf_5,HV|1451|1553|#fdbf6f|Glycos_transf_1
Aspergillus_lentulus_cell_wall_alpha_1_3_glucan_synthase_ags1__GAQ06623.1,2457,HV|99|349|#b2df8a|Alpha-amylase,HH|1162|1367|#e31a1c|Glyco_transf_5,HV|1450|1552|#fdbf6f|Glycos_transf_1
Blastomyces_dermatitidis_ER_3_alpha_amylase_A_type_3__variant_2__OAT03017.1,413,HV|60|361|#b2df8a|Alpha-amylase
Purpureocillium_lilacinum_alpha_amylase_A_type_3_precursor__OAQ93873.1,463,HV|58|343|#b2df8a|Alpha-amylase
Lichtheimia_corymbifera_JMRC_FSU_9682_glycoside_hydrolase_family_13_protein__CDH58357.1,1520,EL|60|139|#ff7f00|hGDE_N,RE|146|574|#cab2d6|hDGE_amylase,HH|724|960|#6a3d9a|hGDE_central,HV|1036|1494|#ffff99|GDE_C
Talaromyces_marneffei_ATCC_18224_alpha_amylase__putative__EEA25388.1,553,HV|66|409|#b2df8a|Alpha-amylase
Rhinocladiella_mackenziei_CBS_650.93_1_4_alpha_glucan_branching_enzyme__KIW99386.1,708,HH|71|155|#1f78b4|CBM_48,HV|222|293|#b2df8a|Alpha-amylase,HV|322|447|#b2df8a|Alpha-amylase,EL|601|692|#33a02c|Alpha-amylase_C
Rhinocladiella_mackenziei_CBS_650.93__Z518_07202__KIX03649.1,592,HV|31|391|#b2df8a|Alpha-amylase
Coccidioides_immitis_RS_alpha_amylase_AmyA__EAS33520.3,590,HV|67|368|#b2df8a|Alpha-amylase,RE|424|503|#fb9a99|DUF1966
Cryptococcus_gattii_CA1873_alpha_1_3_glucan_synthase__KIR68307.1,2462,HV|110|365|#b2df8a|Alpha-amylase,HH|1167|1373|#e31a1c|Glyco_transf_5,HV|1458|1559|#fdbf6f|Glycos_transf_1
Exophiala_oligosperma__PV06_02030__KIW46354.1,534,HV|87|389|#b2df8a|Alpha-amylase,RE|439|526|#fb9a99|DUF1966
Exophiala_oligosperma__PV06_08064__KIW39453.1,626,HV|97|457|#b2df8a|Alpha-amylase
Aspergillus_lentulus_alpha_amylase_A_type_3__GAQ05279.1,569,HV|65|367|#b2df8a|Alpha-amylase,RE|417|506|#fb9a99|DUF1966
Cryptococcus_gattii_CA1873_1_4_alpha_glucan_branching_enzyme__KIR69364.1,691,HH|57|141|#1f78b4|CBM_48,HV|209|280|#b2df8a|Alpha-amylase,HV|312|468|#b2df8a|Alpha-amylase,EL|588|680|#33a02c|Alpha-amylase_C
Mucor_circinelloides_f._lusitanicus_CBS_277.49_glycoside_hydrolase_family_13_protein__OAD00869.1,685,HH|52|137|#1f78b4|CBM_48,HV|218|275|#b2df8a|Alpha-amylase,HV|305|461|#b2df8a|Alpha-amylase,EL|581|674|#33a02c|Alpha-amylase_C
Aspergillus_lentulus_alpha_glucosidase__GAQ11773.1,591,HV|39|400|#b2df8a|Alpha-amylase,EL|512|577|#a6cee3|Malt_amylase_C
Sporothrix_schenckii_1099_18_1_4_alpha_glucan_branching_enzyme__KJR87369.1,740,HH|103|186|#1f78b4|CBM_48,HV|253|333|#b2df8a|Alpha-amylase,HV|349|516|#b2df8a|Alpha-amylase,EL|632|726|#33a02c|Alpha-amylase_C
Aspergillus_fumigatus_Af293_alpha_glucosidase__putative__EAL93456.1,619,HV|57|419|#b2df8a|Alpha-amylase,EL|531|569|#a6cee3|Malt_amylase_C
Candida_tropicalis_MYA_3404_glycogen_debranching_enzyme__EER32280.1,1542,EL|52|140|#ff7f00|hGDE_N,RE|143|567|#cab2d6|hDGE_amylase,HH|726|968|#6a3d9a|hGDE_central,HV|1040|1509|#ffff99|GDE_C
Paracoccidioides_brasiliensis_Pb18__PADG_06691__EEH50612.2,508,HV|23|369|#b2df8a|Alpha-amylase
Exophiala_oligosperma__PV06_06575__KIW40976.1,594,HV|32|392|#b2df8a|Alpha-amylase
Verruconis_gallopava___variant__KIW06535.1,530,HV|1|354|#b2df8a|Alpha-amylase
Rhinocladiella_mackenziei_CBS_650.93__Z518_11246__KIW99507.1,286,HV|46|254|#b2df8a|Alpha-amylase
Purpureocillium_lilacinum_1_4_alpha_glucan_branching_enzyme__OAQ90750.1,716,HH|75|159|#1f78b4|CBM_48,HV|226|299|#b2df8a|Alpha-amylase,HV|329|387|#b2df8a|Alpha-amylase,EL|606|699|#33a02c|Alpha-amylase_C
Candida_tropicalis_MYA_3404_alpha_glucosidase__EER30315.1,583,HV|30|386|#b2df8a|Alpha-amylase
Aspergillus_fumigatus_Af293_alpha_amylase__putative__EAL90846.1,548,HV|65|306|#b2df8a|Alpha-amylase,HH|374|445|#b2df8a|Glyco_hydro_70,HV|458|508|#33a02c|DUF1939
Verruconis_gallopava__PV09_09443__KIV98791.1,578,HV|32|389|#b2df8a|Alpha-amylase,EL|499|547|#a6cee3|Malt_amylase_C
Aspergillus_lentulus_cell_wall_alpha_1_3_glucan_synthase_ags1__GAQ05278.1,2453,HV|101|349|#b2df8a|Alpha-amylase,HH|1167|1372|#e31a1c|Glyco_transf_5,HV|1457|1559|#fdbf6f|Glycos_transf_1
Candida_tropicalis_MYA_3404_alpha_glucosidase__EER30295.1,584,HV|30|386|#b2df8a|Alpha-amylase
Talaromyces_marneffei_ATCC_18224_oligo_1_6_glucosidase__EEA19421.1,590,HV|32|388|#b2df8a|Alpha-amylase,EL|501|553|#a6cee3|Malt_amylase_C
Paracoccidioides_brasiliensis_Pb18_glycogen_debranching_enzyme__EEH43199.2,1613,EL|46|152|#ff7f00|hGDE_N,RE|155|596|#cab2d6|hDGE_amylase,HH|776|1018|#6a3d9a|hGDE_central,HV|1092|1575|#ffff99|GDE_C
Candida_tropicalis_MYA_3404_alpha_glucosidase__EER30317.1,583,HV|30|386|#b2df8a|Alpha-amylase
Cryptococcus_neoformans_var._neoformans_JEC21_alpha_amylase_AmyA__putative__AAW45221.1,614,HV|57|364|#b2df8a|Alpha-amylase,RE|414|497|#fb9a99|DUF1966
Verruconis_gallopava_1_4_alpha_glucan_branching_enzyme__KIV98638.1,712,HH|75|159|#1f78b4|CBM_48,HV|226|298|#b2df8a|Alpha-amylase,HV|304|385|#b2df8a|Alpha-amylase,EL|605|699|#33a02c|Alpha-amylase_C
Aspergillus_fumigatus_Af293_alpha_amylase__putative__EAL87170.1,638,HV|63|364|#b2df8a|Alpha-amylase,RE|409|499|#fb9a99|DUF1966,RE|529|623|#1f78b4|CBM_20
Scedosporium_apiospermum__SAPIO_CDS2825__KEZ44732.1,697,HH|63|147|#1f78b4|CBM_48,HV|214|287|#b2df8a|Alpha-amylase,HV|292|472|#b2df8a|Alpha-amylase,EL|593|687|#33a02c|Alpha-amylase_C
Cryptococcus_gattii_CA1873__I314_01782__KIR68284.1,298,HV|4|177|#b2df8a|Alpha-amylase,EL|205|283|#33a02c|Alpha-amylase_C
Purpureocillium_lilacinum_maltase__OAQ91631.1,585,HV|34|390|#b2df8a|Alpha-amylase,EL|500|571|#a6cee3|Malt_amylase_C
Exophiala_oligosperma__PV06_10581__KIW37238.1,598,HV|32|393|#b2df8a|Alpha-amylase,EL|503|543|#a6cee3|Malt_amylase_C
Aspergillus_lentulus_alpha_amylase_A_type_3__GAQ07217.1,474,HV|1|289|#b2df8a|Alpha-amylase,RE|334|422|#fb9a99|DUF1966
Verruconis_gallopava__PV09_02966__KIW06534.1,647,HV|102|470|#b2df8a|Alpha-amylase
Trichophyton_rubrum_CBS_118892_1_4_alpha_glucan_branching_enzyme__KFL61485.1,368,EL|262|353|#33a02c|Alpha-amylase_C
Aspergillus_fumigatus_Af293_maltase_MalT__EAL85467.1,591,HV|39|400|#b2df8a|Alpha-amylase
Aspergillus_lentulus_glucan_1_4_alpha_maltohexaosidase__GAQ10450.1,548,HV|15|361|#b2df8a|Alpha-amylase
Aspergillus_fumigatus_Af293_alpha_1_3_glucan_synthase_Ags1__EAL86374.1,2451,HV|101|349|#b2df8a|Alpha-amylase,HH|1167|1372|#e31a1c|Glyco_transf_5,HV|1457|1559|#fdbf6f|Glycos_transf_1
Rhinocladiella_mackenziei_CBS_650.93__Z518_01191__KIX10110.1,2479,HV|99|315|#b2df8a|Alpha-amylase,HH|1168|1372|#e31a1c|Glyco_transf_5,HV|1456|1564|#fdbf6f|Glycos_transf_1
Mucor_circinelloides_f._lusitanicus_CBS_277.49_glycoside_hydrolase_family_133_protein__OAC97710.1,1465,EL|15|58|#ff7f00|hGDE_N,RE|70|512|#cab2d6|hDGE_amylase,HH|664|899|#6a3d9a|hGDE_central,HV|970|1434|#ffff99|GDE_C
Aspergillus_lentulus_alpha_amylase_A_type_3__GAQ06428.1,569,HV|60|363|#b2df8a|Alpha-amylase,RE|412|499|#fb9a99|DUF1966
Verruconis_gallopava__PV09_04004__KIW04820.1,517,HV|37|380|#b2df8a|Alpha-amylase
Talaromyces_marneffei_ATCC_18224_alpha_1_3_glucan_synthase__putative__EEA28916.1,2425,HV|103|353|#b2df8a|Alpha-amylase,HH|1180|1384|#e31a1c|Glyco_transf_5,HV|1467|1586|#fdbf6f|Glycos_transf_1
Cryptococcus_gattii_CA1873_alpha_amylase__KIR58929.1,539,HV|60|362|#b2df8a|Alpha-amylase,RE|402|492|#fb9a99|DUF1966
Purpureocillium_lilacinum_glycoside_hydrolase_family_13_protein__OAQ93695.1,341,HV|45|69|#b2df8a|Alpha-amylase,HV|70|302|#b2df8a|Alpha-amylase
Lichtheimia_corymbifera_JMRC_FSU_9682_alpha_amylase_a_type_1_2__CDH60056.1,474,HV|68|354|#b2df8a|Alpha-amylase,RE|399|467|#fb9a99|DUF1966
Histoplasma_capsulatum_NAm1_conserved__EDN08024.1,473,HV|1|293|#b2df8a|Alpha-amylase,RE|341|424|#fb9a99|DUF1966
Rhinocladiella_mackenziei_CBS_650.93__Z518_05385__KIX04515.1,602,HV|35|396|#b2df8a|Alpha-amylase,EL|514|584|#a6cee3|Malt_amylase_C
Sporothrix_schenckii_1099_18_alpha_amylase__KJR82064.1,626,HV|51|407|#b2df8a|Alpha-amylase
Rhizopus_delemar_RA_99_880_1_4_alpha_glucan_branching_enzyme_GBE1__EIE89160.1,704,HH|71|156|#1f78b4|CBM_48,HV|230|294|#b2df8a|Alpha-amylase,HV|318|479|#b2df8a|Alpha-amylase,EL|600|693|#33a02c|Alpha-amylase_C
Exophiala_oligosperma__PV06_09655__KIW38705.1,2473,HV|101|349|#b2df8a|Alpha-amylase,HH|1172|1375|#e31a1c|Glyco_transf_5,HV|1460|1563|#fdbf6f|Glycos_transf_1
Blastomyces_dermatitidis_ER_3_alpha_amylase_A_type_3__OAT03015.1,503,HV|60|361|#b2df8a|Alpha-amylase,RE|406|495|#fb9a99|DUF1966
Aspergillus_fumigatus_Af293_glycogen_branching_enzyme_GbeA__putative__EAL91552.1,757,HH|64|148|#1f78b4|CBM_48,HV|215|289|#b2df8a|Alpha-amylase,HV|317|474|#b2df8a|Alpha-amylase,EL|594|687|#33a02c|Alpha-amylase_C
Aspergillus_lentulus_alpha_glucosidase__GAQ04703.1,595,HV|35|391|#b2df8a|Alpha-amylase,EL|503|580|#a6cee3|Malt_amylase_C
Sporothrix_schenckii_1099_18_alpha_glucosidase__KJR82318.1,624,HV|34|392|#b2df8a|Alpha-amylase
Blastomyces_dermatitidis_ER_3_pullulanase__EEQ86625.1,558,HV|66|367|#b2df8a|Alpha-amylase,RE|414|502|#fb9a99|DUF1966
Exophiala_oligosperma__PV06_11664__KIW36031.1,367,HV|44|155|#b2df8a|Alpha-amylase,EL|277|314|#a6cee3|Malt_amylase_C
Lichtheimia_corymbifera_JMRC_FSU_9682_glycoside_hydrolase_family_13_protein__CDH58358.1,1553,EL|92|171|#ff7f00|hGDE_N,RE|178|606|#cab2d6|hDGE_amylase,HH|756|992|#6a3d9a|hGDE_central,HV|1068|1526|#ffff99|GDE_C
Trichophyton_rubrum_CBS_118892_glycogen_debranching_enzyme__EGD90454.2,1513,EL|41|107|#ff7f00|hGDE_N,RE|110|542|#cab2d6|hDGE_amylase,HH|697|937|#6a3d9a|hGDE_central,HV|1012|1481|#ffff99|GDE_C
Aspergillus_lentulus_cell_wall_alpha_1_3_glucan_synthase_ags1__GAQ10422.1,2741,HH|74|296|#fdbf6f|Abhydrolase_3,HV|404|653|#b2df8a|Alpha-amylase,HH|1460|1667|#e31a1c|Glyco_transf_5,HV|1746|1867|#fdbf6f|Glycos_transf_1
Aspergillus_fumigatus_Af293_glycogen_debranching_enzyme_Gdb1__putative__EAL87926.1,1633,EL|37|132|#ff7f00|hGDE_N,RE|135|575|#cab2d6|hDGE_amylase,HH|740|983|#6a3d9a|hGDE_central,HV|1058|1516|#ffff99|GDE_C
Cryptococcus_neoformans_var._neoformans_JEC21_Glycogen_debranching_enzyme__putative__AAW45872.1,1613,EL|80|167|#ff7f00|hGDE_N,RE|198|634|#cab2d6|hDGE_amylase,HH|795|1034|#6a3d9a|hGDE_central,HV|1108|1582|#ffff99|GDE_C
Cladophialophora_bantiana_CBS_173.52__Z519_12257__KIW87146.1,516,HV|30|379|#b2df8a|Alpha-amylase,HV|435|485|#33a02c|DUF1939
Paracoccidioides_brasiliensis_Pb18__PADG_03169__EEH47071.2,2444,HV|99|349|#b2df8a|Alpha-amylase,HH|1177|1364|#e31a1c|Glyco_transf_5,HV|1450|1552|#fdbf6f|Glycos_transf_1
Trichophyton_rubrum_CBS_118892__TERG_07026__EGD90799.2,550,HV|47|411|#b2df8a|Alpha-amylase
Scedosporium_apiospermum_Glycoside_hydrolase_family_13_protein__KEZ41954.1,630,HV|56|359|#b2df8a|Alpha-amylase,RE|409|495|#fb9a99|DUF1966,RE|526|614|#1f78b4|CBM_20
Coccidioides_immitis_RS_1_4_alpha_glucan_branching_enzyme__EAS30796.3,695,HH|59|142|#1f78b4|CBM_48,HV|209|280|#b2df8a|Alpha-amylase,HV|312|468|#b2df8a|Alpha-amylase,EL|588|682|#33a02c|Alpha-amylase_C
Talaromyces_marneffei_ATCC_18224_alpha_amylase__putative__EEA23090.1,504,HV|61|362|#b2df8a|Alpha-amylase,RE|407|493|#fb9a99|DUF1966
Coccidioides_immitis_RS_alpha__1_4__amylase__EAS32118.3,520,HV|36|382|#b2df8a|Alpha-amylase
Blastomyces_dermatitidis_ER_3_alpha_amylase_A_type_3__variant_1__OAT03016.1,497,HV|60|355|#b2df8a|Alpha-amylase,RE|400|489|#fb9a99|DUF1966
Aspergillus_lentulus_oligo_1_6_glucosidase__GAQ06593.1,574,HV|69|431|#b2df8a|Alpha-amylase,EL|486|524|#a6cee3|Malt_amylase_C
Cladophialophora_bantiana_CBS_173.52__Z519_04218__KIW95633.1,643,HV|114|397|#b2df8a|Alpha-amylase,HV|468|498|#b2df8a|Alpha-amylase
Rhinocladiella_mackenziei_CBS_650.93__Z518_06498__KIX02948.1,504,HV|23|368|#b2df8a|Alpha-amylase
Rhizopus_delemar_RA_99_880__RO3G_02161__EIE77457.1,408,HV|64|222|#b2df8a|Alpha-amylase,HV|237|290|#b2df8a|Alpha-amylase,RE|329|401|#fb9a99|DUF1966
Cryptococcus_neoformans_var._neoformans_JEC21_Alpha_amylase_A_precursor__putative__AAW46356.1,580,HV|62|364|#b2df8a|Alpha-amylase,RE|408|491|#fb9a99|DUF1966
Exophiala_oligosperma_glycogen_debranching_enzyme__KIW42445.1,1574,EL|42|137|#ff7f00|hGDE_N,RE|141|581|#cab2d6|hDGE_amylase,HH|750|994|#6a3d9a|hGDE_central,HV|1069|1538|#ffff99|GDE_C
Candida_tropicalis_MYA_3404_alpha_glucosidase__EER30392.1,572,HV|30|385|#b2df8a|Alpha-amylase
Rhinocladiella_mackenziei_CBS_650.93__Z518_11248__KIW99509.1,1022,EL|49|415|#cab2d6|MFS_1,HV|517|867|#b2df8a|Alpha-amylase
Candida_albicans_SC5314_1_4_alpha_glucan_branching_enzyme__AOW30264.1,693,HH|53|145|#1f78b4|CBM_48,HV|210|283|#b2df8a|Alpha-amylase,EL|588|682|#33a02c|Alpha-amylase_C
Coccidioides_immitis_RS_glycogen_debranching_enzyme__EAS27376.2,1626,EL|129|199|#ff7f00|hGDE_N,RE|202|644|#cab2d6|hDGE_amylase,HH|799|1042|#6a3d9a|hGDE_central,HV|1117|1586|#ffff99|GDE_C
Verruconis_gallopava_glycogen_debranching_enzyme__KIW01705.1,1582,EL|43|138|#ff7f00|hGDE_N,RE|142|586|#cab2d6|hDGE_amylase,HH|757|1000|#6a3d9a|hGDE_central,HV|1075|1545|#ffff99|GDE_C
Talaromyces_marneffei_ATCC_18224_glycogen_branching_enzyme_GbeA__putative__EEA25742.1,694,HH|58|141|#1f78b4|CBM_48,HV|208|279|#b2df8a|Alpha-amylase,HV|294|467|#b2df8a|Alpha-amylase,EL|587|681|#33a02c|Alpha-amylase_C
Exophiala_oligosperma__PV06_02178__KIW46509.1,647,HV|51|408|#b2df8a|Alpha-amylase
Blastomyces_dermatitidis_ER_3_alpha_amylase__EEQ89722.2,508,HV|23|368|#b2df8a|Alpha-amylase
Histoplasma_capsulatum_NAm1__HCAG_07105__EDN10644.1,2624,HV|117|319|#b2df8a|Alpha-amylase,HH|1148|1297|#e31a1c|Glyco_transf_5,HV|1398|1500|#fdbf6f|Glycos_transf_1,RE|2335|2425|#e31a1c|Arylesterase
Paracoccidioides_brasiliensis_Pb18_1_4_alpha_glucan_branching_enzyme__KGM91471.1,644,HH|72|156|#1f78b4|CBM_48,HV|160|226|#b2df8a|Alpha-amylase,HV|260|413|#b2df8a|Alpha-amylase,EL|534|625|#33a02c|Alpha-amylase_C
Exophiala_oligosperma__PV06_05891__KIW42329.1,585,HV|34|384|#b2df8a|Alpha-amylase
Candida_tropicalis_MYA_3404_1_4_alpha_glucan_branching_enzyme__EER35246.1,681,HH|54|134|#1f78b4|CBM_48,HV|198|271|#b2df8a|Alpha-amylase,EL|575|669|#33a02c|Alpha-amylase_C
