# Supplementary material for: Diversity of Cell Wall Related Proteins in Human Pathogenic Fungi
Source: J Fungi (Basel). 2017 Dec 29;4(1):6. doi: 10.3390/jof4010006 (PMC5872309; doi:10.3390/jof4010006)
Supplement: Supplementary file 1 [file jof-04-00006-s001.zip › jof-252817-final-supplementary materials/Dataset S2_tree_and_itol_dataset/GH131.annot.tree]

(Scedosporium_apiospermum__SAPIO_CDS3558__KEZ44536.1:0.42090668,Sporothrix_schenckii_1099_18__SPSK_04444__KJR83396.1:0.25434257,((Scedosporium_apiospermum__SAPIO_CDS1553__KEZ45754.1:0.27916871,Sporothrix_schenckii_1099_18__SPSK_07672__KJR88348.1:0.11694199)0.949000:0.19699237,((Aspergillus_fumigatus_Af293_conserved__EAL93839.1:0.42936614,(Aspergillus_fumigatus_Af293__AFUA_6G11720__EAL89016.2:0.00003079,Aspergillus_lentulus__ALT_0313__GAQ02992.1:0.00988864)0.972000:0.18483795)0.934000:0.23964562,(Scedosporium_apiospermum__SAPIO_CDS7745__KEZ41574.1:0.15498532,Sporothrix_schenckii_1099_18__SPSK_07902__KJR87825.1:0.16976719)0.891000:0.24271924)1.000000:1.24382062)0.946000:0.26194782);
