# Supplementary material for: Diversity of Cell Wall Related Proteins in Human Pathogenic Fungi
Source: J Fungi (Basel). 2017 Dec 29;4(1):6. doi: 10.3390/jof4010006 (PMC5872309; doi:10.3390/jof4010006)
Supplement: Supplementary file 1 [file jof-04-00006-s001.zip › jof-252817-final-supplementary materials/Dataset S2_tree_and_itol_dataset/GH132.annot.tree]

(Candida_albicans_SC5314_SUN_family_protein__AOW26995.1:0.07166196,Candida_tropicalis_MYA_3404_protein_NCA3__mitochondrial_precursor__EER33243.1:0.02286440,((Candida_albicans_SC5314_putative_glucosidase__AOW30028.1:0.06566441,Candida_tropicalis_MYA_3404_septation_protein_SUN4_precursor__EER34126.1:0.08664931)0.904000:0.17128554,((Pneumocystis_jirovecii_RU7__T551_01051__KTW31790.1:2.18064522,((Candida_albicans_SC5314__CAALFM_C304450CA__AOW28463.1:0.24915378,Candida_tropicalis_MYA_3404_conserved__EER33483.1:0.15319765)0.993000:0.40305668,(((Exophiala_oligosperma__PV06_01437__KIW48877.1:0.06415981,(Cladophialophora_bantiana_CBS_173.52__Z519_05080__KIW93765.1:0.12384062,Rhinocladiella_mackenziei_CBS_650.93__Z518_07093__KIX03540.1:0.04595409)0.774000:0.02629618)0.999000:0.18384453,(Coccidioides_immitis_RS_SUN_domain_containing_protein_Adg3__EAS32350.3:0.18926277,Trichophyton_rubrum_CBS_118892__TERG_07469__EGD91247.1:0.21680274)0.908000:0.06664997)0.583000:0.04213820,((Aspergillus_fumigatus_Af293_SUN_domain_protein_Adg3___putative__EAL90726.1:0.00477134,Aspergillus_lentulus_uncharacterized_protein_YMR244W__GAQ10557.1:0.04357475)1.000000:0.21661503,(Talaromyces_marneffei_ATCC_18224_SUN_domain_protein_Adg3___putative__EEA26439.1:0.16652229,(Purpureocillium_lilacinum_SUN_family_beta_glucosidase_like_protein__OAQ94897.1:0.64188093,(Scedosporium_apiospermum__SAPIO_CDS7306__KEZ41219.1:0.27302427,Sporothrix_schenckii_1099_18_SUN_domain_protein_Adg3__KJR83149.1:0.32200659)0.165000:0.05828751)0.925000:0.12291063)0.812000:0.10568070)0.303000:0.02375836)0.839000:0.10274979)0.846000:0.24153156)0.995000:0.85258962,((Sporothrix_schenckii_1099_18_SUN_domain_protein_Uth1__KJR86785.1:0.48325862,(Scedosporium_apiospermum_Beta_glucosidase__KEZ44460.1:0.32143990,Purpureocillium_lilacinum_sun__OAQ91489.1:0.57663224)0.117000:0.08899911)0.912000:0.17215674,(Verruconis_gallopava__PV09_05280__KIW03515.1:0.62843716,(Talaromyces_marneffei_ATCC_18224_SUN_domain_protein_Uth1___putative__EEA22486.1:0.57925407,(Trichophyton_rubrum_CBS_118892__TERG_03624__EGD87376.1:0.43567604,((Cladophialophora_bantiana_CBS_173.52__Z519_06023__KIW93418.1:0.08046570,(Exophiala_oligosperma__PV06_08394__KIW39810.1:0.11360083,Rhinocladiella_mackenziei_CBS_650.93__Z518_06301__KIX05429.1:0.08552204)0.613000:0.05924649)1.000000:0.29391840,((Aspergillus_fumigatus_Af293_SUN_domain_protein_Uth1___putative__EAL86926.1:0.01071428,Aspergillus_lentulus_secreted_beta_glucosidase_sun1__GAQ05807.1:0.03842827)0.999000:0.17994053,(Coccidioides_immitis_RS_SUN_domain_containing_protein__EAS34230.1:0.11057827,(Paracoccidioides_brasiliensis_Pb18__PADG_07079__EEH42259.1:0.09022801,(Histoplasma_capsulatum_NAm1_conserved__EDN07312.1:0.15555095,Blastomyces_dermatitidis_ER_3_murein_transglycosylase__EEQ87523.1:0.02922093)0.877000:0.05547593)0.928000:0.06760915)0.981000:0.12792294)0.922000:0.07991083)0.045000:0.01334487)0.919000:0.11710923)0.169000:0.09464879)0.529000:0.02476038)0.244000:0.12055278)0.989000:0.45742215)0.989000:0.31612003);
