# Supplementary material for: Diversity of Cell Wall Related Proteins in Human Pathogenic Fungi
Source: J Fungi (Basel). 2017 Dec 29;4(1):6. doi: 10.3390/jof4010006 (PMC5872309; doi:10.3390/jof4010006)
Supplement: Supplementary file 1 [file jof-04-00006-s001.zip › jof-252817-final-supplementary materials/Dataset S2_tree_and_itol_dataset/GH132._dataset.txt]

DATASET_DOMAINS
#Protein domain datasets are visualized as schematic representations of proteins, with a protein backbone and various shapes depicting the locations of individual domains

#lines starting with a hash are comments and ignored during parsing

#=================================================================#
#MANDATORY SETTINGS                        #
#=================================================================#
#select the separator which is used to delimit the data below (TAB,SPACE or COMMA).This separator must be used throughout this file (except in the SEPARATOR line, which uses space).
#SEPARATOR TAB
#SEPARATOR SPACE
SEPARATOR COMMA

#label is used in the legend table (can be changed later)
DATASET_LABEL,label1

#dataset color (can be changed later)
COLOR,#ff0000
DATA
Talaromyces_marneffei_ATCC_18224_SUN_domain_protein_Adg3___putative__EEA26439.1,459,HH|41|292|#1f78b4|SUN
Candida_albicans_SC5314_SUN_family_protein__AOW26995.1,377,HH|119|360|#1f78b4|SUN
Candida_albicans_SC5314_putative_glucosidase__AOW30028.1,424,HH|163|405|#1f78b4|SUN
Scedosporium_apiospermum_Beta_glucosidase__KEZ44460.1,422,HV|87|133|#b2df8a|Trypan_PARP,HH|147|402|#1f78b4|SUN
Candida_tropicalis_MYA_3404_conserved__EER33483.1,284,HH|24|267|#1f78b4|SUN
Trichophyton_rubrum_CBS_118892__TERG_03624__EGD87376.1,450,HH|175|430|#1f78b4|SUN
Rhinocladiella_mackenziei_CBS_650.93__Z518_06301__KIX05429.1,438,HH|165|419|#1f78b4|SUN
Cladophialophora_bantiana_CBS_173.52__Z519_06023__KIW93418.1,424,HH|163|417|#1f78b4|SUN
Purpureocillium_lilacinum_sun__OAQ91489.1,434,HH|159|415|#1f78b4|SUN
Rhinocladiella_mackenziei_CBS_650.93__Z518_07093__KIX03540.1,509,HH|74|325|#1f78b4|SUN
Aspergillus_lentulus_secreted_beta_glucosidase_sun1__GAQ05807.1,422,HH|150|404|#1f78b4|SUN
Aspergillus_lentulus_uncharacterized_protein_YMR244W__GAQ10557.1,479,HH|51|301|#1f78b4|SUN
Histoplasma_capsulatum_NAm1_conserved__EDN07312.1,429,HH|155|410|#1f78b4|SUN
Exophiala_oligosperma__PV06_01437__KIW48877.1,507,HH|75|325|#1f78b4|SUN
Candida_tropicalis_MYA_3404_septation_protein_SUN4_precursor__EER34126.1,422,HH|161|403|#1f78b4|SUN
Talaromyces_marneffei_ATCC_18224_SUN_domain_protein_Uth1___putative__EEA22486.1,431,HH|155|412|#1f78b4|SUN
Cladophialophora_bantiana_CBS_173.52__Z519_05080__KIW93765.1,515,HH|76|327|#1f78b4|SUN
Coccidioides_immitis_RS_SUN_domain_containing_protein_Adg3__EAS32350.3,478,HH|80|330|#1f78b4|SUN
Candida_albicans_SC5314__CAALFM_C304450CA__AOW28463.1,283,HH|22|265|#1f78b4|SUN
Sporothrix_schenckii_1099_18_SUN_domain_protein_Uth1__KJR86785.1,460,HH|182|435|#1f78b4|SUN
Pneumocystis_jirovecii_RU7__T551_01051__KTW31790.1,606,HH|72|297|#1f78b4|SUN
Purpureocillium_lilacinum_SUN_family_beta_glucosidase_like_protein__OAQ94897.1,469,HH|62|308|#1f78b4|SUN
Exophiala_oligosperma__PV06_08394__KIW39810.1,453,HH|179|434|#1f78b4|SUN
Aspergillus_fumigatus_Af293_SUN_domain_protein_Adg3___putative__EAL90726.1,476,HH|51|301|#1f78b4|SUN
Verruconis_gallopava__PV09_05280__KIW03515.1,437,HH|155|419|#1f78b4|SUN
Candida_tropicalis_MYA_3404_protein_NCA3__mitochondrial_precursor__EER33243.1,380,HH|122|363|#1f78b4|SUN
Blastomyces_dermatitidis_ER_3_murein_transglycosylase__EEQ87523.1,440,HH|166|421|#1f78b4|SUN
Paracoccidioides_brasiliensis_Pb18__PADG_07079__EEH42259.1,447,HH|174|428|#1f78b4|SUN
Coccidioides_immitis_RS_SUN_domain_containing_protein__EAS34230.1,433,HH|160|415|#1f78b4|SUN
Sporothrix_schenckii_1099_18_SUN_domain_protein_Adg3__KJR83149.1,548,HH|111|357|#1f78b4|SUN
Scedosporium_apiospermum__SAPIO_CDS7306__KEZ41219.1,450,HH|50|298|#1f78b4|SUN
Trichophyton_rubrum_CBS_118892__TERG_07469__EGD91247.1,496,HH|63|310|#1f78b4|SUN
Aspergillus_fumigatus_Af293_SUN_domain_protein_Uth1___putative__EAL86926.1,420,HH|148|402|#1f78b4|SUN
