# Supplementary material for: Diversity of Cell Wall Related Proteins in Human Pathogenic Fungi
Source: J Fungi (Basel). 2017 Dec 29;4(1):6. doi: 10.3390/jof4010006 (PMC5872309; doi:10.3390/jof4010006)
Supplement: Supplementary file 1 [file jof-04-00006-s001.zip › jof-252817-final-supplementary materials/Dataset S2_tree_and_itol_dataset/GH135.annot.tree]

(Aspergillus_fumigatus_Af293_spherulin_4_family_protein__EAL88868.1:0.07024549,Aspergillus_lentulus__ALT_1368__GAQ04047.1:0.00000615,((Aspergillus_lentulus__ALT_2394__GAQ05073.1:0.27750468,Scedosporium_apiospermum__SAPIO_CDS2523__KEZ45093.1:0.27654470)0.444000:0.07066319,(Sporothrix_schenckii_1099_18__SPSK_07830__KJR87731.1:1.26343144,((Aspergillus_fumigatus_Af293_cell_surface_protein__putative__EBA27379.1:0.04112099,Aspergillus_lentulus_spherulin_4__GAQ08506.1:0.04594910)0.989000:0.50176612,((Aspergillus_fumigatus_Af293_spherulin_4_like_cell_surface_protein__putative__EBA27380.1:0.04115085,Aspergillus_lentulus__ALT_5826__GAQ08505.1:0.00000136)0.998000:0.49892254,((Aspergillus_fumigatus_Af293_spherulin_4_like_cell_surface_protein__putative__EAL85078.1:0.04730104,Aspergillus_lentulus_spherulin_4__GAQ12253.1:0.03456913)1.000000:0.93340554,(Aspergillus_fumigatus_Af293_cell_surface_spherulin_4_like_protein__putative__EAL92786.1:0.02970098,Aspergillus_lentulus_spherulin_4__GAQ04655.1:0.01163120)0.875000:0.24040958)0.956000:0.33181944)0.905000:0.28386504)0.847000:0.38228219)0.999000:1.31045607)0.950000:0.31185362);
