# Supplementary material for: Diversity of Cell Wall Related Proteins in Human Pathogenic Fungi
Source: J Fungi (Basel). 2017 Dec 29;4(1):6. doi: 10.3390/jof4010006 (PMC5872309; doi:10.3390/jof4010006)
Supplement: Supplementary file 1 [file jof-04-00006-s001.zip › jof-252817-final-supplementary materials/Dataset S2_tree_and_itol_dataset/GH135._dataset.txt]

DATASET_DOMAINS
#Protein domain datasets are visualized as schematic representations of proteins, with a protein backbone and various shapes depicting the locations of individual domains

#lines starting with a hash are comments and ignored during parsing

#=================================================================#
#MANDATORY SETTINGS                        #
#=================================================================#
#select the separator which is used to delimit the data below (TAB,SPACE or COMMA).This separator must be used throughout this file (except in the SEPARATOR line, which uses space).
#SEPARATOR TAB
#SEPARATOR SPACE
SEPARATOR COMMA

#label is used in the legend table (can be changed later)
DATASET_LABEL,label1

#dataset color (can be changed later)
COLOR,#ff0000
DATA
Aspergillus_fumigatus_Af293_spherulin_4_like_cell_surface_protein__putative__EBA27380.1,292,HH|46|285|#1f78b4|Spherulin4
Aspergillus_lentulus_spherulin_4__GAQ08506.1,257,HH|7|243|#1f78b4|Spherulin4
Scedosporium_apiospermum__SAPIO_CDS2523__KEZ45093.1,808,HH|351|576|#1f78b4|Spherulin4
Aspergillus_lentulus__ALT_5826__GAQ08505.1,292,HH|46|285|#1f78b4|Spherulin4
Aspergillus_fumigatus_Af293_spherulin_4_family_protein__EAL88868.1,139,HH|4|83|#1f78b4|Spherulin4
Aspergillus_fumigatus_Af293_cell_surface_spherulin_4_like_protein__putative__EAL92786.1,302,HH|53|295|#1f78b4|Spherulin4
Aspergillus_lentulus_spherulin_4__GAQ12253.1,307,HH|63|299|#1f78b4|Spherulin4
Sporothrix_schenckii_1099_18__SPSK_07830__KJR87731.1,305,HH|14|290|#1f78b4|Spherulin4
Aspergillus_lentulus__ALT_2394__GAQ05073.1,1042,HH|427|671|#1f78b4|Spherulin4,RE|693|767|#fb9a99|fn3,EL|917|1025|#33a02c|MU117
Aspergillus_lentulus_spherulin_4__GAQ04655.1,301,HH|52|294|#1f78b4|Spherulin4
Aspergillus_fumigatus_Af293_cell_surface_protein__putative__EBA27379.1,257,HH|7|243|#1f78b4|Spherulin4
Aspergillus_fumigatus_Af293_spherulin_4_like_cell_surface_protein__putative__EAL85078.1,284,HH|40|276|#1f78b4|Spherulin4
Aspergillus_lentulus__ALT_1368__GAQ04047.1,1143,HV|61|312|#b2df8a|Lipase_GDSL_2,HH|488|723|#1f78b4|Spherulin4,EL|998|1106|#33a02c|MU117
