# Supplementary material for: Diversity of Cell Wall Related Proteins in Human Pathogenic Fungi
Source: J Fungi (Basel). 2017 Dec 29;4(1):6. doi: 10.3390/jof4010006 (PMC5872309; doi:10.3390/jof4010006)
Supplement: Supplementary file 1 [file jof-04-00006-s001.zip › jof-252817-final-supplementary materials/Dataset S2_tree_and_itol_dataset/GH16.annot.tree]

(Aspergillus_fumigatus_Af293_glycoside_hydrolase__putative__EBA27426.1:0.07685522,Aspergillus_lentulus_galactan_endo_beta_1_3_galactanase__GAQ09882.1:0.05262501,(Scedosporium_apiospermum_Galactan_endo_beta_1_3_galactanase__KEZ39187.1:0.38171358,(Sporothrix_schenckii_1099_18_glycoside_hydrolase__KJR86497.1:0.34798962,(((Malassezia_globosa_CBS_7966__MGL_3357__EDP42108.1:0.44882975,(Candida_tropicalis_MYA_3404__CTRG_05265__EER30813.1:0.48892180,((Candida_albicans_SC5314_Skn1p__AOW28590.1:0.31888966,((Exophiala_oligosperma__PV06_08456__KIW39884.1:0.09199598,Rhinocladiella_mackenziei_CBS_650.93__Z518_06338__KIX05466.1:0.02426397)0.818000:0.04604082,(Paracoccidioides_brasiliensis_Pb18__PADG_07170__EEH42350.2:0.03808448,(Histoplasma_capsulatum_NAm1_predicted_protein__EDN07388.1:0.05337055,((Aspergillus_lentulus_beta_glucan_synthesis_associated_protein_KRE6__GAQ06571.1:0.01216205,(Talaromyces_marneffei_ATCC_18224_beta_1_6_glucan_synthetase_Kre6___putative__EEA22558.1:0.14838514,Aspergillus_fumigatus_Af293_beta_1_6_glucan_synthetase_Kre6___putative__EAL93481.1:0.00000077)0.000000:0.00000049)0.906000:0.05212774,(Trichophyton_rubrum_CBS_118892__TERG_03740__EGD87491.2:0.11310517,Coccidioides_immitis_RS_beta_glucan_synthesis_associated_protein_KRE6__EAS34397.3:0.05633514)0.181000:0.01452317)0.000000:0.02636829)0.255000:0.03351381)0.812000:0.05413364)0.355000:0.09550253)0.827000:0.16596164,((Cryptococcus_neoformans_var._neoformans_JEC21_glucosidase__putative__AAW43075.1:0.03562386,Cryptococcus_gattii_CA1873_glucosidase__KIR57644.1:0.00000059)0.990000:0.25626259,(Malassezia_globosa_CBS_7966__MGL_0376__EDP45387.1:0.50247532,(((Cryptococcus_neoformans_var._neoformans_JEC21_conserved__AAW43216.1:0.00646988,Cryptococcus_gattii_CA1873_glucosidase__KIR60305.1:0.03049863)0.953000:0.10958631,(Cryptococcus_neoformans_var._neoformans_JEC21_conserved__AAW43249.1:0.10880663,Cryptococcus_gattii_CA1873_glucosidase__KIR60302.1:0.08748288)0.814000:0.07344138)0.964000:0.19434995,((Cryptococcus_neoformans_var._neoformans_JEC21_glucosidase__putative__AAW44199.2:0.03166244,Cryptococcus_gattii_CA1873_glucosidase__KIR64030.1:0.01555846)0.960000:0.21076281,(Malassezia_globosa_CBS_7966__MGL_0162__EDP45173.1:0.09444328,Malassezia_globosa_CBS_7966__MGL_0163__EDP45174.1:0.20174932)0.986000:0.31516660)0.959000:0.22924701)0.434000:0.01677096)0.878000:0.08173642)0.855000:0.12839085)0.690000:0.16164884)0.779000:0.13405592)0.897000:0.31673819,((((Sporothrix_schenckii_1099_18_endo_1_3_4__beta_glucanase__KJR84723.1:0.32432508,(Aspergillus_fumigatus_Af293_endo_1_3_4__beta_glucanase__putative__EAL89290.1:0.04091138,((Scedosporium_apiospermum_Beta_glucanase__KEZ38863.1:0.36892015,(Aspergillus_fumigatus_Af293_endo_1_3_4__beta_glucanase__putative__EAL86592.1:0.01130013,Aspergillus_lentulus_endo_1_3_1_4_beta_glycanase_ExsH__GAQ05026.1:0.03932932)0.849000:0.03898831)0.758000:0.01381717,(Purpureocillium_lilacinum_endo_1_3_4__beta_glucanase__OAQ80847.1:0.12392370,(Sporothrix_schenckii_1099_18_endo_1_3_4__beta_glucanase__KJR84918.1:0.17325338,Talaromyces_marneffei_ATCC_18224_endo_1_3_4__beta_glucanase__putative__EEA20189.1:0.07199372)0.322000:0.02798571)0.871000:0.05342503)0.003000:0.02723824)0.960000:0.17520042)0.846000:0.12029835,(Cladophialophora_bantiana_CBS_173.52__Z519_08364__KIW90581.1:1.44420524,(Sporothrix_schenckii_1099_18_carbohydrate_binding_protein_family_6_protein__KJR82446.1:0.28107317,Purpureocillium_lilacinum_carbohydrate_binding_family_6__OAQ93839.1:0.25915475)0.788000:0.08383156)0.753000:0.07359270)0.935000:0.31176328,((Cryptococcus_neoformans_var._neoformans_JEC21__CNH03820__AAW45279.2:0.00000001,Cryptococcus_neoformans_var._neoformans_JEC21__CNL03820__AAW46729.2:0.00000001)0.972000:0.31507264,((Scedosporium_apiospermum__SAPIO_CDS7196__KEZ41128.1:0.17550510,Purpureocillium_lilacinum_glycoside_hydrolase_family_16__OAQ95002.1:0.22517748)0.945000:0.14665784,((Cladophialophora_bantiana_CBS_173.52__Z519_00626__KIW98963.1:0.08002931,(Rhinocladiella_mackenziei_CBS_650.93__Z518_05021__KIX07044.1:0.10212028,(Exophiala_oligosperma__PV06_06257__KIW42741.1:0.14381731,(Scedosporium_apiospermum__SAPIO_CDS2587__KEZ45147.1:0.42960786,Purpureocillium_lilacinum_beta_1_3_endoglucanase__OAQ82958.1:0.21688133)0.992000:0.45779026)0.674000:0.03548095)0.883000:0.07432548)0.971000:0.16651146,(((Sporothrix_schenckii_1099_18__SPSK_02566__KJR86639.1:0.11720951,Purpureocillium_lilacinum_glycoside_hydrolase_family_16__OAQ85714.1:0.11545655)0.966000:0.20488710,((Exophiala_oligosperma__PV06_07064__KIW41514.1:0.10398420,Rhinocladiella_mackenziei_CBS_650.93__Z518_04052__KIX06078.1:0.01828203)0.958000:0.13667089,(Talaromyces_marneffei_ATCC_18224_endo_1_3_4__beta_glucanase__putative__EEA24114.1:0.19532920,((Aspergillus_fumigatus_Af293_endo_1_3_4__beta_glucanase__putative__EAL86076.1:0.00000001,Aspergillus_lentulus_probable_glycosidase_C21B10.07__GAQ08834.1:0.00000001)0.873000:0.07852261,(Aspergillus_fumigatus_Af293_endo_1_3_4__beta_glucanase__putative__EAL89457.1:0.03930432,Aspergillus_lentulus_probable_glycosidase_C21B10.07__GAQ08446.1:0.01516658)0.995000:0.20230761)0.767000:0.05213880)0.366000:0.05014651)0.013000:0.04257820)0.999000:0.31321769,((((Purpureocillium_lilacinum_endo_1_3_4__beta_glucanase__OAQ91243.1:0.07678258,(Mucor_circinelloides_f._lusitanicus_CBS_277.49_glycoside_hydrolase_family_16_protein__OAD01513.1:0.15887084,(Rhizopus_delemar_RA_99_880__RO3G_10195__EIE85485.1:0.02017276,Rhizopus_delemar_RA_99_880__RO3G_15439__EIE90728.1:0.07448469)0.962000:0.14095712)0.964000:0.13246765)0.905000:0.09917440,(((Exophiala_oligosperma__PV06_09816__KIW37831.1:0.16787616,Cladophialophora_bantiana_CBS_173.52__Z519_01894__KIW98310.1:0.33455184)0.985000:0.27161349,((((Aspergillus_fumigatus_Af293_endo_1_3_4__beta_glucanase__putative__EAL88240.1:0.05310015,Aspergillus_lentulus_endo_1_3_4__beta_glucanase_ARB_04519__GAQ11262.1:0.00000069)0.909000:0.05956744,(Verruconis_gallopava__PV09_06742__KIW01899.1:0.28145088,Talaromyces_marneffei_ATCC_18224_endo_1_3_4__beta_glucanase__putative__EEA21546.1:0.28618400)0.697000:0.03685466)0.402000:0.03438236,((Rhinocladiella_mackenziei_CBS_650.93__Z518_00711__KIX09630.1:0.02715691,(Blastomyces_dermatitidis_ER_3_endo_1_3_4__beta_glucanase__EEQ90033.2:0.29647396,Cladophialophora_bantiana_CBS_173.52__Z519_00260__KIW98599.1:0.03198335)0.781000:0.05995231)0.703000:0.01176718,(Exophiala_oligosperma__PV06_08907__KIW39096.1:0.00138275,((Cryptococcus_neoformans_var._neoformans_JEC21_conserved__AAW45003.1:0.02445940,Cryptococcus_gattii_CA1873_endo_1_3_4__beta_glucanase__KIR57990.1:0.00000096)0.815000:0.09532159,((Cryptococcus_neoformans_var._neoformans_JEC21_conserved__AAW46065.1:0.00000110,Cryptococcus_gattii_CA1873_endo_1_3_4__beta_glucanase__KIR57832.1:0.01222627)0.875000:0.08299893,(Cryptococcus_neoformans_var._neoformans_JEC21_conserved__AAW46063.1:0.04463221,Cryptococcus_gattii_CA1873__I314_06338__KIR57834.1:0.03912349)0.736000:0.03146335)0.991000:0.35293412)1.000000:0.41706477)0.759000:0.02201784)0.971000:0.12461589)0.755000:0.04253895,(Verruconis_gallopava__PV09_01424__KIW07452.1:0.24186647,(Rhinocladiella_mackenziei_CBS_650.93__Z518_09125__KIX01399.1:0.08488961,(Exophiala_oligosperma__PV06_05774__KIW42209.1:0.08313877,Cladophialophora_bantiana_CBS_173.52__Z519_07282__KIW92298.1:0.05889156)0.582000:0.04364587)0.895000:0.08217426)0.792000:0.04313185)0.887000:0.06260062)0.572000:0.01017094,((Coccidioides_immitis_RS_endo_1_3_4__beta_glucanase__EAS31087.3:0.13272853,(Trichophyton_rubrum_CBS_118892__TERG_04564__EGD88315.1:0.22457482,Blastomyces_dermatitidis_ER_3_endo_1_3_4__beta_glucanase__EEQ89257.2:0.23018534)0.886000:0.07656052)0.867000:0.04013878,(Rhinocladiella_mackenziei_CBS_650.93__Z518_00913__KIX09832.1:0.00779312,(Exophiala_oligosperma__PV06_05287__KIW44265.1:0.05702357,Cladophialophora_bantiana_CBS_173.52__Z519_00990__KIW99327.1:0.01211737)0.862000:0.02912597)0.997000:0.23507151)0.721000:0.01582359)0.321000:0.03144362)0.860000:0.03766088,((Talaromyces_marneffei_ATCC_18224_GPI_anchored_endo_1_3_4__beta_glucanase__putative__EEA27359.1:0.27143549,Sporothrix_schenckii_1099_18__SPSK_09522__KJR84397.1:0.15717725)0.842000:0.06591725,((Exophiala_oligosperma__PV06_10201__KIW37555.1:0.03324672,Cladophialophora_bantiana_CBS_173.52__Z519_01310__KIW97726.1:0.06888407)0.958000:0.17826027,(Rhizopus_delemar_RA_99_880__RO3G_03881__EIE79176.1:0.29724073,Mucor_circinelloides_f._lusitanicus_CBS_277.49_glycoside_hydrolase_family_16_protein__OAD00833.1:0.19237733)0.954000:0.20731505)0.901000:0.12404514)0.782000:0.01884929)0.773000:0.03286691,(((Aspergillus_fumigatus_Af293_GPI_anchored_endo_1_3_4__beta_glucanase__putative__EAL93731.1:0.02443560,Aspergillus_lentulus_probable_endo_1_3_4__beta_glucanase_NFIA_089530__GAQ06340.1:0.00000070)0.970000:0.14466561,(Coccidioides_immitis_RS_endo_1_3_4__beta_glucanase__EAS33820.3:0.19303436,(Trichophyton_rubrum_CBS_118892__TERG_06189__EGD89953.1:0.14864265,(Paracoccidioides_brasiliensis_Pb18__PADG_07819__EEH42999.2:0.08220230,(Histoplasma_capsulatum_NAm1_predicted_protein__EDN08296.1:0.09906807,Blastomyces_dermatitidis_ER_3_endo_1_3_4__beta_glucanase__EEQ86361.1:0.02085984)0.000000:0.00004427)0.779000:0.06471094)0.923000:0.09864826)0.821000:0.06572789)0.925000:0.10990349,(Verruconis_gallopava__PV09_06700__KIW01851.1:0.34093154,((Talaromyces_marneffei_ATCC_18224_conserved__EEA26568.1:0.35955739,Sporothrix_schenckii_1099_18__SPSK_06006__KJR89950.1:0.37516743)0.835000:0.10094597,((Cryptococcus_neoformans_var._neoformans_JEC21_endo_1_3_4__beta_glucanase__putative__AAW42432.1:0.02863785,Cryptococcus_gattii_CA1873_endo_1_3_4__beta_glucanase__KIR67641.1:0.03311709)0.968000:0.23771817,(Malassezia_globosa_CBS_7966__MGL_2744__EDP43148.1:0.27143462,Malassezia_globosa_CBS_7966__MGL_1399__EDP44002.1:0.50549542)0.937000:0.25113639)0.911000:0.16646582)0.795000:0.06602312)0.922000:0.12057497)0.000000:0.01011405)0.755000:0.02092227)0.844000:0.04372721)0.787000:0.03694210)0.779000:0.06914200)1.000000:0.93138380)0.555000:0.15143110,((Verruconis_gallopava__PV09_03954__KIW04763.1:0.01466864,(Purpureocillium_lilacinum_glycoside_hydrolase_family_16__OAQ94113.1:0.17022575,(Exophiala_oligosperma__PV06_03278__KIW44834.1:0.04109202,(Cladophialophora_bantiana_CBS_173.52__Z519_09062__KIW90417.1:0.07435007,Rhinocladiella_mackenziei_CBS_650.93__Z518_04517__KIX06541.1:0.07972643)0.115000:0.04065110)0.969000:0.23459923)0.948000:0.27971548)1.000000:0.77429017,((Lichtheimia_corymbifera_JMRC_FSU_9682_beta__glucan_binding__CDH58389.1:0.04609775,(Rhizopus_delemar_RA_99_880__RO3G_05999__EIE81294.1:0.08398587,Mucor_circinelloides_f._lusitanicus_CBS_277.49_glycoside_hydrolase_family_16_protein__partial__OAD04093.1:0.08201107)0.938000:0.10622264)0.857000:0.07191207,(Cryptococcus_gattii_CA1873__I314_01100__KIR68677.1:0.45246120,((((Exophiala_oligosperma__PV06_06392__KIW42888.1:0.16913782,(Coccidioides_immitis_RS_glycosyl_hydrolase__EAS29091.3:0.05069606,Trichophyton_rubrum_CBS_118892__TERG_02719__partial__EGD86460.1:0.06405142)0.421000:0.01678129)0.000000:0.00000116,(Talaromyces_marneffei_ATCC_18224_gram_negative_bacteria_binding_protein__putative__EEA23630.1:0.12630054,Aspergillus_lentulus_beta_1_3_glucan_binding_protein__GAQ09479.1:0.18335162)0.751000:0.02776213)0.780000:0.02397463,(((Exophiala_oligosperma__PV06_09198__KIW39428.1:0.10170445,Exophiala_oligosperma__PV06_01147__KIW48575.1:0.06134253)0.698000:0.03829145,(Cladophialophora_bantiana_CBS_173.52__Z519_04358__KIW94382.1:0.09977218,(Sporothrix_schenckii_1099_18__SPSK_02459__KJR86079.1:0.12537242,(Scedosporium_apiospermum_Beta_1_3_glucan_binding_protein__KEZ39434.1:0.02841487,Purpureocillium_lilacinum_glucan_1_3_beta_glucosidase__OAQ89580.1:0.05182479)0.835000:0.03783230)0.976000:0.15664529)0.822000:0.06250433)0.766000:0.02194037,(Exophiala_oligosperma__PV06_06510__KIW40898.1:0.05795410,Cladophialophora_bantiana_CBS_173.52__Z519_05467__KIW94151.1:0.26243396)0.680000:0.02025352)0.995000:0.14084815)0.771000:0.02105557,(Talaromyces_marneffei_ATCC_18224_gram_negative_bacteria_binding_protein__putative__EEA21170.1:0.24708052,(Purpureocillium_lilacinum_secreted_glucosidase__OAQ85511.1:0.11208252,Scedosporium_apiospermum__SAPIO_CDS1243__KEZ45876.1:0.14539165)0.655000:0.02133600)0.615000:0.03470614)0.868000:0.12964506)0.904000:0.14558280)0.925000:0.22284466)0.432000:0.23558545)0.321000:0.12390487)0.717000:0.24559215,((((Lichtheimia_corymbifera_JMRC_FSU_9682_glycoside_hydrolase_family_16_protein__CDH49183.1:0.20780291,(Lichtheimia_corymbifera_JMRC_FSU_9682_glycoside_hydrolase_family_16_protein__CDH60041.1:0.19519733,Mucor_circinelloides_f._lusitanicus_CBS_277.49_glycoside_hydrolase_family_16_protein__OAC97750.1:0.25189710)0.980000:0.24555254)0.880000:0.13216105,((Talaromyces_marneffei_ATCC_18224__PMAA_098720__EEA23282.1:0.22832402,Rhinocladiella_mackenziei_CBS_650.93__Z518_00323__KIX09244.1:0.32089447)1.000000:1.28418518,(Rhizopus_delemar_RA_99_880__RO3G_10880__EIE86169.1:0.15004158,Mucor_circinelloides_f._lusitanicus_CBS_277.49_glycoside_hydrolase_family_16_protein__OAD00426.1:0.12100873)0.000000:0.00001265)0.501000:0.03904059)0.897000:0.15971005,(Verruconis_gallopava__PV09_06173__KIW02351.1:1.04043690,((Cladophialophora_bantiana_CBS_173.52__Z519_11972__KIW87336.1:0.58365231,((Histoplasma_capsulatum_NAm1_predicted_protein__EDN07921.1:0.07892238,(Paracoccidioides_brasiliensis_Pb18__PADG_04328__EEH48244.2:0.16339562,Blastomyces_dermatitidis_ER_3__BDCG_01870__EEQ86750.2:0.01310151)0.901000:0.07741929)0.759000:0.03876543,(Coccidioides_immitis_RS__CIMG_07801__EAS29055.3:0.33527254,Trichophyton_rubrum_CBS_118892__TERG_06114__EGD89878.1:0.12815748)0.774000:0.10253164)0.935000:0.26286416)0.945000:0.28127943,((Scedosporium_apiospermum_Carboxypeptidase_B__KEZ46283.1:0.26007436,(Scedosporium_apiospermum__SAPIO_CDS5389__KEZ42942.1:0.13272617,(Sporothrix_schenckii_1099_18_glycoside_hydrolase__family_16__KJR82377.1:0.11285127,Purpureocillium_lilacinum_Concanavalin_A_like_lectin_glucanase__OAQ89819.1:0.11409352)0.331000:0.10564431)0.738000:0.07197775)0.999000:0.41123027,(((Scedosporium_apiospermum__SAPIO_CDS10523__KEZ39129.1:0.40317958,Verruconis_gallopava__PV09_06963__KIW01791.1:0.23477250)0.258000:0.11625879,((Sporothrix_schenckii_1099_18__SPSK_07584__KJR87881.1:0.25343288,(Sporothrix_schenckii_1099_18_concanavalin_A_like_lectin_glucanase__KJR87240.1:0.28472654,Purpureocillium_lilacinum_xylanase_3__OAQ89393.1:0.22685116)0.791000:0.07212806)0.953000:0.21723290,((Exophiala_oligosperma__PV06_10336__KIW37704.1:0.00000001,Exophiala_oligosperma___variant__KIW37705.1:0.00000001)1.000000:0.57407186,((Aspergillus_fumigatus_Af293_endo_1_3_4__beta_glucanase__putative__EAL91216.1:0.02885193,Aspergillus_lentulus__ALT_7207__GAQ09886.1:0.01261483)0.987000:0.30845234,(Talaromyces_marneffei_ATCC_18224_endo_1_3_4__beta_glucanase__putative__EEA28895.1:0.18099256,((Paracoccidioides_brasiliensis_Pb18__PADG_03375__EEH47277.1:0.03356213,(Histoplasma_capsulatum_NAm1_predicted_protein__EDN03194.1:0.09369842,Blastomyces_dermatitidis_ER_3_endo_1_3_4__beta_glucanase__EEQ90989.1:0.01455803)0.856000:0.06265263)0.869000:0.09516319,(Trichophyton_rubrum_CBS_118892__TERG_01780__EGD85508.1:0.24472373,Coccidioides_immitis_RS_endo_1_3_4__beta_glucanase__EAS34895.3:0.14207156)0.452000:0.07861535)0.894000:0.08509491)0.157000:0.04434483)0.882000:0.14282400)0.800000:0.10561202)0.427000:0.04715834)0.984000:0.39606829,(Cryptococcus_neoformans_var._neoformans_JEC21__CNI00290__AAW45658.2:1.13215036,(Cladophialophora_bantiana_CBS_173.52__Z519_04862__KIW94884.1:0.21560896,(Rhinocladiella_mackenziei_CBS_650.93__Z518_07620__KIX04067.1:0.30678943,(Exophiala_oligosperma__PV06_08070__KIW39459.1:0.11265556,Rhinocladiella_mackenziei_CBS_650.93__Z518_08938__KIX01213.1:0.32832453)0.105000:0.03725029)0.276000:0.02530548)0.779000:0.09840245)0.567000:0.18434113)0.940000:0.28260923)0.498000:0.05377658)0.731000:0.07105883)0.581000:0.04799522)0.972000:0.64136204,(Malassezia_globosa_CBS_7966__MGL_4218__EDP41443.1:1.01078332,(((Cryptococcus_neoformans_var._neoformans_JEC21_cell_wall_organization_and_biogenesis_related_protein__putative__AAW41079.1:0.02414397,Cryptococcus_gattii_CA1873__I314_00310__KIR69205.1:0.00026935)0.997000:0.39050393,(((Talaromyces_marneffei_ATCC_18224_cell_wall_glucanase_Utr2___putative__EEA21790.1:0.22000058,((Candida_albicans_SC5314_Utr2p__AOW28214.1:0.07850308,Candida_tropicalis_MYA_3404_conserved__EER33322.1:0.09374303)1.000000:0.40274835,(Purpureocillium_lilacinum_glycoside_hydrolase__family_16__OAQ93293.1:0.16678645,(Scedosporium_apiospermum__SAPIO_CDS2050__KEZ45261.1:0.31134516,Sporothrix_schenckii_1099_18_cell_wall_glucanase_Utr2__KJR81897.1:0.01682450)0.702000:0.06436028)0.555000:0.08871256)0.859000:0.08601495)0.704000:0.02129453,((Cladophialophora_bantiana_CBS_173.52__Z519_09286__KIW89857.1:0.05327069,(Exophiala_oligosperma__PV06_07843__KIW40666.1:0.02248506,Rhinocladiella_mackenziei_CBS_650.93__Z518_05336__KIX04468.1:0.09527200)0.160000:0.06188340)0.979000:0.16944191,(Trichophyton_rubrum_CBS_118892__TERG_06209__EGD89973.2:0.02107265,(Coccidioides_immitis_RS_cell_wall_glucanase__EAS33538.3:0.08838920,((Aspergillus_fumigatus_Af293_cell_wall_glucanase_Utr2___putative__EAL87409.1:0.01427271,Aspergillus_lentulus_probable_glycosidase_crf2__GAQ07225.1:0.01229561)0.999000:0.32733646,(Paracoccidioides_brasiliensis_Pb18__PADG_04416__EEH48332.2:0.10589944,Blastomyces_dermatitidis_ER_3_murein_transglycosylase__EEQ86609.1:0.13231635)0.819000:0.07987013)0.254000:0.03856570)0.849000:0.05697565)0.798000:0.05982717)0.903000:0.07006914)0.841000:0.04014475,(Verruconis_gallopava__PV09_00193__KIW09272.1:0.27878342,Histoplasma_capsulatum_NAm1_predicted_protein__EDN08037.1:0.13220030)0.000000:0.00000118)0.871000:0.12304721)0.522000:0.04675912,((((Lichtheimia_corymbifera_JMRC_FSU_9682_glycoside_hydrolase_family_16_protein__CDH54156.1:0.14335745,(Rhizopus_delemar_RA_99_880__RO3G_13875__EIE89164.1:0.18585319,(Lichtheimia_corymbifera_JMRC_FSU_9682__RO3G_13095__CDH50984.1:0.29160840,Mucor_circinelloides_f._lusitanicus_CBS_277.49_glycoside_hydrolase_family_16_protein__OAD08573.1:0.37361266)0.587000:0.06671037)0.827000:0.07456372)0.898000:0.11623839,(Lichtheimia_corymbifera_JMRC_FSU_9682_glycoside_hydrolase_family_16_protein__CDH58482.1:0.26695171,(Rhizopus_delemar_RA_99_880__RO3G_13095__EIE88384.1:0.27106817,Mucor_circinelloides_f._lusitanicus_CBS_277.49_glycoside_hydrolase_family_16_protein__OAD02581.1:0.20123684)0.830000:0.08486742)0.736000:0.03285016)0.195000:0.12218611,(Rhizopus_delemar_RA_99_880__RO3G_03340__EIE78636.1:0.11395228,Mucor_circinelloides_f._lusitanicus_CBS_277.49_glycoside_hydrolase_family_16_protein__OAD02228.1:0.34659909)0.961000:0.24188509)0.703000:0.12970426,(Purpureocillium_lilacinum_glycoside_hydrolase_family_16_protein__OAQ92694.1:0.48133737,((Scedosporium_apiospermum__SAPIO_CDS4442__KEZ43534.1:0.37298175,(Sporothrix_schenckii_1099_18_glycosidase_crf1__KJR82514.1:0.19724169,((Purpureocillium_lilacinum_cell_wall_glucanosyltransferase_Mwg1__OAQ89591.1:0.54594672,Purpureocillium_lilacinum_cell_wall_glucanosyltransferase_Mwg1__OAQ92307.1:0.21021447)0.846000:0.10867344,Scedosporium_apiospermum__SAPIO_CDS5437__KEZ42985.1:0.18821678)0.000000:0.00908429)0.499000:0.06131491)0.614000:0.03172970,((((Verruconis_gallopava__PV09_08225__KIW00184.1:0.27679910,((Exophiala_oligosperma__PV06_02990__KIW44529.1:0.14995950,Cladophialophora_bantiana_CBS_173.52__Z519_08984__KIW90340.1:0.20291068)0.996000:0.29413192,(Aspergillus_fumigatus_Af293_cell_wall_glucanase_allergen_F16_like__EAL85716.1:0.01189056,Aspergillus_lentulus_probable_glycosidase_crf1__GAQ03727.1:0.01224137)0.959000:0.08496228)0.187000:0.01232150)0.295000:0.01595442,((Verruconis_gallopava__PV09_03245__KIW06074.1:0.31742292,Sporothrix_schenckii_1099_18_glycosidase_crf1__KJR82146.1:0.28839600)0.845000:0.08316255,(Talaromyces_marneffei_ATCC_18224_conserved__EEA25659.1:0.28926660,(Talaromyces_marneffei_ATCC_18224_extracellular_cell_wall_glucanase_Crf1_allergen_Asp_F9__EEA25529.1:0.12737065,(Aspergillus_fumigatus_Af293_extracellular_cell_wall_glucanase_Crf1_allergen_Asp_F9__EAL90947.1:0.00000094,Aspergillus_lentulus_probable_glycosidase_crf1__GAQ10363.1:0.04878356)0.955000:0.13436765)0.943000:0.11867064)0.000000:0.00001740)0.812000:0.02774926)0.978000:0.10012442,(((Sporothrix_schenckii_1099_18__SPSK_02369__KJR86076.1:0.06244097,(Scedosporium_apiospermum__SAPIO_CDS10135__KEZ39419.1:0.11408841,Purpureocillium_lilacinum_glycosyl_hydrolase_family_16__OAQ60099.1:0.14457071)0.986000:0.19465028)0.998000:0.25191973,((Exophiala_oligosperma__PV06_06251__KIW42734.1:0.14209066,(Cladophialophora_bantiana_CBS_173.52__Z519_02033__KIW96642.1:0.18037679,Rhinocladiella_mackenziei_CBS_650.93__Z518_04996__KIX07020.1:0.03938524)0.803000:0.04925935)0.941000:0.10818337,((Histoplasma_capsulatum_NAm1_conserved__EDN05946.1:0.05326419,(Paracoccidioides_brasiliensis_Pb18__PADG_06864__EEH50785.2:0.06821806,Blastomyces_dermatitidis_ER_3_murein_transglycosylase__EEQ89986.1:0.03677581)0.877000:0.05400721)0.914000:0.10243228,(Verruconis_gallopava__PV09_01212__KIW08294.1:0.21260665,((Coccidioides_immitis_RS_cell_wall_glucanase__EAS28087.3:0.15225053,Trichophyton_rubrum_CBS_118892__TERG_08459__EGD92242.1:0.19172444)0.901000:0.11018007,(Talaromyces_marneffei_ATCC_18224_cell_wall_glucanase__putative__EEA24804.1:0.31907504,(Aspergillus_fumigatus_Af293_cell_wall_glucanase__putative__EAL92657.2:0.02452306,Aspergillus_lentulus_probable_glycosidase_crf1__GAQ04516.1:0.00000252)0.901000:0.15944378)0.068000:0.07727014)0.641000:0.04050649)0.790000:0.04312836)0.414000:0.04998362)0.838000:0.05981680)0.797000:0.03940613,(Coccidioides_immitis_RS_cell_wall_glucanase__EAS35748.3:0.39691692,((Histoplasma_capsulatum_NAm1_predicted_protein__EDN10032.1:0.05529425,Blastomyces_dermatitidis_ER_3_cell_wall_glucanase__EEQ88277.2:0.13787715)0.997000:0.29170914,((Candida_albicans_SC5314_Crh12p__AOW29885.1:0.10195140,Candida_tropicalis_MYA_3404_predicted_protein__EER30311.1:0.10771249)0.999000:0.37263075,(Candida_albicans_SC5314_transglycosylase__AOW29056.1:0.16371975,Candida_tropicalis_MYA_3404__CTRG_00263__EER35524.1:0.01488030)0.750000:0.09335563)0.975000:0.25515713)0.694000:0.04330476)0.721000:0.04506239)0.615000:0.00903909)0.905000:0.07888261,(Talaromyces_marneffei_ATCC_18224_cell_wall_glucanase__putative__EEA26108.1:0.22124931,(((Scedosporium_apiospermum_Glycosyl_hydrolase_family_16__KEZ44587.1:0.09899577,Purpureocillium_lilacinum_extracellular_cell_wall_glucanase_Crf1__OAQ91223.1:0.26724718)0.830000:0.10945518,(Verruconis_gallopava__PV09_05699__KIW03047.1:0.12707414,(Scedosporium_apiospermum__SAPIO_CDS8087__KEZ40768.1:0.25178975,Sporothrix_schenckii_1099_18_cell_wall_glucanase__KJR84872.1:0.16912361)0.879000:0.08470601)0.165000:0.02991900)0.776000:0.03369463,(((Aspergillus_fumigatus_Af293_cell_wall_glucanase__putative__EAL88702.1:0.00000066,Aspergillus_lentulus_probable_glycosidase_crf1__GAQ03296.1:0.01220481)0.952000:0.10117991,(Histoplasma_capsulatum_NAm1_predicted_protein__EDN10126.1:0.11993872,(Paracoccidioides_brasiliensis_Pb18__PADG_03691__EEH47607.2:0.16263237,(Blastomyces_dermatitidis_ER_3_murein_transglycosylase__variant_1__EEQ92526.1:0.00000001,(Blastomyces_dermatitidis_ER_3_murein_transglycosylase__OAT02510.1:0.00000001,Blastomyces_dermatitidis_ER_3_murein_transglycosylase__variant_2__OAT02511.1:0.00000001)0.000000:0.00000001)0.860000:0.05535477)0.816000:0.04694460)0.905000:0.08470710)0.835000:0.04699125,(Trichophyton_rubrum_CBS_118892__TERG_03052__EGD86795.2:0.25798605,(Cladophialophora_bantiana_CBS_173.52__Z519_04806__KIW94828.1:0.05032471,(Exophiala_oligosperma__PV06_06842__KIW41269.1:0.03088105,Rhinocladiella_mackenziei_CBS_650.93__Z518_07562__KIX04009.1:0.06026796)0.427000:0.03521729)0.934000:0.13376717)0.739000:0.03720809)0.866000:0.04426038)0.828000:0.04439328)0.728000:0.03069796)0.868000:0.10867517)0.753000:0.13774673)0.980000:0.27867418)0.849000:0.12753573)0.778000:0.18719942)0.809000:0.25774309)0.893000:0.47915794)0.997000:1.10711170)0.694000:0.09847747)0.958000:0.25461406);
