# Supplementary material for: Diversity of Cell Wall Related Proteins in Human Pathogenic Fungi
Source: J Fungi (Basel). 2017 Dec 29;4(1):6. doi: 10.3390/jof4010006 (PMC5872309; doi:10.3390/jof4010006)
Supplement: Supplementary file 1 [file jof-04-00006-s001.zip › jof-252817-final-supplementary materials/Dataset S2_tree_and_itol_dataset/GH16._dataset.txt]

DATASET_DOMAINS
#Protein domain datasets are visualized as schematic representations of proteins, with a protein backbone and various shapes depicting the locations of individual domains

#lines starting with a hash are comments and ignored during parsing

#=================================================================#
#MANDATORY SETTINGS                        #
#=================================================================#
#select the separator which is used to delimit the data below (TAB,SPACE or COMMA).This separator must be used throughout this file (except in the SEPARATOR line, which uses space).
#SEPARATOR TAB
#SEPARATOR SPACE
SEPARATOR COMMA

#label is used in the legend table (can be changed later)
DATASET_LABEL,label1

#dataset color (can be changed later)
COLOR,#ff0000
DATA
Aspergillus_lentulus_endo_1_3_4__beta_glucanase_ARB_04519__GAQ11262.1,354,HH|64|151|#1f78b4|Glyco_hydro_16
Exophiala_oligosperma__PV06_07843__KIW40666.1,453,HH|92|265|#1f78b4|Glyco_hydro_16
Trichophyton_rubrum_CBS_118892__TERG_03052__EGD86795.2,195,HH|59|160|#1f78b4|Glyco_hydro_16
Rhinocladiella_mackenziei_CBS_650.93__Z518_09125__KIX01399.1,493,HH|58|140|#1f78b4|Glyco_hydro_16
Coccidioides_immitis_RS_endo_1_3_4__beta_glucanase__EAS31087.3,331,HH|81|155|#1f78b4|Glyco_hydro_16
Cryptococcus_gattii_CA1873_endo_1_3_4__beta_glucanase__KIR67641.1,459,HH|183|294|#1f78b4|Glyco_hydro_16
Rhizopus_delemar_RA_99_880__RO3G_03881__EIE79176.1,246,HH|5|83|#1f78b4|Glyco_hydro_16
Blastomyces_dermatitidis_ER_3_endo_1_3_4__beta_glucanase__EEQ86361.1,533,HH|71|151|#1f78b4|Glyco_hydro_16
Cladophialophora_bantiana_CBS_173.52__Z519_00260__KIW98599.1,474,HH|65|150|#1f78b4|Glyco_hydro_16
Histoplasma_capsulatum_NAm1_predicted_protein__EDN08037.1,404,HH|98|268|#1f78b4|Glyco_hydro_16
Purpureocillium_lilacinum_glycoside_hydrolase_family_16__OAQ94113.1,390,HH|216|319|#1f78b4|Glyco_hydro_16
Histoplasma_capsulatum_NAm1_predicted_protein__EDN08296.1,485,HH|67|150|#1f78b4|Glyco_hydro_16
Paracoccidioides_brasiliensis_Pb18__PADG_04416__EEH48332.2,441,HH|96|268|#1f78b4|Glyco_hydro_16
Purpureocillium_lilacinum_secreted_glucosidase__OAQ85511.1,469,HH|212|341|#1f78b4|Glyco_hydro_16
Coccidioides_immitis_RS__CIMG_07801__EAS29055.3,359,HH|129|272|#1f78b4|Glyco_hydro_16
Exophiala_oligosperma__PV06_08070__KIW39459.1,603,HH|391|546|#1f78b4|Glyco_hydro_16
Sporothrix_schenckii_1099_18_glycosidase_crf1__KJR82146.1,271,HH|53|223|#1f78b4|Glyco_hydro_16
Purpureocillium_lilacinum_endo_1_3_4__beta_glucanase__OAQ91243.1,507,HH|90|156|#1f78b4|Glyco_hydro_16
Coccidioides_immitis_RS_beta_glucan_synthesis_associated_protein_KRE6__EAS34397.3,651,HV|144|641|#b2df8a|SKN1
Lichtheimia_corymbifera_JMRC_FSU_9682_glycoside_hydrolase_family_16_protein__CDH58482.1,287,HH|99|253|#1f78b4|Glyco_hydro_16
Verruconis_gallopava__PV09_03954__KIW04763.1,301,HH|98|250|#1f78b4|Glyco_hydro_16
Mucor_circinelloides_f._lusitanicus_CBS_277.49_glycoside_hydrolase_family_16_protein__OAD00426.1,295,HH|80|239|#1f78b4|Glyco_hydro_16
Purpureocillium_lilacinum_glycoside_hydrolase_family_16__OAQ85714.1,385,HH|146|225|#1f78b4|Glyco_hydro_16
Rhinocladiella_mackenziei_CBS_650.93__Z518_00323__KIX09244.1,1055,HH|86|273|#1f78b4|Glyco_hydro_16,EL|604|971|#33a02c|Acyl_transf_3
Rhinocladiella_mackenziei_CBS_650.93__Z518_05336__KIX04468.1,452,HH|96|268|#1f78b4|Glyco_hydro_16
Cladophialophora_bantiana_CBS_173.52__Z519_09062__KIW90417.1,327,HH|119|274|#1f78b4|Glyco_hydro_16
Cryptococcus_neoformans_var._neoformans_JEC21__CNI00290__AAW45658.2,425,HH|201|360|#1f78b4|Glyco_hydro_16
Trichophyton_rubrum_CBS_118892__TERG_06209__EGD89973.2,276,HH|25|94|#1f78b4|Glyco_hydro_16
Cladophialophora_bantiana_CBS_173.52__Z519_07282__KIW92298.1,552,HH|58|147|#1f78b4|Glyco_hydro_16
Exophiala_oligosperma__PV06_06842__KIW41269.1,534,HH|67|225|#1f78b4|Glyco_hydro_16
Purpureocillium_lilacinum_Concanavalin_A_like_lectin_glucanase__OAQ89819.1,347,HH|108|234|#1f78b4|Glyco_hydro_16
Aspergillus_fumigatus_Af293_endo_1_3_4__beta_glucanase__putative__EAL86076.1,396,HH|142|232|#1f78b4|Glyco_hydro_16
Aspergillus_fumigatus_Af293_GPI_anchored_endo_1_3_4__beta_glucanase__putative__EAL93731.1,661,HH|88|167|#1f78b4|Glyco_hydro_16
Verruconis_gallopava__PV09_06742__KIW01899.1,297,HH|23|117|#1f78b4|Glyco_hydro_16
Exophiala_oligosperma__PV06_08907__KIW39096.1,474,HH|52|149|#1f78b4|Glyco_hydro_16
Cladophialophora_bantiana_CBS_173.52__Z519_08984__KIW90340.1,838,HH|74|232|#1f78b4|Glyco_hydro_16,HH|288|331|#e31a1c|LysM,HH|494|537|#e31a1c|LysM
Aspergillus_lentulus_probable_glycosidase_crf1__GAQ04516.1,368,HH|55|222|#1f78b4|Glyco_hydro_16
Coccidioides_immitis_RS_endo_1_3_4__beta_glucanase__EAS33820.3,502,HH|68|149|#1f78b4|Glyco_hydro_16
Scedosporium_apiospermum_Carboxypeptidase_B__KEZ46283.1,716,RE|126|410|#fb9a99|Peptidase_M14,HH|459|602|#1f78b4|Glyco_hydro_16
Rhinocladiella_mackenziei_CBS_650.93__Z518_04517__KIX06541.1,338,HH|138|285|#1f78b4|Glyco_hydro_16
Verruconis_gallopava__PV09_06173__KIW02351.1,328,HH|60|225|#1f78b4|Glyco_hydro_16
Sporothrix_schenckii_1099_18__SPSK_02566__KJR86639.1,380,HH|118|218|#1f78b4|Glyco_hydro_16
Rhizopus_delemar_RA_99_880__RO3G_10880__EIE86169.1,225,HH|14|181|#1f78b4|Glyco_hydro_16
Cladophialophora_bantiana_CBS_173.52__Z519_04358__KIW94382.1,457,HH|181|356|#1f78b4|Glyco_hydro_16
Aspergillus_lentulus_probable_endo_1_3_4__beta_glucanase_NFIA_089530__GAQ06340.1,664,HH|88|167|#1f78b4|Glyco_hydro_16
Blastomyces_dermatitidis_ER_3_murein_transglycosylase__OAT02510.1,436,HH|70|222|#1f78b4|Glyco_hydro_16
Cladophialophora_bantiana_CBS_173.52__Z519_01310__KIW97726.1,642,EL|411|469|#ff7f00|PAN_1
Purpureocillium_lilacinum_extracellular_cell_wall_glucanase_Crf1__OAQ91223.1,390,HH|70|228|#1f78b4|Glyco_hydro_16
Paracoccidioides_brasiliensis_Pb18__PADG_07170__EEH42350.2,675,HV|147|630|#b2df8a|SKN1
Purpureocillium_lilacinum_glycoside_hydrolase__family_16__OAQ93293.1,457,HH|96|265|#1f78b4|Glyco_hydro_16
Cryptococcus_neoformans_var._neoformans_JEC21_endo_1_3_4__beta_glucanase__putative__AAW42432.1,458,HH|175|293|#1f78b4|Glyco_hydro_16
Scedosporium_apiospermum_Beta_glucanase__KEZ38863.1,285,HH|63|275|#1f78b4|Glyco_hydro_16
Cladophialophora_bantiana_CBS_173.52__Z519_04806__KIW94828.1,483,HH|63|225|#1f78b4|Glyco_hydro_16
Sporothrix_schenckii_1099_18__SPSK_02369__KJR86076.1,615,HH|64|228|#1f78b4|Glyco_hydro_16
Scedosporium_apiospermum__SAPIO_CDS8087__KEZ40768.1,692,HH|398|557|#1f78b4|Glyco_hydro_16
Cladophialophora_bantiana_CBS_173.52__Z519_00990__KIW99327.1,370,HH|92|157|#1f78b4|Glyco_hydro_16
Aspergillus_fumigatus_Af293_endo_1_3_4__beta_glucanase__putative__EAL89290.1,289,HH|65|267|#1f78b4|Glyco_hydro_16
Rhizopus_delemar_RA_99_880__RO3G_15439__EIE90728.1,319,HH|74|150|#1f78b4|Glyco_hydro_16
Purpureocillium_lilacinum_glycoside_hydrolase_family_16__OAQ95002.1,620,HH|61|134|#1f78b4|Glyco_hydro_16,HH|358|439|#6a3d9a|WSC
Mucor_circinelloides_f._lusitanicus_CBS_277.49_glycoside_hydrolase_family_16_protein__OAD02581.1,314,HH|121|285|#1f78b4|Glyco_hydro_16
Candida_tropicalis_MYA_3404__CTRG_00263__EER35524.1,479,HH|51|219|#1f78b4|Glyco_hydro_16
Paracoccidioides_brasiliensis_Pb18__PADG_03691__EEH47607.2,438,HH|76|222|#1f78b4|Glyco_hydro_16
Histoplasma_capsulatum_NAm1_predicted_protein__EDN10126.1,385,HH|67|215|#1f78b4|Glyco_hydro_16
Malassezia_globosa_CBS_7966__MGL_2744__EDP43148.1,348,HH|62|148|#1f78b4|Glyco_hydro_16
Purpureocillium_lilacinum_glycosyl_hydrolase_family_16__OAQ60099.1,508,HH|56|222|#1f78b4|Glyco_hydro_16
Aspergillus_lentulus_probable_glycosidase_crf1__GAQ10363.1,397,HH|58|222|#1f78b4|Glyco_hydro_16
Sporothrix_schenckii_1099_18__SPSK_02459__KJR86079.1,512,HH|264|425|#1f78b4|Glyco_hydro_16
Trichophyton_rubrum_CBS_118892__TERG_06189__EGD89953.1,463,HH|67|148|#1f78b4|Glyco_hydro_16
Aspergillus_lentulus_probable_glycosidase_crf2__GAQ07225.1,449,HH|100|272|#1f78b4|Glyco_hydro_16
Scedosporium_apiospermum_Glycosyl_hydrolase_family_16__KEZ44587.1,376,HH|65|220|#1f78b4|Glyco_hydro_16
Talaromyces_marneffei_ATCC_18224_conserved__EEA25659.1,374,HH|62|227|#1f78b4|Glyco_hydro_16
Scedosporium_apiospermum__SAPIO_CDS5389__KEZ42942.1,408,HH|99|252|#1f78b4|Glyco_hydro_16
Aspergillus_lentulus_probable_glycosidase_crf1__GAQ03296.1,405,HH|64|220|#1f78b4|Glyco_hydro_16
Aspergillus_lentulus_probable_glycosidase_C21B10.07__GAQ08446.1,386,HH|134|219|#1f78b4|Glyco_hydro_16
Aspergillus_fumigatus_Af293_cell_wall_glucanase_Utr2___putative__EAL87409.1,449,HH|100|272|#1f78b4|Glyco_hydro_16
Rhinocladiella_mackenziei_CBS_650.93__Z518_06338__KIX05466.1,659,HV|155|650|#b2df8a|SKN1
Verruconis_gallopava__PV09_01212__KIW08294.1,381,HH|57|225|#1f78b4|Glyco_hydro_16
Rhizopus_delemar_RA_99_880__RO3G_13095__EIE88384.1,275,HH|94|246|#1f78b4|Glyco_hydro_16
Mucor_circinelloides_f._lusitanicus_CBS_277.49_glycoside_hydrolase_family_16_protein__OAD01513.1,319,HH|69|155|#1f78b4|Glyco_hydro_16
Candida_tropicalis_MYA_3404_conserved__EER33322.1,472,HH|95|267|#1f78b4|Glyco_hydro_16
Coccidioides_immitis_RS_cell_wall_glucanase__EAS33538.3,444,HH|97|268|#1f78b4|Glyco_hydro_16
Malassezia_globosa_CBS_7966__MGL_0162__EDP45173.1,993,HV|341|919|#b2df8a|SKN1
Scedosporium_apiospermum__SAPIO_CDS2587__KEZ45147.1,762,HH|83|143|#1f78b4|Glyco_hydro_16
Aspergillus_fumigatus_Af293_cell_wall_glucanase__putative__EAL92657.2,368,HH|55|222|#1f78b4|Glyco_hydro_16
Talaromyces_marneffei_ATCC_18224_GPI_anchored_endo_1_3_4__beta_glucanase__putative__EEA27359.1,659,HH|56|160|#1f78b4|Glyco_hydro_16
Exophiala_oligosperma__PV06_06510__KIW40898.1,448,HH|175|347|#1f78b4|Glyco_hydro_16
Purpureocillium_lilacinum_cell_wall_glucanosyltransferase_Mwg1__OAQ92307.1,401,HH|64|224|#1f78b4|Glyco_hydro_16
Exophiala_oligosperma__PV06_06251__KIW42734.1,426,HH|56|224|#1f78b4|Glyco_hydro_16
Scedosporium_apiospermum__SAPIO_CDS1243__KEZ45876.1,467,HH|219|356|#1f78b4|Glyco_hydro_16
Talaromyces_marneffei_ATCC_18224_gram_negative_bacteria_binding_protein__putative__EEA21170.1,468,HH|185|352|#1f78b4|Glyco_hydro_16
Cryptococcus_gattii_CA1873_glucosidase__KIR57644.1,631,HV|100|623|#b2df8a|SKN1
Cladophialophora_bantiana_CBS_173.52__Z519_04862__KIW94884.1,309,HH|108|272|#1f78b4|Glyco_hydro_16
Cladophialophora_bantiana_CBS_173.52__Z519_09286__KIW89857.1,371,HH|11|184|#1f78b4|Glyco_hydro_16
Mucor_circinelloides_f._lusitanicus_CBS_277.49_glycoside_hydrolase_family_16_protein__OAD02228.1,267,HH|66|239|#1f78b4|Glyco_hydro_16
Cryptococcus_gattii_CA1873_endo_1_3_4__beta_glucanase__KIR57832.1,390,HH|67|156|#1f78b4|Glyco_hydro_16
Scedosporium_apiospermum__SAPIO_CDS4442__KEZ43534.1,404,HH|81|243|#1f78b4|Glyco_hydro_16
Lichtheimia_corymbifera_JMRC_FSU_9682_glycoside_hydrolase_family_16_protein__CDH60041.1,411,HH|99|264|#1f78b4|Glyco_hydro_16
Verruconis_gallopava__PV09_08225__KIW00184.1,403,HH|65|227|#1f78b4|Glyco_hydro_16
Candida_tropicalis_MYA_3404_predicted_protein__EER30311.1,565,HH|74|239|#1f78b4|Glyco_hydro_16
Lichtheimia_corymbifera_JMRC_FSU_9682_glycoside_hydrolase_family_16_protein__CDH49183.1,352,HH|96|246|#1f78b4|Glyco_hydro_16
Rhinocladiella_mackenziei_CBS_650.93__Z518_08938__KIX01213.1,287,HH|114|234|#1f78b4|Glyco_hydro_16
Malassezia_globosa_CBS_7966__MGL_0376__EDP45387.1,628,HV|110|620|#b2df8a|SKN1
Malassezia_globosa_CBS_7966__MGL_3357__EDP42108.1,858,HV|321|846|#b2df8a|SKN1
Cryptococcus_neoformans_var._neoformans_JEC21__CNH03820__AAW45279.2,343,HH|33|121|#1f78b4|Glyco_hydro_16
Cryptococcus_neoformans_var._neoformans_JEC21_conserved__AAW43216.1,607,HV|85|599|#b2df8a|SKN1
Exophiala_oligosperma__PV06_09816__KIW37831.1,421,HH|133|206|#1f78b4|Glyco_hydro_16
Coccidioides_immitis_RS_glycosyl_hydrolase__EAS29091.3,451,HH|185|339|#1f78b4|Glyco_hydro_16
Exophiala_oligosperma__PV06_08456__KIW39884.1,653,HV|149|644|#b2df8a|SKN1
Aspergillus_fumigatus_Af293_cell_wall_glucanase__putative__EAL88702.1,456,HH|64|220|#1f78b4|Glyco_hydro_16
Aspergillus_lentulus_probable_glycosidase_C21B10.07__GAQ08834.1,396,HH|138|232|#1f78b4|Glyco_hydro_16
Exophiala_oligosperma___variant__KIW37705.1,353,HH|115|279|#1f78b4|Glyco_hydro_16
Aspergillus_fumigatus_Af293_glycoside_hydrolase__putative__EBA27426.1,248,HH|66|173|#1f78b4|Glyco_hydro_16
Verruconis_gallopava__PV09_06963__KIW01791.1,320,HH|80|221|#1f78b4|Glyco_hydro_16
Cladophialophora_bantiana_CBS_173.52__Z519_01894__KIW98310.1,332,HH|83|159|#1f78b4|Glyco_hydro_16
Scedosporium_apiospermum__SAPIO_CDS10135__KEZ39419.1,596,HH|60|227|#1f78b4|Glyco_hydro_16
Trichophyton_rubrum_CBS_118892__TERG_03740__EGD87491.2,728,HV|213|694|#b2df8a|SKN1
Verruconis_gallopava__PV09_06700__KIW01851.1,733,HH|79|143|#1f78b4|Glyco_hydro_16
Rhizopus_delemar_RA_99_880__RO3G_03340__EIE78636.1,213,HH|88|207|#1f78b4|Glyco_hydro_16
Talaromyces_marneffei_ATCC_18224_conserved__EEA26568.1,341,HH|76|152|#1f78b4|Glyco_hydro_16
Cladophialophora_bantiana_CBS_173.52__Z519_02033__KIW96642.1,424,HH|57|224|#1f78b4|Glyco_hydro_16,HV|281|326|#fdbf6f|Mid2
Sporothrix_schenckii_1099_18_glycoside_hydrolase__KJR86497.1,284,HH|92|232|#1f78b4|Glyco_hydro_16
Purpureocillium_lilacinum_xylanase_3__OAQ89393.1,414,HH|131|326|#1f78b4|Glyco_hydro_16
Purpureocillium_lilacinum_cell_wall_glucanosyltransferase_Mwg1__OAQ89591.1,283,HH|59|227|#1f78b4|Glyco_hydro_16
Exophiala_oligosperma__PV06_01147__KIW48575.1,849,HH|589|742|#1f78b4|Glyco_hydro_16
Aspergillus_fumigatus_Af293_extracellular_cell_wall_glucanase_Crf1_allergen_Asp_F9__EAL90947.1,400,HH|57|222|#1f78b4|Glyco_hydro_16
Lichtheimia_corymbifera_JMRC_FSU_9682_glycoside_hydrolase_family_16_protein__CDH54156.1,270,HH|73|241|#1f78b4|Glyco_hydro_16
Verruconis_gallopava__PV09_00193__KIW09272.1,437,HH|95|267|#1f78b4|Glyco_hydro_16
Paracoccidioides_brasiliensis_Pb18__PADG_06864__EEH50785.2,372,HH|63|229|#1f78b4|Glyco_hydro_16
Sporothrix_schenckii_1099_18_endo_1_3_4__beta_glucanase__KJR84918.1,289,HH|70|278|#1f78b4|Glyco_hydro_16
Sporothrix_schenckii_1099_18_concanavalin_A_like_lectin_glucanase__KJR87240.1,509,HH|174|347|#1f78b4|Glyco_hydro_16,RE|470|498|#cab2d6|CBM_1
Blastomyces_dermatitidis_ER_3_murein_transglycosylase__EEQ89986.1,366,HH|58|225|#1f78b4|Glyco_hydro_16
Talaromyces_marneffei_ATCC_18224_endo_1_3_4__beta_glucanase__putative__EEA21546.1,312,HH|79|144|#1f78b4|Glyco_hydro_16
Histoplasma_capsulatum_NAm1_predicted_protein__EDN10032.1,374,HH|58|218|#1f78b4|Glyco_hydro_16
Aspergillus_lentulus_beta_1_3_glucan_binding_protein__GAQ09479.1,370,HH|226|352|#1f78b4|Glyco_hydro_16
Scedosporium_apiospermum__SAPIO_CDS2050__KEZ45261.1,439,HH|97|270|#1f78b4|Glyco_hydro_16
Scedosporium_apiospermum__SAPIO_CDS7196__KEZ41128.1,656,HH|70|131|#1f78b4|Glyco_hydro_16
Aspergillus_fumigatus_Af293_cell_wall_glucanase_allergen_F16_like__EAL85716.1,362,HH|46|212|#1f78b4|Glyco_hydro_16
Histoplasma_capsulatum_NAm1_predicted_protein__EDN07921.1,210,HH|5|120|#1f78b4|Glyco_hydro_16
Rhizopus_delemar_RA_99_880__RO3G_10195__EIE85485.1,319,HH|68|154|#1f78b4|Glyco_hydro_16
Candida_albicans_SC5314_transglycosylase__AOW29056.1,459,HH|53|219|#1f78b4|Glyco_hydro_16
Talaromyces_marneffei_ATCC_18224_endo_1_3_4__beta_glucanase__putative__EEA24114.1,384,HH|131|223|#1f78b4|Glyco_hydro_16
Trichophyton_rubrum_CBS_118892__TERG_06114__EGD89878.1,364,HH|110|269|#1f78b4|Glyco_hydro_16
Blastomyces_dermatitidis_ER_3_murein_transglycosylase__variant_2__OAT02511.1,375,HH|70|222|#1f78b4|Glyco_hydro_16
Rhinocladiella_mackenziei_CBS_650.93__Z518_04996__KIX07020.1,424,HH|59|225|#1f78b4|Glyco_hydro_16
Talaromyces_marneffei_ATCC_18224_cell_wall_glucanase__putative__EEA24804.1,366,HH|58|225|#1f78b4|Glyco_hydro_16
Sporothrix_schenckii_1099_18_endo_1_3_4__beta_glucanase__KJR84723.1,296,HH|87|286|#1f78b4|Glyco_hydro_16
Rhinocladiella_mackenziei_CBS_650.93__Z518_07562__KIX04009.1,574,HH|65|224|#1f78b4|Glyco_hydro_16
Exophiala_oligosperma__PV06_09198__KIW39428.1,645,HH|389|554|#1f78b4|Glyco_hydro_16
Exophiala_oligosperma__PV06_05774__KIW42209.1,509,HH|57|139|#1f78b4|Glyco_hydro_16
Rhinocladiella_mackenziei_CBS_650.93__Z518_00913__KIX09832.1,368,HH|90|156|#1f78b4|Glyco_hydro_16
Sporothrix_schenckii_1099_18_glycosidase_crf1__KJR82514.1,397,HH|65|225|#1f78b4|Glyco_hydro_16
Aspergillus_lentulus_probable_glycosidase_crf1__GAQ03727.1,362,HH|45|212|#1f78b4|Glyco_hydro_16
Malassezia_globosa_CBS_7966__MGL_4218__EDP41443.1,588,HH|33|180|#1f78b4|Glyco_hydro_16
Verruconis_gallopava__PV09_03245__KIW06074.1,346,HH|57|226|#1f78b4|Glyco_hydro_16
Aspergillus_fumigatus_Af293_endo_1_3_4__beta_glucanase__putative__EAL89457.1,383,HH|129|216|#1f78b4|Glyco_hydro_16
Candida_albicans_SC5314_Skn1p__AOW28590.1,747,HV|238|736|#b2df8a|SKN1
Cryptococcus_neoformans_var._neoformans_JEC21__CNL03820__AAW46729.2,343,HH|33|121|#1f78b4|Glyco_hydro_16
Talaromyces_marneffei_ATCC_18224_extracellular_cell_wall_glucanase_Crf1_allergen_Asp_F9__EEA25529.1,416,HH|54|221|#1f78b4|Glyco_hydro_16
Sporothrix_schenckii_1099_18__SPSK_09522__KJR84397.1,352,HH|71|150|#1f78b4|Glyco_hydro_16
Sporothrix_schenckii_1099_18_cell_wall_glucanase__KJR84872.1,388,HH|65|231|#1f78b4|Glyco_hydro_16
Cryptococcus_neoformans_var._neoformans_JEC21_glucosidase__putative__AAW44199.2,890,HV|363|879|#b2df8a|SKN1
Talaromyces_marneffei_ATCC_18224_endo_1_3_4__beta_glucanase__putative__EEA20189.1,368,HH|148|352|#1f78b4|Glyco_hydro_16
Blastomyces_dermatitidis_ER_3_murein_transglycosylase__EEQ86609.1,454,HH|99|269|#1f78b4|Glyco_hydro_16
Candida_tropicalis_MYA_3404__CTRG_05265__EER30813.1,507,HV|35|498|#b2df8a|SKN1
Talaromyces_marneffei_ATCC_18224_cell_wall_glucanase_Utr2___putative__EEA21790.1,431,HH|94|267|#1f78b4|Glyco_hydro_16
Blastomyces_dermatitidis_ER_3_endo_1_3_4__beta_glucanase__EEQ90033.2,324,HH|75|153|#1f78b4|Glyco_hydro_16
Exophiala_oligosperma__PV06_05287__KIW44265.1,370,HH|90|157|#1f78b4|Glyco_hydro_16
Sporothrix_schenckii_1099_18_carbohydrate_binding_protein_family_6_protein__KJR82446.1,335,HH|94|301|#1f78b4|Glyco_hydro_16
Cryptococcus_neoformans_var._neoformans_JEC21_conserved__AAW43249.1,596,HV|72|588|#b2df8a|SKN1
Rhizopus_delemar_RA_99_880__RO3G_13875__EIE89164.1,288,HH|99|249|#1f78b4|Glyco_hydro_16
Aspergillus_lentulus_endo_1_3_1_4_beta_glycanase_ExsH__GAQ05026.1,289,HH|65|278|#1f78b4|Glyco_hydro_16
Rhizopus_delemar_RA_99_880__RO3G_05999__EIE81294.1,397,HH|160|315|#1f78b4|Glyco_hydro_16
Aspergillus_lentulus_beta_glucan_synthesis_associated_protein_KRE6__GAQ06571.1,669,HV|159|656|#b2df8a|SKN1
Trichophyton_rubrum_CBS_118892__TERG_08459__EGD92242.1,370,HH|63|228|#1f78b4|Glyco_hydro_16
Lichtheimia_corymbifera_JMRC_FSU_9682__RO3G_13095__CDH50984.1,269,HH|41|99|#1f78b4|Glyco_hydro_16,HH|100|158|#1f78b4|Glyco_hydro_16
Histoplasma_capsulatum_NAm1_conserved__EDN05946.1,366,HH|57|224|#1f78b4|Glyco_hydro_16
Coccidioides_immitis_RS_cell_wall_glucanase__EAS35748.3,422,HH|62|219|#1f78b4|Glyco_hydro_16
Scedosporium_apiospermum_Beta_1_3_glucan_binding_protein__KEZ39434.1,501,HH|251|391|#1f78b4|Glyco_hydro_16
Scedosporium_apiospermum_Galactan_endo_beta_1_3_galactanase__KEZ39187.1,242,HH|57|148|#1f78b4|Glyco_hydro_16
Scedosporium_apiospermum__SAPIO_CDS5437__KEZ42985.1,378,HH|60|224|#1f78b4|Glyco_hydro_16
Sporothrix_schenckii_1099_18__SPSK_07584__KJR87881.1,434,HH|159|333|#1f78b4|Glyco_hydro_16
Histoplasma_capsulatum_NAm1_predicted_protein__EDN07388.1,658,HV|174|625|#b2df8a|SKN1
Exophiala_oligosperma__PV06_02990__KIW44529.1,808,HH|65|229|#1f78b4|Glyco_hydro_16,HH|284|327|#e31a1c|LysM,HH|479|522|#e31a1c|LysM
Talaromyces_marneffei_ATCC_18224_cell_wall_glucanase__putative__EEA26108.1,377,HH|54|222|#1f78b4|Glyco_hydro_16
Blastomyces_dermatitidis_ER_3_endo_1_3_4__beta_glucanase__EEQ89257.2,370,HH|123|185|#1f78b4|Glyco_hydro_16
Cryptococcus_gattii_CA1873_glucosidase__KIR60305.1,602,HV|75|594|#b2df8a|SKN1
Mucor_circinelloides_f._lusitanicus_CBS_277.49_glycoside_hydrolase_family_16_protein__OAC97750.1,331,HH|42|212|#1f78b4|Glyco_hydro_16
Cryptococcus_gattii_CA1873_glucosidase__KIR60302.1,596,HV|71|588|#b2df8a|SKN1
Aspergillus_fumigatus_Af293_beta_1_6_glucan_synthetase_Kre6___putative__EAL93481.1,669,HV|159|656|#b2df8a|SKN1
Blastomyces_dermatitidis_ER_3_murein_transglycosylase__variant_1__EEQ92526.1,408,HH|70|222|#1f78b4|Glyco_hydro_16
Sporothrix_schenckii_1099_18_cell_wall_glucanase_Utr2__KJR81897.1,464,HH|97|270|#1f78b4|Glyco_hydro_16
Talaromyces_marneffei_ATCC_18224_gram_negative_bacteria_binding_protein__putative__EEA23630.1,457,HH|192|341|#1f78b4|Glyco_hydro_16
Cladophialophora_bantiana_CBS_173.52__Z519_05467__KIW94151.1,416,HH|151|329|#1f78b4|Glyco_hydro_16
Purpureocillium_lilacinum_glycoside_hydrolase_family_16_protein__OAQ92694.1,345,HH|75|233|#1f78b4|Glyco_hydro_16
Cryptococcus_gattii_CA1873__I314_01100__KIR68677.1,488,HH|213|276|#1f78b4|Glyco_hydro_16
Verruconis_gallopava__PV09_01424__KIW07452.1,379,HH|71|140|#1f78b4|Glyco_hydro_16
Mucor_circinelloides_f._lusitanicus_CBS_277.49_glycoside_hydrolase_family_16_protein__OAD08573.1,289,HH|94|263|#1f78b4|Glyco_hydro_16
Exophiala_oligosperma__PV06_10336__KIW37704.1,369,HH|117|279|#1f78b4|Glyco_hydro_16
Purpureocillium_lilacinum_glucan_1_3_beta_glucosidase__OAQ89580.1,491,HH|181|404|#1f78b4|Glyco_hydro_16
Cryptococcus_gattii_CA1873_glucosidase__KIR64030.1,890,HV|363|861|#b2df8a|SKN1
Cryptococcus_gattii_CA1873__I314_00310__KIR69205.1,383,HH|100|277|#1f78b4|Glyco_hydro_16
Paracoccidioides_brasiliensis_Pb18__PADG_04328__EEH48244.2,484,HH|85|242|#1f78b4|Glyco_hydro_16
Talaromyces_marneffei_ATCC_18224_beta_1_6_glucan_synthetase_Kre6___putative__EEA22558.1,682,HV|177|673|#b2df8a|SKN1
Malassezia_globosa_CBS_7966__MGL_0163__EDP45174.1,845,HV|224|787|#b2df8a|SKN1
Rhinocladiella_mackenziei_CBS_650.93__Z518_00711__KIX09630.1,505,HH|74|150|#1f78b4|Glyco_hydro_16
Trichophyton_rubrum_CBS_118892__TERG_02719__partial__EGD86460.1,450,HH|195|331|#1f78b4|Glyco_hydro_16
Exophiala_oligosperma__PV06_06392__KIW42888.1,475,HH|210|360|#1f78b4|Glyco_hydro_16
Exophiala_oligosperma__PV06_03278__KIW44834.1,350,HH|135|279|#1f78b4|Glyco_hydro_16
Candida_albicans_SC5314_Utr2p__AOW28214.1,476,HH|102|274|#1f78b4|Glyco_hydro_16
Aspergillus_fumigatus_Af293_endo_1_3_4__beta_glucanase__putative__EAL86592.1,289,HH|64|278|#1f78b4|Glyco_hydro_16
Lichtheimia_corymbifera_JMRC_FSU_9682_beta__glucan_binding__CDH58389.1,377,HH|143|286|#1f78b4|Glyco_hydro_16
Cryptococcus_neoformans_var._neoformans_JEC21_conserved__AAW46065.1,390,HH|68|156|#1f78b4|Glyco_hydro_16
Verruconis_gallopava__PV09_05699__KIW03047.1,519,HH|66|226|#1f78b4|Glyco_hydro_16
Cryptococcus_neoformans_var._neoformans_JEC21_cell_wall_organization_and_biogenesis_related_protein__putative__AAW41079.1,381,HH|100|277|#1f78b4|Glyco_hydro_16
Talaromyces_marneffei_ATCC_18224__PMAA_098720__EEA23282.1,1063,HH|91|260|#1f78b4|Glyco_hydro_16,EL|568|936|#33a02c|Acyl_transf_3
Blastomyces_dermatitidis_ER_3__BDCG_01870__EEQ86750.2,353,HH|107|263|#1f78b4|Glyco_hydro_16
Exophiala_oligosperma__PV06_10201__KIW37555.1,673,HH|106|156|#1f78b4|Glyco_hydro_16,HH|575|623|#1f78b4|Glyco_hydro_16
Malassezia_globosa_CBS_7966__MGL_1399__EDP44002.1,382,HH|67|144|#1f78b4|Glyco_hydro_16
Trichophyton_rubrum_CBS_118892__TERG_04564__EGD88315.1,353,HH|68|147|#1f78b4|Glyco_hydro_16
Blastomyces_dermatitidis_ER_3_cell_wall_glucanase__EEQ88277.2,395,HH|63|218|#1f78b4|Glyco_hydro_16
Sporothrix_schenckii_1099_18_glycoside_hydrolase__family_16__KJR82377.1,394,HH|125|266|#1f78b4|Glyco_hydro_16
Purpureocillium_lilacinum_endo_1_3_4__beta_glucanase__OAQ80847.1,289,HH|66|278|#1f78b4|Glyco_hydro_16
Cryptococcus_neoformans_var._neoformans_JEC21_glucosidase__putative__AAW43075.1,631,HV|101|623|#b2df8a|SKN1
Scedosporium_apiospermum__SAPIO_CDS10523__KEZ39129.1,350,HH|103|281|#1f78b4|Glyco_hydro_16
Coccidioides_immitis_RS_cell_wall_glucanase__EAS28087.3,371,HH|62|228|#1f78b4|Glyco_hydro_16
Paracoccidioides_brasiliensis_Pb18__PADG_07819__EEH42999.2,518,HH|51|149|#1f78b4|Glyco_hydro_16
Mucor_circinelloides_f._lusitanicus_CBS_277.49_glycoside_hydrolase_family_16_protein__OAD00833.1,330,HH|71|153|#1f78b4|Glyco_hydro_16
Aspergillus_fumigatus_Af293_endo_1_3_4__beta_glucanase__putative__EAL88240.1,361,HH|68|149|#1f78b4|Glyco_hydro_16
Mucor_circinelloides_f._lusitanicus_CBS_277.49_glycoside_hydrolase_family_16_protein__partial__OAD04093.1,328,HH|100|248|#1f78b4|Glyco_hydro_16
Cladophialophora_bantiana_CBS_173.52__Z519_11972__KIW87336.1,209,HH|20|155|#1f78b4|Glyco_hydro_16
Cryptococcus_neoformans_var._neoformans_JEC21_conserved__AAW46063.1,390,HH|78|156|#1f78b4|Glyco_hydro_16
Candida_albicans_SC5314_Crh12p__AOW29885.1,511,HH|72|237|#1f78b4|Glyco_hydro_16
Aspergillus_lentulus_galactan_endo_beta_1_3_galactanase__GAQ09882.1,249,HH|63|226|#1f78b4|Glyco_hydro_16
