# Supplementary material for: Diversity of Cell Wall Related Proteins in Human Pathogenic Fungi
Source: J Fungi (Basel). 2017 Dec 29;4(1):6. doi: 10.3390/jof4010006 (PMC5872309; doi:10.3390/jof4010006)
Supplement: Supplementary file 1 [file jof-04-00006-s001.zip › jof-252817-final-supplementary materials/Dataset S2_tree_and_itol_dataset/GH17.annot.tree]

(Exophiala_oligosperma__PV06_04270__KIW43130.1:0.00000001,Exophiala_oligosperma___variant__KIW43131.1:0.00000001,((Cladophialophora_bantiana_CBS_173.52__Z519_10253__KIW89399.1:0.23791851,Rhinocladiella_mackenziei_CBS_650.93__Z518_09805__KIX00740.1:0.10381869)0.890000:0.07954410,(((Talaromyces_marneffei_ATCC_18224_cell_wall_glucanase_Scw4___putative__EEA23986.1:0.30830686,(Aspergillus_fumigatus_Af293_cell_wall_glucanase_Scw4___putative__EAL89078.1:0.02641648,Aspergillus_lentulus_cell_surface_mannoprotein_MP65__GAQ02926.1:0.01148802)0.998000:0.30927704)0.916000:0.10993013,((Purpureocillium_lilacinum_glycoside_hydrolase__superfamily__OAQ93170.1:0.43578849,((Candida_albicans_SC5314_Scw4p__AOW25936.1:0.07550099,Candida_tropicalis_MYA_3404_predicted_protein__EER31876.1:0.12440368)1.000000:0.37017313,(Candida_albicans_SC5314_putative_family_17_glucosidase__AOW27981.1:0.00792217,Candida_tropicalis_MYA_3404__CTRG_02093__EER35231.1:0.21934024)0.975000:0.29041903)0.991000:0.28510044)0.847000:0.10727144,(Verruconis_gallopava__PV09_08104__KIW00395.1:0.71571241,(((((Rhizopus_delemar_RA_99_880__RO3G_00531__EIE75827.1:0.31198731,Mucor_circinelloides_f._lusitanicus_CBS_277.49_glycoside_hydrolase_family_17_protein__OAD03024.1:0.30862372)0.905000:0.18565488,(Lichtheimia_corymbifera_JMRC_FSU_9682_gpi_mannosyltransferase_1_like__CDH49655.1:0.41616770,(Rhizopus_delemar_RA_99_880__RO3G_11313__EIE86602.1:0.22246349,Mucor_circinelloides_f._lusitanicus_CBS_277.49_glycoside_hydrolase_family_17_protein__partial__OAC99299.1:0.20296405)0.947000:0.15287148)0.814000:0.08002169)0.967000:0.33071670,(((Cladophialophora_bantiana_CBS_173.52__Z519_01456__KIW97872.1:0.04821103,(Exophiala_oligosperma__PV06_07359__KIW40131.1:0.04018924,Rhinocladiella_mackenziei_CBS_650.93__Z518_05311__KIX04443.1:0.14154679)0.695000:0.01211793)0.998000:0.40095798,(((Verruconis_gallopava__PV09_08883__KIV99457.1:0.00000001,Verruconis_gallopava___variant__KIV99458.1:0.00000001)1.000000:0.23039064,(Cladophialophora_bantiana_CBS_173.52__Z519_00583__KIW98920.1:0.09849758,(Exophiala_oligosperma__PV06_05669__KIW42085.1:0.04071973,Rhinocladiella_mackenziei_CBS_650.93__Z518_10634__KIX00494.1:0.07400159)0.870000:0.07295422)0.996000:0.19527998)0.804000:0.07258490,((Purpureocillium_lilacinum_glucan_1_3_beta_glucosidase__OAQ94628.1:0.19199254,(Scedosporium_apiospermum_Glucan_endo_1_3_beta_D_glucosidase__KEZ41172.1:0.17621461,((Talaromyces_marneffei_ATCC_18224_GPI_anchored_cell_wall_beta_1_3_endoglucanase_EglC__EEA22070.1:0.23200952,(Aspergillus_fumigatus_Af293_GPI_anchored_cell_wall_beta_1_3_endoglucanase_EglC__EAL86311.1:0.01771672,Aspergillus_lentulus_probable_glucan_endo_1_3_beta_glucosidase_eglC__GAQ05337.1:0.02476343)0.985000:0.14353715)0.953000:0.08557503,(Verruconis_gallopava__PV09_09283__KIV99004.1:0.24715963,Purpureocillium_lilacinum_glucan_1_3_beta_glucosidase__OAQ80824.1:0.34764777)0.975000:0.15264962)0.457000:0.02262492)0.841000:0.04206204)0.961000:0.10963983,(Exophiala_oligosperma__PV06_01459__KIW48900.1:0.10523501,Rhinocladiella_mackenziei_CBS_650.93__Z518_06961__KIX03409.1:0.07109692)1.000000:0.29035586)0.360000:0.03160371)0.974000:0.32564175)0.992000:0.41842352,(Pneumocystis_jirovecii_RU7__T551_00785__KTW32103.1:0.79155408,((Candida_albicans_SC5314_glucan_1_3_beta_glucosidase__AOW28996.1:0.26029841,Candida_tropicalis_MYA_3404_glucan_1_3_beta_glucosidase_precursor__EER35430.1:0.24693279)0.998000:0.33433893,((Aspergillus_fumigatus_Af293_1_3_beta_glucanosyltransferase_Bgt1__EAL90473.1:0.01485267,Aspergillus_lentulus__ALT_8123__GAQ10802.1:0.00965665)0.990000:0.29023237,((Coccidioides_immitis_RS_glycosyl_hydrolase_family_17__EAS31500.1:0.09852769,(Trichophyton_rubrum_CBS_118892__TERG_07959__EGD91741.1:0.24521808,(Paracoccidioides_brasiliensis_Pb18__PADG_02862__EEH46764.1:0.10481560,(Histoplasma_capsulatum_NAm1_beta_glucosidase_4__EDN03963.1:0.11624605,(Blastomyces_dermatitidis_ER_3_glucan_1_3_beta_glucosidase__variant_1__OAT02830.1:0.00000001,(Blastomyces_dermatitidis_ER_3_glucan_1_3_beta_glucosidase__variant_2__EEQ85188.1:0.00000001,Blastomyces_dermatitidis_ER_3_glucan_1_3_beta_glucosidase__OAT02829.1:0.00000001)0.000000:0.00000001)0.949000:0.07127394)0.827000:0.07268154)0.954000:0.08611451)0.850000:0.05269922)0.983000:0.19415279,(Exophiala_oligosperma__PV06_09778__KIW37789.1:0.10992640,(Cladophialophora_bantiana_CBS_173.52__Z519_03844__KIW95260.1:0.09164478,Rhinocladiella_mackenziei_CBS_650.93__Z518_05732__KIX04861.1:0.11124607)0.000000:0.02618783)1.000000:0.46752950)0.127000:0.06822025)0.991000:0.34921500)0.535000:0.14661856)0.879000:0.13873688)0.943000:0.22111309)0.969000:0.40032623,((Lichtheimia_corymbifera_JMRC_FSU_9682_cell_wall_glucanase__CDH52611.1:0.67508887,(Rhizopus_delemar_RA_99_880__RO3G_15315__EIE90604.1:0.31656433,Mucor_circinelloides_f._lusitanicus_CBS_277.49_glycoside_hydrolase_family_17_protein__OAD01936.1:0.31959710)0.932000:0.22189853)0.995000:0.53465059,((Cryptococcus_neoformans_var._neoformans_JEC21_glucan_1_3_beta_glucosidase_protein_putative__AAW47222.2:0.00619969,Cryptococcus_gattii_CA1873__I314_05661__KIR58417.1:0.07116896)1.000000:0.66568693,((Candida_albicans_SC5314__CAALFM_C401220CA__AOW28906.1:0.22135142,Candida_tropicalis_MYA_3404__CTRG_00031__EER35292.1:0.03077396)1.000000:0.70824030,(Lichtheimia_corymbifera_JMRC_FSU_9682_glycoside_hydrolase_family_17_protein__CDH50675.1:0.83733150,(Talaromyces_marneffei_ATCC_18224_cell_wall_glucanase__putative__EEA23867.1:0.19821180,(((Aspergillus_fumigatus_Af293_cell_wall_glucanase__putative__EAL91721.1:0.01590888,Aspergillus_lentulus_probable_glucan_endo_1_3_beta_glucosidase_btgC__GAQ09381.1:0.02021601)0.990000:0.09734855,(Rhinocladiella_mackenziei_CBS_650.93__Z518_00587__KIX09507.1:0.03055573,(Exophiala_oligosperma__PV06_09309__KIW38337.1:0.03665033,Cladophialophora_bantiana_CBS_173.52__Z519_09820__KIW89664.1:0.07591468)0.644000:0.04689290)1.000000:0.23952874)0.868000:0.03788446,((Coccidioides_immitis_RS_endo_beta_1_3_glucanase__EAS31266.3:0.21617837,((Trichophyton_rubrum_CBS_118892__TERG_04268__EGD88019.1:0.24227873,Blastomyces_dermatitidis_ER_3_murein_transglycosylase__EEQ89065.1:0.08319726)0.880000:0.05806597,(Paracoccidioides_brasiliensis_Pb18__PADG_07351__EEH42531.2:0.16015619,Histoplasma_capsulatum_NAm1_predicted_protein__EDN02825.1:0.08431680)0.221000:0.01881753)0.913000:0.05522551)0.842000:0.04682165,((Verruconis_gallopava__PV09_04278__KIW04523.1:0.00000001,Verruconis_gallopava___variant__KIW04524.1:0.00000001)0.999000:0.25490879,(Sporothrix_schenckii_1099_18_O_glucosyll_hydrolase__KJR83323.1:0.25538390,Purpureocillium_lilacinum_endo_beta_1_3_glucanase__OAQ76894.1:0.14303384)0.990000:0.19393887)0.858000:0.07342993)0.882000:0.04187891)0.873000:0.06602381)0.956000:0.21143860)0.913000:0.18477222)0.156000:0.06001668)0.935000:0.30770154)0.334000:0.14119906)0.982000:0.46585303,(Candida_albicans_SC5314_putative_glucan_endo_1\3_beta_D_glucosidase__AOW29820.1:0.88506975,((Cladophialophora_bantiana_CBS_173.52__Z519_06723__KIW92874.1:0.04079188,(Exophiala_oligosperma__PV06_01819__KIW46131.1:0.15177663,Rhinocladiella_mackenziei_CBS_650.93__Z518_11345__KIW99357.1:0.03842275)0.798000:0.03976893)0.991000:0.28288776,(((Aspergillus_fumigatus_Af293_cell_wall_glucanase_Scw11___putative__EAL85324.1:0.02226381,Aspergillus_lentulus_probable_beta_glucosidase_btgE__GAQ11900.1:0.01328199)1.000000:0.29346593,(Coccidioides_immitis_RS_beta_glucosidase_5__EAS30014.2:0.22225427,(Trichophyton_rubrum_CBS_118892__TERG_05576__EGD89333.1:0.34220403,(Paracoccidioides_brasiliensis_Pb18__PADG_02598__EEH46500.1:0.12042357,Blastomyces_dermatitidis_ER_3_beta_glucosidase_5__EEQ84668.1:0.14746817)0.998000:0.26315501)0.399000:0.07617392)0.436000:0.08713526)0.447000:0.09115225,(Verruconis_gallopava__PV09_01856__KIW07955.1:0.38899116,((Scedosporium_apiospermum_putative_beta_glucosidase_btgE__KEZ44616.1:0.39687067,Purpureocillium_lilacinum_glycoside_hydrolase_family_17__OAQ91610.1:0.27036642)0.469000:0.11202564,Sporothrix_schenckii_1099_18__SPSK_05120__KJR80599.1:0.58566564)0.865000:0.16193913)0.919000:0.17985907)0.749000:0.07498750)0.988000:0.41124298)0.939000:0.29293791)0.939000:0.26292490)0.899000:0.16972306)0.912000:0.10797012)0.899000:0.08651903,(Coccidioides_immitis_RS_cell_wall_glucanase__EAS36402.3:0.28111155,(Trichophyton_rubrum_CBS_118892__TERG_01129__EGD84856.1:0.54021323,(Paracoccidioides_brasiliensis_Pb18__PADG_04922__EEH48843.1:0.24123738,(Histoplasma_capsulatum_NAm1_predicted_protein__EDN08792.1:0.38893380,Blastomyces_dermatitidis_ER_3_murein_transglycosylase__EEQ85060.2:0.10895565)0.110000:0.04733381)0.885000:0.10658352)0.420000:0.08591708)0.137000:0.04459924)1.000000:0.55482945)0.993000:0.21238199);
