# Supplementary material for: Diversity of Cell Wall Related Proteins in Human Pathogenic Fungi
Source: J Fungi (Basel). 2017 Dec 29;4(1):6. doi: 10.3390/jof4010006 (PMC5872309; doi:10.3390/jof4010006)
Supplement: Supplementary file 1 [file jof-04-00006-s001.zip › jof-252817-final-supplementary materials/Dataset S2_tree_and_itol_dataset/GH17._dataset.txt]

DATASET_DOMAINS
#Protein domain datasets are visualized as schematic representations of proteins, with a protein backbone and various shapes depicting the locations of individual domains

#lines starting with a hash are comments and ignored during parsing

#=================================================================#
#MANDATORY SETTINGS                        #
#=================================================================#
#select the separator which is used to delimit the data below (TAB,SPACE or COMMA).This separator must be used throughout this file (except in the SEPARATOR line, which uses space).
#SEPARATOR TAB
#SEPARATOR SPACE
SEPARATOR COMMA

#label is used in the legend table (can be changed later)
DATASET_LABEL,label1

#dataset color (can be changed later)
COLOR,#ff0000
DATA
Purpureocillium_lilacinum_endo_beta_1_3_glucanase__OAQ76894.1,737,HH|464|615|#1f78b4|Glyco_hydro_17,HH|629|713|#1f78b4|Glyco_hydro_17
Exophiala_oligosperma__PV06_09309__KIW38337.1,748,HH|458|623|#1f78b4|Glyco_hydro_17,HH|630|722|#1f78b4|Glyco_hydro_17
Aspergillus_lentulus_probable_glucan_endo_1_3_beta_glucosidase_btgC__GAQ09381.1,695,HH|409|572|#1f78b4|Glyco_hydro_17,HH|578|669|#1f78b4|Glyco_hydro_17
Talaromyces_marneffei_ATCC_18224_cell_wall_glucanase_Scw4___putative__EEA23986.1,414,HH|314|389|#1f78b4|Glyco_hydro_17
Exophiala_oligosperma__PV06_07359__KIW40131.1,293,HH|26|253|#1f78b4|Glyco_hydro_17
Candida_albicans_SC5314__CAALFM_C401220CA__AOW28906.1,726,HH|628|712|#1f78b4|Glyco_hydro_17
Histoplasma_capsulatum_NAm1_predicted_protein__EDN08792.1,356,HH|278|351|#1f78b4|Glyco_hydro_17
Purpureocillium_lilacinum_glucan_1_3_beta_glucosidase__OAQ94628.1,468,HH|171|286|#1f78b4|Glyco_hydro_17
Candida_tropicalis_MYA_3404__CTRG_00031__EER35292.1,693,HH|595|679|#1f78b4|Glyco_hydro_17
Rhinocladiella_mackenziei_CBS_650.93__Z518_05732__KIX04861.1,312,HH|184|308|#1f78b4|Glyco_hydro_17
Blastomyces_dermatitidis_ER_3_murein_transglycosylase__EEQ85060.2,422,HH|331|416|#1f78b4|Glyco_hydro_17
Aspergillus_fumigatus_Af293_cell_wall_glucanase_Scw11___putative__EAL85324.1,624,HH|375|486|#1f78b4|Glyco_hydro_17,HH|552|613|#1f78b4|Glyco_hydro_17
Coccidioides_immitis_RS_endo_beta_1_3_glucanase__EAS31266.3,711,HH|598|689|#1f78b4|Glyco_hydro_17
Cladophialophora_bantiana_CBS_173.52__Z519_09820__KIW89664.1,744,HH|454|620|#1f78b4|Glyco_hydro_17,HH|622|718|#1f78b4|Glyco_hydro_17
Verruconis_gallopava___variant__KIW04524.1,731,HH|610|705|#1f78b4|Glyco_hydro_17
Trichophyton_rubrum_CBS_118892__TERG_04268__EGD88019.1,668,HH|387|547|#1f78b4|Glyco_hydro_17,HH|554|642|#1f78b4|Glyco_hydro_17
Paracoccidioides_brasiliensis_Pb18__PADG_04922__EEH48843.1,427,HH|346|421|#1f78b4|Glyco_hydro_17
Aspergillus_fumigatus_Af293_cell_wall_glucanase__putative__EAL91721.1,697,HH|412|576|#1f78b4|Glyco_hydro_17,HH|581|673|#1f78b4|Glyco_hydro_17
Exophiala_oligosperma__PV06_05669__KIW42085.1,308,HH|228|267|#1f78b4|Glyco_hydro_17
Candida_albicans_SC5314_putative_family_17_glucosidase__AOW27981.1,383,HH|252|377|#1f78b4|Glyco_hydro_17
Rhinocladiella_mackenziei_CBS_650.93__Z518_00587__KIX09507.1,761,HH|471|634|#1f78b4|Glyco_hydro_17,HH|640|735|#1f78b4|Glyco_hydro_17
Blastomyces_dermatitidis_ER_3_glucan_1_3_beta_glucosidase__variant_2__EEQ85188.1,306,HH|25|302|#1f78b4|Glyco_hydro_17
Rhinocladiella_mackenziei_CBS_650.93__Z518_06961__KIX03409.1,432,HH|160|273|#1f78b4|Glyco_hydro_17
Purpureocillium_lilacinum_glycoside_hydrolase_family_17__OAQ91610.1,533,HH|293|428|#1f78b4|Glyco_hydro_17,HH|455|513|#1f78b4|Glyco_hydro_17
Trichophyton_rubrum_CBS_118892__TERG_01129__EGD84856.1,509,HH|432|502|#1f78b4|Glyco_hydro_17
Mucor_circinelloides_f._lusitanicus_CBS_277.49_glycoside_hydrolase_family_17_protein__partial__OAC99299.1,256,HH|174|249|#1f78b4|Glyco_hydro_17
Exophiala_oligosperma___variant__KIW43131.1,420,HH|213|412|#1f78b4|Glyco_hydro_17
Verruconis_gallopava__PV09_09283__KIV99004.1,401,HH|85|284|#1f78b4|Glyco_hydro_17
Cryptococcus_gattii_CA1873__I314_05661__KIR58417.1,253,HH|152|241|#1f78b4|Glyco_hydro_17
Candida_tropicalis_MYA_3404_predicted_protein__EER31876.1,217,HH|136|210|#1f78b4|Glyco_hydro_17
Cladophialophora_bantiana_CBS_173.52__Z519_03844__KIW95260.1,312,HH|184|308|#1f78b4|Glyco_hydro_17
Mucor_circinelloides_f._lusitanicus_CBS_277.49_glycoside_hydrolase_family_17_protein__OAD03024.1,277,HH|9|126|#1f78b4|Glyco_hydro_17,HH|179|259|#1f78b4|Glyco_hydro_17
Pneumocystis_jirovecii_RU7__T551_00785__KTW32103.1,414,HH|32|304|#1f78b4|Glyco_hydro_17
Rhizopus_delemar_RA_99_880__RO3G_15315__EIE90604.1,289,HH|51|162|#1f78b4|Glyco_hydro_17,HH|210|284|#1f78b4|Glyco_hydro_17
Rhizopus_delemar_RA_99_880__RO3G_11313__EIE86602.1,290,HH|24|143|#1f78b4|Glyco_hydro_17,HH|185|276|#1f78b4|Glyco_hydro_17
Verruconis_gallopava__PV09_08104__KIW00395.1,453,HH|369|445|#1f78b4|Glyco_hydro_17
Cladophialophora_bantiana_CBS_173.52__Z519_01456__KIW97872.1,293,HH|49|253|#1f78b4|Glyco_hydro_17
Lichtheimia_corymbifera_JMRC_FSU_9682_cell_wall_glucanase__CDH52611.1,292,HH|50|128|#1f78b4|Glyco_hydro_17,HH|195|282|#1f78b4|Glyco_hydro_17
Verruconis_gallopava__PV09_08883__KIV99457.1,382,HH|176|284|#1f78b4|Glyco_hydro_17
Histoplasma_capsulatum_NAm1_beta_glucosidase_4__EDN03963.1,306,HH|25|302|#1f78b4|Glyco_hydro_17
Paracoccidioides_brasiliensis_Pb18__PADG_07351__EEH42531.2,756,HH|475|633|#1f78b4|Glyco_hydro_17,HH|638|732|#1f78b4|Glyco_hydro_17
Purpureocillium_lilacinum_glucan_1_3_beta_glucosidase__OAQ80824.1,416,HH|94|287|#1f78b4|Glyco_hydro_17
Verruconis_gallopava__PV09_04278__KIW04523.1,731,HH|610|705|#1f78b4|Glyco_hydro_17
Candida_tropicalis_MYA_3404_glucan_1_3_beta_glucosidase_precursor__EER35430.1,313,HH|23|306|#1f78b4|Glyco_hydro_17
Sporothrix_schenckii_1099_18_O_glucosyll_hydrolase__KJR83323.1,864,HH|588|740|#1f78b4|Glyco_hydro_17,HH|753|839|#1f78b4|Glyco_hydro_17
Talaromyces_marneffei_ATCC_18224_cell_wall_glucanase__putative__EEA23867.1,744,HH|457|604|#1f78b4|Glyco_hydro_17,HH|633|721|#1f78b4|Glyco_hydro_17
Exophiala_oligosperma__PV06_01459__KIW48900.1,423,HH|160|286|#1f78b4|Glyco_hydro_17
Cladophialophora_bantiana_CBS_173.52__Z519_10253__KIW89399.1,450,HH|318|442|#1f78b4|Glyco_hydro_17
Aspergillus_lentulus_probable_glucan_endo_1_3_beta_glucosidase_eglC__GAQ05337.1,455,HH|79|265|#1f78b4|Glyco_hydro_17
Rhinocladiella_mackenziei_CBS_650.93__Z518_09805__KIX00740.1,424,HH|339|416|#1f78b4|Glyco_hydro_17
Aspergillus_fumigatus_Af293_GPI_anchored_cell_wall_beta_1_3_endoglucanase_EglC__EAL86311.1,452,HH|88|265|#1f78b4|Glyco_hydro_17
Aspergillus_lentulus__ALT_8123__GAQ10802.1,2576,HH|24|294|#1f78b4|Glyco_hydro_17
Exophiala_oligosperma__PV06_04270__KIW43130.1,420,HH|213|412|#1f78b4|Glyco_hydro_17
Trichophyton_rubrum_CBS_118892__TERG_07959__EGD91741.1,312,HH|24|301|#1f78b4|Glyco_hydro_17
Exophiala_oligosperma__PV06_09778__KIW37789.1,311,HH|156|307|#1f78b4|Glyco_hydro_17
Purpureocillium_lilacinum_glycoside_hydrolase__superfamily__OAQ93170.1,466,HH|226|323|#1f78b4|Glyco_hydro_17,HH|383|453|#1f78b4|Glyco_hydro_17
Blastomyces_dermatitidis_ER_3_glucan_1_3_beta_glucosidase__OAT02829.1,306,HH|25|302|#1f78b4|Glyco_hydro_17
Aspergillus_fumigatus_Af293_cell_wall_glucanase_Scw4___putative__EAL89078.1,374,HH|287|355|#1f78b4|Glyco_hydro_17
Candida_tropicalis_MYA_3404__CTRG_02093__EER35231.1,375,HH|243|370|#1f78b4|Glyco_hydro_17
Lichtheimia_corymbifera_JMRC_FSU_9682_gpi_mannosyltransferase_1_like__CDH49655.1,854,HH|179|267|#1f78b4|Glyco_hydro_17,EL|492|549|#33a02c|Mannosyl_trans,EL|622|810|#33a02c|Mannosyl_trans
Aspergillus_lentulus_cell_surface_mannoprotein_MP65__GAQ02926.1,370,HH|287|356|#1f78b4|Glyco_hydro_17
Cryptococcus_neoformans_var._neoformans_JEC21_glucan_1_3_beta_glucosidase_protein_putative__AAW47222.2,502,HH|399|486|#1f78b4|Glyco_hydro_17
Candida_albicans_SC5314_glucan_1_3_beta_glucosidase__AOW28996.1,312,HH|22|305|#1f78b4|Glyco_hydro_17
Coccidioides_immitis_RS_glycosyl_hydrolase_family_17__EAS31500.1,310,HH|23|298|#1f78b4|Glyco_hydro_17
Blastomyces_dermatitidis_ER_3_murein_transglycosylase__EEQ89065.1,754,HH|464|632|#1f78b4|Glyco_hydro_17,HH|640|729|#1f78b4|Glyco_hydro_17
Rhinocladiella_mackenziei_CBS_650.93__Z518_05311__KIX04443.1,293,HH|54|251|#1f78b4|Glyco_hydro_17
Mucor_circinelloides_f._lusitanicus_CBS_277.49_glycoside_hydrolase_family_17_protein__OAD01936.1,288,HH|33|190|#1f78b4|Glyco_hydro_17,HH|192|283|#1f78b4|Glyco_hydro_17
Paracoccidioides_brasiliensis_Pb18__PADG_02862__EEH46764.1,306,HH|24|302|#1f78b4|Glyco_hydro_17
Scedosporium_apiospermum_Glucan_endo_1_3_beta_D_glucosidase__KEZ41172.1,530,HH|177|312|#1f78b4|Glyco_hydro_17
Aspergillus_lentulus_probable_beta_glucosidase_btgE__GAQ11900.1,566,HH|318|399|#1f78b4|Glyco_hydro_17,HH|495|554|#1f78b4|Glyco_hydro_17
Coccidioides_immitis_RS_cell_wall_glucanase__EAS36402.3,318,HH|212|312|#1f78b4|Glyco_hydro_17
Histoplasma_capsulatum_NAm1_predicted_protein__EDN02825.1,753,HH|463|630|#1f78b4|Glyco_hydro_17,HH|640|729|#1f78b4|Glyco_hydro_17
Lichtheimia_corymbifera_JMRC_FSU_9682_glycoside_hydrolase_family_17_protein__CDH50675.1,428,RE|34|83|#fb9a99|DUF2615,HH|172|384|#1f78b4|Glyco_hydro_17
Candida_albicans_SC5314_Scw4p__AOW25936.1,586,HH|424|573|#1f78b4|Glyco_hydro_17
Talaromyces_marneffei_ATCC_18224_GPI_anchored_cell_wall_beta_1_3_endoglucanase_EglC__EEA22070.1,479,HH|88|270|#1f78b4|Glyco_hydro_17
Rhinocladiella_mackenziei_CBS_650.93__Z518_10634__KIX00494.1,310,HH|230|276|#1f78b4|Glyco_hydro_17
Verruconis_gallopava___variant__KIV99458.1,323,HH|176|284|#1f78b4|Glyco_hydro_17
Candida_albicans_SC5314_putative_glucan_endo_1\3_beta_D_glucosidase__AOW29820.1,513,HV|57|219|#b2df8a|TFIIA
Aspergillus_fumigatus_Af293_1_3_beta_glucanosyltransferase_Bgt1__EAL90473.1,309,HH|24|302|#1f78b4|Glyco_hydro_17
Cladophialophora_bantiana_CBS_173.52__Z519_00583__KIW98920.1,307,HH|228|273|#1f78b4|Glyco_hydro_17
Blastomyces_dermatitidis_ER_3_glucan_1_3_beta_glucosidase__variant_1__OAT02830.1,306,HH|25|302|#1f78b4|Glyco_hydro_17
