# Supplementary material for: Diversity of Cell Wall Related Proteins in Human Pathogenic Fungi
Source: J Fungi (Basel). 2017 Dec 29;4(1):6. doi: 10.3390/jof4010006 (PMC5872309; doi:10.3390/jof4010006)
Supplement: Supplementary file 1 [file jof-04-00006-s001.zip › jof-252817-final-supplementary materials/Dataset S2_tree_and_itol_dataset/GH18.annot.tree]

(Aspergillus_fumigatus_Af293_class_III_chitinase__putative__EAL85921.2:0.00114016,Aspergillus_lentulus__ALT_6293__GAQ08972.1:0.02923479,(Talaromyces_marneffei_ATCC_18224_class_III_chitinase__putative__EEA24295.1:0.11845676,(Trichophyton_rubrum_CBS_118892__TERG_07727__EGD91508.2:0.29447838,(((Rhinocladiella_mackenziei_CBS_650.93__Z518_00299__KIX09220.1:0.00794074,(Exophiala_oligosperma__PV06_01732__KIW46039.1:0.08782708,Cladophialophora_bantiana_CBS_173.52__Z519_06371__KIW92524.1:0.07030364)0.829000:0.02782590)0.990000:0.21279386,(Histoplasma_capsulatum_NAm1__HCAG_00567__EDN02703.1:0.16084288,(Paracoccidioides_brasiliensis_Pb18__PADG_12307__KGM91623.1:0.15852195,Blastomyces_dermatitidis_ER_3__BDCG_16922__OAT01116.1:0.07182373)0.684000:0.02234626)0.867000:0.08227785)0.911000:0.10346214,((Coccidioides_immitis_RS_chitinase_3__EAS31116.1:0.15469944,(Verruconis_gallopava__PV09_09010__KIV99352.1:0.63738543,(Sporothrix_schenckii_1099_18_chitinase__KJR89938.1:0.51010779,Purpureocillium_lilacinum_glycoside_hydrolase__chitinase_active_site_protein__OAQ85842.1:0.14326540)0.790000:0.09047910)0.181000:0.03927375)0.245000:0.02998570,((Sporothrix_schenckii_1099_18_chitinase__KJR86227.1:0.29639051,(Purpureocillium_lilacinum_endo_N_acetyl_beta_D_glucosaminidase_precursor__OAQ76929.1:0.25199099,Purpureocillium_lilacinum_coagulation_factor_5_8_type_domain_containingprotein__OAQ90492.1:0.26914756)0.871000:0.11979041)0.978000:0.31901086,(Talaromyces_marneffei_ATCC_18224_conserved__EEA19613.1:0.58135865,(((Sporothrix_schenckii_1099_18_chitinase__KJR84735.1:0.23378653,((Purpureocillium_lilacinum_chitinase_18_18__OAQ60073.1:0.00000054,(Purpureocillium_lilacinum_chitinase_18_18__OAQ58915.1:0.00000105,(Purpureocillium_lilacinum_chitinase_18_18__OAQ59078.1:0.00000001,Purpureocillium_lilacinum_chitinase_18_18__OAQ63876.1:0.00000001)1.000000:0.18199972)0.823000:0.01017591)1.000000:0.56973276,(Sporothrix_schenckii_1099_18__SPSK_03323__KJR82689.1:0.72540331,Sporothrix_schenckii_1099_18__SPSK_03133__KJR81976.1:0.29820465)0.402000:0.15145588)0.872000:0.15653407)0.622000:0.04810568,((Paracoccidioides_brasiliensis_Pb18__PADG_03347__EEH47249.2:0.52626348,((Coccidioides_immitis_RS_endochitinase_2__EAS34994.3:0.27493842,Trichophyton_rubrum_CBS_118892__TERG_02350__EGD86084.1:0.31541701)0.844000:0.06792060,((Exophiala_oligosperma__PV06_08820__KIW39003.1:0.17487195,(Cladophialophora_bantiana_CBS_173.52__Z519_06397__KIW92550.1:0.08710520,Rhinocladiella_mackenziei_CBS_650.93__Z518_00331__KIX09252.1:0.05544210)0.949000:0.12836171)0.983000:0.22455348,(Blastomyces_dermatitidis_ER_3_chitinase__EEQ91094.1:0.22086921,(Talaromyces_marneffei_ATCC_18224_class_III_chitinase_ChiA1__EEA24292.1:0.38360375,(Aspergillus_fumigatus_Af293_class_III_chitinase_ChiA1__EAL85930.1:0.00001642,Aspergillus_lentulus_endochitinase_A1__GAQ08963.1:0.03174622)0.782000:0.10209946)0.946000:0.15157709)0.747000:0.03987064)0.657000:0.03922641)0.913000:0.16578460)0.609000:0.04950339,((Talaromyces_marneffei_ATCC_18224_Acidic_endochitinase_precursor__putative__EEA22322.1:0.12815701,(Purpureocillium_lilacinum_chitinase_3_precursor__OAQ90264.1:0.24006265,(Talaromyces_marneffei_ATCC_18224_chitinase_3_precursor__putative__EEA22120.1:0.25911633,((Aspergillus_fumigatus_Af293_class_III_chitinase_ChiA2__EAL85097.1:0.01153002,Aspergillus_lentulus_endochitinase_2__GAQ12270.1:0.00956075)0.843000:0.08125125,(Purpureocillium_lilacinum_class_III_chitinase_ChiA2__OAQ89809.1:0.21536752,(Talaromyces_marneffei_ATCC_18224_class_III_chitinase_ChiA2__EEA25540.1:0.21509097,Talaromyces_marneffei_ATCC_18224_endochitinase_precursor__putative__EEA19335.1:0.09014146)0.012000:0.02951055)0.618000:0.02403237)0.864000:0.08071244)0.812000:0.07556794)0.865000:0.11570323)0.999000:0.38739786,((Verruconis_gallopava__PV09_01499__KIW07538.1:0.62667979,((Candida_albicans_SC5314_Cht3p__AOW31663.1:0.05360298,Candida_tropicalis_MYA_3404_predicted_protein__EER30428.1:0.18667439)0.957000:0.20623911,((Candida_albicans_SC5314_Cht1p__AOW30789.1:0.05518340,Candida_tropicalis_MYA_3404_chitinase_1_precursor__EER36325.1:0.12800364)0.998000:0.27160533,(Candida_albicans_SC5314_Cht2p__AOW29822.1:0.05615725,Candida_tropicalis_MYA_3404_chitinase_2_precursor__EER31004.1:0.14050660)0.994000:0.22207419)0.706000:0.03335774)0.860000:0.10580237)0.839000:0.13844744,((Rhizopus_delemar_RA_99_880__RO3G_16099__EIE91388.1:0.12799344,Mucor_circinelloides_f._lusitanicus_CBS_277.49_glycoside_hydrolase_family_18_protein__partial__OAD03902.1:0.19905738)0.997000:0.31572037,(((Lichtheimia_corymbifera_JMRC_FSU_9682_glycoside_hydrolase_family_18_protein__CDH59454.1:0.26002002,(Rhizopus_delemar_RA_99_880_chitinase_1__EIE79818.1:0.04933384,Rhizopus_delemar_RA_99_880__RO3G_11152__EIE86441.1:0.25007070)0.991000:0.27166272)0.923000:0.14365852,(Lichtheimia_corymbifera_JMRC_FSU_9682_predicted_protein__CDH53723.1:0.20304353,(Rhizopus_delemar_RA_99_880__RO3G_02538__EIE77834.1:0.11116695,Mucor_circinelloides_f._lusitanicus_CBS_277.49_glycoside_hydrolase_family_18_protein__partial__OAC98293.1:0.09656272)1.000000:0.82327368)0.000000:0.06382828)0.883000:0.13964075,((Rhizopus_delemar_RA_99_880__RO3G_10112__EIE85402.1:0.13248404,Mucor_circinelloides_f._lusitanicus_CBS_277.49_carbohydrate_binding_module_family_19_protein__OAD02740.1:0.25295850)0.955000:0.14276906,(((Talaromyces_marneffei_ATCC_18224_chitinase_3_precursor__putative__EEA18909.1:0.30633006,Talaromyces_marneffei_ATCC_18224_chitinase_3_precursor__putative__EEA22359.1:0.28864732)0.981000:0.28148180,(((Talaromyces_marneffei_ATCC_18224_class_III_chitinase__putative__EEA24256.1:0.15193035,((Aspergillus_fumigatus_Af293_class_III_chitinase__putative__EAL92857.2:0.06237301,Aspergillus_lentulus_endochitinase__GAQ04729.1:0.00053674)0.995000:0.19455415,(Aspergillus_fumigatus_Af293_class_III_chitinase__putative__EAL86957.1:0.03422469,Aspergillus_lentulus_endochitinase_33__GAQ05774.1:0.03826170)0.988000:0.15903975)0.823000:0.09226792)0.824000:0.05978955,((Aspergillus_fumigatus_Af293_class_III_chitinase__putative__EAL85953.1:0.04149415,Aspergillus_lentulus_endochitinase_33__GAQ08943.1:0.01311387)0.996000:0.24096283,(Trichophyton_rubrum_CBS_118892__TERG_02705__EGD86448.1:0.30220962,Coccidioides_immitis_RS_chitinase_4__EAS31869.3:0.17507411)0.917000:0.11164340)0.290000:0.01951149)0.436000:0.07308168,(Sporothrix_schenckii_1099_18_chitinase__KJR84901.1:0.33413315,(Purpureocillium_lilacinum_class_III_chitinase__OAQ83059.1:0.06287987,Purpureocillium_lilacinum_class_III_chitinase__OAQ88945.1:0.22664364)0.978000:0.24399488)0.967000:0.26113121)0.069000:0.06095056)0.983000:0.21840431,((Mucor_circinelloides_f._lusitanicus_CBS_277.49_carbohydrate_binding_module_family_5_protein__partial__OAD00060.1:0.06358704,((Lichtheimia_corymbifera_JMRC_FSU_9682_glycoside_hydrolase_family_18_protein__CDH55922.1:0.28753073,Lichtheimia_corymbifera_JMRC_FSU_9682_glycoside_hydrolase_family_18_protein__CDH53810.1:0.21386892)0.809000:0.10932961,Rhizopus_delemar_RA_99_880__RO3G_08153__EIE83448.1:0.09792104)0.000000:0.02854001)0.967000:0.16035263,((Talaromyces_marneffei_ATCC_18224_chitinase_1_precursor__putative__EEA19967.1:0.21231678,(Purpureocillium_lilacinum_endochitinase_CHI3__OAQ71487.1:0.11986182,Purpureocillium_lilacinum_endochitinase_CHI3__OAQ82763.1:0.20664927)0.894000:0.14782243)0.916000:0.19187460,(Exophiala_oligosperma__PV06_07761__KIW40576.1:0.31931037,Cladophialophora_bantiana_CBS_173.52__Z519_10925__KIW88357.1:0.18138635)0.999000:0.47369694)0.956000:0.21820009)0.956000:0.17019254)0.765000:0.03496427)0.822000:0.05850861)0.898000:0.12271517)0.677000:0.08740180)0.827000:0.08915435)0.797000:0.07897786)0.932000:0.22434596)0.991000:0.84458912,((Cryptococcus_neoformans_var._neoformans_JEC21__CNE01990__AAW43533.1:0.07467928,Cryptococcus_gattii_CA1873__I314_03937__KIR60086.1:0.09495039)0.996000:0.84871569,(((((Cryptococcus_neoformans_var._neoformans_JEC21_conserved__AAW46130.2:0.03041174,Cryptococcus_gattii_CA1873_chitinase__KIR63594.1:0.06495544)1.000000:0.98108225,((Purpureocillium_lilacinum_chitinase_18_11__OAQ95143.1:0.37773181,((Aspergillus_fumigatus_Af293_class_V_chitinase__putative__EAL87745.2:0.08391137,(Aspergillus_fumigatus_Af293_class_V_chitinase__putative__EBA27475.1:0.07567577,Aspergillus_lentulus__ALT_2045__GAQ04724.1:0.03253282)0.703000:0.05290575)0.839000:0.07208480,(Histoplasma_capsulatum_NAm1__HCAG_05838__EDN10035.1:0.20614992,Talaromyces_marneffei_ATCC_18224_class_V_chitinase__putative__EEA22427.1:0.29075180)0.647000:0.12154392)0.419000:0.09292410)0.587000:0.10658335,(Purpureocillium_lilacinum_glycoside_hydrolase_family_18__chitinase__OAQ85219.1:0.42919959,(Sporothrix_schenckii_1099_18__SPSK_10522__KJR82412.1:0.36340062,(Scedosporium_apiospermum_Chitinase_18_4__KEZ43715.1:0.38946937,(Histoplasma_capsulatum_NAm1__HCAG_02650__EDN06047.1:0.26474925,(Talaromyces_marneffei_ATCC_18224_Acidic_mammalian_chitinase_precursor__putative__EEA26592.1:0.19223774,Cladophialophora_bantiana_CBS_173.52__Z519_03321__KIW96253.1:0.34837563)0.866000:0.14530141)0.655000:0.05327958)0.454000:0.05164655)0.278000:0.04656656)0.826000:0.14135047)0.983000:0.45764919)0.942000:0.27858687,((Exophiala_oligosperma__PV06_07057__KIW41507.1:0.69635621,((Lichtheimia_corymbifera_JMRC_FSU_9682__RO3G_14659__CDH51655.1:0.30569480,Mucor_circinelloides_f._lusitanicus_CBS_277.49_glycoside_hydrolase_family_18_protein__partial__OAD02244.1:0.22010231)0.976000:0.23385527,(((Mucor_circinelloides_f._lusitanicus_CBS_277.49_glycoside_hydrolase_family_18_protein__OAD05406.1:0.12247287,(Rhizopus_delemar_RA_99_880__RO3G_01334__EIE76630.1:0.04650542,Rhizopus_delemar_RA_99_880__RO3G_16170__EIE91459.1:0.08036654)0.998000:0.32744687)0.962000:0.19092947,(Lichtheimia_corymbifera_JMRC_FSU_9682_acidic_mammalian_chitinase__CDH48511.1:0.37259098,(Rhizopus_delemar_RA_99_880__RO3G_13934__EIE89223.1:0.14538488,Mucor_circinelloides_f._lusitanicus_CBS_277.49_glycoside_hydrolase_family_18_protein__OAD03003.1:0.21526342)0.979000:0.16946747)0.753000:0.09298733)0.978000:0.24668537,((((Mucor_circinelloides_f._lusitanicus_CBS_277.49_glycoside_hydrolase_family_18_protein__OAD08541.1:0.28899804,Mucor_circinelloides_f._lusitanicus_CBS_277.49_carbohydrate_binding_module_family_5_protein__OAD02178.1:0.09097699)0.857000:0.10120868,(Rhizopus_delemar_RA_99_880__RO3G_07611__EIE82906.1:0.16036220,Mucor_circinelloides_f._lusitanicus_CBS_277.49_glycoside_hydrolase_family_18_protein__partial__OAD01770.1:0.11692719)0.722000:0.01835788)0.994000:0.25068392,((Rhizopus_delemar_RA_99_880__RO3G_10252__EIE85542.1:0.10565505,Mucor_circinelloides_f._lusitanicus_CBS_277.49_glycoside_hydrolase_family_18_protein__partial__OAD09139.1:0.08702120)0.968000:0.13166343,((Mucor_circinelloides_f._lusitanicus_CBS_277.49_glycoside_hydrolase_family_18_protein__OAD00027.1:0.31239371,(Rhizopus_delemar_RA_99_880__RO3G_05550__EIE80845.1:0.18485179,Rhizopus_delemar_RA_99_880__RO3G_14659__EIE89948.1:0.14255730)0.920000:0.10994325)0.796000:0.06077838,(Lichtheimia_corymbifera_JMRC_FSU_9682_glycoside_hydrolase_family_18_protein__CDH54683.1:0.15865888,Lichtheimia_corymbifera_JMRC_FSU_9682_glycoside_hydrolase_family_18_protein__CDH52055.1:0.23010308)0.773000:0.05287595)0.971000:0.15792285)0.673000:0.04728511)0.988000:0.32768440,((Cryptococcus_neoformans_var._neoformans_JEC21_chitinase__putative__AAW45591.1:0.03295094,Cryptococcus_gattii_CA1873_chitinase__KIR62470.1:0.01429251)0.961000:0.46199167,(Trichophyton_rubrum_CBS_118892__TERG_06929__EGD90703.1:0.71131247,Purpureocillium_lilacinum_endochitinase__OAQ67513.1:1.01845186)0.985000:0.85682943)0.874000:0.20479405)0.866000:0.17248749)0.405000:0.10418818)0.761000:0.08010296)0.988000:0.41818410,((Scedosporium_apiospermum__SAPIO_CDS4614__KEZ43433.1:0.87956020,(((Talaromyces_marneffei_ATCC_18224_conserved__EEA25067.1:0.27467098,((Scedosporium_apiospermum__SAPIO_CDS0065__KEZ46775.1:0.33240602,(((Scedosporium_apiospermum__SAPIO_CDS4454__KEZ43542.1:0.19521102,Scedosporium_apiospermum__SAPIO_CDS1773__KEZ45460.1:0.36665351)0.919000:0.13143961,(Purpureocillium_lilacinum_chitinase__OAQ85235.1:0.51153654,(Aspergillus_fumigatus_Af293_class_V_chitinase__putative__EAL89210.1:0.19514983,Talaromyces_marneffei_ATCC_18224_class_V_chitinase__putative__EEA25966.1:0.37273794)0.761000:0.06117999)0.936000:0.15668941)0.798000:0.06133644,((Talaromyces_marneffei_ATCC_18224_conserved__EEA26398.1:0.31177051,(Sporothrix_schenckii_1099_18_class_V_chitinase_Chi100__KJR88873.1:0.15796213,(Trichophyton_rubrum_CBS_118892__TERG_03756__EGD87507.2:0.14388578,Scedosporium_apiospermum_Glycoside_hydrolase_family_18_protein__KEZ42038.1:0.09556201)0.855000:0.08783163)0.997000:0.23425175)0.884000:0.06745045,((Talaromyces_marneffei_ATCC_18224_conserved__EEA29070.1:0.24679434,(Aspergillus_lentulus_killer_toxin_subunits_alpha_beta__GAQ09750.1:0.12536903,(Scedosporium_apiospermum_Uncharacterized_protein_SAPIO_CDS8749__KEZ40243.1:0.22021358,((Sporothrix_schenckii_1099_18__SPSK_02155__KJR86455.1:0.13696415,(Sporothrix_schenckii_1099_18__SPSK_00980__KJR81180.1:0.08165884,Sporothrix_schenckii_1099_18__SPSK_00005__KJR79809.1:0.04573612)0.015000:0.03499726)0.999000:0.21877560,(Trichophyton_rubrum_CBS_118892__TERG_05625__EGD89382.1:0.09168912,Purpureocillium_lilacinum_chitinase__OAQ95605.1:0.20810609)0.726000:0.04051449)0.524000:0.03023809)0.748000:0.02319157)0.853000:0.05141533)0.984000:0.14715250,(Scedosporium_apiospermum__SAPIO_CDS4275__KEZ43665.1:0.22565382,(Aspergillus_fumigatus_Af293_class_V_chitinase_Chi100__EAL85910.2:0.04931533,Aspergillus_lentulus_killer_toxin_subunits_alpha_beta__GAQ08982.1:0.00000065)1.000000:0.47106702)0.549000:0.05962677)0.109000:0.03740977)0.882000:0.08693574)0.788000:0.04909193)0.725000:0.02327381,(Aspergillus_lentulus__ALT_2652__GAQ05331.1:0.37767624,Purpureocillium_lilacinum_chitinase__OAQ90563.1:0.33421438)0.866000:0.08805959)0.791000:0.03987457)0.956000:0.13520388,(Aspergillus_fumigatus_Af293_class_V_chitinase__putative__EAL91911.1:0.05803026,Talaromyces_marneffei_ATCC_18224_class_V_chitinase__putative__EEA27403.1:0.09930928)0.989000:0.16999791)0.703000:0.04695628,Trichophyton_rubrum_CBS_118892__TERG_11957__KFL61108.1:0.30154800)0.742000:0.18468409)0.990000:0.55358062,((Aspergillus_fumigatus_Af293_class_V_chitinase__putative__EAL88780.2:0.19068120,(Aspergillus_fumigatus_Af293_class_V_chitinase__putative__EAL88829.2:0.25524265,(Trichophyton_rubrum_CBS_118892__TERG_05663__EGD89421.1:0.16916370,(Histoplasma_capsulatum_NAm1_predicted_protein__EDN07813.1:0.07329346,Blastomyces_dermatitidis_ER_3_bacteriodes_thetaiotaomicron_symbiotic_chitinase__EEQ88507.2:0.09091876)0.961000:0.09895172)0.761000:0.04104718)0.990000:0.18377054)0.831000:0.04266223,(((Coccidioides_immitis_RS_chitinase_5__EAS33737.3:0.36674566,(Scedosporium_apiospermum__SAPIO_CDS6627__KEZ41923.1:0.44914615,(Purpureocillium_lilacinum_bacteriodes_thetaiotaomicron_symbiotic_protein__OAQ59080.1:0.00000246,Purpureocillium_lilacinum_bacteriodes_thetaiotaomicron_symbiotic_chitinase__OAQ63874.1:0.12967913)0.986000:0.30274661)0.046000:0.06397840)0.854000:0.11220605,(Talaromyces_marneffei_ATCC_18224_bacteriodes_thetaiotaomicron_symbiotic_chitinase__putative__EEA19154.1:0.21337095,(Scedosporium_apiospermum_Bacteriodes_thetaiotaomicron_symbiotic_chitinase__KEZ44096.1:0.21587261,(Blastomyces_dermatitidis_ER_3_bacteriodes_thetaiotaomicron_symbiotic_chitinase__OAT02123.1:0.00000001,Blastomyces_dermatitidis_ER_3_bacteriodes_thetaiotaomicron_symbiotic_chitinase__variant__OAT02124.1:0.00000045)0.992000:0.24676000)0.936000:0.15395037)0.946000:0.19017002)0.901000:0.14928803,((Sporothrix_schenckii_1099_18_class_5_chitinase_1__KJR85825.1:0.24271392,(Trichophyton_rubrum_CBS_118892__TERG_11657__KFL60441.1:0.32061297,(Talaromyces_marneffei_ATCC_18224_class_V_chitinase__putative__EEA28851.1:0.28702152,(Talaromyces_marneffei_ATCC_18224_succinate_semialdehyde_dehydrogenase__putative__EEA19455.1:0.60551078,(Coccidioides_immitis_RS__CIMG_11964__KJF60702.1:0.69307421,(Sporothrix_schenckii_1099_18__SPSK_02915__KJR82025.1:0.31556374,Purpureocillium_lilacinum_oviduct_specific_glyco_protein__OAQ85740.1:0.62134363)0.890000:0.13982190)0.722000:0.16227365)0.361000:0.10611481)0.743000:0.09832783)0.761000:0.05209137)0.749000:0.04577025,(Talaromyces_marneffei_ATCC_18224_class_V_chitinase__putative__EEA19392.1:0.17886590,(Aspergillus_fumigatus_Af293_class_V_chitinase__putative__EBA27257.1:0.35492104,(((Aspergillus_lentulus__ALT_1252__GAQ03931.1:0.41673377,(Scedosporium_apiospermum__SAPIO_CDS1586__KEZ45778.1:0.18550709,((Scedosporium_apiospermum__SAPIO_CDS3651__KEZ44610.1:0.24868019,Scedosporium_apiospermum__SAPIO_CDS5440__KEZ42988.1:0.43669872)0.897000:0.11542868,(Talaromyces_marneffei_ATCC_18224_bacteriodes_thetaiotaomicron_symbiotic_chitinase__putative__EEA28695.1:1.16995187,(Aspergillus_lentulus__ALT_7665__GAQ10344.1:0.16670439,Scedosporium_apiospermum_Mannan_endo_1_4_beta_mannosidase__KEZ43905.1:0.45550127)0.618000:0.04042968)0.715000:0.05674738)0.217000:0.03669284)0.892000:0.07600408)0.308000:0.04417841,Purpureocillium_lilacinum_chitinase__OAQ59091.1:0.29457762)0.246000:0.06012481,Sporothrix_schenckii_1099_18_chitinase__KJR87859.1:0.25095949)0.961000:0.14957409)0.563000:0.05498971)0.854000:0.06964467)0.301000:0.03757901)0.161000:0.04717310)0.971000:0.30472054)0.856000:0.21426566)0.835000:0.07096493)0.301000:0.04748612,(Mucor_circinelloides_f._lusitanicus_CBS_277.49_glycoside_hydrolase_family_18_protein__OAD07366.1:0.02158142,(Rhizopus_delemar_RA_99_880__RO3G_00916__EIE76212.1:0.19535546,Lichtheimia_corymbifera_JMRC_FSU_9682_chitinase_domain_containing_protein_1__CDH50649.1:0.45289124)0.000000:0.00000823)1.000000:1.98470287)0.766000:0.04924790,(((Sporothrix_schenckii_1099_18_chitinase__KJR82391.1:0.21141342,Purpureocillium_lilacinum_chitinase__OAQ83208.1:0.29059520)0.992000:0.29629430,(((Talaromyces_marneffei_ATCC_18224_class_V_chitinase__putative__EEA21335.1:0.19822573,(Aspergillus_fumigatus_Af293_class_V_chitinase__putative__EAL87991.2:0.00000174,Aspergillus_lentulus_endochitinase_B__GAQ11513.1:0.04334223)0.998000:0.22660576)0.697000:0.06802310,(Coccidioides_immitis_RS_class_V_chitinase__EAS33726.1:0.23116989,(Trichophyton_rubrum_CBS_118892__TERG_06925__EGD90699.2:0.19530294,(Paracoccidioides_brasiliensis_Pb18__PADG_07744__EEH42924.1:0.21894447,(Histoplasma_capsulatum_NAm1_conserved__EDN08232.1:0.14801998,(Blastomyces_dermatitidis_ER_3_class_V_chitinase__OAS99913.1:0.00000158,Blastomyces_dermatitidis_ER_3_class_V_chitinase__variant__OAS99914.1:0.06689101)0.856000:0.04924138)0.997000:0.22881418)0.966000:0.14449244)0.370000:0.03592024)0.902000:0.09971850)0.903000:0.13156043,(Sporothrix_schenckii_1099_18_chitinase__KJR89349.1:0.50012419,Purpureocillium_lilacinum_glycoside_hydrolase_family_18__chitinase__OAQ90977.1:0.53904403)0.509000:0.13301353)0.752000:0.05693874)0.988000:0.31757295,((Mucor_circinelloides_f._lusitanicus_CBS_277.49_glycoside_hydrolase_family_18_protein__OAD04885.1:0.16461725,(Lichtheimia_corymbifera_JMRC_FSU_9682_class_v__CDH57489.1:0.47037567,(Lichtheimia_corymbifera_JMRC_FSU_9682_glycoside_hydrolase_family_18_protein__CDH53129.1:0.16526783,(Rhizopus_delemar_RA_99_880_chitinase__EIE88924.1:0.14247707,Mucor_circinelloides_f._lusitanicus_CBS_277.49_glycoside_hydrolase_family_18_protein__OAC99814.1:0.06898161)0.943000:0.09366232)0.760000:0.07476004)0.822000:0.12557293)0.957000:0.12218036,((Sporothrix_schenckii_1099_18_chitinase__KJR85098.1:0.12767584,(Scedosporium_apiospermum_Chitinase_1__KEZ42030.1:0.17375371,((Purpureocillium_lilacinum_chitinase_1_precursor__OAQ57936.1:0.01661800,(Purpureocillium_lilacinum_chitinase_1_precursor__OAQ65766.1:0.02924875,(Purpureocillium_lilacinum_chitinase_1_precursor__OAQ61389.1:0.01610587,Purpureocillium_lilacinum_chitinase_1_precursor__OAQ58066.1:0.00000026)0.000000:0.00000026)0.962000:0.04343869)1.000000:0.22352618,(Purpureocillium_lilacinum_endochitinase__OAQ88187.1:0.16219972,(Purpureocillium_lilacinum_chitinase_1_precursor__OAQ58239.1:0.11758698,Purpureocillium_lilacinum_endochitinase__OAQ76901.1:0.05588485)0.915000:0.09187479)0.607000:0.08775981)0.869000:0.06461225)0.911000:0.11659515)0.981000:0.15768492,(Talaromyces_marneffei_ATCC_18224_endochitinase_1_precursor__putative__EEA26787.1:0.29483665,((Malassezia_globosa_CBS_7966__MGL_1104__EDP44622.1:0.39339195,(Sporothrix_schenckii_1099_18_chitinase__KJR83154.1:0.36724865,(Scedosporium_apiospermum_Chitinase_1__KEZ44525.1:0.31955462,Purpureocillium_lilacinum_endochitinase__OAQ91795.1:0.22068046)0.765000:0.04803426)0.297000:0.09352959)0.899000:0.07047579,((Talaromyces_marneffei_ATCC_18224_endochitinase_1_precursor__putative__EEA23753.1:0.27074691,Aspergillus_lentulus_endochitinase_B1__GAQ03175.1:0.34025263)0.994000:0.25644185,((Verruconis_gallopava__PV09_03668__KIW05112.1:0.08974268,Exophiala_oligosperma__PV06_06964__KIW41402.1:0.28335114)0.946000:0.11269116,((Aspergillus_fumigatus_Af293_class_V_chitinase_ChiB1__EAL85027.1:0.00000225,Aspergillus_lentulus_endochitinase_B1__GAQ12209.1:0.02197989)0.983000:0.11009055,(Aspergillus_fumigatus_Af293_class_V_chitinase__putative__EAL86728.1:0.17767048,((((Trichophyton_rubrum_CBS_118892__TERG_00216__EGD83935.1:0.11342841,(Paracoccidioides_brasiliensis_Pb18__PADG_00994__EEH44705.2:0.09927003,(Histoplasma_capsulatum_NAm1_endochitinase_1_precursor__EDN09398.1:0.16640675,(Coccidioides_immitis_RS_chitinase_7__EAS32798.3:0.18458320,(Histoplasma_capsulatum_NAm1_endochitinase_1_precursor__EDN10083.1:0.09434938,Blastomyces_dermatitidis_ER_3_chitinase__EEQ84367.2:0.08463272)0.854000:0.03198209)0.632000:0.02297686)0.517000:0.02207252)0.829000:0.03059079)0.985000:0.13246107,(Talaromyces_marneffei_ATCC_18224_class_V_chitinase__putative__EEA27477.1:0.14857324,(Aspergillus_fumigatus_Af293_class_V_chitinase__putative__EAL92453.2:0.02730093,Aspergillus_lentulus_endochitinase_B__GAQ04343.1:0.02396511)0.993000:0.15283439)0.833000:0.05471498)0.772000:0.04458191,((Cladophialophora_bantiana_CBS_173.52__Z519_09981__KIW89129.1:0.06834099,(Exophiala_oligosperma__PV06_10440__KIW37397.1:0.09221709,Rhinocladiella_mackenziei_CBS_650.93__Z518_10038__KIX00972.1:0.03508687)0.668000:0.04141824)0.981000:0.12511144,(Purpureocillium_lilacinum_glycoside_hydrolase_family_18__OAQ92910.1:0.21087754,(Sporothrix_schenckii_1099_18_chitinase__KJR83567.1:0.22943258,(Verruconis_gallopava__PV09_07658__KIW00913.1:0.32528615,(Scedosporium_apiospermum_Endochitinase_1__KEZ38886.1:0.18188937,(Cryptococcus_neoformans_var._neoformans_JEC21_cytoplasm_protein__putative__AAW44589.2:0.00608124,Cryptococcus_gattii_CA1873_chitinase__KIR68021.1:0.01103993)1.000000:0.35675754)0.878000:0.08256962)0.576000:0.03491324)0.823000:0.04126180)0.898000:0.05932518)0.721000:0.02578206)0.903000:0.06614818,(Coccidioides_immitis_RS_endochitinase_1__EAS37441.1:0.24903535,(((Histoplasma_capsulatum_NAm1_endochitinase_1_precursor__EDN03385.1:0.06296273,Blastomyces_dermatitidis_ER_3_chitinase__EEQ90757.1:0.07878709)0.943000:0.07682390,(Coccidioides_immitis_RS_chitinase_6__EAS34226.3:0.18005025,Trichophyton_rubrum_CBS_118892__TERG_03618__EGD87370.1:0.24319025)0.434000:0.04604844)0.925000:0.09459379,((Candida_albicans_SC5314_putative_chitinase__AOW27242.1:0.22028234,Candida_tropicalis_MYA_3404__CTRG_01427__EER34566.1:0.06839728)1.000000:0.63485856,(Trichophyton_rubrum_CBS_118892__TERG_06638__KFL62416.1:0.00000001,(Trichophyton_rubrum_CBS_118892__TERG_06638__KFL62415.1:0.00000001,(Trichophyton_rubrum_CBS_118892__TERG_06638__KFL62414.1:0.00000001,(Trichophyton_rubrum_CBS_118892__TERG_06638__KFL62413.1:0.00000001,(Trichophyton_rubrum_CBS_118892__TERG_06638__EGD90410.2:0.00000001,(Trichophyton_rubrum_CBS_118892__TERG_06638__KFL62412.1:0.00000001,(Trichophyton_rubrum_CBS_118892__TERG_06638__KFL62417.1:0.00000001,Trichophyton_rubrum_CBS_118892__TERG_06638__KFL62418.1:0.00000001)0.000000:0.00000001)0.000000:0.00000001)0.000000:0.00000001)0.000000:0.00000001)0.000000:0.00000001)0.000000:0.00000001)0.870000:0.11598810)0.953000:0.18716177)0.574000:0.05215497)0.530000:0.05632429)0.802000:0.03406027)0.608000:0.04161869)0.864000:0.05864207)0.000000:0.03013998)0.835000:0.02943294)0.407000:0.04674211)0.558000:0.02707721)0.896000:0.06358518)0.924000:0.13939613)0.858000:0.13588214)0.976000:0.64831202)0.266000:0.16124099)0.989000:0.70825287)0.803000:0.13965664)0.846000:0.12451027)0.728000:0.07376347)0.353000:0.06809736)0.947000:0.14576078)0.990000:0.19431423);
