# Supplementary material for: Diversity of Cell Wall Related Proteins in Human Pathogenic Fungi
Source: J Fungi (Basel). 2017 Dec 29;4(1):6. doi: 10.3390/jof4010006 (PMC5872309; doi:10.3390/jof4010006)
Supplement: Supplementary file 1 [file jof-04-00006-s001.zip › jof-252817-final-supplementary materials/Dataset S2_tree_and_itol_dataset/GH18._dataset.txt]

DATASET_DOMAINS
#Protein domain datasets are visualized as schematic representations of proteins, with a protein backbone and various shapes depicting the locations of individual domains

#lines starting with a hash are comments and ignored during parsing

#=================================================================#
#MANDATORY SETTINGS                        #
#=================================================================#
#select the separator which is used to delimit the data below (TAB,SPACE or COMMA).This separator must be used throughout this file (except in the SEPARATOR line, which uses space).
#SEPARATOR TAB
#SEPARATOR SPACE
SEPARATOR COMMA

#label is used in the legend table (can be changed later)
DATASET_LABEL,label1

#dataset color (can be changed later)
COLOR,#ff0000
DATA
Purpureocillium_lilacinum_endochitinase__OAQ88187.1,429,HH|42|384|#1f78b4|Glyco_hydro_18
Rhizopus_delemar_RA_99_880__RO3G_01334__EIE76630.1,467,HH|94|446|#1f78b4|Glyco_hydro_18
Talaromyces_marneffei_ATCC_18224_chitinase_3_precursor__putative__EEA18909.1,459,HH|31|283|#1f78b4|Glyco_hydro_18,RE|382|436|#fb9a99|CBM_19
Scedosporium_apiospermum__SAPIO_CDS4275__KEZ43665.1,1260,HH|304|343|#e31a1c|LysM,HH|371|414|#e31a1c|LysM,HV|450|492|#fdbf6f|Chitin_bind_1,HH|509|831|#1f78b4|Glyco_hydro_18
Histoplasma_capsulatum_NAm1_conserved__EDN08232.1,395,HH|77|368|#1f78b4|Glyco_hydro_18
Aspergillus_fumigatus_Af293_class_V_chitinase__putative__EAL92453.2,456,HH|59|401|#1f78b4|Glyco_hydro_18
Sporothrix_schenckii_1099_18_class_5_chitinase_1__KJR85825.1,1008,HV|58|92|#fdbf6f|Chitin_bind_1,HV|97|129|#fdbf6f|Chitin_bind_1,HH|168|497|#1f78b4|Glyco_hydro_18
Lichtheimia_corymbifera_JMRC_FSU_9682_acidic_mammalian_chitinase__CDH48511.1,403,HH|34|381|#1f78b4|Glyco_hydro_18
Rhizopus_delemar_RA_99_880__RO3G_13934__EIE89223.1,408,HH|29|384|#1f78b4|Glyco_hydro_18
Talaromyces_marneffei_ATCC_18224_bacteriodes_thetaiotaomicron_symbiotic_chitinase__putative__EEA28695.1,575,HH|345|489|#1f78b4|Glyco_hydro_18
Talaromyces_marneffei_ATCC_18224_conserved__EEA19613.1,322,HH|39|256|#1f78b4|Glyco_hydro_18
Aspergillus_lentulus_endochitinase_B__GAQ04343.1,456,HH|59|401|#1f78b4|Glyco_hydro_18
Mucor_circinelloides_f._lusitanicus_CBS_277.49_glycoside_hydrolase_family_18_protein__OAD08541.1,438,HH|45|406|#1f78b4|Glyco_hydro_18
Aspergillus_lentulus__ALT_2652__GAQ05331.1,1310,HH|338|378|#e31a1c|LysM,HH|402|439|#e31a1c|LysM,HH|455|480|#e31a1c|LysM,HV|535|579|#fdbf6f|Chitin_bind_1,HH|595|695|#1f78b4|Glyco_hydro_18,HH|750|877|#1f78b4|Glyco_hydro_18
Lichtheimia_corymbifera_JMRC_FSU_9682__RO3G_14659__CDH51655.1,398,HH|28|97|#1f78b4|Glyco_hydro_18,HH|113|330|#1f78b4|Glyco_hydro_18
Purpureocillium_lilacinum_chitinase__OAQ83208.1,364,HH|24|340|#1f78b4|Glyco_hydro_18
Cryptococcus_neoformans_var._neoformans_JEC21_cytoplasm_protein__putative__AAW44589.2,458,HH|69|410|#1f78b4|Glyco_hydro_18
Exophiala_oligosperma__PV06_01732__KIW46039.1,324,HH|15|238|#1f78b4|Glyco_hydro_18
Aspergillus_lentulus_endochitinase_B1__GAQ12209.1,731,HH|45|389|#1f78b4|Glyco_hydro_18,RE|421|497|#e31a1c|Mito_carr,RE|510|594|#e31a1c|Mito_carr,RE|611|717|#e31a1c|Mito_carr
Purpureocillium_lilacinum_bacteriodes_thetaiotaomicron_symbiotic_protein__OAQ59080.1,776,HH|6|323|#1f78b4|Glyco_hydro_18
Mucor_circinelloides_f._lusitanicus_CBS_277.49_carbohydrate_binding_module_family_5_protein__partial__OAD00060.1,428,HH|60|260|#1f78b4|Glyco_hydro_18
Aspergillus_fumigatus_Af293_class_V_chitinase__putative__EAL91911.1,1168,HH|298|344|#e31a1c|LysM,HV|380|425|#fdbf6f|Chitin_bind_1,HH|441|790|#1f78b4|Glyco_hydro_18
Candida_albicans_SC5314_Cht2p__AOW29822.1,591,HH|25|312|#1f78b4|Glyco_hydro_18,HV|415|453|#b2df8a|Flocculin_t3
Cryptococcus_gattii_CA1873_chitinase__KIR68021.1,427,HH|69|164|#1f78b4|Glyco_hydro_18,HH|167|379|#1f78b4|Glyco_hydro_18
Trichophyton_rubrum_CBS_118892__TERG_06638__KFL62416.1,433,HH|39|402|#1f78b4|Glyco_hydro_18
Lichtheimia_corymbifera_JMRC_FSU_9682_glycoside_hydrolase_family_18_protein__CDH55922.1,557,HH|111|302|#1f78b4|Glyco_hydro_18
Talaromyces_marneffei_ATCC_18224_class_V_chitinase__putative__EEA25966.1,1417,HH|296|336|#e31a1c|LysM,HH|359|405|#e31a1c|LysM,HV|441|486|#fdbf6f|Chitin_bind_1,HH|502|843|#1f78b4|Glyco_hydro_18
Candida_albicans_SC5314_Cht1p__AOW30789.1,468,HH|20|241|#1f78b4|Glyco_hydro_18
Lichtheimia_corymbifera_JMRC_FSU_9682_glycoside_hydrolase_family_18_protein__CDH53129.1,412,HH|13|362|#1f78b4|Glyco_hydro_18
Coccidioides_immitis_RS_chitinase_6__EAS34226.3,509,HH|4|47|#e31a1c|LysM,HH|114|457|#1f78b4|Glyco_hydro_18
Talaromyces_marneffei_ATCC_18224_Acidic_mammalian_chitinase_precursor__putative__EEA26592.1,370,HH|3|325|#1f78b4|Glyco_hydro_18
Mucor_circinelloides_f._lusitanicus_CBS_277.49_glycoside_hydrolase_family_18_protein__OAD07366.1,186,HH|12|174|#1f78b4|Glyco_hydro_18
Coccidioides_immitis_RS_class_V_chitinase__EAS33726.1,387,HH|39|364|#1f78b4|Glyco_hydro_18
Sporothrix_schenckii_1099_18__SPSK_03323__KJR82689.1,478,HH|27|245|#1f78b4|Glyco_hydro_18
Coccidioides_immitis_RS__CIMG_11964__KJF60702.1,273,HH|12|140|#1f78b4|Glyco_hydro_18
Sporothrix_schenckii_1099_18_class_V_chitinase_Chi100__KJR88873.1,1627,HH|390|416|#e31a1c|LysM,HV|474|507|#fdbf6f|Chitin_bind_1,HH|538|880|#1f78b4|Glyco_hydro_18,EL|1224|1254|#1f78b4|PT
Sporothrix_schenckii_1099_18__SPSK_10522__KJR82412.1,549,HH|94|446|#1f78b4|Glyco_hydro_18
Malassezia_globosa_CBS_7966__MGL_1104__EDP44622.1,400,HH|24|356|#1f78b4|Glyco_hydro_18
Coccidioides_immitis_RS_endochitinase_2__EAS34994.3,909,HH|33|289|#1f78b4|Glyco_hydro_18
Cladophialophora_bantiana_CBS_173.52__Z519_10925__KIW88357.1,523,HH|182|452|#1f78b4|Glyco_hydro_18
Scedosporium_apiospermum_Mannan_endo_1_4_beta_mannosidase__KEZ43905.1,935,HH|17|343|#1f78b4|Glyco_hydro_18,HH|620|886|#fdbf6f|Cellulase
Trichophyton_rubrum_CBS_118892__TERG_03618__EGD87370.1,503,HH|4|48|#e31a1c|LysM,HH|103|451|#1f78b4|Glyco_hydro_18
Purpureocillium_lilacinum_coagulation_factor_5_8_type_domain_containingprotein__OAQ90492.1,362,HH|77|247|#1f78b4|Glyco_hydro_18
Blastomyces_dermatitidis_ER_3_bacteriodes_thetaiotaomicron_symbiotic_chitinase__variant__OAT02124.1,945,HH|8|299|#1f78b4|Glyco_hydro_18
Purpureocillium_lilacinum_class_III_chitinase__OAQ88945.1,396,HH|33|309|#1f78b4|Glyco_hydro_18,HH|359|387|#6a3d9a|CBM_1
Talaromyces_marneffei_ATCC_18224_bacteriodes_thetaiotaomicron_symbiotic_chitinase__putative__EEA19154.1,1639,HV|70|110|#fdbf6f|Chitin_bind_1,HH|146|391|#1f78b4|Glyco_hydro_18,RE|1381|1414|#cab2d6|DNase_NucA_NucB
Aspergillus_fumigatus_Af293_class_V_chitinase__putative__EBA27475.1,432,HH|19|410|#1f78b4|Glyco_hydro_18,HV|303|337|#fdbf6f|Chitin_bind_1
Rhizopus_delemar_RA_99_880__RO3G_08153__EIE83448.1,414,HH|4|172|#1f78b4|Glyco_hydro_18
Talaromyces_marneffei_ATCC_18224_conserved__EEA25067.1,1325,HH|409|752|#1f78b4|Glyco_hydro_18
Trichophyton_rubrum_CBS_118892__TERG_06638__KFL62412.1,453,HH|39|402|#1f78b4|Glyco_hydro_18
Purpureocillium_lilacinum_class_III_chitinase_ChiA2__OAQ89809.1,345,HH|41|313|#1f78b4|Glyco_hydro_18
Talaromyces_marneffei_ATCC_18224_conserved__EEA26398.1,1330,HH|285|327|#e31a1c|LysM,HH|349|375|#e31a1c|LysM,HV|431|461|#fdbf6f|Chitin_bind_1,HH|493|839|#1f78b4|Glyco_hydro_18
Histoplasma_capsulatum_NAm1__HCAG_05838__EDN10035.1,354,HH|20|285|#1f78b4|Glyco_hydro_18
Purpureocillium_lilacinum_endochitinase_CHI3__OAQ71487.1,321,HH|32|300|#1f78b4|Glyco_hydro_18
Trichophyton_rubrum_CBS_118892__TERG_06925__EGD90699.2,449,HH|86|424|#1f78b4|Glyco_hydro_18
Aspergillus_fumigatus_Af293_class_V_chitinase_Chi100__EAL85910.2,1442,HH|335|373|#e31a1c|LysM,HH|398|438|#e31a1c|LysM,HV|480|525|#fdbf6f|Chitin_bind_1,HH|541|865|#1f78b4|Glyco_hydro_18
Aspergillus_lentulus_endochitinase_2__GAQ12270.1,339,HH|33|308|#1f78b4|Glyco_hydro_18
Scedosporium_apiospermum_Chitinase_18_4__KEZ43715.1,395,HH|25|362|#1f78b4|Glyco_hydro_18
Purpureocillium_lilacinum_glycoside_hydrolase__chitinase_active_site_protein__OAQ85842.1,313,HH|30|184|#1f78b4|Glyco_hydro_18
Aspergillus_lentulus_endochitinase_B__GAQ11513.1,411,HH|33|387|#1f78b4|Glyco_hydro_18
Rhizopus_delemar_RA_99_880__RO3G_10112__EIE85402.1,545,HH|27|271|#1f78b4|Glyco_hydro_18,RE|345|401|#fb9a99|CBM_19
Purpureocillium_lilacinum_chitinase_18_18__OAQ59078.1,719,HH|20|297|#1f78b4|Glyco_hydro_18
Trichophyton_rubrum_CBS_118892__TERG_00216__EGD83935.1,407,HH|9|350|#1f78b4|Glyco_hydro_18
Rhizopus_delemar_RA_99_880__RO3G_16170__EIE91459.1,501,HH|127|479|#1f78b4|Glyco_hydro_18
Talaromyces_marneffei_ATCC_18224_class_V_chitinase__putative__EEA21335.1,396,HH|50|373|#1f78b4|Glyco_hydro_18
Histoplasma_capsulatum_NAm1__HCAG_00567__EDN02703.1,231,HH|14|204|#1f78b4|Glyco_hydro_18
Mucor_circinelloides_f._lusitanicus_CBS_277.49_glycoside_hydrolase_family_18_protein__OAD03003.1,409,HH|34|388|#1f78b4|Glyco_hydro_18
Scedosporium_apiospermum__SAPIO_CDS6627__KEZ41923.1,1142,HH|66|262|#1f78b4|Glyco_hydro_18
Candida_tropicalis_MYA_3404_chitinase_2_precursor__EER31004.1,660,HH|25|332|#1f78b4|Glyco_hydro_18,HV|411|449|#b2df8a|Flocculin_t3
Sporothrix_schenckii_1099_18_chitinase__KJR84735.1,657,HH|24|286|#1f78b4|Glyco_hydro_18
Purpureocillium_lilacinum_glycoside_hydrolase_family_18__chitinase__OAQ90977.1,418,HH|21|394|#1f78b4|Glyco_hydro_18
Rhizopus_delemar_RA_99_880__RO3G_02538__EIE77834.1,663,HH|1|166|#1f78b4|Glyco_hydro_18
Coccidioides_immitis_RS_chitinase_4__EAS31869.3,357,HH|30|313|#1f78b4|Glyco_hydro_18
Talaromyces_marneffei_ATCC_18224_class_V_chitinase__putative__EEA22427.1,380,HH|20|357|#1f78b4|Glyco_hydro_18
Trichophyton_rubrum_CBS_118892__TERG_06929__EGD90703.1,371,HH|35|346|#1f78b4|Glyco_hydro_18
Mucor_circinelloides_f._lusitanicus_CBS_277.49_glycoside_hydrolase_family_18_protein__OAD05406.1,444,HH|63|422|#1f78b4|Glyco_hydro_18
Mucor_circinelloides_f._lusitanicus_CBS_277.49_glycoside_hydrolase_family_18_protein__OAD04885.1,430,HH|26|385|#1f78b4|Glyco_hydro_18
Cryptococcus_gattii_CA1873_chitinase__KIR62470.1,847,HH|456|815|#1f78b4|Glyco_hydro_18
Mucor_circinelloides_f._lusitanicus_CBS_277.49_carbohydrate_binding_module_family_5_protein__OAD02178.1,485,HH|5|369|#1f78b4|Glyco_hydro_18
Trichophyton_rubrum_CBS_118892__TERG_11957__KFL61108.1,1138,HH|202|248|#e31a1c|LysM,HV|287|332|#fdbf6f|Chitin_bind_1,HH|349|714|#1f78b4|Glyco_hydro_18
Sporothrix_schenckii_1099_18_chitinase__KJR83154.1,458,HH|73|410|#1f78b4|Glyco_hydro_18
Purpureocillium_lilacinum_chitinase_1_precursor__OAQ57936.1,409,HH|35|363|#1f78b4|Glyco_hydro_18
Talaromyces_marneffei_ATCC_18224_Acidic_endochitinase_precursor__putative__EEA22322.1,423,HH|34|317|#1f78b4|Glyco_hydro_18,HH|383|411|#6a3d9a|CBM_1
Purpureocillium_lilacinum_chitinase_18_18__OAQ60073.1,697,HH|20|315|#1f78b4|Glyco_hydro_18
Mucor_circinelloides_f._lusitanicus_CBS_277.49_glycoside_hydrolase_family_18_protein__partial__OAC98293.1,276,HH|1|239|#1f78b4|Glyco_hydro_18
Aspergillus_lentulus_killer_toxin_subunits_alpha_beta__GAQ09750.1,1404,HH|199|239|#e31a1c|LysM,HH|261|307|#e31a1c|LysM,HV|343|386|#fdbf6f|Chitin_bind_1,HH|401|760|#1f78b4|Glyco_hydro_18,EL|1271|1370|#a6cee3|Hce2
Purpureocillium_lilacinum_bacteriodes_thetaiotaomicron_symbiotic_chitinase__OAQ63874.1,424,HV|49|82|#fdbf6f|Chitin_bind_1,HV|87|126|#fdbf6f|Chitin_bind_1,HH|141|258|#1f78b4|Glyco_hydro_18,HH|299|390|#1f78b4|Glyco_hydro_18
Blastomyces_dermatitidis_ER_3_chitinase__EEQ84367.2,589,HH|186|532|#1f78b4|Glyco_hydro_18
Aspergillus_lentulus__ALT_6293__GAQ08972.1,323,HH|12|200|#1f78b4|Glyco_hydro_18
Purpureocillium_lilacinum_chitinase_18_18__OAQ63876.1,683,HH|20|297|#1f78b4|Glyco_hydro_18
Aspergillus_fumigatus_Af293_class_III_chitinase_ChiA2__EAL85097.1,339,HH|33|308|#1f78b4|Glyco_hydro_18
Sporothrix_schenckii_1099_18_chitinase__KJR82391.1,363,HH|19|335|#1f78b4|Glyco_hydro_18
Coccidioides_immitis_RS_endochitinase_1__EAS37441.1,433,HH|40|383|#1f78b4|Glyco_hydro_18
Lichtheimia_corymbifera_JMRC_FSU_9682_glycoside_hydrolase_family_18_protein__CDH52055.1,418,HH|14|373|#1f78b4|Glyco_hydro_18
Mucor_circinelloides_f._lusitanicus_CBS_277.49_glycoside_hydrolase_family_18_protein__partial__OAD03902.1,228,HH|2|203|#1f78b4|Glyco_hydro_18
Trichophyton_rubrum_CBS_118892__TERG_06638__KFL62417.1,415,HH|50|384|#1f78b4|Glyco_hydro_18
Coccidioides_immitis_RS_chitinase_3__EAS31116.1,317,HH|17|235|#1f78b4|Glyco_hydro_18
Mucor_circinelloides_f._lusitanicus_CBS_277.49_glycoside_hydrolase_family_18_protein__partial__OAD02244.1,367,HH|6|362|#1f78b4|Glyco_hydro_18
Verruconis_gallopava__PV09_03668__KIW05112.1,432,HH|37|381|#1f78b4|Glyco_hydro_18
Purpureocillium_lilacinum_chitinase__OAQ90563.1,1328,HH|292|330|#e31a1c|LysM,HH|354|380|#e31a1c|LysM,HV|436|480|#fdbf6f|Chitin_bind_1,HH|495|844|#1f78b4|Glyco_hydro_18
Scedosporium_apiospermum__SAPIO_CDS1773__KEZ45460.1,1265,HV|400|445|#fdbf6f|Chitin_bind_1,HH|461|808|#1f78b4|Glyco_hydro_18
Talaromyces_marneffei_ATCC_18224_class_V_chitinase__putative__EEA19392.1,489,HV|90|114|#fdbf6f|Chitin_bind_1,HV|129|165|#fdbf6f|Chitin_bind_1,HH|176|461|#1f78b4|Glyco_hydro_18
Aspergillus_fumigatus_Af293_class_V_chitinase__putative__EAL89210.1,1396,HH|304|340|#e31a1c|LysM,HH|363|409|#e31a1c|LysM,HV|445|490|#fdbf6f|Chitin_bind_1,HH|508|830|#1f78b4|Glyco_hydro_18
Purpureocillium_lilacinum_chitinase_1_precursor__OAQ61389.1,305,HH|2|261|#1f78b4|Glyco_hydro_18
Scedosporium_apiospermum__SAPIO_CDS0065__KEZ46775.1,1287,HH|296|339|#e31a1c|LysM,HH|361|388|#e31a1c|LysM,HV|423|488|#fdbf6f|Chitin_bind_1,HH|507|857|#1f78b4|Glyco_hydro_18
Trichophyton_rubrum_CBS_118892__TERG_06638__KFL62413.1,435,HH|50|384|#1f78b4|Glyco_hydro_18
Aspergillus_lentulus_endochitinase_B1__GAQ03175.1,469,HH|71|418|#1f78b4|Glyco_hydro_18
Scedosporium_apiospermum_Bacteriodes_thetaiotaomicron_symbiotic_chitinase__KEZ44096.1,1197,HV|85|116|#fdbf6f|Chitin_bind_1,HV|121|160|#fdbf6f|Chitin_bind_1,HH|178|521|#1f78b4|Glyco_hydro_18
Mucor_circinelloides_f._lusitanicus_CBS_277.49_glycoside_hydrolase_family_18_protein__OAC99814.1,410,HH|13|361|#1f78b4|Glyco_hydro_18
Exophiala_oligosperma__PV06_10440__KIW37397.1,439,HH|46|389|#1f78b4|Glyco_hydro_18
Sporothrix_schenckii_1099_18__SPSK_03133__KJR81976.1,724,HH|28|278|#1f78b4|Glyco_hydro_18,HH|377|421|#e31a1c|LysM,HH|428|473|#e31a1c|LysM,HH|456|525|#ffff99|RhaT,HH|513|559|#e31a1c|LysM,HH|542|608|#ffff99|RhaT,HH|599|645|#e31a1c|LysM
Blastomyces_dermatitidis_ER_3_chitinase__EEQ91094.1,820,HH|32|317|#1f78b4|Glyco_hydro_18
Scedosporium_apiospermum__SAPIO_CDS3651__KEZ44610.1,1185,HV|24|53|#fdbf6f|Chitin_bind_1,HH|68|406|#1f78b4|Glyco_hydro_18
Rhizopus_delemar_RA_99_880__RO3G_11152__EIE86441.1,522,HH|28|266|#1f78b4|Glyco_hydro_18,RE|318|382|#fb9a99|CBM_19
Lichtheimia_corymbifera_JMRC_FSU_9682_chitinase_domain_containing_protein_1__CDH50649.1,367,EL|17|97|#33a02c|FMN_bind_2,HH|139|353|#1f78b4|Glyco_hydro_18
Paracoccidioides_brasiliensis_Pb18__PADG_12307__KGM91623.1,1014,HH|14|232|#1f78b4|Glyco_hydro_18,HV|525|635|#ff7f00|PhoD,HV|646|757|#ff7f00|PhoD,HV|804|889|#ff7f00|PhoD
Purpureocillium_lilacinum_chitinase__OAQ95605.1,1466,HH|306|347|#e31a1c|LysM,HV|451|494|#fdbf6f|Chitin_bind_1,HH|509|854|#1f78b4|Glyco_hydro_18,EL|1336|1433|#a6cee3|Hce2
Purpureocillium_lilacinum_chitinase__OAQ85235.1,1253,HH|295|319|#e31a1c|LysM,HH|357|403|#e31a1c|LysM,HV|439|484|#fdbf6f|Chitin_bind_1,HH|501|837|#1f78b4|Glyco_hydro_18
Histoplasma_capsulatum_NAm1_endochitinase_1_precursor__EDN10083.1,500,HH|98|444|#1f78b4|Glyco_hydro_18
Scedosporium_apiospermum_Chitinase_1__KEZ44525.1,442,HH|66|396|#1f78b4|Glyco_hydro_18
Talaromyces_marneffei_ATCC_18224_succinate_semialdehyde_dehydrogenase__putative__EEA19455.1,1026,HV|27|490|#ffff99|Aldedh,HV|615|654|#fdbf6f|Chitin_bind_1,HH|674|1001|#1f78b4|Glyco_hydro_18
Histoplasma_capsulatum_NAm1_predicted_protein__EDN07813.1,499,HV|2|20|#fdbf6f|Chitin_bind_1,HH|36|374|#1f78b4|Glyco_hydro_18
Cryptococcus_neoformans_var._neoformans_JEC21__CNE01990__AAW43533.1,590,HH|329|550|#1f78b4|Glyco_hydro_18
Talaromyces_marneffei_ATCC_18224_endochitinase_1_precursor__putative__EEA26787.1,428,HH|33|379|#1f78b4|Glyco_hydro_18
Aspergillus_fumigatus_Af293_class_V_chitinase_ChiB1__EAL85027.1,439,HH|45|389|#1f78b4|Glyco_hydro_18
Purpureocillium_lilacinum_glycoside_hydrolase_family_18__chitinase__OAQ85219.1,399,HH|28|361|#1f78b4|Glyco_hydro_18
Aspergillus_fumigatus_Af293_class_III_chitinase__putative__EAL85921.2,323,HH|12|200|#1f78b4|Glyco_hydro_18
Trichophyton_rubrum_CBS_118892__TERG_05625__EGD89382.1,1491,HH|297|326|#e31a1c|LysM,HH|360|386|#e31a1c|LysM,HV|442|485|#fdbf6f|Chitin_bind_1,HH|501|848|#1f78b4|Glyco_hydro_18,EL|1359|1458|#a6cee3|Hce2
Talaromyces_marneffei_ATCC_18224_class_V_chitinase__putative__EEA27403.1,1311,HH|326|362|#e31a1c|LysM,HH|384|430|#e31a1c|LysM,HV|466|511|#fdbf6f|Chitin_bind_1,HH|528|875|#1f78b4|Glyco_hydro_18
Scedosporium_apiospermum__SAPIO_CDS1586__KEZ45778.1,1028,HH|336|682|#1f78b4|Glyco_hydro_18
Cladophialophora_bantiana_CBS_173.52__Z519_06371__KIW92524.1,327,HH|16|239|#1f78b4|Glyco_hydro_18
Sporothrix_schenckii_1099_18_chitinase__KJR84901.1,505,HH|33|293|#1f78b4|Glyco_hydro_18
Coccidioides_immitis_RS_chitinase_7__EAS32798.3,491,HH|90|436|#1f78b4|Glyco_hydro_18
Aspergillus_fumigatus_Af293_class_III_chitinase__putative__EAL85953.1,374,HH|102|308|#1f78b4|Glyco_hydro_18
Aspergillus_fumigatus_Af293_class_V_chitinase__putative__EAL86728.1,450,HH|45|400|#1f78b4|Glyco_hydro_18
Talaromyces_marneffei_ATCC_18224_endochitinase_1_precursor__putative__EEA23753.1,729,HH|35|384|#1f78b4|Glyco_hydro_18,HH|471|508|#e31a1c|LysM,HH|556|598|#e31a1c|LysM,HH|659|684|#e31a1c|LysM
Exophiala_oligosperma__PV06_07057__KIW41507.1,621,RE|118|163|#6a3d9a|Collagen,HH|238|602|#1f78b4|Glyco_hydro_18
Sporothrix_schenckii_1099_18__SPSK_00980__KJR81180.1,1538,HH|328|369|#e31a1c|LysM,HH|391|427|#e31a1c|LysM,HV|473|517|#fdbf6f|Chitin_bind_1,HH|534|894|#1f78b4|Glyco_hydro_18,EL|1406|1505|#a6cee3|Hce2
Scedosporium_apiospermum__SAPIO_CDS4614__KEZ43433.1,713,HH|2|286|#1f78b4|Glyco_hydro_18
Talaromyces_marneffei_ATCC_18224_class_V_chitinase__putative__EEA27477.1,402,HH|6|346|#1f78b4|Glyco_hydro_18
Cladophialophora_bantiana_CBS_173.52__Z519_03321__KIW96253.1,347,HH|13|310|#1f78b4|Glyco_hydro_18
Sporothrix_schenckii_1099_18_chitinase__KJR85098.1,435,HH|44|387|#1f78b4|Glyco_hydro_18
Trichophyton_rubrum_CBS_118892__TERG_07727__EGD91508.2,365,HH|68|333|#1f78b4|Glyco_hydro_18
Rhizopus_delemar_RA_99_880_chitinase_1__EIE79818.1,500,HH|29|262|#1f78b4|Glyco_hydro_18,RE|330|390|#fb9a99|CBM_19
Mucor_circinelloides_f._lusitanicus_CBS_277.49_glycoside_hydrolase_family_18_protein__partial__OAD01770.1,321,HH|6|312|#1f78b4|Glyco_hydro_18
Rhizopus_delemar_RA_99_880_chitinase__EIE88924.1,409,HH|12|360|#1f78b4|Glyco_hydro_18
Trichophyton_rubrum_CBS_118892__TERG_06638__KFL62418.1,414,HH|39|383|#1f78b4|Glyco_hydro_18
Cladophialophora_bantiana_CBS_173.52__Z519_09981__KIW89129.1,401,HH|9|352|#1f78b4|Glyco_hydro_18
Sporothrix_schenckii_1099_18_chitinase__KJR86227.1,397,HH|51|250|#1f78b4|Glyco_hydro_18
Talaromyces_marneffei_ATCC_18224_chitinase_3_precursor__putative__EEA22359.1,508,HH|30|291|#1f78b4|Glyco_hydro_18,RE|430|484|#fb9a99|CBM_19
Purpureocillium_lilacinum_endo_N_acetyl_beta_D_glucosaminidase_precursor__OAQ76929.1,263,HH|2|254|#1f78b4|Glyco_hydro_18
Aspergillus_lentulus__ALT_2045__GAQ04724.1,684,HH|19|410|#1f78b4|Glyco_hydro_18,HV|304|337|#fdbf6f|Chitin_bind_1
Cryptococcus_neoformans_var._neoformans_JEC21_conserved__AAW46130.2,538,HH|164|511|#1f78b4|Glyco_hydro_18
Histoplasma_capsulatum_NAm1__HCAG_02650__EDN06047.1,390,HH|5|364|#1f78b4|Glyco_hydro_18
Lichtheimia_corymbifera_JMRC_FSU_9682_glycoside_hydrolase_family_18_protein__CDH54683.1,431,HH|36|398|#1f78b4|Glyco_hydro_18
Trichophyton_rubrum_CBS_118892__TERG_03756__EGD87507.2,1486,HH|380|427|#e31a1c|LysM,HV|465|510|#fdbf6f|Chitin_bind_1,HH|527|847|#1f78b4|Glyco_hydro_18
Exophiala_oligosperma__PV06_07761__KIW40576.1,552,HH|181|405|#1f78b4|Glyco_hydro_18
Purpureocillium_lilacinum_chitinase_18_11__OAQ95143.1,371,HH|20|349|#1f78b4|Glyco_hydro_18
Talaromyces_marneffei_ATCC_18224_class_III_chitinase_ChiA2__EEA25540.1,348,HH|38|317|#1f78b4|Glyco_hydro_18
Aspergillus_fumigatus_Af293_class_III_chitinase_ChiA1__EAL85930.1,900,HH|31|314|#1f78b4|Glyco_hydro_18
Talaromyces_marneffei_ATCC_18224_chitinase_1_precursor__putative__EEA19967.1,332,HH|33|265|#1f78b4|Glyco_hydro_18
Paracoccidioides_brasiliensis_Pb18__PADG_00994__EEH44705.2,648,HH|242|589|#1f78b4|Glyco_hydro_18
Purpureocillium_lilacinum_endochitinase__OAQ76901.1,432,HH|44|386|#1f78b4|Glyco_hydro_18
Talaromyces_marneffei_ATCC_18224_conserved__EEA29070.1,1499,HH|307|348|#e31a1c|LysM,HH|370|401|#e31a1c|LysM,HV|452|497|#fdbf6f|Chitin_bind_1,HH|512|856|#1f78b4|Glyco_hydro_18,EL|1367|1466|#a6cee3|Hce2
Scedosporium_apiospermum_Endochitinase_1__KEZ38886.1,398,HH|4|348|#1f78b4|Glyco_hydro_18
Blastomyces_dermatitidis_ER_3__BDCG_16922__OAT01116.1,932,HH|14|208|#1f78b4|Glyco_hydro_18,RE|417|475|#b2df8a|PhoD_N,HV|533|805|#ff7f00|PhoD
Histoplasma_capsulatum_NAm1_endochitinase_1_precursor__EDN09398.1,605,HH|197|544|#1f78b4|Glyco_hydro_18
Talaromyces_marneffei_ATCC_18224_endochitinase_precursor__putative__EEA19335.1,402,HH|33|306|#1f78b4|Glyco_hydro_18,HH|365|393|#6a3d9a|CBM_1
Rhizopus_delemar_RA_99_880__RO3G_14659__EIE89948.1,376,HH|98|353|#1f78b4|Glyco_hydro_18
Scedosporium_apiospermum_Chitinase_1__KEZ42030.1,435,HH|43|386|#1f78b4|Glyco_hydro_18
Purpureocillium_lilacinum_glycoside_hydrolase_family_18__OAQ92910.1,405,HH|11|355|#1f78b4|Glyco_hydro_18
Aspergillus_lentulus__ALT_1252__GAQ03931.1,1441,HV|46|631|#33a02c|DUF4246,HV|679|696|#fdbf6f|Chitin_bind_1,HH|714|1023|#1f78b4|Glyco_hydro_18
Purpureocillium_lilacinum_chitinase_1_precursor__OAQ65766.1,359,HH|32|314|#1f78b4|Glyco_hydro_18
Talaromyces_marneffei_ATCC_18224_chitinase_3_precursor__putative__EEA22120.1,347,HH|31|315|#1f78b4|Glyco_hydro_18
Mucor_circinelloides_f._lusitanicus_CBS_277.49_carbohydrate_binding_module_family_19_protein__OAD02740.1,572,HH|39|279|#1f78b4|Glyco_hydro_18,RE|346|404|#fb9a99|CBM_19
Scedosporium_apiospermum_Glycoside_hydrolase_family_18_protein__KEZ42038.1,1518,HH|322|359|#e31a1c|LysM,HH|391|416|#e31a1c|LysM,HV|474|519|#fdbf6f|Chitin_bind_1,HH|536|863|#1f78b4|Glyco_hydro_18
Sporothrix_schenckii_1099_18_chitinase__KJR89938.1,425,HH|10|176|#1f78b4|Glyco_hydro_18
Blastomyces_dermatitidis_ER_3_class_V_chitinase__OAS99913.1,404,HH|14|365|#1f78b4|Glyco_hydro_18
Sporothrix_schenckii_1099_18_chitinase__KJR87859.1,1195,HV|28|55|#fdbf6f|Chitin_bind_1,HV|70|96|#fdbf6f|Chitin_bind_1,HH|114|455|#1f78b4|Glyco_hydro_18
Rhizopus_delemar_RA_99_880__RO3G_05550__EIE80845.1,326,HH|17|46|#1f78b4|Glyco_hydro_18,HH|47|303|#1f78b4|Glyco_hydro_18
Aspergillus_lentulus_endochitinase_33__GAQ05774.1,367,HH|31|314|#1f78b4|Glyco_hydro_18
Blastomyces_dermatitidis_ER_3_bacteriodes_thetaiotaomicron_symbiotic_chitinase__OAT02123.1,1109,HV|37|54|#fdbf6f|Chitin_bind_1,HV|59|98|#fdbf6f|Chitin_bind_1,HH|116|461|#1f78b4|Glyco_hydro_18
Aspergillus_fumigatus_Af293_class_V_chitinase__putative__EAL88829.2,982,HV|32|63|#fdbf6f|Chitin_bind_1,HV|68|102|#fdbf6f|Chitin_bind_1,HH|135|449|#1f78b4|Glyco_hydro_18
Cryptococcus_gattii_CA1873_chitinase__KIR63594.1,508,HH|128|484|#1f78b4|Glyco_hydro_18
Mucor_circinelloides_f._lusitanicus_CBS_277.49_glycoside_hydrolase_family_18_protein__partial__OAD09139.1,363,HH|1|358|#1f78b4|Glyco_hydro_18
Scedosporium_apiospermum__SAPIO_CDS4454__KEZ43542.1,693,HH|3|302|#1f78b4|Glyco_hydro_18
Verruconis_gallopava__PV09_01499__KIW07538.1,755,HH|33|323|#1f78b4|Glyco_hydro_18
Candida_albicans_SC5314_putative_chitinase__AOW27242.1,393,HH|24|355|#1f78b4|Glyco_hydro_18
Histoplasma_capsulatum_NAm1_endochitinase_1_precursor__EDN03385.1,497,HH|4|48|#e31a1c|LysM,HH|99|444|#1f78b4|Glyco_hydro_18
Talaromyces_marneffei_ATCC_18224_class_III_chitinase__putative__EEA24256.1,351,HH|32|283|#1f78b4|Glyco_hydro_18
Aspergillus_fumigatus_Af293_class_V_chitinase__putative__EAL87991.2,376,HH|33|353|#1f78b4|Glyco_hydro_18
Candida_albicans_SC5314_Cht3p__AOW31663.1,575,HH|25|296|#1f78b4|Glyco_hydro_18
Purpureocillium_lilacinum_chitinase_1_precursor__OAQ58239.1,236,HH|9|193|#1f78b4|Glyco_hydro_18
Purpureocillium_lilacinum_chitinase_18_18__OAQ58915.1,679,HH|20|315|#1f78b4|Glyco_hydro_18
Aspergillus_lentulus_endochitinase_33__GAQ08943.1,355,HH|32|285|#1f78b4|Glyco_hydro_18
Sporothrix_schenckii_1099_18__SPSK_00005__KJR79809.1,1535,HH|333|374|#e31a1c|LysM,HH|396|422|#e31a1c|LysM,HV|479|522|#fdbf6f|Chitin_bind_1,HH|538|893|#1f78b4|Glyco_hydro_18,EL|1403|1502|#a6cee3|Hce2
Rhinocladiella_mackenziei_CBS_650.93__Z518_10038__KIX00972.1,402,HH|9|353|#1f78b4|Glyco_hydro_18
Purpureocillium_lilacinum_class_III_chitinase__OAQ83059.1,329,HH|31|307|#1f78b4|Glyco_hydro_18
Candida_tropicalis_MYA_3404_chitinase_1_precursor__EER36325.1,463,HH|20|292|#1f78b4|Glyco_hydro_18
Paracoccidioides_brasiliensis_Pb18__PADG_03347__EEH47249.2,221,HH|31|175|#1f78b4|Glyco_hydro_18
Trichophyton_rubrum_CBS_118892__TERG_06638__KFL62415.1,434,HH|39|383|#1f78b4|Glyco_hydro_18
Purpureocillium_lilacinum_chitinase__OAQ59091.1,1074,HH|6|329|#1f78b4|Glyco_hydro_18
Trichophyton_rubrum_CBS_118892__TERG_06638__KFL62414.1,434,HH|50|403|#1f78b4|Glyco_hydro_18
Aspergillus_fumigatus_Af293_class_V_chitinase__putative__EAL88780.2,691,HH|138|210|#1f78b4|Glyco_hydro_18,HH|228|491|#1f78b4|Glyco_hydro_18
Lichtheimia_corymbifera_JMRC_FSU_9682_predicted_protein__CDH53723.1,462,HH|36|307|#1f78b4|Glyco_hydro_18
Mucor_circinelloides_f._lusitanicus_CBS_277.49_glycoside_hydrolase_family_18_protein__OAD00027.1,408,HH|25|388|#1f78b4|Glyco_hydro_18
Purpureocillium_lilacinum_endochitinase__OAQ67513.1,350,HH|40|241|#1f78b4|Glyco_hydro_18
Trichophyton_rubrum_CBS_118892__TERG_11657__KFL60441.1,409,HH|13|264|#1f78b4|Glyco_hydro_18
Aspergillus_lentulus_killer_toxin_subunits_alpha_beta__GAQ08982.1,1444,HH|335|373|#e31a1c|LysM,HH|398|438|#e31a1c|LysM,HV|480|525|#fdbf6f|Chitin_bind_1,HH|541|865|#1f78b4|Glyco_hydro_18
Blastomyces_dermatitidis_ER_3_class_V_chitinase__variant__OAS99914.1,300,HH|29|262|#1f78b4|Glyco_hydro_18
Candida_tropicalis_MYA_3404__CTRG_01427__EER34566.1,391,HH|24|355|#1f78b4|Glyco_hydro_18
Purpureocillium_lilacinum_oviduct_specific_glyco_protein__OAQ85740.1,458,HH|13|187|#1f78b4|Glyco_hydro_18
Blastomyces_dermatitidis_ER_3_chitinase__EEQ90757.1,503,HH|4|48|#e31a1c|LysM,HH|106|451|#1f78b4|Glyco_hydro_18
Trichophyton_rubrum_CBS_118892__TERG_02705__EGD86448.1,359,HH|32|315|#1f78b4|Glyco_hydro_18
Sporothrix_schenckii_1099_18__SPSK_02155__KJR86455.1,1415,HH|322|363|#e31a1c|LysM,HH|385|426|#e31a1c|LysM,HV|467|511|#fdbf6f|Chitin_bind_1,HH|528|893|#1f78b4|Glyco_hydro_18
Paracoccidioides_brasiliensis_Pb18__PADG_07744__EEH42924.1,404,HH|49|381|#1f78b4|Glyco_hydro_18
Rhizopus_delemar_RA_99_880__RO3G_10252__EIE85542.1,371,HH|2|361|#1f78b4|Glyco_hydro_18
Aspergillus_lentulus_endochitinase__GAQ04729.1,1085,HH|33|282|#1f78b4|Glyco_hydro_18,EL|492|1002|#fb9a99|MFS_1
Rhinocladiella_mackenziei_CBS_650.93__Z518_00299__KIX09220.1,340,HH|15|236|#1f78b4|Glyco_hydro_18
Trichophyton_rubrum_CBS_118892__TERG_06638__EGD90410.2,454,HH|50|403|#1f78b4|Glyco_hydro_18
Purpureocillium_lilacinum_chitinase_1_precursor__OAQ58066.1,359,HH|18|314|#1f78b4|Glyco_hydro_18
Rhizopus_delemar_RA_99_880__RO3G_07611__EIE82906.1,515,HH|39|405|#1f78b4|Glyco_hydro_18,HH|477|503|#b2df8a|CBM_5_12
Purpureocillium_lilacinum_chitinase_3_precursor__OAQ90264.1,343,HH|32|312|#1f78b4|Glyco_hydro_18
Aspergillus_fumigatus_Af293_class_III_chitinase__putative__EAL86957.1,454,HH|102|313|#1f78b4|Glyco_hydro_18,EL|334|399|#ff7f00|Mucin,RE|374|430|#fb9a99|CBM_19
Verruconis_gallopava__PV09_07658__KIW00913.1,458,HH|56|406|#1f78b4|Glyco_hydro_18
Aspergillus_fumigatus_Af293_class_V_chitinase__putative__EBA27257.1,1141,HV|87|116|#fdbf6f|Chitin_bind_1,HH|132|474|#1f78b4|Glyco_hydro_18
Talaromyces_marneffei_ATCC_18224_class_III_chitinase__putative__EEA24295.1,331,HH|40|230|#1f78b4|Glyco_hydro_18
Aspergillus_fumigatus_Af293_class_V_chitinase__putative__EAL87745.2,436,HH|19|402|#1f78b4|Glyco_hydro_18,HV|296|329|#fdbf6f|Chitin_bind_1
Sporothrix_schenckii_1099_18__SPSK_02915__KJR82025.1,1690,HH|65|367|#1f78b4|Glyco_hydro_18,HV|1061|1292|#a6cee3|Peptidase_S8
Talaromyces_marneffei_ATCC_18224_class_III_chitinase_ChiA1__EEA24292.1,865,HH|17|270|#1f78b4|Glyco_hydro_18
Verruconis_gallopava__PV09_09010__KIV99352.1,430,HH|13|156|#1f78b4|Glyco_hydro_18,EL|385|421|#cab2d6|UBA
Aspergillus_lentulus__ALT_7665__GAQ10344.1,1292,HH|125|489|#1f78b4|Glyco_hydro_18
Scedosporium_apiospermum__SAPIO_CDS5440__KEZ42988.1,1183,HV|54|76|#fdbf6f|Chitin_bind_1,HH|94|433|#1f78b4|Glyco_hydro_18
Lichtheimia_corymbifera_JMRC_FSU_9682_glycoside_hydrolase_family_18_protein__CDH59454.1,596,HH|30|294|#1f78b4|Glyco_hydro_18,RE|400|446|#fb9a99|CBM_19
Rhizopus_delemar_RA_99_880__RO3G_00916__EIE76212.1,471,HH|30|268|#1f78b4|Glyco_hydro_18,RE|340|444|#1f78b4|Sld5
Lichtheimia_corymbifera_JMRC_FSU_9682_class_v__CDH57489.1,445,HH|57|395|#1f78b4|Glyco_hydro_18
Scedosporium_apiospermum_Uncharacterized_protein_SAPIO_CDS8749__KEZ40243.1,1485,HV|442|491|#fdbf6f|Chitin_bind_1,HH|507|857|#1f78b4|Glyco_hydro_18,EL|1351|1450|#a6cee3|Hce2
Rhizopus_delemar_RA_99_880__RO3G_16099__EIE91388.1,320,HH|4|185|#1f78b4|Glyco_hydro_18
Purpureocillium_lilacinum_endochitinase_CHI3__OAQ82763.1,324,HH|33|303|#1f78b4|Glyco_hydro_18
Trichophyton_rubrum_CBS_118892__TERG_05663__EGD89421.1,1367,HV|31|61|#fdbf6f|Chitin_bind_1,HV|66|105|#fdbf6f|Chitin_bind_1,HH|122|459|#1f78b4|Glyco_hydro_18
Aspergillus_lentulus_endochitinase_A1__GAQ08963.1,935,HH|32|325|#1f78b4|Glyco_hydro_18
Cryptococcus_gattii_CA1873__I314_03937__KIR60086.1,579,HH|300|536|#1f78b4|Glyco_hydro_18
Sporothrix_schenckii_1099_18_chitinase__KJR89349.1,367,HH|10|343|#1f78b4|Glyco_hydro_18
Talaromyces_marneffei_ATCC_18224_class_V_chitinase__putative__EEA28851.1,1270,HV|108|144|#fdbf6f|Chitin_bind_1,HV|150|186|#fdbf6f|Chitin_bind_1,HH|209|554|#1f78b4|Glyco_hydro_18
Exophiala_oligosperma__PV06_06964__KIW41402.1,662,HH|262|606|#1f78b4|Glyco_hydro_18
Coccidioides_immitis_RS_chitinase_5__EAS33737.3,1629,HH|35|389|#1f78b4|Glyco_hydro_18
Purpureocillium_lilacinum_endochitinase__OAQ91795.1,605,HH|212|557|#1f78b4|Glyco_hydro_18
Cryptococcus_neoformans_var._neoformans_JEC21_chitinase__putative__AAW45591.1,838,HH|447|806|#1f78b4|Glyco_hydro_18
Aspergillus_fumigatus_Af293_class_III_chitinase__putative__EAL92857.2,334,HH|32|280|#1f78b4|Glyco_hydro_18
Sporothrix_schenckii_1099_18_chitinase__KJR83567.1,402,HH|9|354|#1f78b4|Glyco_hydro_18
Blastomyces_dermatitidis_ER_3_bacteriodes_thetaiotaomicron_symbiotic_chitinase__EEQ88507.2,1267,HV|26|61|#fdbf6f|Chitin_bind_1,HV|66|105|#fdbf6f|Chitin_bind_1,HH|121|459|#1f78b4|Glyco_hydro_18
