# Supplementary material for: Diversity of Cell Wall Related Proteins in Human Pathogenic Fungi
Source: J Fungi (Basel). 2017 Dec 29;4(1):6. doi: 10.3390/jof4010006 (PMC5872309; doi:10.3390/jof4010006)
Supplement: Supplementary file 1 [file jof-04-00006-s001.zip › jof-252817-final-supplementary materials/Dataset S2_tree_and_itol_dataset/GH2.annot.tree]

(Aspergillus_fumigatus_Af293_cell_associated_beta_galactosidase__putative__EAL91210.1:0.01575172,Aspergillus_lentulus__ALT_6066__GAQ08745.1:0.09522814,(Sporothrix_schenckii_1099_18_beta_galactosidase__KJR86188.1:1.51090709,((((Verruconis_gallopava__PV09_09790__KIV98378.1:0.26445161,(Purpureocillium_lilacinum_glycoside_hydrolase_family_2_protein__OAQ82994.1:0.29242186,(Blastomyces_dermatitidis_ER_3_glycoside_hydrolase_family_2_multidomain_protein__EEQ89029.1:0.41067651,Exophiala_oligosperma__PV06_05114__KIW44074.1:0.33711797)0.920000:0.09968841)0.816000:0.18975285)1.000000:1.03533806,(Purpureocillium_lilacinum_glycosyl_hydrolase_family_2__OAQ90004.1:0.39823242,(Verruconis_gallopava__PV09_08328__partial__KIW00152.1:0.47360025,(Aspergillus_fumigatus_Af293_hydrolase__putative__EAL93747.2:0.01664199,Aspergillus_lentulus__ALT_3645__GAQ06324.1:0.03028441)1.000000:0.30809312)0.025000:0.11518720)0.999000:1.11971585)0.994000:0.66537297,((((Sporothrix_schenckii_1099_18_exo_1_4_beta_D_glucosaminidase__KJR88248.1:0.39474403,(Purpureocillium_lilacinum_glycosyl_hydrolase__OAQ75745.1:0.36171218,Purpureocillium_lilacinum_glycosyl_hydrolase__OAQ81121.1:0.32428746)0.992000:0.12207376)1.000000:0.21809795,(Talaromyces_marneffei_ATCC_18224_glycosyl_hydrolase__putative__EEA26758.1:0.39949068,(Aspergillus_fumigatus_Af293_glycosyl_hydrolase__putative__EAL84379.1:0.02726717,Aspergillus_lentulus_exo_beta_D_glucosaminidase__GAQ10013.1:0.05663756)1.000000:0.34236098)0.724000:0.04983405)0.531000:0.13996598,Trichophyton_rubrum_CBS_118892__TERG_02742__EGD86481.1:0.25928173)1.000000:1.65136403,(((Exophiala_oligosperma__PV06_04604__KIW43508.1:0.20699857,(Talaromyces_marneffei_ATCC_18224_beta_mannosidase__EEA25354.1:0.30761895,(Aspergillus_fumigatus_Af293_beta_mannosidase__EAL88735.1:0.07462834,Aspergillus_lentulus_beta_mannosidase_A__GAQ03264.1:0.01806798)1.000000:0.19425476)1.000000:0.16975193)0.582000:0.04012046,(Purpureocillium_lilacinum_beta_mannosidase_precursor__OAQ63955.1:0.38627859,Verruconis_gallopava__PV09_02872__KIW06424.1:0.31953112)0.852000:0.04874002)1.000000:1.59111078,(((Exophiala_oligosperma__PV06_06201__KIW42675.1:0.23818727,Cladophialophora_bantiana_CBS_173.52__Z519_00377__KIW98715.1:0.25215573)0.771000:0.06955608,(Scedosporium_apiospermum_Beta_mannosidase_like_protein__KEZ39854.1:0.27882510,Sporothrix_schenckii_1099_18_beta_mannosidase__KJR86095.1:0.47417132)0.738000:0.06354185)1.000000:0.57083120,(((Candida_albicans_SC5314__CAALFM_CR02800CA__AOW31022.1:0.32352246,Candida_tropicalis_MYA_3404__CTRG_00832__EER36093.1:0.28950842)1.000000:0.78847413,(Sporothrix_schenckii_1099_18_beta_mannosidase__KJR86089.1:0.31438918,(Scedosporium_apiospermum_putative_beta_mannosidase_B__KEZ43991.1:0.20909243,Purpureocillium_lilacinum_beta_mannosidase__OAQ94794.1:0.14609173)0.997000:0.16299852)0.999000:0.31670536)0.999000:0.25275920,(((((Cladophialophora_bantiana_CBS_173.52__Z519_01023__KIW97439.1:0.07827826,(Exophiala_oligosperma__PV06_02365__KIW46719.1:0.17774724,Rhinocladiella_mackenziei_CBS_650.93__Z518_06538__KIX02988.1:0.09560908)0.722000:0.04871412)1.000000:0.23832045,(Talaromyces_marneffei_ATCC_18224_beta_mannosidase__putative__EEA25042.1:0.34877527,(Talaromyces_marneffei_ATCC_18224_beta_mannosidase__putative__EEA20679.1:0.20632970,(Aspergillus_fumigatus_Af293_beta_mannosidase__putative__EAL84762.1:0.01712994,Aspergillus_lentulus_beta_mannosidase_B__GAQ05504.1:0.01369274)1.000000:0.14810358)0.966000:0.06956736)0.993000:0.11724420)1.000000:0.16247839,(Purpureocillium_lilacinum_beta_mannosidase__OAQ81177.1:0.39053268,(Purpureocillium_lilacinum_beta_mannosidase__OAQ89304.1:0.40088079,(Cladophialophora_bantiana_CBS_173.52__Z519_01061__KIW97477.1:0.20582887,Rhinocladiella_mackenziei_CBS_650.93__Z518_06576__KIX03026.1:0.18054421)1.000000:0.19991296)1.000000:0.19279470)0.417000:0.06080944)0.998000:0.19628148,((Sporothrix_schenckii_1099_18_beta_mannosidase__KJR87226.1:0.22395739,(Scedosporium_apiospermum_putative_beta_mannosidase_B__KEZ45918.1:0.22614534,Purpureocillium_lilacinum_beta_mannosidase__OAQ79448.1:0.15945123)0.863000:0.06557887)0.972000:0.09499640,(Trichophyton_rubrum_CBS_118892__TERG_05999__EGD89761.2:0.40774544,(Coccidioides_immitis_RS_beta_mannosidase__EAS28968.3:0.29330102,(Paracoccidioides_brasiliensis_Pb18__PADG_04264__EEH48180.2:0.16429981,(Histoplasma_capsulatum_NAm1_conserved__EDN07864.1:0.12822669,Blastomyces_dermatitidis_ER_3_beta_mannosidase__EEQ88432.1:0.09130373)0.985000:0.06515174)0.992000:0.10324527)0.515000:0.07679314)0.593000:0.07156973)1.000000:0.21940720)0.868000:0.08976318,Exophiala_oligosperma__PV06_09752__KIW37760.1:0.82628977)0.039000:0.02937093)0.869000:0.12307412)0.946000:0.28442791)0.999000:0.77986594)0.995000:0.61570649)0.700000:0.10535534,(((Cladophialophora_bantiana_CBS_173.52__Z519_06022__KIW93417.1:0.21854798,Rhinocladiella_mackenziei_CBS_650.93__Z518_06302__KIX05430.1:0.23960066)1.000000:0.29644065,(((Aspergillus_fumigatus_Af293_beta_galactosidase__putative__EAL91164.1:0.04363930,Aspergillus_lentulus_beta_galactosidase__GAQ09937.1:0.03235279)1.000000:0.33192408,(Rhinocladiella_mackenziei_CBS_650.93__Z518_02468__KIX07814.1:0.23681303,(Exophiala_oligosperma__PV06_09965__KIW37988.1:0.00000001,Exophiala_oligosperma___variant__KIW37989.1:0.00251818)1.000000:0.30349792)1.000000:0.21033205)0.432000:0.07395257,(Cladophialophora_bantiana_CBS_173.52__Z519_01516__KIW97932.1:0.43654892,(Sporothrix_schenckii_1099_18_beta_galactosidase__KJR87274.1:0.42290880,Purpureocillium_lilacinum_beta_galactosidase__OAQ94318.1:0.33286683)0.966000:0.11161295)0.922000:0.07642045)0.902000:0.06921758)0.969000:0.23879821,(Talaromyces_marneffei_ATCC_18224_beta_galactosidase__putative__EEA23663.1:0.77653233,(Aspergillus_lentulus_evolved_beta_galactosidase_subunit_alpha__GAQ03689.1:0.43535756,(Scedosporium_apiospermum_Glycosyl_hydrolase_family_2__KEZ40057.1:0.33694128,Purpureocillium_lilacinum_beta_galactosidase__OAQ92459.1:0.34540698)0.999000:0.24688513)0.937000:0.10577579)0.572000:0.10992724)1.000000:1.15680043)0.832000:0.25573561)1.000000:2.49416861);
