# Supplementary material for: Diversity of Cell Wall Related Proteins in Human Pathogenic Fungi
Source: J Fungi (Basel). 2017 Dec 29;4(1):6. doi: 10.3390/jof4010006 (PMC5872309; doi:10.3390/jof4010006)
Supplement: Supplementary file 1 [file jof-04-00006-s001.zip › jof-252817-final-supplementary materials/Dataset S2_tree_and_itol_dataset/GH2._dataset.txt]

DATASET_DOMAINS
#Protein domain datasets are visualized as schematic representations of proteins, with a protein backbone and various shapes depicting the locations of individual domains

#lines starting with a hash are comments and ignored during parsing

#=================================================================#
#MANDATORY SETTINGS                        #
#=================================================================#
#select the separator which is used to delimit the data below (TAB,SPACE or COMMA).This separator must be used throughout this file (except in the SEPARATOR line, which uses space).
#SEPARATOR TAB
#SEPARATOR SPACE
SEPARATOR COMMA

#label is used in the legend table (can be changed later)
DATASET_LABEL,label1

#dataset color (can be changed later)
COLOR,#ff0000
DATA
Exophiala_oligosperma__PV06_06201__KIW42675.1,909,HH|202|310|#1f78b4|Glyco_hydro_2
Aspergillus_fumigatus_Af293_beta_mannosidase__putative__EAL84762.1,856,HH|196|301|#1f78b4|Glyco_hydro_2
Talaromyces_marneffei_ATCC_18224_beta_mannosidase__EEA25354.1,965,HH|249|337|#1f78b4|Glyco_hydro_2
Purpureocillium_lilacinum_beta_galactosidase__OAQ92459.1,1039,HV|51|228|#b2df8a|Glyco_hydro_2_N,HH|234|326|#1f78b4|Glyco_hydro_2,EL|329|614|#33a02c|Glyco_hydro_2_C,RE|623|715|#fb9a99|DUF4981,HH|755|1023|#e31a1c|Bgal_small_N
Talaromyces_marneffei_ATCC_18224_beta_mannosidase__putative__EEA25042.1,688,HH|198|292|#1f78b4|Glyco_hydro_2
Aspergillus_fumigatus_Af293_hydrolase__putative__EAL93747.2,645,HV|120|228|#b2df8a|Glyco_hydro_2_N,HH|243|320|#1f78b4|Glyco_hydro_2,EL|362|615|#33a02c|Glyco_hydro_2_C
Paracoccidioides_brasiliensis_Pb18__PADG_04264__EEH48180.2,886,HH|213|316|#1f78b4|Glyco_hydro_2
Aspergillus_lentulus_beta_mannosidase_A__GAQ03264.1,943,HH|296|339|#1f78b4|Glyco_hydro_2
Purpureocillium_lilacinum_beta_mannosidase_precursor__OAQ63955.1,1183,HH|465|558|#1f78b4|Glyco_hydro_2
Histoplasma_capsulatum_NAm1_conserved__EDN07864.1,871,HH|195|297|#1f78b4|Glyco_hydro_2
Purpureocillium_lilacinum_glycoside_hydrolase_family_2_protein__OAQ82994.1,701,HV|21|54|#b2df8a|Glyco_hydro_2_N,HV|122|187|#b2df8a|Glyco_hydro_2_N,HH|342|376|#1f78b4|Glyco_hydro_2,EL|419|547|#33a02c|Glyco_hydro_2_C
Purpureocillium_lilacinum_beta_mannosidase__OAQ94794.1,870,HH|193|297|#1f78b4|Glyco_hydro_2
Purpureocillium_lilacinum_glycosyl_hydrolase__OAQ81121.1,902,HV|84|183|#b2df8a|Glyco_hydro_2_N,HH|226|333|#1f78b4|Glyco_hydro_2
Aspergillus_lentulus_exo_beta_D_glucosaminidase__GAQ10013.1,895,HV|88|209|#b2df8a|Glyco_hydro_2_N,HH|213|327|#1f78b4|Glyco_hydro_2
Sporothrix_schenckii_1099_18_beta_mannosidase__KJR86095.1,911,HH|205|311|#1f78b4|Glyco_hydro_2
Sporothrix_schenckii_1099_18_beta_galactosidase__KJR87274.1,1141,HV|73|256|#b2df8a|Glyco_hydro_2_N,HH|262|372|#1f78b4|Glyco_hydro_2,EL|374|687|#33a02c|Glyco_hydro_2_C,RE|699|780|#fb9a99|DUF4981,HH|832|1122|#e31a1c|Bgal_small_N
Blastomyces_dermatitidis_ER_3_glycoside_hydrolase_family_2_multidomain_protein__EEQ89029.1,681,HV|21|205|#b2df8a|Glyco_hydro_2_N,HH|300|342|#1f78b4|Glyco_hydro_2,EL|382|511|#33a02c|Glyco_hydro_2_C
Purpureocillium_lilacinum_beta_galactosidase__OAQ94318.1,1074,HV|50|213|#b2df8a|Glyco_hydro_2_N,HH|219|324|#1f78b4|Glyco_hydro_2,EL|326|637|#33a02c|Glyco_hydro_2_C,RE|647|739|#fb9a99|DUF4981,HH|776|1057|#e31a1c|Bgal_small_N
Purpureocillium_lilacinum_beta_mannosidase__OAQ79448.1,867,HV|63|124|#b2df8a|Glyco_hydro_2_N,HH|195|296|#1f78b4|Glyco_hydro_2
Exophiala_oligosperma__PV06_04604__KIW43508.1,945,HH|245|335|#1f78b4|Glyco_hydro_2
Cladophialophora_bantiana_CBS_173.52__Z519_00377__KIW98715.1,911,HH|205|311|#1f78b4|Glyco_hydro_2
Aspergillus_lentulus_evolved_beta_galactosidase_subunit_alpha__GAQ03689.1,1045,HV|51|217|#b2df8a|Glyco_hydro_2_N,HH|219|314|#1f78b4|Glyco_hydro_2,EL|316|623|#33a02c|Glyco_hydro_2_C,RE|632|720|#fb9a99|DUF4981,HH|751|1030|#e31a1c|Bgal_small_N
Scedosporium_apiospermum_putative_beta_mannosidase_B__KEZ45918.1,866,HH|196|300|#1f78b4|Glyco_hydro_2
Exophiala_oligosperma__PV06_02365__KIW46719.1,869,HV|72|133|#b2df8a|Glyco_hydro_2_N,HH|206|313|#1f78b4|Glyco_hydro_2
Trichophyton_rubrum_CBS_118892__TERG_02742__EGD86481.1,894,HV|109|211|#b2df8a|Glyco_hydro_2_N,HH|231|331|#1f78b4|Glyco_hydro_2
Talaromyces_marneffei_ATCC_18224_beta_galactosidase__putative__EEA23663.1,1049,HV|51|216|#b2df8a|Glyco_hydro_2_N,HH|222|312|#1f78b4|Glyco_hydro_2,EL|315|618|#33a02c|Glyco_hydro_2_C,RE|626|712|#fb9a99|DUF4981,HH|750|1029|#e31a1c|Bgal_small_N
Aspergillus_lentulus_beta_mannosidase_B__GAQ05504.1,1172,HH|196|301|#1f78b4|Glyco_hydro_2,EL|912|1137|#ff7f00|Translin
Aspergillus_fumigatus_Af293_cell_associated_beta_galactosidase__putative__EAL91210.1,989,HV|75|204|#b2df8a|Glyco_hydro_2_N,HH|230|333|#1f78b4|Glyco_hydro_2,HV|647|694|#fdbf6f|DUF4982
Cladophialophora_bantiana_CBS_173.52__Z519_06022__KIW93417.1,1206,HV|56|230|#b2df8a|Glyco_hydro_2_N,HH|233|340|#1f78b4|Glyco_hydro_2,EL|342|649|#33a02c|Glyco_hydro_2_C,RE|658|769|#fb9a99|DUF4981,HH|819|1188|#e31a1c|Bgal_small_N
Verruconis_gallopava__PV09_09790__KIV98378.1,698,HV|32|198|#b2df8a|Glyco_hydro_2_N,HH|339|373|#1f78b4|Glyco_hydro_2,EL|417|542|#33a02c|Glyco_hydro_2_C
Candida_tropicalis_MYA_3404__CTRG_00832__EER36093.1,833,HH|191|291|#1f78b4|Glyco_hydro_2
Aspergillus_lentulus__ALT_6066__GAQ08745.1,967,HV|55|183|#b2df8a|Glyco_hydro_2_N,HH|209|312|#1f78b4|Glyco_hydro_2,HV|625|679|#fdbf6f|DUF4982
Scedosporium_apiospermum_putative_beta_mannosidase_B__KEZ43991.1,912,HH|195|296|#1f78b4|Glyco_hydro_2
Trichophyton_rubrum_CBS_118892__TERG_05999__EGD89761.2,577,EL|91|161|#33a02c|Glyco_hydro_2_C
Purpureocillium_lilacinum_glycosyl_hydrolase__OAQ75745.1,898,HH|221|324|#1f78b4|Glyco_hydro_2
Aspergillus_fumigatus_Af293_glycosyl_hydrolase__putative__EAL84379.1,895,HV|87|209|#b2df8a|Glyco_hydro_2_N,HH|214|327|#1f78b4|Glyco_hydro_2
Aspergillus_fumigatus_Af293_beta_mannosidase__EAL88735.1,938,HH|260|334|#1f78b4|Glyco_hydro_2
Exophiala_oligosperma__PV06_09965__KIW37988.1,1082,HV|57|225|#b2df8a|Glyco_hydro_2_N,HH|228|332|#1f78b4|Glyco_hydro_2,EL|334|648|#33a02c|Glyco_hydro_2_C,RE|658|752|#fb9a99|DUF4981,HH|783|1063|#e31a1c|Bgal_small_N
Exophiala_oligosperma___variant__KIW37989.1,874,HH|23|127|#1f78b4|Glyco_hydro_2,EL|129|443|#33a02c|Glyco_hydro_2_C,RE|453|547|#fb9a99|DUF4981,HH|578|858|#e31a1c|Bgal_small_N
Purpureocillium_lilacinum_beta_mannosidase__OAQ89304.1,923,HV|49|131|#b2df8a|Glyco_hydro_2_N,HH|204|308|#1f78b4|Glyco_hydro_2
Sporothrix_schenckii_1099_18_beta_galactosidase__KJR86188.1,900,HV|120|243|#b2df8a|Glyco_hydro_2_N,HH|248|369|#1f78b4|Glyco_hydro_2,EL|378|660|#33a02c|Glyco_hydro_2_C,HV|707|767|#fdbf6f|DUF4982
Sporothrix_schenckii_1099_18_exo_1_4_beta_D_glucosaminidase__KJR88248.1,990,HH|243|367|#1f78b4|Glyco_hydro_2
Talaromyces_marneffei_ATCC_18224_glycosyl_hydrolase__putative__EEA26758.1,904,HV|109|209|#b2df8a|Glyco_hydro_2_N,HH|231|327|#1f78b4|Glyco_hydro_2
Blastomyces_dermatitidis_ER_3_beta_mannosidase__EEQ88432.1,872,HH|195|297|#1f78b4|Glyco_hydro_2
Rhinocladiella_mackenziei_CBS_650.93__Z518_06538__KIX02988.1,865,HH|206|314|#1f78b4|Glyco_hydro_2
Talaromyces_marneffei_ATCC_18224_beta_mannosidase__putative__EEA20679.1,869,HH|203|309|#1f78b4|Glyco_hydro_2
Aspergillus_fumigatus_Af293_beta_galactosidase__putative__EAL91164.1,1069,HV|33|221|#b2df8a|Glyco_hydro_2_N,HH|224|330|#1f78b4|Glyco_hydro_2,EL|332|637|#33a02c|Glyco_hydro_2_C,RE|647|736|#fb9a99|DUF4981,HH|764|1047|#e31a1c|Bgal_small_N
Cladophialophora_bantiana_CBS_173.52__Z519_01061__KIW97477.1,914,HH|228|312|#1f78b4|Glyco_hydro_2
Sporothrix_schenckii_1099_18_beta_mannosidase__KJR87226.1,905,HV|69|139|#b2df8a|Glyco_hydro_2_N,HH|203|324|#1f78b4|Glyco_hydro_2
Purpureocillium_lilacinum_beta_mannosidase__OAQ81177.1,845,HV|65|127|#b2df8a|Glyco_hydro_2_N,HH|194|296|#1f78b4|Glyco_hydro_2
Verruconis_gallopava__PV09_08328__partial__KIW00152.1,666,HV|145|251|#b2df8a|Glyco_hydro_2_N,HH|265|344|#1f78b4|Glyco_hydro_2,EL|386|633|#33a02c|Glyco_hydro_2_C
Purpureocillium_lilacinum_glycosyl_hydrolase_family_2__OAQ90004.1,622,HV|115|218|#b2df8a|Glyco_hydro_2_N,HH|231|313|#1f78b4|Glyco_hydro_2,EL|355|479|#33a02c|Glyco_hydro_2_C
Aspergillus_lentulus_beta_galactosidase__GAQ09937.1,1069,HV|33|221|#b2df8a|Glyco_hydro_2_N,HH|224|330|#1f78b4|Glyco_hydro_2,EL|332|637|#33a02c|Glyco_hydro_2_C,RE|647|736|#fb9a99|DUF4981,HH|765|1047|#e31a1c|Bgal_small_N
Exophiala_oligosperma__PV06_09752__KIW37760.1,911,HH|221|326|#1f78b4|Glyco_hydro_2
Exophiala_oligosperma__PV06_05114__KIW44074.1,658,HV|20|157|#b2df8a|Glyco_hydro_2_N,HH|291|325|#1f78b4|Glyco_hydro_2,EL|416|555|#33a02c|Glyco_hydro_2_C
Scedosporium_apiospermum_Beta_mannosidase_like_protein__KEZ39854.1,884,HH|196|302|#1f78b4|Glyco_hydro_2
Scedosporium_apiospermum_Glycosyl_hydrolase_family_2__KEZ40057.1,1127,HV|142|310|#b2df8a|Glyco_hydro_2_N,HH|315|406|#1f78b4|Glyco_hydro_2,EL|410|694|#33a02c|Glyco_hydro_2_C,RE|703|790|#fb9a99|DUF4981,HH|831|1111|#e31a1c|Bgal_small_N
Aspergillus_lentulus__ALT_3645__GAQ06324.1,645,HV|120|227|#b2df8a|Glyco_hydro_2_N,HH|242|320|#1f78b4|Glyco_hydro_2,EL|362|615|#33a02c|Glyco_hydro_2_C
Rhinocladiella_mackenziei_CBS_650.93__Z518_02468__KIX07814.1,1095,HV|52|223|#b2df8a|Glyco_hydro_2_N,HH|226|330|#1f78b4|Glyco_hydro_2,EL|332|646|#33a02c|Glyco_hydro_2_C,RE|657|750|#fb9a99|DUF4981,HH|784|1075|#e31a1c|Bgal_small_N
Rhinocladiella_mackenziei_CBS_650.93__Z518_06302__KIX05430.1,1117,HV|55|228|#b2df8a|Glyco_hydro_2_N,HH|232|339|#1f78b4|Glyco_hydro_2,EL|341|637|#33a02c|Glyco_hydro_2_C,RE|648|738|#fb9a99|DUF4981,HH|783|1099|#e31a1c|Bgal_small_N
Candida_albicans_SC5314__CAALFM_CR02800CA__AOW31022.1,827,HH|189|285|#1f78b4|Glyco_hydro_2
Coccidioides_immitis_RS_beta_mannosidase__EAS28968.3,864,HV|69|135|#b2df8a|Glyco_hydro_2_N,HH|202|302|#1f78b4|Glyco_hydro_2
Cladophialophora_bantiana_CBS_173.52__Z519_01023__KIW97439.1,873,HH|207|322|#1f78b4|Glyco_hydro_2
Cladophialophora_bantiana_CBS_173.52__Z519_01516__KIW97932.1,1088,HV|50|215|#b2df8a|Glyco_hydro_2_N,HH|219|323|#1f78b4|Glyco_hydro_2,EL|325|639|#33a02c|Glyco_hydro_2_C,RE|648|739|#fb9a99|DUF4981,HH|770|1071|#e31a1c|Bgal_small_N
