# Supplementary material for: Diversity of Cell Wall Related Proteins in Human Pathogenic Fungi
Source: J Fungi (Basel). 2017 Dec 29;4(1):6. doi: 10.3390/jof4010006 (PMC5872309; doi:10.3390/jof4010006)
Supplement: Supplementary file 1 [file jof-04-00006-s001.zip › jof-252817-final-supplementary materials/Dataset S2_tree_and_itol_dataset/GH20.annot.tree]

((Lichtheimia_corymbifera_JMRC_FSU_9682_glycoside_family_catalytic_core__CDH50182.1:0.11667999,(((Purpureocillium_lilacinum_beta_hexosaminidase__OAQ94304.1:0.29359221,(Purpureocillium_lilacinum_beta_hexosaminidase__OAQ88885.1:0.26786852,Purpureocillium_lilacinum_beta_hexosaminidase__OAQ89374.1:0.22487104)0.973000:0.21228359)0.984000:0.41724819,((Aspergillus_fumigatus_Af293_beta_N_hexosaminidase__putative__EAL87163.1:0.04745879,Aspergillus_lentulus__ALT_4791__GAQ07470.1:0.03651407)0.995000:0.18566879,(Coccidioides_immitis_RS__CIMG_11625__KJF60477.1:0.75695825,(Paracoccidioides_brasiliensis_Pb18__PADG_06728__EEH50649.1:0.11437874,(Histoplasma_capsulatum_NAm1_conserved__EDN05725.1:0.07360848,(Blastomyces_dermatitidis_ER_3_beta_N_acetylhexosaminidase__variant_2__OAT01322.1:0.00000001,(Blastomyces_dermatitidis_ER_3_beta_N_acetylhexosaminidase__OAT01320.1:0.00000001,Blastomyces_dermatitidis_ER_3_beta_N_acetylhexosaminidase__variant_1__OAT01321.1:0.00000001)0.000000:0.00000001)1.000000:0.07756596)0.993000:0.09526479)0.002000:0.09175314)0.070000:0.06527859)0.991000:0.48440042)0.998000:1.60441204,(Purpureocillium_lilacinum_sugar_hydrolase__OAQ94027.1:1.58389106,(((Talaromyces_marneffei_ATCC_18224_beta_hexosaminidase__putative__EEA21340.1:1.90083671,(((Rhizopus_delemar_RA_99_880__RO3G_12090__EIE87379.1:0.19661589,Mucor_circinelloides_f._lusitanicus_CBS_277.49_glycoside_hydrolase_family_20_protein__OAD03080.1:0.20934661)0.975000:0.10738817,(Lichtheimia_corymbifera_JMRC_FSU_9682_beta_hexosaminidase_1__CDH49056.1:0.18167756,Lichtheimia_corymbifera_JMRC_FSU_9682_beta_hexosaminidase_subunit_beta__CDH58006.1:0.18173681)0.195000:0.04312079)1.000000:0.32798335,(Rhizopus_delemar_RA_99_880__RO3G_06207__EIE81502.1:0.25304148,(Lichtheimia_corymbifera_JMRC_FSU_9682_beta_hexosaminidase_1__CDH51554.1:0.31043301,(Rhizopus_delemar_RA_99_880__RO3G_05557__EIE80852.1:0.27298243,(Mucor_circinelloides_f._lusitanicus_CBS_277.49_glycoside_hydrolase_family_20_protein__partial__OAD01901.1:0.10194306,Mucor_circinelloides_f._lusitanicus_CBS_277.49_glycoside_hydrolase_family_20_protein__partial__OAD03090.1:0.08673391)1.000000:0.15373942)0.907000:0.10070885)0.886000:0.10919349)1.000000:0.31216254)0.715000:0.06416349)0.280000:0.05876151,((Candida_albicans_SC5314_Hex1p__AOW29773.1:0.20823915,Candida_tropicalis_MYA_3404_beta_hexosaminidase_precursor__EER31079.1:0.19489155)1.000000:0.26997242,((Exophiala_oligosperma__PV06_03709__KIW45311.1:0.12889486,(Cladophialophora_bantiana_CBS_173.52__Z519_09134__KIW90488.1:0.08662798,Rhinocladiella_mackenziei_CBS_650.93__Z518_04104__KIX06130.1:0.13658426)0.942000:0.07013782)0.995000:0.11968598,(Purpureocillium_lilacinum_beta_hexosaminidase_precursor__OAQ78161.1:0.26182573,(Talaromyces_marneffei_ATCC_18224_beta_N_acetylhexosaminidase_NagA__putative__EEA18669.1:0.26433292,((Coccidioides_immitis_RS_chitobiase__EAS33954.1:0.23558374,Trichophyton_rubrum_CBS_118892__TERG_04775__EGD88529.1:0.39638364)0.922000:0.08336738,((Aspergillus_fumigatus_Af293_beta_N_acetylhexosaminidase_NagA__putative__EAL85269.1:0.01293833,Aspergillus_lentulus_beta_hexosaminidase_1__GAQ11950.1:0.03517959)1.000000:0.18485320,(Paracoccidioides_brasiliensis_Pb18__PADG_07860__EEH43040.1:0.19980221,(Histoplasma_capsulatum_NAm1__HCAG_06040__EDN10237.1:0.12597132,Blastomyces_dermatitidis_ER_3_beta_N_acetylhexosaminidase__EEQ92352.1:0.08183512)0.986000:0.09554314)0.999000:0.11207847)0.300000:0.03803326)0.824000:0.03525380)0.140000:0.02849791)0.606000:0.03912961)0.964000:0.15006719)1.000000:0.52907820)0.834000:0.18049473,((Cryptococcus_neoformans_var._neoformans_JEC21_Beta_hexosaminidase_precursor__putative__AAW44323.1:0.06362132,Cryptococcus_gattii_CA1873_hexosaminidase__KIR58237.1:0.07746238)1.000000:0.93092449,(((Exophiala_oligosperma__PV06_03224__KIW44776.1:0.26136500,(Cladophialophora_bantiana_CBS_173.52__Z519_03094__KIW96028.1:0.18081094,Rhinocladiella_mackenziei_CBS_650.93__Z518_03956__KIX05982.1:0.19019691)0.025000:0.05955200)0.998000:0.32250668,((Paracoccidioides_brasiliensis_Pb18__PADG_03695__EEH47611.1:0.10752937,(Histoplasma_capsulatum_NAm1__HCAG_05925__EDN10122.1:0.04944060,(Blastomyces_dermatitidis_ER_3_N_acetyl_beta_glucosaminidase__variant_2__OAT02513.1:0.00000001,(Blastomyces_dermatitidis_ER_3_N_acetyl_beta_glucosaminidase__EEQ92529.1:0.00000001,Blastomyces_dermatitidis_ER_3_N_acetyl_beta_glucosaminidase__variant_1__OAT02512.1:0.00000001)0.000000:0.00000001)0.933000:0.02834328)0.952000:0.07068966)0.991000:0.14591709,(Coccidioides_immitis_RS_chitobiase_2__EAS35750.3:0.25418310,Trichophyton_rubrum_CBS_118892__TERG_02748__EGD86487.1:0.30368193)0.170000:0.05891557)0.999000:0.29392029)1.000000:0.34137531,((Purpureocillium_lilacinum_glycoside_hydrolase_family_20__OAQ78169.1:0.49540013,Purpureocillium_lilacinum_glycoside_hydrolase_family_20__OAQ90480.1:0.31691913)0.522000:0.18172951,(Scedosporium_apiospermum_Beta_hexosaminidase__KEZ44583.1:0.22449026,Sporothrix_schenckii_1099_18_hexosaminidase__KJR84868.1:0.31934745)0.935000:0.07634505)0.980000:0.21894565)0.996000:0.32682744)0.287000:0.05215394)0.975000:0.55576157)0.823000:0.50107285)1.000000:2.82085421)0.504000:0.06696108,Rhizopus_delemar_RA_99_880__RO3G_00709__EIE76005.1:0.24541692,Mucor_circinelloides_f._lusitanicus_CBS_277.49_glycoside_hydrolase_family_20_protein__OAD07647.1:0.21292386);
