# Supplementary material for: Diversity of Cell Wall Related Proteins in Human Pathogenic Fungi
Source: J Fungi (Basel). 2017 Dec 29;4(1):6. doi: 10.3390/jof4010006 (PMC5872309; doi:10.3390/jof4010006)
Supplement: Supplementary file 1 [file jof-04-00006-s001.zip › jof-252817-final-supplementary materials/Dataset S2_tree_and_itol_dataset/GH20._dataset.txt]

DATASET_DOMAINS
#Protein domain datasets are visualized as schematic representations of proteins, with a protein backbone and various shapes depicting the locations of individual domains

#lines starting with a hash are comments and ignored during parsing

#=================================================================#
#MANDATORY SETTINGS                        #
#=================================================================#
#select the separator which is used to delimit the data below (TAB,SPACE or COMMA).This separator must be used throughout this file (except in the SEPARATOR line, which uses space).
#SEPARATOR TAB
#SEPARATOR SPACE
SEPARATOR COMMA

#label is used in the legend table (can be changed later)
DATASET_LABEL,label1

#dataset color (can be changed later)
COLOR,#ff0000
DATA
Aspergillus_lentulus_beta_hexosaminidase_1__GAQ11950.1,843,RE|70|195|#fb9a99|DUF4396,HH|256|391|#1f78b4|Glycohydro_20b2,HV|414|776|#b2df8a|Glyco_hydro_20
Blastomyces_dermatitidis_ER_3_beta_N_acetylhexosaminidase__OAT01320.1,758,EL|88|170|#33a02c|Glyco_hydro_20b,HV|173|476|#b2df8a|Glyco_hydro_20
Coccidioides_immitis_RS__CIMG_11625__KJF60477.1,503,HV|175|245|#b2df8a|Glyco_hydro_20
Paracoccidioides_brasiliensis_Pb18__PADG_03695__EEH47611.1,612,HH|18|189|#1f78b4|Glycohydro_20b2,HV|215|558|#b2df8a|Glyco_hydro_20
Purpureocillium_lilacinum_sugar_hydrolase__OAQ94027.1,526,EL|28|94|#33a02c|Glyco_hydro_20b,HV|101|450|#b2df8a|Glyco_hydro_20
Aspergillus_fumigatus_Af293_beta_N_hexosaminidase__putative__EAL87163.1,757,EL|106|206|#33a02c|Glyco_hydro_20b,HV|212|516|#b2df8a|Glyco_hydro_20
Purpureocillium_lilacinum_beta_hexosaminidase_precursor__OAQ78161.1,622,HH|30|167|#1f78b4|Glycohydro_20b2,HV|190|557|#b2df8a|Glyco_hydro_20
Lichtheimia_corymbifera_JMRC_FSU_9682_beta_hexosaminidase_1__CDH49056.1,637,HH|26|159|#1f78b4|Glycohydro_20b2,HV|201|572|#b2df8a|Glyco_hydro_20
Sporothrix_schenckii_1099_18_hexosaminidase__KJR84868.1,635,HH|22|205|#1f78b4|Glycohydro_20b2,HV|230|569|#b2df8a|Glyco_hydro_20
Coccidioides_immitis_RS_chitobiase_2__EAS35750.3,611,HH|20|189|#1f78b4|Glycohydro_20b2,HV|213|557|#b2df8a|Glyco_hydro_20
Blastomyces_dermatitidis_ER_3_beta_N_acetylhexosaminidase__variant_1__OAT01321.1,758,EL|88|170|#33a02c|Glyco_hydro_20b,HV|173|476|#b2df8a|Glyco_hydro_20
Histoplasma_capsulatum_NAm1__HCAG_05925__EDN10122.1,365,HV|1|314|#b2df8a|Glyco_hydro_20
Purpureocillium_lilacinum_glycoside_hydrolase_family_20__OAQ90480.1,591,HH|21|167|#1f78b4|Glycohydro_20b2,HV|192|530|#b2df8a|Glyco_hydro_20
Rhinocladiella_mackenziei_CBS_650.93__Z518_03956__KIX05982.1,638,HH|18|199|#1f78b4|Glycohydro_20b2,HV|224|585|#b2df8a|Glyco_hydro_20
Lichtheimia_corymbifera_JMRC_FSU_9682_beta_hexosaminidase_subunit_beta__CDH58006.1,624,HH|26|144|#1f78b4|Glycohydro_20b2,HV|185|559|#b2df8a|Glyco_hydro_20
Rhinocladiella_mackenziei_CBS_650.93__Z518_04104__KIX06130.1,616,HH|29|159|#1f78b4|Glycohydro_20b2,HV|182|543|#b2df8a|Glyco_hydro_20
Histoplasma_capsulatum_NAm1_conserved__EDN05725.1,739,EL|80|170|#33a02c|Glyco_hydro_20b,HV|173|334|#b2df8a|Glyco_hydro_20,HV|339|452|#b2df8a|Glyco_hydro_20
Lichtheimia_corymbifera_JMRC_FSU_9682_glycoside_family_catalytic_core__CDH50182.1,749,HV|153|349|#b2df8a|Glyco_hydro_20
Trichophyton_rubrum_CBS_118892__TERG_04775__EGD88529.1,624,HH|49|173|#1f78b4|Glycohydro_20b2,HV|197|559|#b2df8a|Glyco_hydro_20
Paracoccidioides_brasiliensis_Pb18__PADG_06728__EEH50649.1,764,EL|107|166|#33a02c|Glyco_hydro_20b,HV|170|474|#b2df8a|Glyco_hydro_20
Mucor_circinelloides_f._lusitanicus_CBS_277.49_glycoside_hydrolase_family_20_protein__partial__OAD01901.1,543,HH|1|119|#1f78b4|Glycohydro_20b2,HV|140|488|#b2df8a|Glyco_hydro_20
Blastomyces_dermatitidis_ER_3_beta_N_acetylhexosaminidase__variant_2__OAT01322.1,758,EL|88|170|#33a02c|Glyco_hydro_20b,HV|173|476|#b2df8a|Glyco_hydro_20
Mucor_circinelloides_f._lusitanicus_CBS_277.49_glycoside_hydrolase_family_20_protein__partial__OAD03090.1,497,HH|11|71|#1f78b4|Glycohydro_20b2,HV|92|440|#b2df8a|Glyco_hydro_20
Cladophialophora_bantiana_CBS_173.52__Z519_09134__KIW90488.1,615,HH|29|159|#1f78b4|Glycohydro_20b2,HV|182|544|#b2df8a|Glyco_hydro_20
Blastomyces_dermatitidis_ER_3_beta_N_acetylhexosaminidase__EEQ92352.1,611,HH|29|164|#1f78b4|Glycohydro_20b2,HV|186|547|#b2df8a|Glyco_hydro_20
Mucor_circinelloides_f._lusitanicus_CBS_277.49_glycoside_hydrolase_family_20_protein__OAD07647.1,718,HV|147|371|#b2df8a|Glyco_hydro_20
Talaromyces_marneffei_ATCC_18224_beta_hexosaminidase__putative__EEA21340.1,308,HV|6|251|#b2df8a|Glyco_hydro_20
Purpureocillium_lilacinum_glycoside_hydrolase_family_20__OAQ78169.1,528,HH|20|167|#1f78b4|Glycohydro_20b2,HV|192|521|#b2df8a|Glyco_hydro_20
Purpureocillium_lilacinum_beta_hexosaminidase__OAQ88885.1,470,EL|57|156|#33a02c|Glyco_hydro_20b,HV|167|332|#b2df8a|Glyco_hydro_20
Candida_albicans_SC5314_Hex1p__AOW29773.1,570,HH|27|143|#1f78b4|Glycohydro_20b2,HV|166|507|#b2df8a|Glyco_hydro_20
Rhizopus_delemar_RA_99_880__RO3G_00709__EIE76005.1,535,HV|22|187|#b2df8a|Glyco_hydro_20
Cryptococcus_gattii_CA1873_hexosaminidase__KIR58237.1,594,HH|31|171|#1f78b4|Glycohydro_20b2,HV|202|536|#b2df8a|Glyco_hydro_20
Purpureocillium_lilacinum_beta_hexosaminidase__OAQ89374.1,751,EL|37|162|#33a02c|Glyco_hydro_20b,HV|203|362|#b2df8a|Glyco_hydro_20
Histoplasma_capsulatum_NAm1__HCAG_06040__EDN10237.1,467,HH|29|162|#1f78b4|Glycohydro_20b2,HV|187|455|#b2df8a|Glyco_hydro_20
Aspergillus_lentulus__ALT_4791__GAQ07470.1,717,EL|104|166|#33a02c|Glyco_hydro_20b,HV|172|477|#b2df8a|Glyco_hydro_20
Cladophialophora_bantiana_CBS_173.52__Z519_03094__KIW96028.1,637,HH|18|198|#1f78b4|Glycohydro_20b2,HV|224|583|#b2df8a|Glyco_hydro_20
Cryptococcus_neoformans_var._neoformans_JEC21_Beta_hexosaminidase_precursor__putative__AAW44323.1,594,HH|32|171|#1f78b4|Glycohydro_20b2,HV|202|536|#b2df8a|Glyco_hydro_20
Rhizopus_delemar_RA_99_880__RO3G_12090__EIE87379.1,596,HH|19|136|#1f78b4|Glycohydro_20b2,HV|190|548|#b2df8a|Glyco_hydro_20
Talaromyces_marneffei_ATCC_18224_beta_N_acetylhexosaminidase_NagA__putative__EEA18669.1,612,HH|25|161|#1f78b4|Glycohydro_20b2,HV|183|547|#b2df8a|Glyco_hydro_20
Scedosporium_apiospermum_Beta_hexosaminidase__KEZ44583.1,592,HH|22|167|#1f78b4|Glycohydro_20b2,HV|192|531|#b2df8a|Glyco_hydro_20
Paracoccidioides_brasiliensis_Pb18__PADG_07860__EEH43040.1,607,HH|32|159|#1f78b4|Glycohydro_20b2,HV|182|543|#b2df8a|Glyco_hydro_20
Lichtheimia_corymbifera_JMRC_FSU_9682_beta_hexosaminidase_1__CDH51554.1,582,HH|25|143|#1f78b4|Glycohydro_20b2,HV|168|516|#b2df8a|Glyco_hydro_20
Purpureocillium_lilacinum_beta_hexosaminidase__OAQ94304.1,719,EL|63|160|#33a02c|Glyco_hydro_20b,HV|168|332|#b2df8a|Glyco_hydro_20,HV|339|467|#b2df8a|Glyco_hydro_20
Blastomyces_dermatitidis_ER_3_N_acetyl_beta_glucosaminidase__EEQ92529.1,611,HH|18|188|#1f78b4|Glycohydro_20b2,HV|213|557|#b2df8a|Glyco_hydro_20
Blastomyces_dermatitidis_ER_3_N_acetyl_beta_glucosaminidase__variant_1__OAT02512.1,611,HH|18|188|#1f78b4|Glycohydro_20b2,HV|213|557|#b2df8a|Glyco_hydro_20
Rhizopus_delemar_RA_99_880__RO3G_06207__EIE81502.1,566,HH|21|137|#1f78b4|Glycohydro_20b2,HV|158|505|#b2df8a|Glyco_hydro_20
Mucor_circinelloides_f._lusitanicus_CBS_277.49_glycoside_hydrolase_family_20_protein__OAD03080.1,595,HH|13|107|#1f78b4|Glycohydro_20b2,HV|156|529|#b2df8a|Glyco_hydro_20
Coccidioides_immitis_RS_chitobiase__EAS33954.1,603,HH|26|155|#1f78b4|Glycohydro_20b2,HV|177|539|#b2df8a|Glyco_hydro_20
Blastomyces_dermatitidis_ER_3_N_acetyl_beta_glucosaminidase__variant_2__OAT02513.1,611,HH|18|188|#1f78b4|Glycohydro_20b2,HV|213|557|#b2df8a|Glyco_hydro_20
Exophiala_oligosperma__PV06_03709__KIW45311.1,614,HH|28|159|#1f78b4|Glycohydro_20b2,HV|182|543|#b2df8a|Glyco_hydro_20
Rhizopus_delemar_RA_99_880__RO3G_05557__EIE80852.1,570,HH|21|139|#1f78b4|Glycohydro_20b2,HV|160|508|#b2df8a|Glyco_hydro_20
Candida_tropicalis_MYA_3404_beta_hexosaminidase_precursor__EER31079.1,562,HH|21|136|#1f78b4|Glycohydro_20b2,HV|159|500|#b2df8a|Glyco_hydro_20
Trichophyton_rubrum_CBS_118892__TERG_02748__EGD86487.1,613,HH|19|189|#1f78b4|Glycohydro_20b2,HV|214|559|#b2df8a|Glyco_hydro_20
Aspergillus_fumigatus_Af293_beta_N_acetylhexosaminidase_NagA__putative__EAL85269.1,608,HH|25|159|#1f78b4|Glycohydro_20b2,HV|182|544|#b2df8a|Glyco_hydro_20
Exophiala_oligosperma__PV06_03224__KIW44776.1,637,HH|18|199|#1f78b4|Glycohydro_20b2,HV|225|583|#b2df8a|Glyco_hydro_20
