# Supplementary material for: Diversity of Cell Wall Related Proteins in Human Pathogenic Fungi
Source: J Fungi (Basel). 2017 Dec 29;4(1):6. doi: 10.3390/jof4010006 (PMC5872309; doi:10.3390/jof4010006)
Supplement: Supplementary file 1 [file jof-04-00006-s001.zip › jof-252817-final-supplementary materials/Dataset S2_tree_and_itol_dataset/GH27._annot.tree]

(Aspergillus_fumigatus_Af293_alpha_galactosidase__putative__EAL91233.1:0.04196331,Aspergillus_lentulus_probable_alpha_galactosidase_A__GAQ09871.1:0.05632062,(Exophiala_oligosperma__PV06_10222__KIW37576.1:0.35219695,(Purpureocillium_lilacinum_alpha_galactosidase__OAQ75750.1:0.49421684,(Lichtheimia_corymbifera_JMRC_FSU_9682_melibiase__CDH57482.1:2.51081470,(((Verruconis_gallopava__PV09_04574__KIW04272.1:0.35061576,((Cladophialophora_bantiana_CBS_173.52__Z519_02839__KIW95775.1:0.22289689,Purpureocillium_lilacinum_alpha_galactosidase__OAQ93757.1:0.29349602)0.996000:0.20061632,((Cladophialophora_bantiana_CBS_173.52__Z519_00560__KIW98897.1:0.11306720,Rhinocladiella_mackenziei_CBS_650.93__Z518_10342__KIX00204.1:0.12541832)1.000000:0.43900199,(Paracoccidioides_brasiliensis_Pb18__PADG_11874__KGM92078.1:0.27429463,(Aspergillus_fumigatus_Af293_alpha_galactosidase__putative__EAL85784.1:0.07928771,Aspergillus_lentulus_alpha_galactosidase__GAQ03797.1:0.01804080)0.984000:0.10209636)1.000000:0.23279532)0.798000:0.07317609)0.238000:0.05496361)0.997000:0.28883092,(Aspergillus_fumigatus_Af293_alpha_galactosidase__EAL87832.1:0.79072500,(Talaromyces_marneffei_ATCC_18224_alpha_galactosidase__putative__EEA23061.1:0.18433872,(Aspergillus_fumigatus_Af293_alpha_galactosidase__putative__EBA27184.1:0.02810055,Aspergillus_lentulus_probable_alpha_galactosidase_D__GAQ07645.1:0.03135231)0.992000:0.22626448)1.000000:0.62511989)0.810000:0.09333884)0.926000:0.13792388,(Lichtheimia_corymbifera_JMRC_FSU_9682_alpha_galactosidase__CDH57979.1:0.92218159,(Talaromyces_marneffei_ATCC_18224_alpha_galactosidase__EEA24108.1:0.33609189,((Aspergillus_fumigatus_Af293_alpha_galactosidase__EAL86091.1:0.04351281,Aspergillus_lentulus_probable_alpha_galactosidase_B__GAQ08817.1:0.03719809)0.999000:0.20296054,(Exophiala_oligosperma__PV06_02890__KIW44419.1:0.38300977,Verruconis_gallopava__PV09_08672__KIV99752.1:0.37019826)0.935000:0.10448376)0.192000:0.06508802)1.000000:0.48542469)0.654000:0.04106301)0.549000:0.19656155)0.994000:0.66353607)0.966000:0.22723733)0.999000:0.29167480);
