# Supplementary material for: Diversity of Cell Wall Related Proteins in Human Pathogenic Fungi
Source: J Fungi (Basel). 2017 Dec 29;4(1):6. doi: 10.3390/jof4010006 (PMC5872309; doi:10.3390/jof4010006)
Supplement: Supplementary file 1 [file jof-04-00006-s001.zip › jof-252817-final-supplementary materials/Dataset S2_tree_and_itol_dataset/GH27.__dataset.txt]

DATASET_DOMAINS
#Protein domain datasets are visualized as schematic representations of proteins, with a protein backbone and various shapes depicting the locations of individual domains

#lines starting with a hash are comments and ignored during parsing

#=================================================================#
#MANDATORY SETTINGS                        #
#=================================================================#
#select the separator which is used to delimit the data below (TAB,SPACE or COMMA).This separator must be used throughout this file (except in the SEPARATOR line, which uses space).
#SEPARATOR TAB
#SEPARATOR SPACE
SEPARATOR COMMA

#label is used in the legend table (can be changed later)
DATASET_LABEL,label1

#dataset color (can be changed later)
COLOR,#ff0000
DATA
Lichtheimia_corymbifera_JMRC_FSU_9682_alpha_galactosidase__CDH57979.1,612,HH|1|263|#1f78b4|Melibiase_2
Aspergillus_lentulus_probable_alpha_galactosidase_B__GAQ08817.1,453,HH|33|161|#1f78b4|Melibiase_2,HH|200|334|#1f78b4|Melibiase_2
Aspergillus_fumigatus_Af293_alpha_galactosidase__putative__EAL91233.1,539,HH|31|317|#1f78b4|Melibiase_2,HV|417|505|#b2df8a|Ricin_B_lectin
Aspergillus_fumigatus_Af293_alpha_galactosidase__putative__EAL85784.1,519,HH|76|348|#1f78b4|Melibiase_2
Verruconis_gallopava__PV09_08672__KIV99752.1,494,HH|82|201|#1f78b4|Melibiase_2,HH|247|384|#1f78b4|Melibiase_2
Exophiala_oligosperma__PV06_02890__KIW44419.1,437,HH|26|158|#1f78b4|Melibiase_2,HH|231|329|#1f78b4|Melibiase_2
Talaromyces_marneffei_ATCC_18224_alpha_galactosidase__EEA24108.1,445,HH|30|156|#1f78b4|Melibiase_2,HH|220|335|#1f78b4|Melibiase_2
Purpureocillium_lilacinum_alpha_galactosidase__OAQ93757.1,503,HH|26|316|#1f78b4|Melibiase_2
Purpureocillium_lilacinum_alpha_galactosidase__OAQ75750.1,540,HH|27|307|#1f78b4|Melibiase_2,HV|413|509|#b2df8a|Ricin_B_lectin
Talaromyces_marneffei_ATCC_18224_alpha_galactosidase__putative__EEA23061.1,655,HH|23|305|#1f78b4|Melibiase_2
Aspergillus_lentulus_probable_alpha_galactosidase_D__GAQ07645.1,887,EL|3|161|#33a02c|His_Phos_1,HH|260|540|#1f78b4|Melibiase_2
Aspergillus_lentulus_probable_alpha_galactosidase_A__GAQ09871.1,801,HH|290|576|#1f78b4|Melibiase_2,HV|677|764|#b2df8a|Ricin_B_lectin
Aspergillus_lentulus_alpha_galactosidase__GAQ03797.1,488,HH|27|317|#1f78b4|Melibiase_2
Lichtheimia_corymbifera_JMRC_FSU_9682_melibiase__CDH57482.1,548,HH|154|204|#1f78b4|Melibiase_2,HH|253|441|#1f78b4|Melibiase_2
Rhinocladiella_mackenziei_CBS_650.93__Z518_10342__KIX00204.1,537,HH|92|260|#1f78b4|Melibiase_2,HH|293|365|#1f78b4|Melibiase_2
Cladophialophora_bantiana_CBS_173.52__Z519_00560__KIW98897.1,499,HH|53|201|#1f78b4|Melibiase_2,HH|257|327|#1f78b4|Melibiase_2
Exophiala_oligosperma__PV06_10222__KIW37576.1,559,HH|33|322|#1f78b4|Melibiase_2,HV|425|540|#b2df8a|Ricin_B_lectin
Aspergillus_fumigatus_Af293_alpha_galactosidase__EAL86091.1,432,HH|12|141|#1f78b4|Melibiase_2,HH|181|313|#1f78b4|Melibiase_2
Cladophialophora_bantiana_CBS_173.52__Z519_02839__KIW95775.1,1001,HH|25|315|#1f78b4|Melibiase_2,RE|550|786|#fb9a99|Fungal_trans
Verruconis_gallopava__PV09_04574__KIW04272.1,504,HH|39|327|#1f78b4|Melibiase_2
Aspergillus_fumigatus_Af293_alpha_galactosidase__EAL87832.1,412,HH|29|315|#1f78b4|Melibiase_2
Paracoccidioides_brasiliensis_Pb18__PADG_11874__KGM92078.1,496,HH|30|192|#1f78b4|Melibiase_2,HH|256|320|#1f78b4|Melibiase_2
Aspergillus_fumigatus_Af293_alpha_galactosidase__putative__EBA27184.1,672,HH|30|327|#1f78b4|Melibiase_2
