# Supplementary material for: Diversity of Cell Wall Related Proteins in Human Pathogenic Fungi
Source: J Fungi (Basel). 2017 Dec 29;4(1):6. doi: 10.3390/jof4010006 (PMC5872309; doi:10.3390/jof4010006)
Supplement: Supplementary file 1 [file jof-04-00006-s001.zip › jof-252817-final-supplementary materials/Dataset S2_tree_and_itol_dataset/GH28.annot.tree]

(Aspergillus_fumigatus_Af293_endo_polygalacturonase__putative__EAL87844.1:0.00872029,Aspergillus_lentulus__ALT_8977__GAQ11656.1:0.06291855,(((((Aspergillus_fumigatus_Af293_extracellular_exo_polygalacturonase__putative__EAL84906.1:0.03198070,Aspergillus_lentulus_probable_exopolygalacturonase_B__GAQ12075.1:0.00637986)1.000000:0.68223329,(Aspergillus_lentulus_probable_exopolygalacturonase_X__GAQ11748.1:0.32877557,(Sporothrix_schenckii_1099_18_extracellular_exo_polygalacturonase__KJR88961.1:0.36919097,(Talaromyces_marneffei_ATCC_18224_extracellular_exo_polygalacturonase__putative__EEA22673.1:0.10691244,(Aspergillus_fumigatus_Af293_extracellular_exo_polygalacturonase__putative__EAL85740.1:0.01289377,Aspergillus_lentulus_probable_exopolygalacturonase_X__GAQ03756.1:0.01970125)0.879000:0.05566925)0.934000:0.10133230)0.841000:0.06590047)0.986000:0.19461625)0.533000:0.06654641,(Lichtheimia_corymbifera_JMRC_FSU_9682_glycoside_hydrolase_family_28_protein__CDH53161.1:0.55688346,Lichtheimia_corymbifera_JMRC_FSU_9682_extracellular_exo_polygalacturonase__CDH53311.1:0.58011314)0.786000:0.09073473)0.843000:0.08797334,((((Aspergillus_fumigatus_Af293_rhamnogalacturonase__putative__EAL84408.1:0.04608661,Aspergillus_lentulus_probable_rhamnogalacturonase_B__GAQ10169.1:0.00526137)0.996000:0.40737764,(((Verruconis_gallopava__PV09_05655__KIW02996.1:0.00000001,Verruconis_gallopava___variant__KIW02997.1:0.00000001)0.983000:0.10791214,(Talaromyces_marneffei_ATCC_18224_extracellular_rhamnogalacturonase__putative__EEA23062.1:0.25318397,(Aspergillus_fumigatus_Af293_extracellular_rhamnogalacturonase__putative__EAL91553.1:0.00641158,Aspergillus_lentulus_probable_rhamnogalacturonase_B__GAQ09550.1:0.04424995)0.942000:0.07478389)0.789000:0.07146031)0.724000:0.11755669,(Talaromyces_marneffei_ATCC_18224_rhamnogalacturonase_A_precursor__putative__EEA21249.1:0.25896001,Sporothrix_schenckii_1099_18_extracellular_rhamnogalacturonase__KJR80662.1:0.39368837)0.854000:0.07896466)0.995000:0.40930331)1.000000:0.88894863,(Lichtheimia_corymbifera_JMRC_FSU_9682_glycoside_hydrolase_family_28_protein__CDH51686.1:0.77094592,(Talaromyces_marneffei_ATCC_18224_extracellular_exo_polygalacturonase__putative__EEA25131.1:0.44671291,(Aspergillus_fumigatus_Af293_extracellular_exo_polygalacturonase__putative__EAL85450.1:0.10111172,Aspergillus_lentulus_probable_endo_xylogalacturonan_hydrolase_A__GAQ11791.1:0.06825799)0.990000:0.26259612)0.992000:0.35420375)0.771000:0.11772922)0.892000:0.12899404,((Cladophialophora_bantiana_CBS_173.52__Z519_00693__KIW99030.1:0.15355935,(Aspergillus_fumigatus_Af293_extracellular_exo_polygalacturonase__putative__EAL92709.1:0.01528454,Aspergillus_lentulus_probable_exopolygalacturonase_C__GAQ04568.1:0.03753441)0.998000:0.27779109)1.000000:0.67120602,((((Aspergillus_fumigatus_Af293_extracellular_endo_polygalacturonase__putative__EAL84971.1:0.01361905,Aspergillus_lentulus_probable_endopolygalacturonase_B__GAQ12137.1:0.04654603)0.998000:0.27890666,((Aspergillus_fumigatus_Af293_extracellular_polygalacturonase__putative__EAL91052.1:0.01308247,Aspergillus_lentulus_probable_endopolygalacturonase_NFIA_008150__GAQ10253.1:0.03264924)1.000000:0.25333200,(Talaromyces_marneffei_ATCC_18224_extracellular_polygalacturonase__putative__EEA23159.1:0.19042605,((Aspergillus_fumigatus_Af293_extracellular_polygalacturonase__putative__EAL89402.1:0.00459994,Aspergillus_lentulus_probable_endopolygalacturonase_A__GAQ08488.1:0.00000029)1.000000:0.24110695,(Verruconis_gallopava__PV09_09316__KIV98930.1:0.24091047,(Purpureocillium_lilacinum_glycoside_hydrolase_family_28__OAQ75890.1:0.05627672,Purpureocillium_lilacinum_endopolygalacturonase_1_precursor__OAQ95167.1:0.12016525)1.000000:0.30346899)0.051000:0.04631845)0.897000:0.05747255)0.663000:0.04569596)0.929000:0.09116407)0.991000:0.18214227,(Aspergillus_lentulus_probable_endopolygalacturonase_D__GAQ11807.1:0.24863356,(Talaromyces_marneffei_ATCC_18224_polygalacturonase_A_precursor__putative__EEA21242.1:0.17751354,Sporothrix_schenckii_1099_18__SPSK_07123__KJR88476.1:0.18614338)0.998000:0.19825529)0.989000:0.17731861)0.998000:0.36025656,(((Rhizopus_delemar_RA_99_880__RO3G_08338__EIE83633.1:0.07655447,(Rhizopus_delemar_RA_99_880__RO3G_06273__EIE81568.1:0.04927993,Rhizopus_delemar_RA_99_880__RO3G_08126__EIE83421.1:0.05972969)0.657000:0.02576195)0.990000:0.10289015,(Rhizopus_delemar_RA_99_880__RO3G_07548__EIE82843.1:0.20180471,((Rhizopus_delemar_RA_99_880__RO3G_05849__EIE81144.1:0.14485152,Rhizopus_delemar_RA_99_880__RO3G_08304__EIE83599.1:0.19805605)1.000000:0.21961870,(Mucor_circinelloides_f._lusitanicus_CBS_277.49_glycoside_hydrolase_family_28_protein__OAC98773.1:0.17002057,Mucor_circinelloides_f._lusitanicus_CBS_277.49_glycoside_hydrolase_family_28_protein__OAD09074.1:0.32010562)0.993000:0.14760161)0.602000:0.04798358)0.233000:0.03304777)0.886000:0.04907088,((Rhizopus_delemar_RA_99_880__RO3G_11297__EIE86586.1:0.09365379,((Rhizopus_delemar_RA_99_880_polygalacturonase__EIE80026.1:0.14856503,(Rhizopus_delemar_RA_99_880__RO3G_15510__EIE90799.1:0.00000001,Rhizopus_delemar_RA_99_880__RO3G_15511__EIE90800.1:0.00000001)0.648000:0.00546928)0.927000:0.04223459,(Rhizopus_delemar_RA_99_880__RO3G_15419__EIE90708.1:0.10814772,Rhizopus_delemar_RA_99_880__RO3G_15508__EIE90797.1:0.02169020)0.875000:0.04770569)0.955000:0.06133826)0.959000:0.08543530,((Rhizopus_delemar_RA_99_880__RO3G_02738__EIE78034.1:0.09695074,Rhizopus_delemar_RA_99_880__RO3G_15015__EIE90304.1:0.11185456)0.904000:0.06165728,(Rhizopus_delemar_RA_99_880__RO3G_02911__EIE78207.1:0.27807928,(Rhizopus_delemar_RA_99_880__RO3G_06020__EIE81315.1:0.15451243,(Rhizopus_delemar_RA_99_880__RO3G_06012__EIE81307.1:0.13086206,Rhizopus_delemar_RA_99_880__RO3G_06021__EIE81316.1:0.14283437)1.000000:0.24364634)0.870000:0.11887725)0.638000:0.07784941)0.137000:0.04955724)0.215000:0.05196119)1.000000:0.31294028)0.022000:0.09397445)0.616000:0.07897712)0.881000:0.09194840)0.657000:0.02727389,(((Sporothrix_schenckii_1099_18_galacturan_1_4_alpha_galacturonidase_C__KJR82488.1:0.31778985,(Talaromyces_marneffei_ATCC_18224_extracellular_exo_polygalacturonase__putative__EEA27533.1:0.23174341,(Aspergillus_fumigatus_Af293_extracellular_exo_polygalacturonase__putative__EAL88325.1:0.40852996,Aspergillus_lentulus_putative_galacturan_1_4_alpha_galacturonidase_C__GAQ11181.1:0.00859433)0.988000:0.17040390)0.887000:0.11354998)1.000000:0.42562291,((Cryptococcus_neoformans_var._neoformans_JEC21_polygalacturonase__putative__AAW42245.1:0.01727246,Cryptococcus_gattii_CA1873_polygalacturonase__KIR69399.1:0.01202972)1.000000:0.63641932,(Cladophialophora_bantiana_CBS_173.52__Z519_00054__KIW98394.1:0.13762829,Rhinocladiella_mackenziei_CBS_650.93__Z518_01056__KIX09975.1:0.04180476)1.000000:0.62479314)0.942000:0.17374311)0.351000:0.08916229,((Cladophialophora_bantiana_CBS_173.52__Z519_04967__KIW94987.1:0.34257464,(Scedosporium_apiospermum__SAPIO_CDS1198__KEZ46282.1:0.25699767,Sporothrix_schenckii_1099_18__SPSK_05138__KJR80703.1:0.15026106)0.987000:0.18983151)0.998000:0.28671142,(Purpureocillium_lilacinum_glycoside_hydrolase_family_28__OAQ80766.1:0.65752837,(Aspergillus_fumigatus_Af293_exo_polygalacturonase__putative__EAL86831.1:0.00601301,Aspergillus_lentulus_alpha_L_rhamnosidase_rgxB__GAQ05909.1:0.04764007)0.999000:0.40613927)0.971000:0.21739119)0.933000:0.14309791)0.825000:0.08943012)1.000000:1.48401126);
