# Supplementary material for: Diversity of Cell Wall Related Proteins in Human Pathogenic Fungi
Source: J Fungi (Basel). 2017 Dec 29;4(1):6. doi: 10.3390/jof4010006 (PMC5872309; doi:10.3390/jof4010006)
Supplement: Supplementary file 1 [file jof-04-00006-s001.zip › jof-252817-final-supplementary materials/Dataset S2_tree_and_itol_dataset/GH28._dataset.txt]

DATASET_DOMAINS
#Protein domain datasets are visualized as schematic representations of proteins, with a protein backbone and various shapes depicting the locations of individual domains

#lines starting with a hash are comments and ignored during parsing

#=================================================================#
#MANDATORY SETTINGS                        #
#=================================================================#
#select the separator which is used to delimit the data below (TAB,SPACE or COMMA).This separator must be used throughout this file (except in the SEPARATOR line, which uses space).
#SEPARATOR TAB
#SEPARATOR SPACE
SEPARATOR COMMA

#label is used in the legend table (can be changed later)
DATASET_LABEL,label1

#dataset color (can be changed later)
COLOR,#ff0000
DATA
Aspergillus_fumigatus_Af293_extracellular_rhamnogalacturonase__putative__EAL91553.1,528,HH|145|373|#1f78b4|Glyco_hydro_28
Rhizopus_delemar_RA_99_880__RO3G_15508__EIE90797.1,388,HH|71|374|#1f78b4|Glyco_hydro_28
Rhizopus_delemar_RA_99_880__RO3G_08304__EIE83599.1,357,HH|117|334|#1f78b4|Glyco_hydro_28
Cryptococcus_gattii_CA1873_polygalacturonase__KIR69399.1,480,HH|159|436|#1f78b4|Glyco_hydro_28
Aspergillus_fumigatus_Af293_extracellular_exo_polygalacturonase__putative__EAL84906.1,478,HH|161|439|#1f78b4|Glyco_hydro_28
Cryptococcus_neoformans_var._neoformans_JEC21_polygalacturonase__putative__AAW42245.1,484,HH|163|440|#1f78b4|Glyco_hydro_28
Purpureocillium_lilacinum_glycoside_hydrolase_family_28__OAQ75890.1,365,HH|43|359|#1f78b4|Glyco_hydro_28
Sporothrix_schenckii_1099_18_extracellular_rhamnogalacturonase__KJR80662.1,482,HH|133|390|#1f78b4|Glyco_hydro_28
Talaromyces_marneffei_ATCC_18224_extracellular_polygalacturonase__putative__EEA23159.1,380,HH|56|375|#1f78b4|Glyco_hydro_28
Aspergillus_lentulus__ALT_8977__GAQ11656.1,493,HH|229|350|#1f78b4|Glyco_hydro_28
Rhizopus_delemar_RA_99_880__RO3G_06021__EIE81316.1,390,HH|58|374|#1f78b4|Glyco_hydro_28
Aspergillus_fumigatus_Af293_endo_polygalacturonase__putative__EAL87844.1,495,HH|238|353|#1f78b4|Glyco_hydro_28
Aspergillus_fumigatus_Af293_extracellular_exo_polygalacturonase__putative__EAL88325.1,422,HH|163|278|#1f78b4|Glyco_hydro_28,HH|329|360|#1f78b4|Glyco_hydro_28
Scedosporium_apiospermum__SAPIO_CDS1198__KEZ46282.1,1136,HH|827|1085|#1f78b4|Glyco_hydro_28
Aspergillus_fumigatus_Af293_extracellular_exo_polygalacturonase__putative__EAL92709.1,446,HH|122|357|#1f78b4|Glyco_hydro_28,HH|381|410|#1f78b4|Glyco_hydro_28
Rhizopus_delemar_RA_99_880__RO3G_15419__EIE90708.1,388,HH|71|374|#1f78b4|Glyco_hydro_28
Aspergillus_lentulus_probable_endopolygalacturonase_NFIA_008150__GAQ10253.1,383,HH|56|378|#1f78b4|Glyco_hydro_28
Rhinocladiella_mackenziei_CBS_650.93__Z518_01056__KIX09975.1,489,HH|181|335|#1f78b4|Glyco_hydro_28,HH|370|464|#1f78b4|Glyco_hydro_28
Aspergillus_lentulus_probable_endo_xylogalacturonan_hydrolase_A__GAQ11791.1,412,HH|75|395|#1f78b4|Glyco_hydro_28
Rhizopus_delemar_RA_99_880__RO3G_11297__EIE86586.1,391,HH|52|375|#1f78b4|Glyco_hydro_28
Mucor_circinelloides_f._lusitanicus_CBS_277.49_glycoside_hydrolase_family_28_protein__OAD09074.1,385,HH|57|371|#1f78b4|Glyco_hydro_28
Aspergillus_lentulus_probable_endopolygalacturonase_D__GAQ11807.1,486,HH|152|475|#1f78b4|Glyco_hydro_28
Talaromyces_marneffei_ATCC_18224_extracellular_exo_polygalacturonase__putative__EEA25131.1,427,HH|80|408|#1f78b4|Glyco_hydro_28
Rhizopus_delemar_RA_99_880__RO3G_06012__EIE81307.1,390,HH|58|368|#1f78b4|Glyco_hydro_28
Rhizopus_delemar_RA_99_880__RO3G_15511__EIE90800.1,388,HH|73|374|#1f78b4|Glyco_hydro_28
Aspergillus_lentulus_probable_endopolygalacturonase_A__GAQ08488.1,373,HH|50|368|#1f78b4|Glyco_hydro_28
Aspergillus_lentulus_probable_exopolygalacturonase_C__GAQ04568.1,446,HH|119|357|#1f78b4|Glyco_hydro_28,HH|381|409|#1f78b4|Glyco_hydro_28
Lichtheimia_corymbifera_JMRC_FSU_9682_extracellular_exo_polygalacturonase__CDH53311.1,422,HH|72|401|#1f78b4|Glyco_hydro_28
Sporothrix_schenckii_1099_18__SPSK_07123__KJR88476.1,746,HV|51|314|#b2df8a|Pectinesterase,HH|407|733|#1f78b4|Glyco_hydro_28
Sporothrix_schenckii_1099_18__SPSK_05138__KJR80703.1,552,HH|255|523|#1f78b4|Glyco_hydro_28
Lichtheimia_corymbifera_JMRC_FSU_9682_glycoside_hydrolase_family_28_protein__CDH53161.1,402,HH|48|371|#1f78b4|Glyco_hydro_28
Verruconis_gallopava__PV09_09316__KIV98930.1,383,HH|58|378|#1f78b4|Glyco_hydro_28
Cladophialophora_bantiana_CBS_173.52__Z519_00693__KIW99030.1,458,HH|105|372|#1f78b4|Glyco_hydro_28,HH|393|432|#1f78b4|Glyco_hydro_28
Talaromyces_marneffei_ATCC_18224_polygalacturonase_A_precursor__putative__EEA21242.1,805,HV|62|326|#b2df8a|Pectinesterase,HH|463|790|#1f78b4|Glyco_hydro_28
Aspergillus_fumigatus_Af293_extracellular_endo_polygalacturonase__putative__EAL84971.1,369,HH|47|364|#1f78b4|Glyco_hydro_28
Aspergillus_lentulus_probable_endopolygalacturonase_B__GAQ12137.1,369,HH|47|364|#1f78b4|Glyco_hydro_28
Sporothrix_schenckii_1099_18_galacturan_1_4_alpha_galacturonidase_C__KJR82488.1,468,HH|99|322|#1f78b4|Glyco_hydro_28,HH|338|434|#1f78b4|Glyco_hydro_28
Cladophialophora_bantiana_CBS_173.52__Z519_00054__KIW98394.1,313,HH|123|290|#1f78b4|Glyco_hydro_28
Mucor_circinelloides_f._lusitanicus_CBS_277.49_glycoside_hydrolase_family_28_protein__OAC98773.1,387,HH|65|372|#1f78b4|Glyco_hydro_28
Rhizopus_delemar_RA_99_880__RO3G_02738__EIE78034.1,388,HH|73|372|#1f78b4|Glyco_hydro_28
Aspergillus_fumigatus_Af293_rhamnogalacturonase__putative__EAL84408.1,472,HH|144|401|#1f78b4|Glyco_hydro_28
Verruconis_gallopava__PV09_05655__KIW02996.1,462,HH|122|362|#1f78b4|Glyco_hydro_28
Aspergillus_lentulus_probable_rhamnogalacturonase_B__GAQ10169.1,495,HH|138|401|#1f78b4|Glyco_hydro_28
Aspergillus_fumigatus_Af293_extracellular_exo_polygalacturonase__putative__EAL85740.1,448,HH|136|434|#1f78b4|Glyco_hydro_28
Rhizopus_delemar_RA_99_880__RO3G_07548__EIE82843.1,386,HH|68|372|#1f78b4|Glyco_hydro_28
Verruconis_gallopava___variant__KIW02997.1,462,HH|122|362|#1f78b4|Glyco_hydro_28
Sporothrix_schenckii_1099_18_extracellular_exo_polygalacturonase__KJR88961.1,484,HH|137|464|#1f78b4|Glyco_hydro_28
Aspergillus_lentulus_probable_rhamnogalacturonase_B__GAQ09550.1,528,HH|145|373|#1f78b4|Glyco_hydro_28
Talaromyces_marneffei_ATCC_18224_extracellular_exo_polygalacturonase__putative__EEA27533.1,431,HH|77|410|#1f78b4|Glyco_hydro_28
Lichtheimia_corymbifera_JMRC_FSU_9682_glycoside_hydrolase_family_28_protein__CDH51686.1,400,HH|48|378|#1f78b4|Glyco_hydro_28
Aspergillus_fumigatus_Af293_extracellular_polygalacturonase__putative__EAL89402.1,373,HH|50|368|#1f78b4|Glyco_hydro_28
Rhizopus_delemar_RA_99_880__RO3G_15015__EIE90304.1,387,HH|73|371|#1f78b4|Glyco_hydro_28
Talaromyces_marneffei_ATCC_18224_extracellular_exo_polygalacturonase__putative__EEA22673.1,440,HH|140|425|#1f78b4|Glyco_hydro_28
Aspergillus_lentulus_alpha_L_rhamnosidase_rgxB__GAQ05909.1,454,HH|90|292|#1f78b4|Glyco_hydro_28,HH|329|427|#1f78b4|Glyco_hydro_28
Rhizopus_delemar_RA_99_880__RO3G_02911__EIE78207.1,368,HH|119|351|#1f78b4|Glyco_hydro_28
Aspergillus_lentulus_probable_exopolygalacturonase_X__GAQ11748.1,453,HH|132|436|#1f78b4|Glyco_hydro_28
Rhizopus_delemar_RA_99_880__RO3G_06273__EIE81568.1,387,HH|58|372|#1f78b4|Glyco_hydro_28
Rhizopus_delemar_RA_99_880__RO3G_15510__EIE90799.1,388,HH|73|374|#1f78b4|Glyco_hydro_28
Aspergillus_lentulus_probable_exopolygalacturonase_B__GAQ12075.1,459,HH|95|420|#1f78b4|Glyco_hydro_28
Aspergillus_fumigatus_Af293_exo_polygalacturonase__putative__EAL86831.1,502,HH|163|474|#1f78b4|Glyco_hydro_28
Rhizopus_delemar_RA_99_880__RO3G_06020__EIE81315.1,377,HH|119|363|#1f78b4|Glyco_hydro_28,EL|147|196|#33a02c|Rota_NS35
Purpureocillium_lilacinum_endopolygalacturonase_1_precursor__OAQ95167.1,390,HH|43|353|#1f78b4|Glyco_hydro_28
Rhizopus_delemar_RA_99_880_polygalacturonase__EIE80026.1,388,HH|73|371|#1f78b4|Glyco_hydro_28
Cladophialophora_bantiana_CBS_173.52__Z519_04967__KIW94987.1,483,HH|115|390|#1f78b4|Glyco_hydro_28
Rhizopus_delemar_RA_99_880__RO3G_05849__EIE81144.1,384,HH|69|363|#1f78b4|Glyco_hydro_28
Rhizopus_delemar_RA_99_880__RO3G_08338__EIE83633.1,386,HH|55|371|#1f78b4|Glyco_hydro_28
Rhizopus_delemar_RA_99_880__RO3G_08126__EIE83421.1,408,HH|77|392|#1f78b4|Glyco_hydro_28
Aspergillus_fumigatus_Af293_extracellular_exo_polygalacturonase__putative__EAL85450.1,415,HH|81|398|#1f78b4|Glyco_hydro_28
Aspergillus_lentulus_probable_exopolygalacturonase_X__GAQ03756.1,438,HH|76|424|#1f78b4|Glyco_hydro_28
Aspergillus_lentulus_putative_galacturan_1_4_alpha_galacturonidase_C__GAQ11181.1,431,HH|63|404|#1f78b4|Glyco_hydro_28
Talaromyces_marneffei_ATCC_18224_extracellular_rhamnogalacturonase__putative__EEA23062.1,581,HH|141|373|#1f78b4|Glyco_hydro_28
Aspergillus_fumigatus_Af293_extracellular_polygalacturonase__putative__EAL91052.1,383,HH|56|378|#1f78b4|Glyco_hydro_28
Purpureocillium_lilacinum_glycoside_hydrolase_family_28__OAQ80766.1,446,HH|150|431|#1f78b4|Glyco_hydro_28
Talaromyces_marneffei_ATCC_18224_rhamnogalacturonase_A_precursor__putative__EEA21249.1,453,HH|120|375|#1f78b4|Glyco_hydro_28
