# Supplementary material for: Diversity of Cell Wall Related Proteins in Human Pathogenic Fungi
Source: J Fungi (Basel). 2017 Dec 29;4(1):6. doi: 10.3390/jof4010006 (PMC5872309; doi:10.3390/jof4010006)
Supplement: Supplementary file 1 [file jof-04-00006-s001.zip › jof-252817-final-supplementary materials/Dataset S2_tree_and_itol_dataset/GH29.annot.tree]

(Purpureocillium_lilacinum_glycoside_hydrolase__OAQ58775.1:0.08225942,Purpureocillium_lilacinum_glycoside_hydrolase__OAQ60810.1:0.05660231,((Purpureocillium_lilacinum_alpha_L_fucosidase__OAQ78051.1:3.07714613,(Mucor_circinelloides_f._lusitanicus_CBS_277.49_glycoside_hydrolase_family_29_protein__OAC99263.1:0.38378787,(Lichtheimia_corymbifera_JMRC_FSU_9682_glycoside_hydrolase_family_29_protein__CDH60687.1:0.55007628,Mucor_circinelloides_f._lusitanicus_CBS_277.49_glycoside_hydrolase_family_29_protein__partial__OAD04268.1:0.37862567)0.878000:0.15523747)0.903000:0.33041083)0.061000:0.15917352,(Purpureocillium_lilacinum_alpha_L_fucosidase__OAQ81316.1:0.41460261,Purpureocillium_lilacinum_alpha_L_fucosidase__OAQ85960.1:0.58515844)0.128000:0.09320059)1.000000:0.50695266);
