# Supplementary material for: Diversity of Cell Wall Related Proteins in Human Pathogenic Fungi
Source: J Fungi (Basel). 2017 Dec 29;4(1):6. doi: 10.3390/jof4010006 (PMC5872309; doi:10.3390/jof4010006)
Supplement: Supplementary file 1 [file jof-04-00006-s001.zip › jof-252817-final-supplementary materials/Dataset S2_tree_and_itol_dataset/GH29._dataset.txt]

DATASET_DOMAINS
#Protein domain datasets are visualized as schematic representations of proteins, with a protein backbone and various shapes depicting the locations of individual domains

#lines starting with a hash are comments and ignored during parsing

#=================================================================#
#MANDATORY SETTINGS                        #
#=================================================================#
#select the separator which is used to delimit the data below (TAB,SPACE or COMMA).This separator must be used throughout this file (except in the SEPARATOR line, which uses space).
#SEPARATOR TAB
#SEPARATOR SPACE
SEPARATOR COMMA

#label is used in the legend table (can be changed later)
DATASET_LABEL,label1

#dataset color (can be changed later)
COLOR,#ff0000
DATA
Purpureocillium_lilacinum_alpha_L_fucosidase__OAQ78051.1,499,HH|78|365|#1f78b4|Alpha_L_fucos
Mucor_circinelloides_f._lusitanicus_CBS_277.49_glycoside_hydrolase_family_29_protein__partial__OAD04268.1,429,HH|60|410|#1f78b4|Alpha_L_fucos
Purpureocillium_lilacinum_alpha_L_fucosidase__OAQ81316.1,611,HH|152|506|#1f78b4|Alpha_L_fucos
Lichtheimia_corymbifera_JMRC_FSU_9682_glycoside_hydrolase_family_29_protein__CDH60687.1,816,HH|353|686|#1f78b4|Alpha_L_fucos
Purpureocillium_lilacinum_glycoside_hydrolase__OAQ58775.1,546,HH|93|443|#1f78b4|Alpha_L_fucos
Purpureocillium_lilacinum_glycoside_hydrolase__OAQ60810.1,554,HH|93|451|#1f78b4|Alpha_L_fucos
Mucor_circinelloides_f._lusitanicus_CBS_277.49_glycoside_hydrolase_family_29_protein__OAC99263.1,579,HH|119|464|#1f78b4|Alpha_L_fucos
Purpureocillium_lilacinum_alpha_L_fucosidase__OAQ85960.1,795,HH|320|684|#1f78b4|Alpha_L_fucos,HV|701|780|#b2df8a|Fucosidase_C
