# Supplementary material for: Diversity of Cell Wall Related Proteins in Human Pathogenic Fungi
Source: J Fungi (Basel). 2017 Dec 29;4(1):6. doi: 10.3390/jof4010006 (PMC5872309; doi:10.3390/jof4010006)
Supplement: Supplementary file 1 [file jof-04-00006-s001.zip › jof-252817-final-supplementary materials/Dataset S2_tree_and_itol_dataset/GH3.annot.tree]

(Aspergillus_fumigatus_Af293_glycosyl_hydrolase__putative__EAL89416.1:0.09119095,Aspergillus_lentulus_beta_hexosaminidase__GAQ08478.1:0.03832095,((Talaromyces_marneffei_ATCC_18224_glycosyl_hydrolase__putative__EEA22336.1:0.45040215,(Trichophyton_rubrum_CBS_118892__TERG_01837__EGD85566.1:0.33857599,((((Candida_albicans_SC5314_Ngs1p__AOW30790.1:0.15171406,Candida_tropicalis_MYA_3404__CTRG_01063__EER36323.1:0.16387884)1.000000:0.78300322,((Verruconis_gallopava__PV09_00998__KIW08054.1:0.15048829,((Talaromyces_marneffei_ATCC_18224_beta_N_acetylglucosaminidase__putative__EEA24700.1:0.08413485,(Aspergillus_fumigatus_Af293_beta_N_acetylglucosaminidase__putative__EAL85175.2:0.00000024,Aspergillus_lentulus__ALT_9362__GAQ12041.1:0.01890305)1.000000:0.08451603)0.862000:0.02838910,((((Exophiala_oligosperma__PV06_06888__KIW41317.1:0.00000001,(Exophiala_oligosperma___variant_1__KIW41318.1:0.00000001,Exophiala_oligosperma___variant_2__KIW41319.1:0.00000015)0.000000:0.00000015)0.992000:0.05737468,(Cladophialophora_bantiana_CBS_173.52__Z519_12337__KIW87040.1:0.03144535,Rhinocladiella_mackenziei_CBS_650.93__Z518_07682__KIX04129.1:0.04988501)0.904000:0.02844706)1.000000:0.25722614,Coccidioides_immitis_RS_beta_N_acetylglucosaminidase__KJF60968.1:0.06677461)0.878000:0.02495944,(Trichophyton_rubrum_CBS_118892__TERG_03227__EGD86973.1:0.23590693,(Paracoccidioides_brasiliensis_Pb18__PADG_00400__EEH44111.2:0.04046669,(Histoplasma_capsulatum_NAm1_conserved__EDN04485.1:0.02121564,(Blastomyces_dermatitidis_ER_3_murein_transglycosylase__OAT02321.1:0.00000001,(Blastomyces_dermatitidis_ER_3_murein_transglycosylase__variant_1__OAT02322.1:0.00000001,Blastomyces_dermatitidis_ER_3_murein_transglycosylase__variant_2__OAT02323.1:0.00000014)0.000000:0.00000014)0.998000:0.04094430)0.844000:0.01564111)1.000000:0.08158609)0.115000:0.00877703)0.947000:0.03765131)0.983000:0.07010044)0.663000:0.09388317,(Sporothrix_schenckii_1099_18_beta_N_acetylhexosaminidase__KJR85735.1:0.13031517,(Scedosporium_apiospermum_Beta_N_acetylglucosaminidase__KEZ40074.1:0.22570698,Purpureocillium_lilacinum_beta_N_acetylglucosaminidase__OAQ93599.1:0.10433961)0.882000:0.06223108)0.988000:0.15661214)1.000000:0.33615354)0.993000:0.34806020,((Lichtheimia_corymbifera_JMRC_FSU_9682_beta_n_acetylglucosaminidase__CDH59472.1:0.39556244,(Rhizopus_delemar_RA_99_880__RO3G_11190__EIE86479.1:0.23069220,Mucor_circinelloides_f._lusitanicus_CBS_277.49_glycoside_hydrolase_family_3_protein__OAC99895.1:0.22941972)0.436000:0.10326960)0.998000:0.39106680,(Coccidioides_immitis_RS_beta_N_acetylglucosaminidase__EAS28812.2:0.57557070,((Aspergillus_fumigatus_Af293_beta_N_acetylglucosaminidase__putative__EAL92405.1:0.04390677,Aspergillus_lentulus_beta_hexosaminidase__GAQ04297.1:0.03264723)0.999000:0.28265147,(Talaromyces_marneffei_ATCC_18224_beta_N_acetylglucosaminidase__putative__EEA26815.1:0.33433064,Purpureocillium_lilacinum_beta_N_acetylglucosaminidase__OAQ92565.1:0.41571124)0.541000:0.10725679)0.163000:0.11319087)1.000000:0.41484748)0.939000:0.19765299)0.549000:0.22327867,((Exophiala_oligosperma__PV06_00973__KIW48379.1:0.49671613,Purpureocillium_lilacinum_periplasmic_beta_glucosidase_precursor__OAQ89302.1:0.28133084)1.000000:1.04204843,(Mucor_circinelloides_f._lusitanicus_CBS_277.49_glycoside_hydrolase_family_3_protein__OAD03282.1:0.92227375,(((Scedosporium_apiospermum_Beta_glucosidase__KEZ45029.1:0.29381877,Rhinocladiella_mackenziei_CBS_650.93__Z518_03623__KIX05651.1:0.39971603)1.000000:0.85991678,(Talaromyces_marneffei_ATCC_18224_beta_glucosidase__putative__EEA28948.1:0.17629966,(Aspergillus_fumigatus_Af293_beta_glucosidase__putative__EAL91888.1:0.01384178,Aspergillus_lentulus_periplasmic_beta_glucosidase__GAQ09216.1:0.00512137)0.927000:0.07690855)1.000000:0.46941951)0.625000:0.10597319,(((Talaromyces_marneffei_ATCC_18224_beta_xylosidase_XylA__EEA25135.1:0.17349819,(Aspergillus_fumigatus_Af293_beta_xylosidase_XylA__EAL91022.1:0.02143575,Aspergillus_lentulus_probable_exo_1_4_beta_xylosidase_xlnD__GAQ10286.1:0.02148090)0.992000:0.13033833)0.999000:0.30944686,((Aspergillus_fumigatus_Af293_beta_xylosidase__putative__EAL86491.1:0.02489668,Aspergillus_lentulus_probable_exo_1_4_beta_xylosidase_xlnD__GAQ05148.1:0.02095159)1.000000:0.21372146,(Scedosporium_apiospermum_putative_exo_1_4_beta_xylosidase_bxlB__KEZ39283.1:0.51171785,((Exophiala_oligosperma__PV06_01919__KIW46236.1:0.38699910,(Exophiala_oligosperma__PV06_07746__KIW40560.1:0.13301801,Cladophialophora_bantiana_CBS_173.52__Z519_10922__KIW88354.1:0.07895792)0.990000:0.10828071)0.976000:0.10578926,((Scedosporium_apiospermum_putative_exo_1_4_beta_xylosidase_xlnD__KEZ41623.1:0.20765030,Sporothrix_schenckii_1099_18__SPSK_10621__KJR81175.1:0.17751624)1.000000:0.20351313,(Aspergillus_lentulus_probable_exo_1_4_beta_xylosidase_bxlB__GAQ03688.1:0.41980765,(Scedosporium_apiospermum_Xylan_1_4_beta_xylosidase__KEZ45907.1:0.25197657,Sporothrix_schenckii_1099_18__SPSK_01477__KJR87222.1:0.16586608)0.329000:0.08577332)0.576000:0.03628421)0.992000:0.12567011)0.389000:0.04597634)0.000000:0.05821749)0.939000:0.14153750)1.000000:0.95955215,(Cladophialophora_bantiana_CBS_173.52__Z519_01865__KIW98281.1:1.11119336,((Aspergillus_lentulus_beta_glucosidase__GAQ05395.1:0.62633284,(Aspergillus_lentulus_probable_beta_glucosidase_I__GAQ02965.1:0.77999866,(((Cryptococcus_neoformans_var._neoformans_JEC21_Beta_glucosidase_precursor__putative__AAW43737.2:0.03646486,Cryptococcus_gattii_CA1873_beta_glucosidase__KIR57906.1:0.03487826)1.000000:0.56043090,(((Cryptococcus_neoformans_var._neoformans_JEC21_beta_glucosidase__putative__AAW44922.2:0.03565484,Cryptococcus_gattii_CA1873_beta_glucosidase__KIR59402.1:0.04878646)1.000000:0.19873886,(Scedosporium_apiospermum_putative_beta_glucosidase_I__KEZ45039.1:0.13355099,(Aspergillus_fumigatus_Af293_beta_glucosidase__putative__EAL86307.1:0.02667616,Aspergillus_lentulus_probable_beta_glucosidase_I__GAQ05329.1:0.02238976)0.982000:0.07275909)1.000000:0.24872510)1.000000:0.34048824,((Cladophialophora_bantiana_CBS_173.52__Z519_05016__KIW93702.1:0.59734272,(Cladophialophora_bantiana_CBS_173.52__Z519_04983__KIW95003.1:0.62470445,(Candida_albicans_SC5314__CAALFM_C301820WA__AOW28223.1:0.20907498,Candida_tropicalis_MYA_3404_beta_glucosidase_precursor__EER33314.1:0.25616404)1.000000:0.23248595)0.827000:0.05885585)0.844000:0.03781614,((Aspergillus_fumigatus_Af293_beta_glucosidase__putative__EAL84867.1:0.46884865,(Exophiala_oligosperma__PV06_00503__KIW47845.1:0.26083812,(Talaromyces_marneffei_ATCC_18224_beta_glucosidase__putative__EEA23293.1:0.21863469,(Purpureocillium_lilacinum_glycosyl_hydrolase__OAQ75963.1:0.13515026,(Aspergillus_fumigatus_Af293_beta_glucosidase__putative__EAL89285.1:0.02503115,Aspergillus_lentulus_probable_beta_glucosidase_H__GAQ02741.1:0.03107519)0.988000:0.08729439)0.418000:0.05575514)0.998000:0.18087542)0.993000:0.12834876)0.990000:0.14655081,(((Talaromyces_marneffei_ATCC_18224_beta_glucosidase__EEA24241.1:0.21596718,(Aspergillus_fumigatus_Af293_beta_glucosidase__EAL91877.1:0.02631222,Aspergillus_lentulus_probable_beta_glucosidase_I__GAQ09228.1:0.02470242)1.000000:0.12746938)0.991000:0.13088060,(Aspergillus_fumigatus_Af293_glycosyl_hydrolase_family_3__putative__EAL89033.1:0.21656544,Sporothrix_schenckii_1099_18_beta_glucosidase__KJR83573.1:0.18588114)0.984000:0.11703416)0.981000:0.10721702,((Scedosporium_apiospermum_putative_beta_glucosidase_I__KEZ38722.1:0.18792828,Purpureocillium_lilacinum_glycosyl_hydrolase__OAQ81236.1:0.19105852)1.000000:0.18547846,(Verruconis_gallopava__PV09_03111__KIW05918.1:0.33218540,(Exophiala_oligosperma__PV06_04110__KIW45752.1:0.30642188,(Rhinocladiella_mackenziei_CBS_650.93__Z518_08339__KIX02398.1:0.06102466,(Exophiala_oligosperma__PV06_01093__KIW48516.1:0.08944929,Cladophialophora_bantiana_CBS_173.52__Z519_07839__KIW91869.1:0.05033682)0.167000:0.02284186)0.999000:0.14049452)0.995000:0.11459317)0.817000:0.04864620)0.497000:0.03996195)0.247000:0.03225850)0.755000:0.03826697)0.476000:0.05510915)0.795000:0.08449854)0.885000:0.06351930,(Scedosporium_apiospermum__SAPIO_CDS2318__KEZ44948.1:0.65117545,((Scedosporium_apiospermum_Beta_glucosidase_B__KEZ45572.1:0.39721494,Verruconis_gallopava__PV09_09455__KIV98805.1:0.41609909)0.978000:0.14278096,((Exophiala_oligosperma__PV06_11281__KIW36466.1:0.01115020,Exophiala_oligosperma__PV06_11733__KIW35956.1:0.02036843)1.000000:0.60196869,(Verruconis_gallopava__PV09_01519__KIW07563.1:0.25143112,(Scedosporium_apiospermum_putative_beta_glucosidase_J__KEZ42426.1:0.14782372,Sporothrix_schenckii_1099_18_beta_glucosidase__KJR80646.1:0.16495780)1.000000:0.17185937)0.978000:0.12366389)0.567000:0.05913309)0.850000:0.05509088)0.464000:0.03204928)0.889000:0.04884603)0.476000:0.08272161)0.959000:0.12620727,((Lichtheimia_corymbifera_JMRC_FSU_9682_glycoside_hydrolase_family_3_protein__CDH54916.1:0.27870282,((Rhizopus_delemar_RA_99_880__RO3G_09386__EIE84676.1:0.18647598,Mucor_circinelloides_f._lusitanicus_CBS_277.49_glycoside_hydrolase_family_3_protein__OAD01491.1:0.12277986)0.998000:0.15493617,((Mucor_circinelloides_f._lusitanicus_CBS_277.49_glycoside_hydrolase_family_3_protein__OAD03254.1:0.13492219,(Mucor_circinelloides_f._lusitanicus_CBS_277.49_glycoside_hydrolase_family_3_protein__OAD06459.1:0.13124841,(Rhizopus_delemar_RA_99_880__RO3G_01985__EIE77281.1:0.09092486,(Rhizopus_delemar_RA_99_880__RO3G_04265__EIE79560.1:0.05115795,(Rhizopus_delemar_RA_99_880__RO3G_04557__EIE79852.1:0.03397047,Rhizopus_delemar_RA_99_880__RO3G_04558__EIE79853.1:0.03945382)0.929000:0.02124891)0.997000:0.05450002)0.974000:0.04833830)0.327000:0.02349048)1.000000:0.12076319,(Lichtheimia_corymbifera_JMRC_FSU_9682_glycoside_hydrolase_family_3_protein__CDH55371.1:0.35626634,(Lichtheimia_corymbifera_JMRC_FSU_9682_glycoside_hydrolase_family_3_protein__CDH54271.1:0.25385551,(Lichtheimia_corymbifera_JMRC_FSU_9682_glycoside_hydrolase_family_3_protein__CDH54259.1:0.14257244,Lichtheimia_corymbifera_JMRC_FSU_9682_beta_d_glucoside_glucohydrolase__CDH54270.1:0.20274253)0.627000:0.03893314)0.837000:0.04396778)0.906000:0.08226314)0.550000:0.05715426)0.336000:0.04130501)0.995000:0.16094730,(((Purpureocillium_lilacinum_beta_glucosidase__OAQ58286.1:0.18161090,Purpureocillium_lilacinum_beta_glucosidase__OAQ61290.1:0.24497967)0.977000:0.11268863,((Scedosporium_apiospermum_putative_beta_glucosidase_L__KEZ45775.1:0.17894615,Sporothrix_schenckii_1099_18_beta_glucosidase__KJR88351.1:0.18664584)0.998000:0.12725778,((Talaromyces_marneffei_ATCC_18224_beta_D_glucoside_glucohydrolase__EEA22879.1:0.02815322,Talaromyces_marneffei_ATCC_18224_conserved__EEA23682.1:0.06231249)0.998000:0.20317665,(Aspergillus_fumigatus_Af293_beta_D_glucoside_glucohydrolase__EAL86858.1:0.01114415,Aspergillus_lentulus_probable_beta_glucosidase_L__GAQ05883.1:0.03233943)1.000000:0.17690631)0.956000:0.07289592)0.208000:0.02989736)0.998000:0.16239605,(((Candida_albicans_SC5314_Bgl22p__AOW31603.1:0.12037812,Candida_tropicalis_MYA_3404__CTRG_05925__EER30526.1:0.03445224)1.000000:0.42441564,(((Talaromyces_marneffei_ATCC_18224_beta_glucosidase__putative__EEA25364.1:0.14085597,((Aspergillus_fumigatus_Af293_beta_glucosidase__putative__EAL88721.1:0.02439334,Aspergillus_lentulus_probable_beta_glucosidase_F__GAQ03279.1:0.02265589)0.999000:0.09454860,(Coccidioides_immitis_RS_beta_glucosidase__EAS36009.3:0.13351338,(Paracoccidioides_brasiliensis_Pb18__PADG_03523__EEH47439.1:0.10676456,(Histoplasma_capsulatum_NAm1__HCAG_05769__EDN09966.1:0.03268429,(Blastomyces_dermatitidis_ER_3_beta_glucosidase_F__EEQ88361.1:0.00000001,Blastomyces_dermatitidis_ER_3_beta_glucosidase_F__variant__OAT00736.1:0.00000001)0.999000:0.06257935)0.881000:0.03176842)0.989000:0.07417588)0.975000:0.07857616)0.500000:0.04157679)0.965000:0.11011155,(Scedosporium_apiospermum_putative_beta_glucosidase_F__KEZ44905.1:0.23074662,Sporothrix_schenckii_1099_18__SPSK_05373__KJR80750.1:0.23925808)0.855000:0.05997898)1.000000:0.19917987,(Sporothrix_schenckii_1099_18_beta_glucosidase__KJR86064.1:0.23613582,(Verruconis_gallopava__PV09_07698__KIW00713.1:0.24643466,((Exophiala_oligosperma__PV06_00126__KIW47429.1:0.12326369,(Cladophialophora_bantiana_CBS_173.52__Z519_02124__KIW96733.1:0.08943874,Rhinocladiella_mackenziei_CBS_650.93__Z518_01385__KIX10303.1:0.06998496)0.347000:0.05281824)0.999000:0.13877841,((Trichophyton_rubrum_CBS_118892__TERG_01278__EGD85006.1:0.21867572,(Coccidioides_immitis_RS_beta_glucosidase_3__EAS27492.3:0.15735894,((Blastomyces_dermatitidis_ER_3_beta_glucosidase__OAT02098.1:0.00000018,Blastomyces_dermatitidis_ER_3_beta_glucosidase__variant__OAT02099.1:0.00000001)0.932000:0.02631543,(Histoplasma_capsulatum_NAm1__HCAG_05085__EDN08586.1:0.10209334,Paracoccidioides_brasiliensis_Pb18__PADG_04704__EEH48625.2:0.09695010)0.084000:0.01124329)0.999000:0.10233980)0.942000:0.04614747)0.928000:0.04129907,(Talaromyces_marneffei_ATCC_18224_beta_glucosidase__putative__EEA26829.1:0.19388870,(Aspergillus_fumigatus_Af293_beta_glucosidase__putative__EAL85682.1:0.01174011,Aspergillus_lentulus_probable_beta_glucosidase_E__GAQ03668.1:0.01876800)1.000000:0.15799090)0.950000:0.06080565)0.931000:0.05070033)0.503000:0.04327757)0.870000:0.06136039)0.576000:0.07316568)0.866000:0.08061426)0.902000:0.05470548,((Exophiala_oligosperma__PV06_00593__KIW47945.1:0.68988253,(Sporothrix_schenckii_1099_18_beta_glucosidase__KJR87692.1:0.33718655,((Aspergillus_lentulus_probable_beta_glucosidase_M__GAQ02706.1:0.30018638,(Verruconis_gallopava__PV09_06740__KIW01897.1:0.29409964,(Aspergillus_fumigatus_Af293_beta_glucosidase__putative__EAL84958.1:0.01365086,Aspergillus_lentulus_probable_beta_glucosidase_M__GAQ12124.1:0.01488667)1.000000:0.18100051)0.855000:0.05736774)0.926000:0.05176528,(Purpureocillium_lilacinum_glycosyl_hydrolase__OAQ85373.1:0.33603485,(Scedosporium_apiospermum_putative_beta_glucosidase_M__KEZ43352.1:0.29540054,((Aspergillus_fumigatus_Af293_beta_glucosidase__putative__EAL91070.1:0.02759720,Aspergillus_lentulus_probable_beta_glucosidase_M__GAQ10228.1:0.02576492)1.000000:0.14912596,(Sporothrix_schenckii_1099_18_beta_glucosidase__KJR89155.1:0.15667671,(Scedosporium_apiospermum__SAPIO_CDS6338__KEZ42101.1:0.34675107,(Purpureocillium_lilacinum_glycosyl_hydrolase__OAQ80948.1:0.10885406,Purpureocillium_lilacinum_glycosyl_hydrolase__OAQ82634.1:0.24408866)0.930000:0.06640980)0.566000:0.04709900)0.978000:0.09566583)0.971000:0.08050972)0.832000:0.05349900)0.197000:0.02833233)0.998000:0.15003300)0.934000:0.07827575)0.898000:0.06993239,(((Scedosporium_apiospermum_putative_beta_glucosidase_A__KEZ42847.1:0.19201524,Sporothrix_schenckii_1099_18_beta_glucosidase__KJR79934.1:0.24684277)0.974000:0.10640207,((Purpureocillium_lilacinum_beta_glucosidase_1_precursor__OAQ89532.1:0.28910186,(Scedosporium_apiospermum_putative_beta_glucosidase_A__KEZ42625.1:0.23364967,Sporothrix_schenckii_1099_18_beta_glucosidase__KJR81412.1:0.10877971)0.114000:0.03560079)0.953000:0.06275078,((Talaromyces_marneffei_ATCC_18224_beta_glucosidase__putative__EEA27574.1:0.21139620,(((Paracoccidioides_brasiliensis_Pb18__PADG_00483__EEH44194.2:0.06538477,(Histoplasma_capsulatum_NAm1_beta_glucosidase_1_precursor__EDN02329.1:0.05973017,Blastomyces_dermatitidis_ER_3_beta_glucosidase_A__EEQ83767.1:0.05233505)0.841000:0.03052188)0.981000:0.05494551,(Coccidioides_immitis_RS_beta_glucosidase__EAS32864.3:0.10494408,(Trichophyton_rubrum_CBS_118892__TERG_00481__EGD84201.1:0.00000023,Trichophyton_rubrum_CBS_118892__TERG_00481__KFL60255.1:0.00000001)1.000000:0.18084368)0.187000:0.03290524)0.994000:0.08722587,(Talaromyces_marneffei_ATCC_18224_beta_glucosidase_1_precursor__putative__EEA28836.1:0.17823746,(Aspergillus_fumigatus_Af293_beta_glucosidase__putative__EAL88289.1:0.00326524,Aspergillus_lentulus_probable_beta_glucosidase_A__GAQ11216.1:0.01183384)1.000000:0.17474216)0.713000:0.02656486)0.935000:0.03567441)0.809000:0.02500455,((Verruconis_gallopava__PV09_02675__KIW06195.1:0.00000001,Verruconis_gallopava___variant__KIW06196.1:0.00000001)1.000000:0.22993180,(Cladophialophora_bantiana_CBS_173.52__Z519_10778__KIW88732.1:0.06976958,(Exophiala_oligosperma__PV06_03413__KIW44986.1:0.07999214,Rhinocladiella_mackenziei_CBS_650.93__Z518_04166__KIX06192.1:0.04617769)0.935000:0.04431921)0.998000:0.12868360)0.697000:0.05713693)0.908000:0.05094790)0.875000:0.07386328)0.993000:0.11100637,(((Aspergillus_lentulus_probable_beta_glucosidase_G__GAQ05079.1:0.20703403,(Verruconis_gallopava__PV09_00224__KIW09309.1:0.20906679,Cladophialophora_bantiana_CBS_173.52__Z519_11415__KIW87831.1:0.18349225)0.884000:0.07016782)0.343000:0.04276080,(Scedosporium_apiospermum__SAPIO_CDS7935__KEZ40873.1:0.51513546,Talaromyces_marneffei_ATCC_18224_beta_glucosidase__putative__EEA19214.1:0.24194577)0.536000:0.07223147)0.997000:0.11847806,(Malassezia_globosa_CBS_7966__MGL_2454__EDP43444.1:0.49145564,(Cryptococcus_neoformans_var._neoformans_JEC21_beta_glucosidase__putative__AAW42237.1:0.04021678,Cryptococcus_gattii_CA1873_beta_glucosidase__KIR69408.1:0.03976778)1.000000:0.26719049)0.989000:0.12518917)0.449000:0.03353338)0.828000:0.04855935)0.357000:0.06408128)0.290000:0.04462042)0.953000:0.09070075)1.000000:0.31254449)0.717000:0.08094662)0.279000:0.11554109)0.871000:0.11600445)0.960000:0.21002700)0.881000:0.22120813)0.996000:1.05110031)1.000000:1.10865134)0.545000:0.15722749)0.751000:0.06895114,(Purpureocillium_lilacinum_glycosyl_hydrolase__OAQ93256.1:0.50809984,Purpureocillium_lilacinum_glycosyl_hydrolase__OAQ76788.1:0.54838041)0.730000:0.13551499)0.996000:0.25644185);
