# Supplementary material for: Diversity of Cell Wall Related Proteins in Human Pathogenic Fungi
Source: J Fungi (Basel). 2017 Dec 29;4(1):6. doi: 10.3390/jof4010006 (PMC5872309; doi:10.3390/jof4010006)
Supplement: Supplementary file 1 [file jof-04-00006-s001.zip › jof-252817-final-supplementary materials/Dataset S2_tree_and_itol_dataset/GH3._dataset.txt]

DATASET_DOMAINS
#Protein domain datasets are visualized as schematic representations of proteins, with a protein backbone and various shapes depicting the locations of individual domains

#lines starting with a hash are comments and ignored during parsing

#=================================================================#
#MANDATORY SETTINGS                        #
#=================================================================#
#select the separator which is used to delimit the data below (TAB,SPACE or COMMA).This separator must be used throughout this file (except in the SEPARATOR line, which uses space).
#SEPARATOR TAB
#SEPARATOR SPACE
SEPARATOR COMMA

#label is used in the legend table (can be changed later)
DATASET_LABEL,label1

#dataset color (can be changed later)
COLOR,#ff0000
DATA
Aspergillus_lentulus_probable_beta_glucosidase_A__GAQ11216.1,874,HH|89|340|#1f78b4|Glyco_hydro_3,HV|401|655|#b2df8a|Glyco_hydro_3_C,EL|782|850|#33a02c|Fn3-like
Trichophyton_rubrum_CBS_118892__TERG_01837__EGD85566.1,358,HH|43|346|#1f78b4|Glyco_hydro_3
Sporothrix_schenckii_1099_18__SPSK_10621__KJR81175.1,780,HH|113|356|#1f78b4|Glyco_hydro_3,HV|398|623|#b2df8a|Glyco_hydro_3_C,EL|676|740|#33a02c|Fn3-like
Exophiala_oligosperma__PV06_00126__KIW47429.1,957,HH|163|414|#1f78b4|Glyco_hydro_3,HV|479|742|#b2df8a|Glyco_hydro_3_C,EL|858|935|#33a02c|Fn3-like
Aspergillus_lentulus_probable_beta_glucosidase_M__GAQ12124.1,817,HH|120|343|#1f78b4|Glyco_hydro_3,HV|390|653|#b2df8a|Glyco_hydro_3_C,EL|729|794|#33a02c|Fn3-like
Sporothrix_schenckii_1099_18_beta_glucosidase__KJR83573.1,881,HH|37|281|#1f78b4|Glyco_hydro_3,HV|318|718|#b2df8a|Glyco_hydro_3_C,RE|438|532|#fb9a99|PA14,EL|758|828|#33a02c|Fn3-like
Aspergillus_fumigatus_Af293_glycosyl_hydrolase_family_3__putative__EAL89033.1,867,HH|43|275|#1f78b4|Glyco_hydro_3,HV|313|722|#b2df8a|Glyco_hydro_3_C,RE|404|537|#fb9a99|PA14,EL|763|831|#33a02c|Fn3-like
Aspergillus_lentulus_probable_beta_glucosidase_E__GAQ03668.1,1077,HH|257|507|#1f78b4|Glyco_hydro_3,HV|580|841|#b2df8a|Glyco_hydro_3_C,EL|959|1054|#33a02c|Fn3-like
Candida_albicans_SC5314__CAALFM_C301820WA__AOW28223.1,877,HH|35|282|#1f78b4|Glyco_hydro_3,HV|320|732|#b2df8a|Glyco_hydro_3_C,RE|456|546|#fb9a99|PA14,EL|775|846|#33a02c|Fn3-like
Talaromyces_marneffei_ATCC_18224_beta_N_acetylglucosaminidase__putative__EEA26815.1,888,HH|9|337|#1f78b4|Glyco_hydro_3,HH|589|663|#e31a1c|Acetyltransf_1,HH|793|866|#e31a1c|Acetyltransf_1
Aspergillus_fumigatus_Af293_beta_N_acetylglucosaminidase__putative__EAL85175.2,943,HH|15|341|#1f78b4|Glyco_hydro_3,HH|638|707|#e31a1c|Acetyltransf_1
Paracoccidioides_brasiliensis_Pb18__PADG_03523__EEH47439.1,885,HH|96|356|#1f78b4|Glyco_hydro_3,HV|418|666|#b2df8a|Glyco_hydro_3_C,EL|785|857|#33a02c|Fn3-like
Aspergillus_fumigatus_Af293_beta_glucosidase__putative__EAL84958.1,817,HH|122|343|#1f78b4|Glyco_hydro_3,HV|390|673|#b2df8a|Glyco_hydro_3_C,EL|729|794|#33a02c|Fn3-like
Verruconis_gallopava__PV09_00224__KIW09309.1,799,HH|86|336|#1f78b4|Glyco_hydro_3,HV|395|654|#b2df8a|Glyco_hydro_3_C,EL|711|778|#33a02c|Fn3-like
Scedosporium_apiospermum_Beta_N_acetylglucosaminidase__KEZ40074.1,938,HH|16|344|#1f78b4|Glyco_hydro_3
Talaromyces_marneffei_ATCC_18224_beta_glucosidase__putative__EEA28948.1,787,HH|46|368|#1f78b4|Glyco_hydro_3,HV|409|658|#b2df8a|Glyco_hydro_3_C,EL|696|765|#33a02c|Fn3-like
Scedosporium_apiospermum_Beta_glucosidase_B__KEZ45572.1,852,HH|36|279|#1f78b4|Glyco_hydro_3,HV|316|697|#b2df8a|Glyco_hydro_3_C,RE|450|521|#fb9a99|PA14,EL|753|821|#33a02c|Fn3-like
Exophiala_oligosperma__PV06_11733__KIW35956.1,689,HH|11|104|#1f78b4|Glyco_hydro_3,HV|146|544|#b2df8a|Glyco_hydro_3_C,RE|252|363|#fb9a99|PA14,EL|597|661|#33a02c|Fn3-like
Verruconis_gallopava__PV09_07698__KIW00713.1,1007,HH|188|441|#1f78b4|Glyco_hydro_3,HV|511|783|#b2df8a|Glyco_hydro_3_C,EL|904|982|#33a02c|Fn3-like
Sporothrix_schenckii_1099_18_beta_glucosidase__KJR86064.1,1004,HH|180|430|#1f78b4|Glyco_hydro_3,HV|502|787|#b2df8a|Glyco_hydro_3_C,EL|906|982|#33a02c|Fn3-like
Exophiala_oligosperma__PV06_04110__KIW45752.1,818,HH|49|296|#1f78b4|Glyco_hydro_3,RE|395|497|#fb9a99|PA14,HV|460|680|#b2df8a|Glyco_hydro_3_C,EL|716|786|#33a02c|Fn3-like
Mucor_circinelloides_f._lusitanicus_CBS_277.49_glycoside_hydrolase_family_3_protein__OAD06459.1,738,HH|105|316|#1f78b4|Glyco_hydro_3,HV|363|611|#b2df8a|Glyco_hydro_3_C,EL|648|717|#33a02c|Fn3-like
Rhinocladiella_mackenziei_CBS_650.93__Z518_03623__KIX05651.1,775,HH|51|338|#1f78b4|Glyco_hydro_3,HV|406|653|#b2df8a|Glyco_hydro_3_C,EL|685|753|#33a02c|Fn3-like
Rhinocladiella_mackenziei_CBS_650.93__Z518_01385__KIX10303.1,959,HH|165|416|#1f78b4|Glyco_hydro_3,HV|481|743|#b2df8a|Glyco_hydro_3_C,EL|860|938|#33a02c|Fn3-like
Aspergillus_lentulus_probable_beta_glucosidase_H__GAQ02741.1,840,HH|39|278|#1f78b4|Glyco_hydro_3,HV|312|701|#b2df8a|Glyco_hydro_3_C,RE|399|515|#fb9a99|PA14,EL|740|809|#33a02c|Fn3-like
Purpureocillium_lilacinum_glycosyl_hydrolase__OAQ85373.1,778,HH|80|322|#1f78b4|Glyco_hydro_3,HV|371|615|#b2df8a|Glyco_hydro_3_C,EL|690|756|#33a02c|Fn3-like
Histoplasma_capsulatum_NAm1__HCAG_05769__EDN09966.1,932,HH|97|356|#1f78b4|Glyco_hydro_3,HV|418|666|#b2df8a|Glyco_hydro_3_C,EL|785|857|#33a02c|Fn3-like
Purpureocillium_lilacinum_glycosyl_hydrolase__OAQ80948.1,808,HH|104|343|#1f78b4|Glyco_hydro_3,HV|392|666|#b2df8a|Glyco_hydro_3_C,EL|721|787|#33a02c|Fn3-like
Coccidioides_immitis_RS_beta_glucosidase_3__EAS27492.3,1010,HH|185|437|#1f78b4|Glyco_hydro_3,HV|512|773|#b2df8a|Glyco_hydro_3_C,EL|890|988|#33a02c|Fn3-like
Purpureocillium_lilacinum_beta_glucosidase__OAQ61290.1,634,HH|1|196|#1f78b4|Glyco_hydro_3,HV|234|474|#b2df8a|Glyco_hydro_3_C,EL|544|614|#33a02c|Fn3-like
Coccidioides_immitis_RS_beta_N_acetylglucosaminidase__EAS28812.2,861,HH|6|329|#1f78b4|Glyco_hydro_3,HH|572|634|#e31a1c|Acetyltransf_1,HV|743|836|#fdbf6f|Acetyltransf_7
Exophiala_oligosperma__PV06_00973__KIW48379.1,642,HH|46|403|#1f78b4|Glyco_hydro_3,HV|488|632|#b2df8a|Glyco_hydro_3_C
Blastomyces_dermatitidis_ER_3_beta_glucosidase_A__EEQ83767.1,874,HH|83|339|#1f78b4|Glyco_hydro_3,HV|400|655|#b2df8a|Glyco_hydro_3_C,EL|781|849|#33a02c|Fn3-like
Talaromyces_marneffei_ATCC_18224_beta_glucosidase__putative__EEA26829.1,1010,HH|210|460|#1f78b4|Glyco_hydro_3,HV|530|790|#b2df8a|Glyco_hydro_3_C,EL|907|988|#33a02c|Fn3-like
Aspergillus_lentulus_probable_beta_glucosidase_I__GAQ02965.1,884,HH|70|315|#1f78b4|Glyco_hydro_3,HV|349|747|#b2df8a|Glyco_hydro_3_C,RE|471|553|#fb9a99|PA14,EL|787|857|#33a02c|Fn3-like
Purpureocillium_lilacinum_beta_glucosidase_1_precursor__OAQ89532.1,891,HH|97|353|#1f78b4|Glyco_hydro_3,HV|415|674|#b2df8a|Glyco_hydro_3_C,EL|801|870|#33a02c|Fn3-like
Talaromyces_marneffei_ATCC_18224_beta_glucosidase__putative__EEA19214.1,804,HH|91|327|#1f78b4|Glyco_hydro_3,HV|394|644|#b2df8a|Glyco_hydro_3_C,EL|705|782|#33a02c|Fn3-like
Talaromyces_marneffei_ATCC_18224_beta_glucosidase_1_precursor__putative__EEA28836.1,896,HH|101|357|#1f78b4|Glyco_hydro_3,HV|420|676|#b2df8a|Glyco_hydro_3_C,EL|803|871|#33a02c|Fn3-like
Purpureocillium_lilacinum_beta_glucosidase__OAQ58286.1,685,HH|72|285|#1f78b4|Glyco_hydro_3,HV|320|540|#b2df8a|Glyco_hydro_3_C,EL|594|664|#33a02c|Fn3-like
Cladophialophora_bantiana_CBS_173.52__Z519_07839__KIW91869.1,847,HH|39|285|#1f78b4|Glyco_hydro_3,HV|320|712|#b2df8a|Glyco_hydro_3_C,RE|447|530|#fb9a99|PA14,EL|746|816|#33a02c|Fn3-like
Trichophyton_rubrum_CBS_118892__TERG_00481__EGD84201.1,874,HH|82|338|#1f78b4|Glyco_hydro_3,HV|399|654|#b2df8a|Glyco_hydro_3_C,EL|780|848|#33a02c|Fn3-like
Aspergillus_fumigatus_Af293_beta_glucosidase__putative__EAL89285.1,840,HH|39|278|#1f78b4|Glyco_hydro_3,HV|312|701|#b2df8a|Glyco_hydro_3_C,RE|400|515|#fb9a99|PA14,EL|740|809|#33a02c|Fn3-like
Aspergillus_lentulus_probable_beta_glucosidase_M__GAQ10228.1,1247,HV|89|213|#ffff99|HPP,HH|557|803|#1f78b4|Glyco_hydro_3,HV|853|1100|#b2df8a|Glyco_hydro_3_C,EL|1154|1220|#33a02c|Fn3-like
Scedosporium_apiospermum_putative_beta_glucosidase_J__KEZ42426.1,888,HH|61|323|#1f78b4|Glyco_hydro_3,HV|359|751|#b2df8a|Glyco_hydro_3_C,RE|441|587|#fb9a99|PA14,EL|788|858|#33a02c|Fn3-like
Cryptococcus_neoformans_var._neoformans_JEC21_beta_glucosidase__putative__AAW42237.1,830,HH|144|369|#1f78b4|Glyco_hydro_3,HV|417|651|#b2df8a|Glyco_hydro_3_C,EL|735|804|#33a02c|Fn3-like
Sporothrix_schenckii_1099_18_beta_glucosidase__KJR81412.1,819,HH|26|282|#1f78b4|Glyco_hydro_3,HV|344|597|#b2df8a|Glyco_hydro_3_C,EL|729|798|#33a02c|Fn3-like
Candida_tropicalis_MYA_3404_beta_glucosidase_precursor__EER33314.1,848,HH|38|281|#1f78b4|Glyco_hydro_3,HV|318|711|#b2df8a|Glyco_hydro_3_C,RE|401|528|#fb9a99|PA14,EL|746|817|#33a02c|Fn3-like
Scedosporium_apiospermum_putative_beta_glucosidase_I__KEZ45039.1,871,HH|40|288|#1f78b4|Glyco_hydro_3,HV|331|727|#b2df8a|Glyco_hydro_3_C,RE|459|539|#fb9a99|PA14,EL|767|839|#33a02c|Fn3-like
Exophiala_oligosperma__PV06_01093__KIW48516.1,847,HH|40|285|#1f78b4|Glyco_hydro_3,HV|320|712|#b2df8a|Glyco_hydro_3_C,RE|403|530|#fb9a99|PA14,EL|746|816|#33a02c|Fn3-like
Scedosporium_apiospermum_Beta_glucosidase__KEZ45029.1,786,HH|33|325|#1f78b4|Glyco_hydro_3,HV|397|654|#b2df8a|Glyco_hydro_3_C,EL|694|763|#33a02c|Fn3-like
Aspergillus_lentulus_probable_beta_glucosidase_I__GAQ09228.1,844,HH|35|274|#1f78b4|Glyco_hydro_3,HV|309|702|#b2df8a|Glyco_hydro_3_C,RE|425|516|#fb9a99|PA14,EL|743|811|#33a02c|Fn3-like
Scedosporium_apiospermum_putative_beta_glucosidase_A__KEZ42625.1,926,HH|91|348|#1f78b4|Glyco_hydro_3,HV|409|668|#b2df8a|Glyco_hydro_3_C,EL|795|863|#33a02c|Fn3-like
Blastomyces_dermatitidis_ER_3_beta_glucosidase_F__variant__OAT00736.1,891,HH|97|356|#1f78b4|Glyco_hydro_3,HV|418|666|#b2df8a|Glyco_hydro_3_C,EL|785|857|#33a02c|Fn3-like
Purpureocillium_lilacinum_glycosyl_hydrolase__OAQ76788.1,376,HH|53|365|#1f78b4|Glyco_hydro_3
Rhizopus_delemar_RA_99_880__RO3G_04265__EIE79560.1,735,HH|79|317|#1f78b4|Glyco_hydro_3,HV|363|607|#b2df8a|Glyco_hydro_3_C,EL|645|714|#33a02c|Fn3-like
Aspergillus_fumigatus_Af293_glycosyl_hydrolase__putative__EAL89416.1,359,HH|46|347|#1f78b4|Glyco_hydro_3
Sporothrix_schenckii_1099_18_beta_glucosidase__KJR88351.1,741,HH|78|316|#1f78b4|Glyco_hydro_3,HV|353|598|#b2df8a|Glyco_hydro_3_C,EL|650|719|#33a02c|Fn3-like
Mucor_circinelloides_f._lusitanicus_CBS_277.49_glycoside_hydrolase_family_3_protein__OAD01491.1,694,HH|59|271|#1f78b4|Glyco_hydro_3,HV|317|564|#b2df8a|Glyco_hydro_3_C,EL|604|673|#33a02c|Fn3-like
Cryptococcus_gattii_CA1873_beta_glucosidase__KIR69408.1,833,HH|134|371|#1f78b4|Glyco_hydro_3,HV|419|673|#b2df8a|Glyco_hydro_3_C,EL|738|807|#33a02c|Fn3-like
Scedosporium_apiospermum_putative_exo_1_4_beta_xylosidase_xlnD__KEZ41623.1,770,HH|58|347|#1f78b4|Glyco_hydro_3,HV|389|616|#b2df8a|Glyco_hydro_3_C,EL|668|734|#33a02c|Fn3-like
Sporothrix_schenckii_1099_18_beta_glucosidase__KJR80646.1,942,HH|103|368|#1f78b4|Glyco_hydro_3,HV|405|802|#b2df8a|Glyco_hydro_3_C,RE|493|615|#fb9a99|PA14,EL|841|911|#33a02c|Fn3-like
Cladophialophora_bantiana_CBS_173.52__Z519_02124__KIW96733.1,971,HH|177|428|#1f78b4|Glyco_hydro_3,HV|493|755|#b2df8a|Glyco_hydro_3_C,EL|873|950|#33a02c|Fn3-like
Exophiala_oligosperma___variant_2__KIW41319.1,836,HH|1|234|#1f78b4|Glyco_hydro_3,HH|535|607|#e31a1c|Acetyltransf_1
Exophiala_oligosperma__PV06_07746__KIW40560.1,777,HH|101|348|#1f78b4|Glyco_hydro_3,HV|390|618|#b2df8a|Glyco_hydro_3_C,EL|677|738|#33a02c|Fn3-like
Aspergillus_fumigatus_Af293_beta_glucosidase__EAL91877.1,849,HH|35|279|#1f78b4|Glyco_hydro_3,HV|314|707|#b2df8a|Glyco_hydro_3_C,RE|429|521|#fb9a99|PA14,EL|748|816|#33a02c|Fn3-like
Aspergillus_fumigatus_Af293_beta_glucosidase__putative__EAL91070.1,779,HH|95|341|#1f78b4|Glyco_hydro_3,HV|391|638|#b2df8a|Glyco_hydro_3_C,EL|692|758|#33a02c|Fn3-like
Paracoccidioides_brasiliensis_Pb18__PADG_04704__EEH48625.2,986,HH|150|402|#1f78b4|Glyco_hydro_3,HV|477|739|#b2df8a|Glyco_hydro_3_C,EL|901|964|#33a02c|Fn3-like
Aspergillus_fumigatus_Af293_beta_xylosidase_XylA__EAL91022.1,802,HH|128|372|#1f78b4|Glyco_hydro_3,HV|414|639|#b2df8a|Glyco_hydro_3_C,EL|696|760|#33a02c|Fn3-like
Scedosporium_apiospermum__SAPIO_CDS6338__KEZ42101.1,470,HH|7|141|#1f78b4|Glyco_hydro_3,HH|159|201|#1f78b4|Glyco_hydro_3,HV|230|391|#b2df8a|Glyco_hydro_3_C,HV|391|461|#b2df8a|Glyco_hydro_3_C
Mucor_circinelloides_f._lusitanicus_CBS_277.49_glycoside_hydrolase_family_3_protein__OAD03254.1,737,HH|77|316|#1f78b4|Glyco_hydro_3,HV|362|610|#b2df8a|Glyco_hydro_3_C,EL|647|716|#33a02c|Fn3-like
Purpureocillium_lilacinum_beta_N_acetylglucosaminidase__OAQ92565.1,546,HH|8|328|#1f78b4|Glyco_hydro_3,HV|368|538|#b2df8a|Glyco_hydro_3_C
Aspergillus_fumigatus_Af293_beta_glucosidase__putative__EAL84867.1,777,HH|45|285|#1f78b4|Glyco_hydro_3,HV|319|685|#b2df8a|Glyco_hydro_3_C,RE|439|522|#fb9a99|PA14
Aspergillus_fumigatus_Af293_beta_glucosidase__putative__EAL88721.1,900,HH|97|367|#1f78b4|Glyco_hydro_3,HV|429|678|#b2df8a|Glyco_hydro_3_C,EL|799|871|#33a02c|Fn3-like
Scedosporium_apiospermum_putative_beta_glucosidase_I__KEZ38722.1,846,HH|35|279|#1f78b4|Glyco_hydro_3,HV|314|706|#b2df8a|Glyco_hydro_3_C,RE|396|523|#fb9a99|PA14,EL|740|812|#33a02c|Fn3-like
Paracoccidioides_brasiliensis_Pb18__PADG_00483__EEH44194.2,897,HH|105|361|#1f78b4|Glyco_hydro_3,HV|422|677|#b2df8a|Glyco_hydro_3_C,EL|803|871|#33a02c|Fn3-like
Aspergillus_lentulus_beta_glucosidase__GAQ05395.1,865,HH|21|283|#1f78b4|Glyco_hydro_3,HV|328|731|#b2df8a|Glyco_hydro_3_C,RE|419|537|#fb9a99|PA14,EL|768|841|#33a02c|Fn3-like
Exophiala_oligosperma___variant_1__KIW41318.1,942,HH|16|339|#1f78b4|Glyco_hydro_3,HH|640|712|#e31a1c|Acetyltransf_1
Lichtheimia_corymbifera_JMRC_FSU_9682_glycoside_hydrolase_family_3_protein__CDH54259.1,728,HH|82|316|#1f78b4|Glyco_hydro_3,HV|362|608|#b2df8a|Glyco_hydro_3_C,EL|641|708|#33a02c|Fn3-like
Talaromyces_marneffei_ATCC_18224_conserved__EEA23682.1,106,HH|2|101|#1f78b4|Glyco_hydro_3
Aspergillus_lentulus_probable_beta_glucosidase_G__GAQ05079.1,825,HH|116|366|#1f78b4|Glyco_hydro_3,HV|427|675|#b2df8a|Glyco_hydro_3_C,EL|731|800|#33a02c|Fn3-like
Exophiala_oligosperma__PV06_06888__KIW41317.1,958,HH|16|339|#1f78b4|Glyco_hydro_3,HH|640|712|#e31a1c|Acetyltransf_1
Purpureocillium_lilacinum_glycosyl_hydrolase__OAQ93256.1,379,HH|50|367|#1f78b4|Glyco_hydro_3
Aspergillus_lentulus_probable_beta_glucosidase_M__GAQ02706.1,932,HH|101|344|#1f78b4|Glyco_hydro_3,HV|391|660|#b2df8a|Glyco_hydro_3_C,RE|724|875|#cab2d6|Lipase_GDSL_2
Exophiala_oligosperma__PV06_00593__KIW47945.1,757,HH|63|302|#1f78b4|Glyco_hydro_3,HV|342|600|#b2df8a|Glyco_hydro_3_C,EL|662|732|#33a02c|Fn3-like
Mucor_circinelloides_f._lusitanicus_CBS_277.49_glycoside_hydrolase_family_3_protein__OAD03282.1,748,HH|7|339|#1f78b4|Glyco_hydro_3,HV|378|612|#b2df8a|Glyco_hydro_3_C,EL|657|726|#33a02c|Fn3-like
Aspergillus_lentulus_probable_beta_glucosidase_I__GAQ05329.1,889,HH|44|288|#1f78b4|Glyco_hydro_3,HV|331|745|#b2df8a|Glyco_hydro_3_C,RE|458|526|#fb9a99|PA14,EL|785|857|#33a02c|Fn3-like
Talaromyces_marneffei_ATCC_18224_glycosyl_hydrolase__putative__EEA22336.1,362,HH|40|351|#1f78b4|Glyco_hydro_3
Verruconis_gallopava__PV09_09455__KIV98805.1,863,HH|40|290|#1f78b4|Glyco_hydro_3,HV|327|725|#b2df8a|Glyco_hydro_3_C,RE|413|538|#fb9a99|PA14,EL|761|832|#33a02c|Fn3-like
Blastomyces_dermatitidis_ER_3_murein_transglycosylase__OAT02321.1,949,HH|19|344|#1f78b4|Glyco_hydro_3,HH|641|713|#e31a1c|Acetyltransf_1
Purpureocillium_lilacinum_beta_N_acetylglucosaminidase__OAQ93599.1,940,HH|18|346|#1f78b4|Glyco_hydro_3,HH|639|713|#e31a1c|Acetyltransf_1
Talaromyces_marneffei_ATCC_18224_beta_glucosidase__putative__EEA25364.1,887,HH|102|353|#1f78b4|Glyco_hydro_3,HV|415|663|#b2df8a|Glyco_hydro_3_C,EL|781|855|#33a02c|Fn3-like
Sporothrix_schenckii_1099_18_beta_glucosidase__KJR89155.1,861,HH|142|378|#1f78b4|Glyco_hydro_3,HV|428|698|#b2df8a|Glyco_hydro_3_C,EL|759|834|#33a02c|Fn3-like
Trichophyton_rubrum_CBS_118892__TERG_01278__EGD85006.1,931,HH|119|372|#1f78b4|Glyco_hydro_3,HV|446|706|#b2df8a|Glyco_hydro_3_C,EL|824|910|#33a02c|Fn3-like
Aspergillus_lentulus_periplasmic_beta_glucosidase__GAQ09216.1,790,HH|50|372|#1f78b4|Glyco_hydro_3,HV|412|661|#b2df8a|Glyco_hydro_3_C,EL|699|768|#33a02c|Fn3-like
Coccidioides_immitis_RS_beta_glucosidase__EAS36009.3,883,HH|99|350|#1f78b4|Glyco_hydro_3,HV|412|661|#b2df8a|Glyco_hydro_3_C,EL|779|852|#33a02c|Fn3-like
Rhinocladiella_mackenziei_CBS_650.93__Z518_07682__KIX04129.1,942,HH|16|339|#1f78b4|Glyco_hydro_3,HH|642|714|#e31a1c|Acetyltransf_1
Aspergillus_fumigatus_Af293_beta_xylosidase__putative__EAL86491.1,781,HH|110|356|#1f78b4|Glyco_hydro_3,HV|398|621|#b2df8a|Glyco_hydro_3_C,EL|674|740|#33a02c|Fn3-like
Histoplasma_capsulatum_NAm1_beta_glucosidase_1_precursor__EDN02329.1,716,HH|77|333|#1f78b4|Glyco_hydro_3,HV|394|649|#b2df8a|Glyco_hydro_3_C
Verruconis_gallopava__PV09_02675__KIW06195.1,897,HH|101|357|#1f78b4|Glyco_hydro_3,HV|419|674|#b2df8a|Glyco_hydro_3_C,EL|800|868|#33a02c|Fn3-like
Purpureocillium_lilacinum_glycosyl_hydrolase__OAQ82634.1,782,HH|92|329|#1f78b4|Glyco_hydro_3,HV|379|640|#b2df8a|Glyco_hydro_3_C,EL|695|761|#33a02c|Fn3-like
Scedosporium_apiospermum_putative_beta_glucosidase_F__KEZ44905.1,851,HH|81|308|#1f78b4|Glyco_hydro_3,HV|371|619|#b2df8a|Glyco_hydro_3_C,EL|744|818|#33a02c|Fn3-like
Rhinocladiella_mackenziei_CBS_650.93__Z518_04166__KIX06192.1,960,HH|108|364|#1f78b4|Glyco_hydro_3,HV|427|662|#b2df8a|Glyco_hydro_3_C,EL|810|876|#33a02c|Fn3-like,EL|922|935|#a6cee3|PIR
Blastomyces_dermatitidis_ER_3_beta_glucosidase__variant__OAT02099.1,854,HH|9|262|#1f78b4|Glyco_hydro_3,HV|337|599|#b2df8a|Glyco_hydro_3_C,EL|716|733|#33a02c|Fn3-like,EL|774|834|#33a02c|Fn3-like
Rhizopus_delemar_RA_99_880__RO3G_04558__EIE79853.1,739,HH|101|321|#1f78b4|Glyco_hydro_3,HV|367|611|#b2df8a|Glyco_hydro_3_C,EL|649|718|#33a02c|Fn3-like
Candida_tropicalis_MYA_3404__CTRG_01063__EER36323.1,894,HH|15|310|#1f78b4|Glyco_hydro_3
Candida_albicans_SC5314_Ngs1p__AOW30790.1,976,HH|7|329|#1f78b4|Glyco_hydro_3
Histoplasma_capsulatum_NAm1__HCAG_05085__EDN08586.1,976,HH|147|398|#1f78b4|Glyco_hydro_3,HV|472|735|#b2df8a|Glyco_hydro_3_C,EL|852|954|#33a02c|Fn3-like
Scedosporium_apiospermum_Xylan_1_4_beta_xylosidase__KEZ45907.1,931,HH|252|498|#1f78b4|Glyco_hydro_3,HV|541|768|#b2df8a|Glyco_hydro_3_C,EL|820|885|#33a02c|Fn3-like
Coccidioides_immitis_RS_beta_glucosidase__EAS32864.3,869,HH|82|338|#1f78b4|Glyco_hydro_3,HV|399|654|#b2df8a|Glyco_hydro_3_C,EL|777|845|#33a02c|Fn3-like
Verruconis_gallopava__PV09_06740__KIW01897.1,865,HH|151|399|#1f78b4|Glyco_hydro_3,HV|439|697|#b2df8a|Glyco_hydro_3_C,EL|776|842|#33a02c|Fn3-like
Aspergillus_lentulus_beta_hexosaminidase__GAQ08478.1,358,HH|45|346|#1f78b4|Glyco_hydro_3
Cladophialophora_bantiana_CBS_173.52__Z519_05016__KIW93702.1,833,HH|37|281|#1f78b4|Glyco_hydro_3,HV|316|692|#b2df8a|Glyco_hydro_3_C,RE|414|526|#fb9a99|PA14,EL|731|801|#33a02c|Fn3-like
Aspergillus_lentulus_probable_beta_glucosidase_F__GAQ03279.1,1200,HH|97|348|#1f78b4|Glyco_hydro_3,HV|410|659|#b2df8a|Glyco_hydro_3_C,EL|780|851|#33a02c|Fn3-like,HH|853|1148|#6a3d9a|DUF572
Aspergillus_fumigatus_Af293_beta_glucosidase__putative__EAL88289.1,884,HH|99|350|#1f78b4|Glyco_hydro_3,HV|411|665|#b2df8a|Glyco_hydro_3_C,EL|792|860|#33a02c|Fn3-like
Cryptococcus_gattii_CA1873_beta_glucosidase__KIR59402.1,874,HH|46|289|#1f78b4|Glyco_hydro_3,HV|332|725|#b2df8a|Glyco_hydro_3_C,RE|467|539|#fb9a99|PA14,EL|768|839|#33a02c|Fn3-like
Mucor_circinelloides_f._lusitanicus_CBS_277.49_glycoside_hydrolase_family_3_protein__OAC99895.1,863,HH|6|334|#1f78b4|Glyco_hydro_3,HV|376|535|#b2df8a|Glyco_hydro_3_C,HH|576|643|#e31a1c|Acetyltransf_1,RE|716|841|#1f78b4|Acetyltransf_9
Scedosporium_apiospermum_putative_beta_glucosidase_A__KEZ42847.1,809,HH|67|290|#1f78b4|Glyco_hydro_3,HV|353|604|#b2df8a|Glyco_hydro_3_C,EL|720|788|#33a02c|Fn3-like
Candida_tropicalis_MYA_3404__CTRG_05925__EER30526.1,362,HH|29|288|#1f78b4|Glyco_hydro_3
Rhizopus_delemar_RA_99_880__RO3G_01985__EIE77281.1,735,HH|79|317|#1f78b4|Glyco_hydro_3,HV|363|608|#b2df8a|Glyco_hydro_3_C,EL|645|714|#33a02c|Fn3-like
Aspergillus_lentulus_probable_exo_1_4_beta_xylosidase_bxlB__GAQ03688.1,794,HH|111|359|#1f78b4|Glyco_hydro_3,HV|403|627|#b2df8a|Glyco_hydro_3_C
Lichtheimia_corymbifera_JMRC_FSU_9682_glycoside_hydrolase_family_3_protein__CDH55371.1,720,HH|74|310|#1f78b4|Glyco_hydro_3,HV|357|595|#b2df8a|Glyco_hydro_3_C,EL|631|700|#33a02c|Fn3-like
Talaromyces_marneffei_ATCC_18224_beta_glucosidase__putative__EEA27574.1,866,HH|78|332|#1f78b4|Glyco_hydro_3,HV|392|647|#b2df8a|Glyco_hydro_3_C,EL|772|840|#33a02c|Fn3-like
Aspergillus_fumigatus_Af293_beta_D_glucoside_glucohydrolase__EAL86858.1,749,HH|67|312|#1f78b4|Glyco_hydro_3,HV|356|602|#b2df8a|Glyco_hydro_3_C,EL|654|724|#33a02c|Fn3-like
Exophiala_oligosperma__PV06_03413__KIW44986.1,982,HH|111|368|#1f78b4|Glyco_hydro_3,HV|431|686|#b2df8a|Glyco_hydro_3_C,EL|814|870|#33a02c|Fn3-like,EL|921|934|#a6cee3|PIR,EL|937|950|#a6cee3|PIR,EL|952|968|#a6cee3|PIR
Histoplasma_capsulatum_NAm1_conserved__EDN04485.1,887,HH|5|317|#1f78b4|Glyco_hydro_3,HH|576|652|#e31a1c|Acetyltransf_1
Aspergillus_lentulus_probable_exo_1_4_beta_xylosidase_xlnD__GAQ10286.1,802,HH|128|372|#1f78b4|Glyco_hydro_3,HV|414|639|#b2df8a|Glyco_hydro_3_C,EL|696|760|#33a02c|Fn3-like
Talaromyces_marneffei_ATCC_18224_beta_glucosidase__putative__EEA23293.1,845,HH|37|279|#1f78b4|Glyco_hydro_3,HV|313|705|#b2df8a|Glyco_hydro_3_C,RE|435|522|#fb9a99|PA14,EL|745|814|#33a02c|Fn3-like
Lichtheimia_corymbifera_JMRC_FSU_9682_beta_d_glucoside_glucohydrolase__CDH54270.1,738,HH|76|322|#1f78b4|Glyco_hydro_3,HV|368|615|#b2df8a|Glyco_hydro_3_C,EL|651|717|#33a02c|Fn3-like
Verruconis_gallopava__PV09_01519__KIW07563.1,853,HH|45|291|#1f78b4|Glyco_hydro_3,HV|326|716|#b2df8a|Glyco_hydro_3_C,RE|408|554|#fb9a99|PA14,EL|753|823|#33a02c|Fn3-like
Verruconis_gallopava__PV09_00998__KIW08054.1,949,HH|17|343|#1f78b4|Glyco_hydro_3,HH|654|710|#e31a1c|Acetyltransf_1
Talaromyces_marneffei_ATCC_18224_beta_xylosidase_XylA__EEA25135.1,809,HH|130|375|#1f78b4|Glyco_hydro_3,HV|416|642|#b2df8a|Glyco_hydro_3_C,EL|710|764|#33a02c|Fn3-like
Talaromyces_marneffei_ATCC_18224_beta_glucosidase__EEA24241.1,853,HH|32|279|#1f78b4|Glyco_hydro_3,HV|314|710|#b2df8a|Glyco_hydro_3_C,RE|425|528|#fb9a99|PA14,EL|751|820|#33a02c|Fn3-like
Aspergillus_fumigatus_Af293_beta_glucosidase__putative__EAL91888.1,807,HH|100|388|#1f78b4|Glyco_hydro_3,HV|429|678|#b2df8a|Glyco_hydro_3_C,EL|716|785|#33a02c|Fn3-like
Cladophialophora_bantiana_CBS_173.52__Z519_04983__KIW95003.1,837,HH|49|265|#1f78b4|Glyco_hydro_3,HV|299|696|#b2df8a|Glyco_hydro_3_C,RE|433|480|#fb9a99|PA14,EL|734|803|#33a02c|Fn3-like
Aspergillus_fumigatus_Af293_beta_N_acetylglucosaminidase__putative__EAL92405.1,825,HH|53|290|#1f78b4|Glyco_hydro_3,HV|329|490|#b2df8a|Glyco_hydro_3_C,HH|524|599|#e31a1c|Acetyltransf_1,HH|707|803|#e31a1c|Acetyltransf_1
Rhizopus_delemar_RA_99_880__RO3G_04557__EIE79852.1,735,HH|79|317|#1f78b4|Glyco_hydro_3,HV|363|607|#b2df8a|Glyco_hydro_3_C,EL|645|714|#33a02c|Fn3-like
Paracoccidioides_brasiliensis_Pb18__PADG_00400__EEH44111.2,959,HH|30|353|#1f78b4|Glyco_hydro_3,HH|656|723|#e31a1c|Acetyltransf_1
Cladophialophora_bantiana_CBS_173.52__Z519_11415__KIW87831.1,799,HH|100|333|#1f78b4|Glyco_hydro_3,HV|389|647|#b2df8a|Glyco_hydro_3_C,EL|703|774|#33a02c|Fn3-like
Blastomyces_dermatitidis_ER_3_murein_transglycosylase__variant_2__OAT02323.1,864,HH|1|260|#1f78b4|Glyco_hydro_3,HH|557|629|#e31a1c|Acetyltransf_1
Cryptococcus_neoformans_var._neoformans_JEC21_Beta_glucosidase_precursor__putative__AAW43737.2,783,HH|2|203|#1f78b4|Glyco_hydro_3,HV|240|639|#b2df8a|Glyco_hydro_3_C,RE|370|452|#fb9a99|PA14,EL|672|742|#33a02c|Fn3-like
Sporothrix_schenckii_1099_18_beta_glucosidase__KJR87692.1,891,HH|174|425|#1f78b4|Glyco_hydro_3,HV|476|727|#b2df8a|Glyco_hydro_3_C,EL|785|867|#33a02c|Fn3-like
Candida_albicans_SC5314_Bgl22p__AOW31603.1,936,HH|138|397|#1f78b4|Glyco_hydro_3,HV|463|717|#b2df8a|Glyco_hydro_3_C,EL|842|911|#33a02c|Fn3-like
Cryptococcus_neoformans_var._neoformans_JEC21_beta_glucosidase__putative__AAW44922.2,874,HH|45|289|#1f78b4|Glyco_hydro_3,HV|332|725|#b2df8a|Glyco_hydro_3_C,RE|465|539|#fb9a99|PA14,EL|768|840|#33a02c|Fn3-like
Exophiala_oligosperma__PV06_11281__KIW36466.1,870,HH|29|283|#1f78b4|Glyco_hydro_3,HV|325|743|#b2df8a|Glyco_hydro_3_C,RE|431|542|#fb9a99|PA14,EL|776|840|#33a02c|Fn3-like
Talaromyces_marneffei_ATCC_18224_beta_D_glucoside_glucohydrolase__EEA22879.1,834,HH|66|310|#1f78b4|Glyco_hydro_3,HV|354|599|#b2df8a|Glyco_hydro_3_C,EL|651|721|#33a02c|Fn3-like,EL|790|818|#ff7f00|CBM_1
Blastomyces_dermatitidis_ER_3_beta_glucosidase_F__EEQ88361.1,891,HH|97|356|#1f78b4|Glyco_hydro_3,HV|418|666|#b2df8a|Glyco_hydro_3_C,EL|785|857|#33a02c|Fn3-like
Talaromyces_marneffei_ATCC_18224_beta_N_acetylglucosaminidase__putative__EEA24700.1,964,HH|15|341|#1f78b4|Glyco_hydro_3,HV|524|584|#b2df8a|Glyco_hydro_3_C,HH|637|706|#e31a1c|Acetyltransf_1
Cladophialophora_bantiana_CBS_173.52__Z519_10778__KIW88732.1,983,HH|121|367|#1f78b4|Glyco_hydro_3,HV|429|665|#b2df8a|Glyco_hydro_3_C,EL|813|879|#33a02c|Fn3-like,EL|931|941|#a6cee3|PIR,EL|942|952|#a6cee3|PIR,EL|955|970|#a6cee3|PIR
Cryptococcus_gattii_CA1873_beta_glucosidase__KIR57906.1,856,HH|49|272|#1f78b4|Glyco_hydro_3,HV|309|708|#b2df8a|Glyco_hydro_3_C,RE|446|521|#fb9a99|PA14,EL|744|814|#33a02c|Fn3-like
Scedosporium_apiospermum_putative_beta_glucosidase_M__KEZ43352.1,813,HH|100|345|#1f78b4|Glyco_hydro_3,HV|395|668|#b2df8a|Glyco_hydro_3_C,EL|723|791|#33a02c|Fn3-like
Scedosporium_apiospermum__SAPIO_CDS2318__KEZ44948.1,879,HH|57|295|#1f78b4|Glyco_hydro_3,HV|330|729|#b2df8a|Glyco_hydro_3_C,RE|458|531|#fb9a99|PA14,EL|767|848|#33a02c|Fn3-like
Verruconis_gallopava__PV09_03111__KIW05918.1,857,HH|48|291|#1f78b4|Glyco_hydro_3,HV|327|720|#b2df8a|Glyco_hydro_3_C,RE|437|535|#fb9a99|PA14,EL|755|826|#33a02c|Fn3-like
Sporothrix_schenckii_1099_18_beta_N_acetylhexosaminidase__KJR85735.1,1093,HH|17|363|#1f78b4|Glyco_hydro_3
Blastomyces_dermatitidis_ER_3_beta_glucosidase__OAT02098.1,1083,HH|235|488|#1f78b4|Glyco_hydro_3,HV|563|825|#b2df8a|Glyco_hydro_3_C,EL|942|959|#33a02c|Fn3-like,EL|1000|1060|#33a02c|Fn3-like
Sporothrix_schenckii_1099_18__SPSK_05373__KJR80750.1,304,HH|94|287|#1f78b4|Glyco_hydro_3
Sporothrix_schenckii_1099_18_beta_glucosidase__KJR79934.1,876,HH|112|336|#1f78b4|Glyco_hydro_3,HV|402|656|#b2df8a|Glyco_hydro_3_C,EL|784|850|#33a02c|Fn3-like
Sporothrix_schenckii_1099_18__SPSK_01477__KJR87222.1,839,HH|102|378|#1f78b4|Glyco_hydro_3,HV|422|659|#b2df8a|Glyco_hydro_3_C,EL|738|801|#33a02c|Fn3-like
Aspergillus_fumigatus_Af293_beta_glucosidase__putative__EAL85682.1,1046,HH|255|505|#1f78b4|Glyco_hydro_3,HV|578|839|#b2df8a|Glyco_hydro_3_C,EL|957|1024|#33a02c|Fn3-like
Aspergillus_fumigatus_Af293_beta_glucosidase__putative__EAL86307.1,844,HH|44|288|#1f78b4|Glyco_hydro_3,HV|326|700|#b2df8a|Glyco_hydro_3_C,RE|430|512|#fb9a99|PA14,EL|740|812|#33a02c|Fn3-like
Malassezia_globosa_CBS_7966__MGL_2454__EDP43444.1,786,HH|82|328|#1f78b4|Glyco_hydro_3,HV|377|638|#b2df8a|Glyco_hydro_3_C,EL|697|766|#33a02c|Fn3-like
Lichtheimia_corymbifera_JMRC_FSU_9682_glycoside_hydrolase_family_3_protein__CDH54271.1,733,HH|76|311|#1f78b4|Glyco_hydro_3,HV|360|604|#b2df8a|Glyco_hydro_3_C,EL|643|712|#33a02c|Fn3-like
Aspergillus_lentulus_probable_beta_glucosidase_L__GAQ05883.1,748,HH|69|312|#1f78b4|Glyco_hydro_3,HV|356|601|#b2df8a|Glyco_hydro_3_C,EL|653|723|#33a02c|Fn3-like
Rhizopus_delemar_RA_99_880__RO3G_09386__EIE84676.1,679,HH|67|140|#1f78b4|Glyco_hydro_3,HH|141|261|#1f78b4|Glyco_hydro_3,HV|302|548|#b2df8a|Glyco_hydro_3_C,EL|589|658|#33a02c|Fn3-like
Purpureocillium_lilacinum_glycosyl_hydrolase__OAQ81236.1,867,HH|34|278|#1f78b4|Glyco_hydro_3,HV|314|707|#b2df8a|Glyco_hydro_3_C,RE|396|525|#fb9a99|PA14,EL|759|831|#33a02c|Fn3-like
Lichtheimia_corymbifera_JMRC_FSU_9682_glycoside_hydrolase_family_3_protein__CDH54916.1,703,HH|80|186|#1f78b4|Glyco_hydro_3,HH|188|299|#1f78b4|Glyco_hydro_3,HV|340|578|#b2df8a|Glyco_hydro_3_C,EL|614|683|#33a02c|Fn3-like
Rhinocladiella_mackenziei_CBS_650.93__Z518_08339__KIX02398.1,840,HH|40|238|#1f78b4|Glyco_hydro_3,HV|313|705|#b2df8a|Glyco_hydro_3_C,RE|435|520|#fb9a99|PA14,EL|739|809|#33a02c|Fn3-like
Purpureocillium_lilacinum_glycosyl_hydrolase__OAQ75963.1,1263,HH|38|278|#1f78b4|Glyco_hydro_3,HV|312|700|#b2df8a|Glyco_hydro_3_C,RE|420|522|#fb9a99|PA14,EL|739|795|#33a02c|Fn3-like
Exophiala_oligosperma__PV06_00503__KIW47845.1,862,HH|21|263|#1f78b4|Glyco_hydro_3,HV|310|723|#b2df8a|Glyco_hydro_3_C,RE|442|545|#fb9a99|PA14,EL|758|829|#33a02c|Fn3-like
Cladophialophora_bantiana_CBS_173.52__Z519_10922__KIW88354.1,779,HH|103|347|#1f78b4|Glyco_hydro_3,HV|390|620|#b2df8a|Glyco_hydro_3_C
Coccidioides_immitis_RS_beta_N_acetylglucosaminidase__KJF60968.1,949,HH|18|344|#1f78b4|Glyco_hydro_3,HH|642|713|#e31a1c|Acetyltransf_1
Trichophyton_rubrum_CBS_118892__TERG_00481__KFL60255.1,829,HH|55|293|#1f78b4|Glyco_hydro_3,HV|354|609|#b2df8a|Glyco_hydro_3_C,EL|735|803|#33a02c|Fn3-like
Exophiala_oligosperma__PV06_01919__KIW46236.1,720,HH|52|297|#1f78b4|Glyco_hydro_3,HV|338|558|#b2df8a|Glyco_hydro_3_C,EL|624|685|#33a02c|Fn3-like
Purpureocillium_lilacinum_periplasmic_beta_glucosidase_precursor__OAQ89302.1,639,HH|50|404|#1f78b4|Glyco_hydro_3,HV|445|479|#b2df8a|Glyco_hydro_3_C,HV|528|618|#b2df8a|Glyco_hydro_3_C
Scedosporium_apiospermum_putative_exo_1_4_beta_xylosidase_bxlB__KEZ39283.1,781,HH|103|322|#1f78b4|Glyco_hydro_3,HV|395|624|#b2df8a|Glyco_hydro_3_C,EL|681|744|#33a02c|Fn3-like
Aspergillus_lentulus_probable_exo_1_4_beta_xylosidase_xlnD__GAQ05148.1,781,HH|110|356|#1f78b4|Glyco_hydro_3,HV|398|621|#b2df8a|Glyco_hydro_3_C,EL|674|739|#33a02c|Fn3-like
Aspergillus_lentulus__ALT_9362__GAQ12041.1,923,HH|41|321|#1f78b4|Glyco_hydro_3,HH|616|687|#e31a1c|Acetyltransf_1
Verruconis_gallopava___variant__KIW06196.1,894,HH|98|354|#1f78b4|Glyco_hydro_3,HV|416|671|#b2df8a|Glyco_hydro_3_C,EL|797|865|#33a02c|Fn3-like
Blastomyces_dermatitidis_ER_3_murein_transglycosylase__variant_1__OAT02322.1,949,HH|19|344|#1f78b4|Glyco_hydro_3,HH|641|713|#e31a1c|Acetyltransf_1
Rhizopus_delemar_RA_99_880__RO3G_11190__EIE86479.1,838,HH|15|318|#1f78b4|Glyco_hydro_3,HH|541|629|#e31a1c|Acetyltransf_1,HV|724|817|#fdbf6f|Acetyltransf_7
Aspergillus_lentulus_beta_hexosaminidase__GAQ04297.1,865,HH|6|330|#1f78b4|Glyco_hydro_3,HV|427|529|#b2df8a|Glyco_hydro_3_C,HH|564|637|#e31a1c|Acetyltransf_1,HH|741|843|#e31a1c|Acetyltransf_1
Lichtheimia_corymbifera_JMRC_FSU_9682_beta_n_acetylglucosaminidase__CDH59472.1,856,HH|8|324|#1f78b4|Glyco_hydro_3,HV|360|532|#b2df8a|Glyco_hydro_3_C,HH|540|633|#e31a1c|Acetyltransf_1,HH|734|833|#e31a1c|Acetyltransf_1
Cladophialophora_bantiana_CBS_173.52__Z519_01865__KIW98281.1,769,HH|87|322|#1f78b4|Glyco_hydro_3,HV|359|633|#b2df8a|Glyco_hydro_3_C
Cladophialophora_bantiana_CBS_173.52__Z519_12337__KIW87040.1,945,HH|19|342|#1f78b4|Glyco_hydro_3,HH|643|715|#e31a1c|Acetyltransf_1
Scedosporium_apiospermum_putative_beta_glucosidase_L__KEZ45775.1,741,HH|74|315|#1f78b4|Glyco_hydro_3,HV|352|597|#b2df8a|Glyco_hydro_3_C,EL|649|719|#33a02c|Fn3-like
Trichophyton_rubrum_CBS_118892__TERG_03227__EGD86973.1,1097,HH|18|340|#1f78b4|Glyco_hydro_3,HV|534|616|#b2df8a|Glyco_hydro_3_C,HH|716|784|#e31a1c|Acetyltransf_1
