# Supplementary material for: Diversity of Cell Wall Related Proteins in Human Pathogenic Fungi
Source: J Fungi (Basel). 2017 Dec 29;4(1):6. doi: 10.3390/jof4010006 (PMC5872309; doi:10.3390/jof4010006)
Supplement: Supplementary file 1 [file jof-04-00006-s001.zip › jof-252817-final-supplementary materials/Dataset S2_tree_and_itol_dataset/GH30.annot.tree]

(Talaromyces_marneffei_ATCC_18224_conserved__EEA22643.1:0.38878506,Purpureocillium_lilacinum_endo_beta_1_6_galactanase__OAQ88884.1:0.38109144,((Cladophialophora_bantiana_CBS_173.52__Z519_09523__KIW90092.1:0.96230635,((Talaromyces_marneffei_ATCC_18224_beta_1_6_glucanase_Neg1__putative__EEA19831.1:0.20130699,(Aspergillus_fumigatus_Af293_beta_1_6_glucanase_Neg1__putative__EAL85472.1:0.01529328,Aspergillus_lentulus_endo_1_6_beta_D_glucanase_neg1__GAQ11766.1:0.01071389)0.992000:0.09678506)0.868000:0.05746756,(Purpureocillium_lilacinum_glycoside_hydrolase_family_30_protein__OAQ92727.1:0.58747243,Talaromyces_marneffei_ATCC_18224_glucosylceramidase__putative__EEA25146.1:0.29233837)0.856000:0.07804700)0.843000:0.21319409)1.000000:0.95037892,((((Scedosporium_apiospermum__SAPIO_CDS10548__KEZ39146.1:0.40926217,(Sporothrix_schenckii_1099_18_cellulose_hydrolase__KJR86137.1:0.39838388,(Talaromyces_marneffei_ATCC_18224_conserved__EEA19700.1:0.19629240,(Exophiala_oligosperma__PV06_07018__KIW41462.1:0.10962988,Cladophialophora_bantiana_CBS_173.52__Z519_09792__KIW89636.1:0.06963217)0.693000:0.08717329)1.000000:0.72248147)0.957000:0.17026117)0.000000:0.05026896,(Talaromyces_marneffei_ATCC_18224_glucosylceramidase__putative__EEA27202.1:0.48743889,Aspergillus_lentulus_endo_1_6_beta_D_glucanase_BGN16.3__GAQ05364.1:0.31235628)0.930000:0.13249613)0.951000:0.09748250,Sporothrix_schenckii_1099_18_glycoside_hydrolase_family_30_protein__KJR83988.1:0.49072601)0.893000:0.10189275,(Scedosporium_apiospermum__SAPIO_CDS2970__KEZ44847.1:0.42019655,Sporothrix_schenckii_1099_18_cellulose_hydrolase__KJR86402.1:0.26434413)0.458000:0.07334165)0.957000:0.48152102)1.000000:1.90239512);
