# Supplementary material for: Diversity of Cell Wall Related Proteins in Human Pathogenic Fungi
Source: J Fungi (Basel). 2017 Dec 29;4(1):6. doi: 10.3390/jof4010006 (PMC5872309; doi:10.3390/jof4010006)
Supplement: Supplementary file 1 [file jof-04-00006-s001.zip › jof-252817-final-supplementary materials/Dataset S2_tree_and_itol_dataset/GH30._dataset.txt]

DATASET_DOMAINS
#Protein domain datasets are visualized as schematic representations of proteins, with a protein backbone and various shapes depicting the locations of individual domains

#lines starting with a hash are comments and ignored during parsing

#=================================================================#
#MANDATORY SETTINGS                        #
#=================================================================#
#select the separator which is used to delimit the data below (TAB,SPACE or COMMA).This separator must be used throughout this file (except in the SEPARATOR line, which uses space).
#SEPARATOR TAB
#SEPARATOR SPACE
SEPARATOR COMMA

#label is used in the legend table (can be changed later)
DATASET_LABEL,label1

#dataset color (can be changed later)
COLOR,#ff0000
DATA
Aspergillus_lentulus_endo_1_6_beta_D_glucanase_BGN16.3__GAQ05364.1,456,HH|109|262|#1f78b4|Glyco_hydro_30,HV|362|447|#b2df8a|Glyco_hydro_30C
Cladophialophora_bantiana_CBS_173.52__Z519_09792__KIW89636.1,475,HH|124|237|#1f78b4|Glyco_hydro_30,HV|380|466|#b2df8a|Glyco_hydro_30C
Purpureocillium_lilacinum_endo_beta_1_6_galactanase__OAQ88884.1,688,EL|27|284|#33a02c|Glyco_hydr_30_2
Cladophialophora_bantiana_CBS_173.52__Z519_09523__KIW90092.1,573,HH|55|327|#1f78b4|Glyco_hydro_30,HV|426|477|#b2df8a|Glyco_hydro_30C
Sporothrix_schenckii_1099_18_glycoside_hydrolase_family_30_protein__KJR83988.1,521,RE|65|107|#fb9a99|Glyco_hydro_59,HH|150|296|#1f78b4|Glyco_hydro_30,EL|309|373|#33a02c|Glyco_hydr_30_2,HV|413|507|#b2df8a|Glyco_hydro_30C
Scedosporium_apiospermum__SAPIO_CDS10548__KEZ39146.1,484,EL|29|239|#33a02c|Glyco_hydr_30_2,HV|379|467|#b2df8a|Glyco_hydro_30C
Talaromyces_marneffei_ATCC_18224_glucosylceramidase__putative__EEA25146.1,549,HH|117|393|#1f78b4|Glyco_hydro_30,HV|487|538|#b2df8a|Glyco_hydro_30C
Sporothrix_schenckii_1099_18_cellulose_hydrolase__KJR86402.1,482,EL|30|268|#33a02c|Glyco_hydr_30_2,HV|377|468|#b2df8a|Glyco_hydro_30C
Talaromyces_marneffei_ATCC_18224_conserved__EEA19700.1,468,HH|118|218|#1f78b4|Glyco_hydro_30,HV|371|457|#b2df8a|Glyco_hydro_30C
Talaromyces_marneffei_ATCC_18224_beta_1_6_glucanase_Neg1__putative__EEA19831.1,506,HH|75|425|#1f78b4|Glyco_hydro_30,HV|439|493|#b2df8a|Glyco_hydro_30C
Talaromyces_marneffei_ATCC_18224_glucosylceramidase__putative__EEA27202.1,463,EL|22|239|#33a02c|Glyco_hydr_30_2,EL|273|338|#33a02c|Glyco_hydr_30_2,HV|369|453|#b2df8a|Glyco_hydro_30C
Scedosporium_apiospermum__SAPIO_CDS2970__KEZ44847.1,538,EL|46|255|#33a02c|Glyco_hydr_30_2,HV|393|478|#b2df8a|Glyco_hydro_30C
Sporothrix_schenckii_1099_18_cellulose_hydrolase__KJR86137.1,484,EL|31|253|#33a02c|Glyco_hydr_30_2,HV|386|476|#b2df8a|Glyco_hydro_30C
Exophiala_oligosperma__PV06_07018__KIW41462.1,484,HH|131|235|#1f78b4|Glyco_hydro_30,HV|388|475|#b2df8a|Glyco_hydro_30C
Purpureocillium_lilacinum_glycoside_hydrolase_family_30_protein__OAQ92727.1,485,HH|68|405|#1f78b4|Glyco_hydro_30,HV|424|473|#b2df8a|Glyco_hydro_30C
Talaromyces_marneffei_ATCC_18224_conserved__EEA22643.1,526,EL|65|294|#33a02c|Glyco_hydr_30_2
Aspergillus_fumigatus_Af293_beta_1_6_glucanase_Neg1__putative__EAL85472.1,495,HH|73|414|#1f78b4|Glyco_hydro_30,HV|430|482|#b2df8a|Glyco_hydro_30C
Aspergillus_lentulus_endo_1_6_beta_D_glucanase_neg1__GAQ11766.1,495,HH|73|414|#1f78b4|Glyco_hydro_30,HV|431|482|#b2df8a|Glyco_hydro_30C
