# Supplementary material for: Diversity of Cell Wall Related Proteins in Human Pathogenic Fungi
Source: J Fungi (Basel). 2017 Dec 29;4(1):6. doi: 10.3390/jof4010006 (PMC5872309; doi:10.3390/jof4010006)
Supplement: Supplementary file 1 [file jof-04-00006-s001.zip › jof-252817-final-supplementary materials/Dataset S2_tree_and_itol_dataset/GH31.phy_annot.tree]

(Aspergillus_fumigatus_Af293_glycosyl_hydrolase__putative__EAL88026.1:0.01405462,Aspergillus_lentulus_uncharacterized_family_31_glucosidase_ORF2__GAQ11477.1:0.01355609,((Cladophialophora_bantiana_CBS_173.52__Z519_03204__KIW96137.1:0.06404954,Rhinocladiella_mackenziei_CBS_650.93__Z518_03701__KIX05729.1:0.07784305)1.000000:0.27278912,(Talaromyces_marneffei_ATCC_18224_glycosyl_hydrolase__putative__EEA24971.1:0.13926595,(Sporothrix_schenckii_1099_18_family_31_glucosidase__KJR86515.1:0.13843434,(Aspergillus_lentulus_alpha_xylosidase_A__GAQ07486.1:1.00833252,(((Purpureocillium_lilacinum_alpha_glucosidase__OAQ88872.1:0.96422146,(Mucor_circinelloides_f._lusitanicus_CBS_277.49_alpha_glucosidase__OAD01040.1:0.34567557,(Lichtheimia_corymbifera_JMRC_FSU_9682_glycoside_hydrolase_family_31__CDH50415.1:0.35992407,(Rhizopus_delemar_RA_99_880__RO3G_01340__EIE76636.1:0.18776194,Mucor_circinelloides_f._lusitanicus_CBS_277.49_glycoside_hydrolase_family_31_protein__OAD05077.1:0.14184743)0.997000:0.18543880)0.954000:0.15189920)0.840000:0.15365517)1.000000:1.42490554,((((Exophiala_oligosperma__PV06_07263__KIW41739.1:0.12847208,(Rhinocladiella_mackenziei_CBS_650.93__Z518_06250__KIX05378.1:0.50441404,Cladophialophora_bantiana_CBS_173.52__Z519_05868__KIW93263.1:0.07941175)0.921000:0.08058176)0.998000:0.16298314,(Talaromyces_marneffei_ATCC_18224_sugar_hydrolase__putative__EEA25789.1:0.21830409,(Aspergillus_fumigatus_Af293_sugar_hydrolase__putative__EAL87632.1:0.02804470,Aspergillus_lentulus_alpha_xylosidase__GAQ07024.1:0.00000060)1.000000:0.14342139)0.994000:0.15050288)0.975000:0.15822577,((Exophiala_oligosperma__PV06_10333__KIW37700.1:0.00000001,Exophiala_oligosperma___variant__KIW37701.1:0.00000001)1.000000:0.44335683,(Verruconis_gallopava__PV09_05228__KIW03459.1:0.28121222,(Sporothrix_schenckii_1099_18_family_31_glucosidase__KJR86046.1:0.30486963,Purpureocillium_lilacinum_sugar_hydrolase__OAQ60104.1:0.24460206)0.980000:0.12296038)1.000000:0.35745005)0.816000:0.09930311)1.000000:0.83754202,(Scedosporium_apiospermum__SAPIO_CDS1077__KEZ46193.1:0.31838168,Cladophialophora_bantiana_CBS_173.52__Z519_10964__KIW88395.1:0.54413621)1.000000:1.25817132)0.119000:0.04010966)0.501000:0.21243219,((((Verruconis_gallopava__PV09_06798__KIW01961.1:0.48510422,(Exophiala_oligosperma__PV06_03777__KIW45381.1:0.13275766,(Cladophialophora_bantiana_CBS_173.52__Z519_02965__KIW95900.1:0.08350003,Rhinocladiella_mackenziei_CBS_650.93__Z518_04044__KIX06070.1:0.10197183)0.891000:0.06775185)0.994000:0.15457314)0.298000:0.08102656,(Talaromyces_marneffei_ATCC_18224_alpha_xylosidase__putative__EEA26514.1:0.33910803,Purpureocillium_lilacinum_alpha_xylosidase__OAQ89437.1:0.50089134)0.822000:0.10559055)1.000000:1.45137562,((Lichtheimia_corymbifera_JMRC_FSU_9682_alpha_glucosidase__CDH50376.1:0.30146829,Rhizopus_delemar_RA_99_880__RO3G_08185__EIE83480.1:0.31120836)1.000000:0.58318401,((Cryptococcus_neoformans_var._neoformans_JEC21_glicosidase__putative__AAW42662.2:0.03533302,Cryptococcus_gattii_CA1873_glicosidase__KIR69505.1:0.01092744)1.000000:0.80679550,(Verruconis_gallopava__PV09_09105__KIV99243.1:0.29642295,(Purpureocillium_lilacinum_neutral_alpha_glucosidase_ab_precursor_glucosidase_II_alpha_subunit__alpha_glucosidase_2__OAQ75748.1:0.29012669,(((Cladophialophora_bantiana_CBS_173.52__Z519_09542__KIW90111.1:0.09632747,Rhinocladiella_mackenziei_CBS_650.93__Z518_02073__KIX07420.1:0.09086618)1.000000:0.19271898,(Talaromyces_marneffei_ATCC_18224_alpha_glucosidase__putative__EEA27762.1:0.22168809,(Aspergillus_fumigatus_Af293_alpha_glucosidase__putative__EAL88367.1:0.01220182,Aspergillus_lentulus__ALT_8463__GAQ11142.1:0.02525273)0.998000:0.09499120)0.931000:0.05493878)0.991000:0.10541105,(Scedosporium_apiospermum__SAPIO_CDS2485__KEZ45062.1:0.29978950,Sporothrix_schenckii_1099_18_alpha_glucosidase__KJR83531.1:0.24730655)1.000000:0.18146292)0.624000:0.05166691)0.877000:0.08672406)1.000000:0.35799411)0.994000:0.36301572)0.998000:0.46721676)0.774000:0.25677500,((((Talaromyces_marneffei_ATCC_18224_alpha_glucosidase__putative__EEA19961.1:0.22757987,Talaromyces_marneffei_ATCC_18224_alpha_glucosidase__putative__EEA23368.1:0.30624576)1.000000:0.20708561,(Purpureocillium_lilacinum_alpha_glucosidase__OAQ81244.1:0.39467212,(Verruconis_gallopava__PV09_01035__KIW08097.1:0.45708579,(((Aspergillus_fumigatus_Af293_alpha_glucosidase__putative__EAL90953.1:0.01488173,Aspergillus_lentulus_probable_alpha_beta_glucosidase_agdC__GAQ10355.1:0.02047739)1.000000:0.22552596,(Trichophyton_rubrum_CBS_118892__TERG_08062__EGD91845.2:0.22854734,(Coccidioides_immitis_RS_alpha_glucosidase__EAS32039.3:0.33294516,(Histoplasma_capsulatum_NAm1__HCAG_02211__EDN05608.1:0.09335754,Blastomyces_dermatitidis_ER_3_alpha_beta_glucosidase_agdC__EEQ89658.1:0.05457601)0.972000:0.10817558)0.818000:0.04152173)0.655000:0.05267892)0.359000:0.03726198,((Cladophialophora_bantiana_CBS_173.52__Z519_04188__KIW95603.1:0.10880945,Rhinocladiella_mackenziei_CBS_650.93__Z518_08419__KIX02478.1:0.08280352)1.000000:0.18724886,(Talaromyces_marneffei_ATCC_18224_alpha_glucosidase__putative__EEA26673.1:0.33656104,Scedosporium_apiospermum_putative_alpha_beta_glucosidase_agdC__KEZ45518.1:0.37051170)0.350000:0.04730779)0.858000:0.04607525)0.440000:0.02977914)0.657000:0.04855543)0.316000:0.06110847)1.000000:0.27378529,((Mucor_circinelloides_f._lusitanicus_CBS_277.49_glycoside_hydrolase_family_31_protein__OAC98955.1:0.24132356,(Lichtheimia_corymbifera_JMRC_FSU_9682_glycoside_hydrolase_family_31_protein__CDH60501.1:0.28333158,(Lichtheimia_corymbifera_JMRC_FSU_9682_alpha_glucosidase__CDH52396.1:0.32014688,Mucor_circinelloides_f._lusitanicus_CBS_277.49_glycoside_hydrolase_family_31_protein__OAC98900.1:0.34220116)0.349000:0.07271688)0.977000:0.09369458)1.000000:0.36885747,((Cryptococcus_neoformans_var._neoformans_JEC21_alpha_glucosidase_precursor__putative__AAW45012.1:0.02033488,Cryptococcus_gattii_CA1873_alpha_glucosidase__KIR58004.1:0.03361925)1.000000:0.53221285,((Candida_tropicalis_MYA_3404_glucoamylase_1_precursor__EER32872.1:0.09822760,(Candida_albicans_SC5314_Gca1p__AOW26659.1:0.00669651,Candida_albicans_SC5314_Gca2p__AOW26684.1:0.00160474)0.990000:0.07291967)1.000000:0.32596622,(((Aspergillus_lentulus_alpha_glucosidase__GAQ02729.1:0.20674885,(Aspergillus_fumigatus_Af293_alpha_glucosidase_AgdA__putative__EAL89773.1:0.02276923,Aspergillus_lentulus_alpha_glucosidase__GAQ08170.1:0.01971262)1.000000:0.18026360)0.996000:0.09428699,(Blastomyces_dermatitidis_ER_3_alpha_glucosidase__OAT01798.1:0.07986176,((Histoplasma_capsulatum_NAm1_alpha_glucosidase_precursor__EDN03237.1:0.03953344,Blastomyces_dermatitidis_ER_3__BDCG_17238__OAT01797.1:0.16132598)0.622000:0.03215403,Paracoccidioides_brasiliensis_Pb18__PADG_03473__EEH47375.2:1.23731014)0.697000:0.07618555)0.876000:0.08267873)0.820000:0.04295857,(Verruconis_gallopava__PV09_00897__KIW08999.1:0.18790632,((Exophiala_oligosperma__PV06_07659__KIW40459.1:0.07255198,(Rhinocladiella_mackenziei_CBS_650.93__Z518_02580__KIX07926.1:0.07744936,Cladophialophora_bantiana_CBS_173.52__Z519_09358__KIW89928.1:0.08678591)0.874000:0.03188312)1.000000:0.21912616,(Scedosporium_apiospermum_Alpha_glucosidase__KEZ42297.1:0.36678334,Sporothrix_schenckii_1099_18_alpha_glucosidase__KJR80878.1:0.17442905)0.992000:0.10646063)0.276000:0.03542010)0.883000:0.04686679)0.999000:0.19148000)1.000000:0.16777178)0.989000:0.14582111)0.710000:0.06788096)1.000000:0.53486262,((Lichtheimia_corymbifera_JMRC_FSU_9682_alpha_glucosidase_ii__CDH52922.1:0.21407999,(Rhizopus_delemar_RA_99_880__RO3G_02767__EIE78063.1:0.12096653,Mucor_circinelloides_f._lusitanicus_CBS_277.49_glucosidase_II_catalytic_ROT2_GLS2__OAC99402.1:0.14562196)0.992000:0.12342803)1.000000:0.29457281,(((Malassezia_globosa_CBS_7966__MGL_0626__EDP45637.1:0.52048693,(Malassezia_globosa_CBS_7966__MGL_0627__EDP45638.1:0.64541289,(Cryptococcus_neoformans_var._neoformans_JEC21_alpha_glucosidase__putative__AAW41957.1:0.01765114,Cryptococcus_gattii_CA1873_alpha_1_3_glucosidase__KIR59768.1:0.03472834)0.989000:0.42059327)0.662000:0.08804289)0.875000:0.13277206,(Verruconis_gallopava__PV09_06990__KIW01512.1:0.23101668,((Purpureocillium_lilacinum_alpha_glucosidase_II__OAQ85838.1:0.15935821,(Scedosporium_apiospermum_Glucan_1_3_alpha_glucosidase__KEZ39892.1:0.16120689,Sporothrix_schenckii_1099_18_alpha_1_3_glucosidase__KJR85042.1:0.19902792)0.825000:0.04714437)1.000000:0.13326251,((Cladophialophora_bantiana_CBS_173.52__Z519_06638__KIW92789.1:0.08271641,(Exophiala_oligosperma__PV06_01686__KIW45991.1:0.10567585,Rhinocladiella_mackenziei_CBS_650.93__Z518_00067__KIX08989.1:0.09363824)0.043000:0.02177227)1.000000:0.12937900,(Trichophyton_rubrum_CBS_118892__TERG_04559__EGD88310.2:0.16609465,(Coccidioides_immitis_RS_alpha_glucosidase_II__EAS31084.3:0.07132951,((Paracoccidioides_brasiliensis_Pb18__PADG_07523__EEH42703.1:0.07579338,(Histoplasma_capsulatum_NAm1__HCAG_00545__EDN02681.1:0.06247815,Blastomyces_dermatitidis_ER_3_alpha_1_3_glucosidase__EEQ89263.1:0.03298921)0.657000:0.02295556)0.993000:0.06097866,(Talaromyces_marneffei_ATCC_18224_alpha_glucosidase_II__alpha_subunit__putative__EEA24216.1:0.19425247,(Aspergillus_fumigatus_Af293_alpha_glucosidase_II__alpha_subunit__putative__EAL85956.1:0.03005017,Aspergillus_lentulus_glucosidase_2_subunit_alpha__GAQ08941.1:0.01582193)1.000000:0.10401718)0.910000:0.04416648)0.341000:0.03512350)0.462000:0.03036347)0.954000:0.04630330)0.710000:0.03421170)0.445000:0.05308304)1.000000:0.20365002)0.744000:0.07138861,(Pneumocystis_jirovecii_RU7__T551_00471__KTW32381.1:0.49702477,(Candida_albicans_SC5314_glucan_1\3_alpha_glucosidase_ROT2__AOW29468.1:0.25390752,Candida_tropicalis_MYA_3404_conserved__EER30792.1:0.40256050)1.000000:0.39272891)0.458000:0.06695432)0.491000:0.07542116)1.000000:0.40487554)0.992000:0.31498835)0.357000:0.15483085)1.000000:0.59668070)0.999000:0.52907014)0.457000:0.05920427)0.913000:0.08314987)0.999000:0.18227595);
