# Supplementary material for: Diversity of Cell Wall Related Proteins in Human Pathogenic Fungi
Source: J Fungi (Basel). 2017 Dec 29;4(1):6. doi: 10.3390/jof4010006 (PMC5872309; doi:10.3390/jof4010006)
Supplement: Supplementary file 1 [file jof-04-00006-s001.zip › jof-252817-final-supplementary materials/Dataset S2_tree_and_itol_dataset/GH31.phy__dataset.txt]

DATASET_DOMAINS
#Protein domain datasets are visualized as schematic representations of proteins, with a protein backbone and various shapes depicting the locations of individual domains

#lines starting with a hash are comments and ignored during parsing

#=================================================================#
#MANDATORY SETTINGS                        #
#=================================================================#
#select the separator which is used to delimit the data below (TAB,SPACE or COMMA).This separator must be used throughout this file (except in the SEPARATOR line, which uses space).
#SEPARATOR TAB
#SEPARATOR SPACE
SEPARATOR COMMA

#label is used in the legend table (can be changed later)
DATASET_LABEL,label1

#dataset color (can be changed later)
COLOR,#ff0000
DATA
Exophiala_oligosperma__PV06_03777__KIW45381.1,846,HV|181|605|#b2df8a|Glyco_hydro_31
Cryptococcus_neoformans_var._neoformans_JEC21_alpha_glucosidase_precursor__putative__AAW45012.1,984,RE|71|209|#fb9a99|NtCtMGAM_N,HH|212|282|#1f78b4|Gal_mutarotas_2,HV|303|843|#b2df8a|Glyco_hydro_31
Cryptococcus_gattii_CA1873_alpha_1_3_glucosidase__KIR59768.1,968,HH|256|331|#1f78b4|Gal_mutarotas_2,HV|356|800|#b2df8a|Glyco_hydro_31,EL|822|858|#33a02c|DUF5110
Talaromyces_marneffei_ATCC_18224_glycosyl_hydrolase__putative__EEA24971.1,683,HH|146|194|#1f78b4|Gal_mutarotas_2,HV|219|674|#b2df8a|Glyco_hydro_31
Purpureocillium_lilacinum_neutral_alpha_glucosidase_ab_precursor_glucosidase_II_alpha_subunit__alpha_glucosidase_2__OAQ75748.1,862,HH|147|200|#1f78b4|Gal_mutarotas_2,HV|237|720|#b2df8a|Glyco_hydro_31
Aspergillus_fumigatus_Af293_alpha_glucosidase_AgdA__putative__EAL89773.1,1001,RE|79|197|#fb9a99|NtCtMGAM_N,HH|201|245|#1f78b4|Gal_mutarotas_2,HV|307|858|#b2df8a|Glyco_hydro_31
Mucor_circinelloides_f._lusitanicus_CBS_277.49_glycoside_hydrolase_family_31_protein__OAC98900.1,877,RE|25|143|#fb9a99|NtCtMGAM_N,HH|144|205|#1f78b4|Gal_mutarotas_2,HV|233|733|#b2df8a|Glyco_hydro_31
Aspergillus_lentulus_uncharacterized_family_31_glucosidase_ORF2__GAQ11477.1,663,HH|7|95|#e31a1c|DUF4968,HH|138|186|#1f78b4|Gal_mutarotas_2,HV|211|653|#b2df8a|Glyco_hydro_31
Aspergillus_fumigatus_Af293_alpha_glucosidase__putative__EAL90953.1,893,RE|41|150|#fb9a99|NtCtMGAM_N,HH|153|217|#1f78b4|Gal_mutarotas_2,HV|243|763|#b2df8a|Glyco_hydro_31
Cryptococcus_neoformans_var._neoformans_JEC21_alpha_glucosidase__putative__AAW41957.1,968,HH|256|331|#1f78b4|Gal_mutarotas_2,HV|356|800|#b2df8a|Glyco_hydro_31,EL|819|858|#33a02c|DUF5110
Cladophialophora_bantiana_CBS_173.52__Z519_03204__KIW96137.1,676,HH|6|94|#e31a1c|DUF4968,HH|137|186|#1f78b4|Gal_mutarotas_2,HV|212|666|#b2df8a|Glyco_hydro_31
Scedosporium_apiospermum__SAPIO_CDS2485__KEZ45062.1,1516,HH|152|214|#1f78b4|Gal_mutarotas_2,HV|240|508|#b2df8a|Glyco_hydro_31,HV|542|645|#b2df8a|Glyco_hydro_31,RE|804|946|#cab2d6|HET
Aspergillus_fumigatus_Af293_sugar_hydrolase__putative__EAL87632.1,769,HH|172|230|#1f78b4|Gal_mutarotas_2,HV|253|689|#b2df8a|Glyco_hydro_31
Aspergillus_lentulus_glucosidase_2_subunit_alpha__GAQ08941.1,980,HH|262|337|#1f78b4|Gal_mutarotas_2,HV|372|819|#b2df8a|Glyco_hydro_31,EL|839|887|#33a02c|DUF5110
Cladophialophora_bantiana_CBS_173.52__Z519_09358__KIW89928.1,1010,RE|73|191|#fb9a99|NtCtMGAM_N,HV|304|860|#b2df8a|Glyco_hydro_31
Paracoccidioides_brasiliensis_Pb18__PADG_07523__EEH42703.1,982,HH|262|337|#1f78b4|Gal_mutarotas_2,HV|372|819|#b2df8a|Glyco_hydro_31,EL|839|881|#33a02c|DUF5110
Talaromyces_marneffei_ATCC_18224_alpha_glucosidase__putative__EEA23368.1,951,RE|75|185|#fb9a99|NtCtMGAM_N,HH|188|249|#1f78b4|Gal_mutarotas_2,HV|277|814|#b2df8a|Glyco_hydro_31
Candida_tropicalis_MYA_3404_glucoamylase_1_precursor__EER32872.1,927,RE|75|191|#fb9a99|NtCtMGAM_N,HV|278|825|#b2df8a|Glyco_hydro_31
Mucor_circinelloides_f._lusitanicus_CBS_277.49_glucosidase_II_catalytic_ROT2_GLS2__OAC99402.1,923,HH|216|290|#1f78b4|Gal_mutarotas_2,HV|324|768|#b2df8a|Glyco_hydro_31,EL|787|828|#33a02c|DUF5110
Cladophialophora_bantiana_CBS_173.52__Z519_09542__KIW90111.1,872,HH|145|189|#1f78b4|Gal_mutarotas_2,HV|233|713|#b2df8a|Glyco_hydro_31
Talaromyces_marneffei_ATCC_18224_alpha_glucosidase__putative__EEA19961.1,906,RE|39|151|#fb9a99|NtCtMGAM_N,HH|155|217|#1f78b4|Gal_mutarotas_2,HV|243|770|#b2df8a|Glyco_hydro_31
Verruconis_gallopava__PV09_00897__KIW08999.1,1025,RE|95|218|#fb9a99|NtCtMGAM_N,HH|222|266|#1f78b4|Gal_mutarotas_2,HV|327|882|#b2df8a|Glyco_hydro_31
Purpureocillium_lilacinum_alpha_glucosidase_II__OAQ85838.1,982,HH|263|338|#1f78b4|Gal_mutarotas_2,HV|373|820|#b2df8a|Glyco_hydro_31,EL|847|879|#33a02c|DUF5110
Candida_albicans_SC5314_Gca1p__AOW26659.1,958,RE|75|191|#fb9a99|NtCtMGAM_N,HV|278|821|#b2df8a|Glyco_hydro_31
Rhinocladiella_mackenziei_CBS_650.93__Z518_08419__KIX02478.1,958,RE|36|148|#fb9a99|NtCtMGAM_N,HH|151|215|#1f78b4|Gal_mutarotas_2,HV|239|761|#b2df8a|Glyco_hydro_31
Scedosporium_apiospermum_Glucan_1_3_alpha_glucosidase__KEZ39892.1,1311,HH|269|345|#1f78b4|Gal_mutarotas_2,HV|380|827|#b2df8a|Glyco_hydro_31,EL|852|886|#33a02c|DUF5110,EL|983|1276|#ff7f00|RmlD_sub_bind
Histoplasma_capsulatum_NAm1_alpha_glucosidase_precursor__EDN03237.1,1012,RE|85|206|#fb9a99|NtCtMGAM_N,HH|210|253|#1f78b4|Gal_mutarotas_2,HV|315|866|#b2df8a|Glyco_hydro_31
Blastomyces_dermatitidis_ER_3__BDCG_17238__OAT01797.1,603,RE|83|188|#fb9a99|NtCtMGAM_N,HH|192|235|#1f78b4|Gal_mutarotas_2,HV|264|364|#b2df8a|Glyco_hydro_31,HV|376|595|#b2df8a|Glyco_hydro_31
Talaromyces_marneffei_ATCC_18224_alpha_xylosidase__putative__EEA26514.1,810,HV|176|601|#b2df8a|Glyco_hydro_31
Sporothrix_schenckii_1099_18_family_31_glucosidase__KJR86515.1,679,HH|140|188|#1f78b4|Gal_mutarotas_2,HV|213|666|#b2df8a|Glyco_hydro_31
Talaromyces_marneffei_ATCC_18224_sugar_hydrolase__putative__EEA25789.1,768,HH|171|229|#1f78b4|Gal_mutarotas_2,HV|252|689|#b2df8a|Glyco_hydro_31
Aspergillus_lentulus_alpha_glucosidase__GAQ08170.1,1001,RE|79|197|#fb9a99|NtCtMGAM_N,HH|201|245|#1f78b4|Gal_mutarotas_2,HV|307|858|#b2df8a|Glyco_hydro_31
Rhinocladiella_mackenziei_CBS_650.93__Z518_02580__KIX07926.1,1003,RE|81|198|#fb9a99|NtCtMGAM_N,HV|311|860|#b2df8a|Glyco_hydro_31
Rhizopus_delemar_RA_99_880__RO3G_01340__EIE76636.1,787,HH|170|253|#1f78b4|Gal_mutarotas_2,HV|275|747|#b2df8a|Glyco_hydro_31
Cryptococcus_gattii_CA1873_glicosidase__KIR69505.1,886,HH|165|209|#1f78b4|Gal_mutarotas_2,HV|262|743|#b2df8a|Glyco_hydro_31
Mucor_circinelloides_f._lusitanicus_CBS_277.49_glycoside_hydrolase_family_31_protein__OAC98955.1,896,RE|60|167|#fb9a99|NtCtMGAM_N,HH|169|229|#1f78b4|Gal_mutarotas_2,HV|258|762|#b2df8a|Glyco_hydro_31
Rhinocladiella_mackenziei_CBS_650.93__Z518_06250__KIX05378.1,196,HV|1|148|#b2df8a|Glyco_hydro_31
Cladophialophora_bantiana_CBS_173.52__Z519_05868__KIW93263.1,784,HH|174|230|#1f78b4|Gal_mutarotas_2,HV|255|705|#b2df8a|Glyco_hydro_31
Rhizopus_delemar_RA_99_880__RO3G_02767__EIE78063.1,913,HH|212|287|#1f78b4|Gal_mutarotas_2,HV|324|768|#b2df8a|Glyco_hydro_31,EL|787|831|#33a02c|DUF5110
Scedosporium_apiospermum_putative_alpha_beta_glucosidase_agdC__KEZ45518.1,971,RE|57|170|#fb9a99|NtCtMGAM_N,HH|173|236|#1f78b4|Gal_mutarotas_2,HV|261|841|#b2df8a|Glyco_hydro_31
Verruconis_gallopava__PV09_05228__KIW03459.1,775,HH|177|231|#1f78b4|Gal_mutarotas_2,HV|258|698|#b2df8a|Glyco_hydro_31
Aspergillus_lentulus_alpha_xylosidase_A__GAQ07486.1,757,HV|256|734|#b2df8a|Glyco_hydro_31
Scedosporium_apiospermum_Alpha_glucosidase__KEZ42297.1,1030,RE|157|274|#fb9a99|NtCtMGAM_N,HV|360|876|#b2df8a|Glyco_hydro_31
Cryptococcus_neoformans_var._neoformans_JEC21_glicosidase__putative__AAW42662.2,886,HH|165|209|#1f78b4|Gal_mutarotas_2,HV|262|743|#b2df8a|Glyco_hydro_31
Aspergillus_lentulus__ALT_8463__GAQ11142.1,860,HH|146|207|#1f78b4|Gal_mutarotas_2,HV|234|717|#b2df8a|Glyco_hydro_31
Aspergillus_fumigatus_Af293_alpha_glucosidase__putative__EAL88367.1,859,HH|146|207|#1f78b4|Gal_mutarotas_2,HV|234|717|#b2df8a|Glyco_hydro_31,EL|758|818|#33a02c|DUF5110
Sporothrix_schenckii_1099_18_alpha_1_3_glucosidase__KJR85042.1,983,HH|260|335|#1f78b4|Gal_mutarotas_2,HV|370|817|#b2df8a|Glyco_hydro_31,EL|845|877|#33a02c|DUF5110
Purpureocillium_lilacinum_alpha_glucosidase__OAQ88872.1,795,HV|283|751|#b2df8a|Glyco_hydro_31
Verruconis_gallopava__PV09_09105__KIV99243.1,889,HH|161|211|#1f78b4|Gal_mutarotas_2,HV|249|736|#b2df8a|Glyco_hydro_31
Pneumocystis_jirovecii_RU7__T551_00471__KTW32381.1,945,HH|232|308|#1f78b4|Gal_mutarotas_2,HV|340|786|#b2df8a|Glyco_hydro_31
Verruconis_gallopava__PV09_06798__KIW01961.1,809,HH|23|86|#e31a1c|DUF4968,HV|173|598|#b2df8a|Glyco_hydro_31
Aspergillus_lentulus_alpha_xylosidase__GAQ07024.1,821,HH|223|281|#1f78b4|Gal_mutarotas_2,HV|304|740|#b2df8a|Glyco_hydro_31
Sporothrix_schenckii_1099_18_alpha_glucosidase__KJR80878.1,1071,RE|98|238|#fb9a99|NtCtMGAM_N,HH|242|300|#1f78b4|Gal_mutarotas_2,HV|347|917|#b2df8a|Glyco_hydro_31
Candida_albicans_SC5314_Gca2p__AOW26684.1,958,RE|75|191|#fb9a99|NtCtMGAM_N,HV|278|821|#b2df8a|Glyco_hydro_31
Rhinocladiella_mackenziei_CBS_650.93__Z518_00067__KIX08989.1,994,HH|266|340|#1f78b4|Gal_mutarotas_2,HV|376|823|#b2df8a|Glyco_hydro_31,EL|843|881|#33a02c|DUF5110
Verruconis_gallopava__PV09_01035__KIW08097.1,999,RE|61|174|#fb9a99|NtCtMGAM_N,HH|178|241|#1f78b4|Gal_mutarotas_2,HV|267|849|#b2df8a|Glyco_hydro_31
Malassezia_globosa_CBS_7966__MGL_0627__EDP45638.1,193,HV|1|172|#b2df8a|Glyco_hydro_31
Purpureocillium_lilacinum_alpha_glucosidase__OAQ81244.1,936,RE|43|154|#fb9a99|NtCtMGAM_N,HH|157|220|#1f78b4|Gal_mutarotas_2,HV|247|802|#b2df8a|Glyco_hydro_31,EL|823|865|#33a02c|DUF5110
Rhinocladiella_mackenziei_CBS_650.93__Z518_03701__KIX05729.1,674,HH|5|94|#e31a1c|DUF4968,HH|137|186|#1f78b4|Gal_mutarotas_2,HV|211|664|#b2df8a|Glyco_hydro_31
Cladophialophora_bantiana_CBS_173.52__Z519_10964__KIW88395.1,739,HV|191|624|#b2df8a|Glyco_hydro_31
Talaromyces_marneffei_ATCC_18224_alpha_glucosidase__putative__EEA26673.1,1005,RE|51|161|#fb9a99|NtCtMGAM_N,HH|165|228|#1f78b4|Gal_mutarotas_2,HV|253|890|#b2df8a|Glyco_hydro_31,HV|485|569|#fdbf6f|CBM_20
Histoplasma_capsulatum_NAm1__HCAG_02211__EDN05608.1,923,RE|44|153|#fb9a99|NtCtMGAM_N,HH|157|220|#1f78b4|Gal_mutarotas_2,HV|246|785|#b2df8a|Glyco_hydro_31
Aspergillus_lentulus_probable_alpha_beta_glucosidase_agdC__GAQ10355.1,893,RE|41|150|#fb9a99|NtCtMGAM_N,HH|153|217|#1f78b4|Gal_mutarotas_2,HV|243|763|#b2df8a|Glyco_hydro_31
Candida_tropicalis_MYA_3404_conserved__EER30792.1,861,HH|229|299|#1f78b4|Gal_mutarotas_2,HV|322|751|#b2df8a|Glyco_hydro_31
Talaromyces_marneffei_ATCC_18224_alpha_glucosidase__putative__EEA27762.1,856,HH|141|199|#1f78b4|Gal_mutarotas_2,HV|229|708|#b2df8a|Glyco_hydro_31
Blastomyces_dermatitidis_ER_3_alpha_beta_glucosidase_agdC__EEQ89658.1,905,RE|44|153|#fb9a99|NtCtMGAM_N,HH|156|220|#1f78b4|Gal_mutarotas_2,HV|246|766|#b2df8a|Glyco_hydro_31
Histoplasma_capsulatum_NAm1__HCAG_00545__EDN02681.1,981,HH|262|337|#1f78b4|Gal_mutarotas_2,HV|372|819|#b2df8a|Glyco_hydro_31,EL|838|886|#33a02c|DUF5110
Lichtheimia_corymbifera_JMRC_FSU_9682_alpha_glucosidase__CDH52396.1,910,RE|46|157|#fb9a99|NtCtMGAM_N,HH|160|221|#1f78b4|Gal_mutarotas_2,HV|250|763|#b2df8a|Glyco_hydro_31
Exophiala_oligosperma__PV06_07263__KIW41739.1,797,HH|171|228|#1f78b4|Gal_mutarotas_2,HV|253|657|#b2df8a|Glyco_hydro_31
Paracoccidioides_brasiliensis_Pb18__PADG_03473__EEH47375.2,298,HV|10|293|#b2df8a|Glyco_hydro_31
Rhinocladiella_mackenziei_CBS_650.93__Z518_04044__KIX06070.1,831,HV|178|601|#b2df8a|Glyco_hydro_31
Lichtheimia_corymbifera_JMRC_FSU_9682_alpha_glucosidase_ii__CDH52922.1,931,HH|219|294|#1f78b4|Gal_mutarotas_2,HV|336|780|#b2df8a|Glyco_hydro_31,EL|806|841|#33a02c|DUF5110
Malassezia_globosa_CBS_7966__MGL_0626__EDP45637.1,281,HV|3|192|#b2df8a|Glyco_hydro_31,EL|212|262|#33a02c|DUF5110
Trichophyton_rubrum_CBS_118892__TERG_04559__EGD88310.2,686,HH|1|46|#1f78b4|Gal_mutarotas_2,HV|81|528|#b2df8a|Glyco_hydro_31,EL|547|595|#33a02c|DUF5110
Cladophialophora_bantiana_CBS_173.52__Z519_04188__KIW95603.1,901,RE|36|148|#fb9a99|NtCtMGAM_N,HH|152|215|#1f78b4|Gal_mutarotas_2,HV|239|761|#b2df8a|Glyco_hydro_31
Aspergillus_lentulus_alpha_glucosidase__GAQ02729.1,1000,RE|76|195|#fb9a99|NtCtMGAM_N,HH|199|244|#1f78b4|Gal_mutarotas_2,HV|305|858|#b2df8a|Glyco_hydro_31
Coccidioides_immitis_RS_alpha_glucosidase_II__EAS31084.3,975,HH|256|331|#1f78b4|Gal_mutarotas_2,HV|366|813|#b2df8a|Glyco_hydro_31,EL|832|871|#33a02c|DUF5110
Sporothrix_schenckii_1099_18_family_31_glucosidase__KJR86046.1,800,HH|182|239|#1f78b4|Gal_mutarotas_2,HV|263|703|#b2df8a|Glyco_hydro_31
Exophiala_oligosperma__PV06_01686__KIW45991.1,994,HH|266|340|#1f78b4|Gal_mutarotas_2,HV|376|823|#b2df8a|Glyco_hydro_31,EL|849|894|#33a02c|DUF5110
Blastomyces_dermatitidis_ER_3_alpha_1_3_glucosidase__EEQ89263.1,981,HH|262|337|#1f78b4|Gal_mutarotas_2,HV|372|819|#b2df8a|Glyco_hydro_31,EL|840|880|#33a02c|DUF5110
Cladophialophora_bantiana_CBS_173.52__Z519_06638__KIW92789.1,942,HH|211|286|#1f78b4|Gal_mutarotas_2,HV|322|768|#b2df8a|Glyco_hydro_31,EL|789|832|#33a02c|DUF5110
Exophiala_oligosperma__PV06_10333__KIW37700.1,812,HH|180|235|#1f78b4|Gal_mutarotas_2,HV|261|694|#b2df8a|Glyco_hydro_31
Exophiala_oligosperma__PV06_07659__KIW40459.1,1008,RE|80|198|#fb9a99|NtCtMGAM_N,HV|311|865|#b2df8a|Glyco_hydro_31
Exophiala_oligosperma___variant__KIW37701.1,812,HH|180|235|#1f78b4|Gal_mutarotas_2,HV|261|694|#b2df8a|Glyco_hydro_31
Lichtheimia_corymbifera_JMRC_FSU_9682_alpha_glucosidase__CDH50376.1,853,HH|19|114|#e31a1c|DUF4968,HH|137|205|#1f78b4|Gal_mutarotas_2,HV|232|703|#b2df8a|Glyco_hydro_31
Candida_albicans_SC5314_glucan_1\3_alpha_glucosidase_ROT2__AOW29468.1,882,HH|229|298|#1f78b4|Gal_mutarotas_2,HV|322|759|#b2df8a|Glyco_hydro_31
Blastomyces_dermatitidis_ER_3_alpha_glucosidase__OAT01798.1,154,HV|1|139|#b2df8a|Glyco_hydro_31
Verruconis_gallopava__PV09_06990__KIW01512.1,989,HH|267|342|#1f78b4|Gal_mutarotas_2,HV|377|825|#b2df8a|Glyco_hydro_31,EL|846|897|#33a02c|DUF5110
Aspergillus_fumigatus_Af293_glycosyl_hydrolase__putative__EAL88026.1,663,HH|6|95|#e31a1c|DUF4968,HH|138|186|#1f78b4|Gal_mutarotas_2,HV|211|653|#b2df8a|Glyco_hydro_31
Cladophialophora_bantiana_CBS_173.52__Z519_02965__KIW95900.1,822,HV|178|602|#b2df8a|Glyco_hydro_31
Mucor_circinelloides_f._lusitanicus_CBS_277.49_glycoside_hydrolase_family_31_protein__OAD05077.1,780,HH|165|249|#1f78b4|Gal_mutarotas_2,HV|271|743|#b2df8a|Glyco_hydro_31
Rhinocladiella_mackenziei_CBS_650.93__Z518_02073__KIX07420.1,871,HH|146|190|#1f78b4|Gal_mutarotas_2,HV|234|714|#b2df8a|Glyco_hydro_31
Purpureocillium_lilacinum_sugar_hydrolase__OAQ60104.1,791,HH|178|237|#1f78b4|Gal_mutarotas_2,HV|259|699|#b2df8a|Glyco_hydro_31
Trichophyton_rubrum_CBS_118892__TERG_08062__EGD91845.2,908,RE|41|154|#fb9a99|NtCtMGAM_N,HH|158|221|#1f78b4|Gal_mutarotas_2,HV|249|771|#b2df8a|Glyco_hydro_31
Aspergillus_fumigatus_Af293_alpha_glucosidase_II__alpha_subunit__putative__EAL85956.1,980,HH|262|337|#1f78b4|Gal_mutarotas_2,HV|372|819|#b2df8a|Glyco_hydro_31,EL|839|881|#33a02c|DUF5110
Lichtheimia_corymbifera_JMRC_FSU_9682_glycoside_hydrolase_family_31_protein__CDH60501.1,894,RE|66|168|#fb9a99|NtCtMGAM_N,HV|260|760|#b2df8a|Glyco_hydro_31
Purpureocillium_lilacinum_alpha_xylosidase__OAQ89437.1,852,HH|36|102|#e31a1c|DUF4968,HV|195|636|#b2df8a|Glyco_hydro_31
Rhizopus_delemar_RA_99_880__RO3G_08185__EIE83480.1,341,HV|2|187|#b2df8a|Glyco_hydro_31,EL|223|263|#33a02c|DUF5110
Talaromyces_marneffei_ATCC_18224_alpha_glucosidase_II__alpha_subunit__putative__EEA24216.1,974,HH|256|331|#1f78b4|Gal_mutarotas_2,HV|366|813|#b2df8a|Glyco_hydro_31,EL|832|871|#33a02c|DUF5110
Scedosporium_apiospermum__SAPIO_CDS1077__KEZ46193.1,1129,HH|163|220|#6a3d9a|Trypan_PARP,HH|267|325|#6a3d9a|Trypan_PARP,HH|394|456|#6a3d9a|Trypan_PARP,HV|559|1014|#b2df8a|Glyco_hydro_31
Coccidioides_immitis_RS_alpha_glucosidase__EAS32039.3,227,HV|21|166|#b2df8a|Glyco_hydro_31
Cryptococcus_gattii_CA1873_alpha_glucosidase__KIR58004.1,985,RE|71|209|#fb9a99|NtCtMGAM_N,HH|212|282|#1f78b4|Gal_mutarotas_2,HV|303|844|#b2df8a|Glyco_hydro_31
Lichtheimia_corymbifera_JMRC_FSU_9682_glycoside_hydrolase_family_31__CDH50415.1,818,HV|318|780|#b2df8a|Glyco_hydro_31
Sporothrix_schenckii_1099_18_alpha_glucosidase__KJR83531.1,907,HH|145|217|#1f78b4|Gal_mutarotas_2,HV|244|735|#b2df8a|Glyco_hydro_31
Mucor_circinelloides_f._lusitanicus_CBS_277.49_alpha_glucosidase__OAD01040.1,759,HV|258|728|#b2df8a|Glyco_hydro_31
