# Supplementary material for: Diversity of Cell Wall Related Proteins in Human Pathogenic Fungi
Source: J Fungi (Basel). 2017 Dec 29;4(1):6. doi: 10.3390/jof4010006 (PMC5872309; doi:10.3390/jof4010006)
Supplement: Supplementary file 1 [file jof-04-00006-s001.zip › jof-252817-final-supplementary materials/Dataset S2_tree_and_itol_dataset/GH38.annot.tree]

(Candida_tropicalis_MYA_3404__CTRG_00156__EER35417.1:0.00153489,Candida_tropicalis_MYA_3404__CTRG_00162__EER35423.1:0.00281284,(Candida_albicans_SC5314_alpha_mannosidase__AOW29006.1:0.06531422,(((Cryptococcus_neoformans_var._neoformans_JEC21_alpha_mannosidase__putative__AAW41087.1:0.01525522,Cryptococcus_gattii_CA1873_alpha_mannosidase__KIR69063.1:0.06128574)1.000000:0.67883855,((Lichtheimia_corymbifera_JMRC_FSU_9682_alpha_mannosidase__CDH55124.1:0.26587086,(Rhizopus_delemar_RA_99_880__RO3G_12854__EIE88143.1:0.26804083,Mucor_circinelloides_f._lusitanicus_CBS_277.49_glycoside_hydrolase_family_38_protein__OAC98901.1:0.09073337)0.999000:0.15623439)1.000000:0.41062286,(Lichtheimia_corymbifera_JMRC_FSU_9682_alpha_mannosidase__CDH57880.1:0.16480262,(Rhizopus_delemar_RA_99_880__RO3G_01220__EIE76516.1:0.24343633,Mucor_circinelloides_f._lusitanicus_CBS_277.49_glycoside_hydrolase_family_38_protein__OAD05572.1:0.09912313)0.164000:0.04630597)1.000000:0.31021001)1.000000:0.30438722)0.967000:0.14109669,((Sporothrix_schenckii_1099_18_alpha_mannosidase__KJR83410.1:0.21486803,(Scedosporium_apiospermum_Alpha_mannosidase__KEZ44344.1:0.17524440,Purpureocillium_lilacinum_alpha_mannosidase__OAQ91180.1:0.32931705)0.870000:0.05683145)0.985000:0.07072051,(Aspergillus_lentulus_alpha_mannosidase__GAQ12351.1:0.32404579,((Talaromyces_marneffei_ATCC_18224_alpha_mannosidase__EEA19117.1:0.19382236,((Aspergillus_fumigatus_Af293_alpha_mannosidase__EAL92756.1:0.03120836,Aspergillus_lentulus_alpha_mannosidase__GAQ04614.1:0.01039870)1.000000:0.09251289,((Paracoccidioides_brasiliensis_Pb18__PADG_04148__EEH48064.1:0.08556037,(Histoplasma_capsulatum_NAm1__HCAG_04277__EDN07767.1:0.04528365,Blastomyces_dermatitidis_ER_3_alpha_mannosidase__EEQ88551.1:0.04092279)0.826000:0.02725377)0.510000:0.03983568,(Coccidioides_immitis_RS_alpha_mannosidase__EAS28851.1:0.10464305,Trichophyton_rubrum_CBS_118892__TERG_12680__KFL63024.1:0.16457226)0.986000:0.06173941)0.990000:0.05319984)0.735000:0.03578539)0.918000:0.03727773,(Verruconis_gallopava__PV09_01725__KIW07803.1:0.21013100,(Cladophialophora_bantiana_CBS_173.52__Z519_07890__KIW91920.1:0.06738322,Rhinocladiella_mackenziei_CBS_650.93__Z518_08563__KIX02621.1:0.04201457)1.000000:0.12605869)0.778000:0.04054241)0.869000:0.03961039)0.881000:0.03079416)0.999000:0.16408320)1.000000:0.77923552)0.997000:0.12694897);
