# Supplementary material for: Diversity of Cell Wall Related Proteins in Human Pathogenic Fungi
Source: J Fungi (Basel). 2017 Dec 29;4(1):6. doi: 10.3390/jof4010006 (PMC5872309; doi:10.3390/jof4010006)
Supplement: Supplementary file 1 [file jof-04-00006-s001.zip › jof-252817-final-supplementary materials/Dataset S2_tree_and_itol_dataset/GH38._dataset.txt]

DATASET_DOMAINS
#Protein domain datasets are visualized as schematic representations of proteins, with a protein backbone and various shapes depicting the locations of individual domains

#lines starting with a hash are comments and ignored during parsing

#=================================================================#
#MANDATORY SETTINGS                        #
#=================================================================#
#select the separator which is used to delimit the data below (TAB,SPACE or COMMA).This separator must be used throughout this file (except in the SEPARATOR line, which uses space).
#SEPARATOR TAB
#SEPARATOR SPACE
SEPARATOR COMMA

#label is used in the legend table (can be changed later)
DATASET_LABEL,label1

#dataset color (can be changed later)
COLOR,#ff0000
DATA
Rhinocladiella_mackenziei_CBS_650.93__Z518_08563__KIX02621.1,1101,HH|284|549|#1f78b4|Glyco_hydro_38,HV|556|632|#b2df8a|Alpha-mann_mid,EL|667|1084|#33a02c|Glyco_hydro_38C
Cryptococcus_gattii_CA1873_alpha_mannosidase__KIR69063.1,1161,HH|286|543|#1f78b4|Glyco_hydro_38,HV|559|638|#b2df8a|Alpha-mann_mid,EL|740|1127|#33a02c|Glyco_hydro_38C
Talaromyces_marneffei_ATCC_18224_alpha_mannosidase__EEA19117.1,1105,HH|284|546|#1f78b4|Glyco_hydro_38,HV|556|635|#b2df8a|Alpha-mann_mid,EL|669|1088|#33a02c|Glyco_hydro_38C
Paracoccidioides_brasiliensis_Pb18__PADG_04148__EEH48064.1,1111,HH|284|549|#1f78b4|Glyco_hydro_38,HV|556|633|#b2df8a|Alpha-mann_mid,EL|665|1094|#33a02c|Glyco_hydro_38C
Blastomyces_dermatitidis_ER_3_alpha_mannosidase__EEQ88551.1,1102,HH|284|549|#1f78b4|Glyco_hydro_38,HV|556|635|#b2df8a|Alpha-mann_mid,EL|666|1085|#33a02c|Glyco_hydro_38C
Verruconis_gallopava__PV09_01725__KIW07803.1,1107,HH|283|548|#1f78b4|Glyco_hydro_38,HV|555|637|#b2df8a|Alpha-mann_mid,EL|670|1090|#33a02c|Glyco_hydro_38C
Cladophialophora_bantiana_CBS_173.52__Z519_07890__KIW91920.1,1100,HH|283|548|#1f78b4|Glyco_hydro_38,HV|555|632|#b2df8a|Alpha-mann_mid,EL|667|1083|#33a02c|Glyco_hydro_38C
Cryptococcus_neoformans_var._neoformans_JEC21_alpha_mannosidase__putative__AAW41087.1,1162,HH|286|543|#1f78b4|Glyco_hydro_38,HV|559|638|#b2df8a|Alpha-mann_mid,EL|748|1128|#33a02c|Glyco_hydro_38C
Coccidioides_immitis_RS_alpha_mannosidase__EAS28851.1,1099,HH|282|547|#1f78b4|Glyco_hydro_38,HV|554|631|#b2df8a|Alpha-mann_mid,EL|662|1082|#33a02c|Glyco_hydro_38C
Lichtheimia_corymbifera_JMRC_FSU_9682_alpha_mannosidase__CDH55124.1,1100,HH|265|523|#1f78b4|Glyco_hydro_38,HV|536|620|#b2df8a|Alpha-mann_mid,EL|656|1081|#33a02c|Glyco_hydro_38C
Candida_albicans_SC5314_alpha_mannosidase__AOW29006.1,1170,HH|278|544|#1f78b4|Glyco_hydro_38,HV|550|625|#b2df8a|Alpha-mann_mid,EL|721|1151|#33a02c|Glyco_hydro_38C
Sporothrix_schenckii_1099_18_alpha_mannosidase__KJR83410.1,1133,HH|287|549|#1f78b4|Glyco_hydro_38,HV|556|634|#b2df8a|Alpha-mann_mid,EL|673|1115|#33a02c|Glyco_hydro_38C
Candida_tropicalis_MYA_3404__CTRG_00162__EER35423.1,1125,HH|277|542|#1f78b4|Glyco_hydro_38,HV|549|623|#b2df8a|Alpha-mann_mid,EL|655|1106|#33a02c|Glyco_hydro_38C
Mucor_circinelloides_f._lusitanicus_CBS_277.49_glycoside_hydrolase_family_38_protein__OAC98901.1,1089,HH|278|530|#1f78b4|Glyco_hydro_38,HV|542|623|#b2df8a|Alpha-mann_mid,EL|664|1071|#33a02c|Glyco_hydro_38C
Candida_tropicalis_MYA_3404__CTRG_00156__EER35417.1,1125,HH|277|542|#1f78b4|Glyco_hydro_38,HV|549|623|#b2df8a|Alpha-mann_mid,EL|655|1106|#33a02c|Glyco_hydro_38C
Scedosporium_apiospermum_Alpha_mannosidase__KEZ44344.1,1101,HH|282|548|#1f78b4|Glyco_hydro_38,HV|555|632|#b2df8a|Alpha-mann_mid,EL|668|1077|#33a02c|Glyco_hydro_38C
Histoplasma_capsulatum_NAm1__HCAG_04277__EDN07767.1,1102,HH|284|549|#1f78b4|Glyco_hydro_38,HV|556|635|#b2df8a|Alpha-mann_mid,EL|666|1085|#33a02c|Glyco_hydro_38C
Rhizopus_delemar_RA_99_880__RO3G_01220__EIE76516.1,1107,HH|288|517|#1f78b4|Glyco_hydro_38,HV|532|610|#b2df8a|Alpha-mann_mid,EL|644|1089|#33a02c|Glyco_hydro_38C
Lichtheimia_corymbifera_JMRC_FSU_9682_alpha_mannosidase__CDH57880.1,791,HH|274|531|#1f78b4|Glyco_hydro_38,HV|538|618|#b2df8a|Alpha-mann_mid,EL|651|767|#33a02c|Glyco_hydro_38C
Rhizopus_delemar_RA_99_880__RO3G_12854__EIE88143.1,1075,HH|271|355|#1f78b4|Glyco_hydro_38,HH|380|504|#1f78b4|Glyco_hydro_38,HV|514|593|#b2df8a|Alpha-mann_mid,EL|631|1057|#33a02c|Glyco_hydro_38C
Aspergillus_fumigatus_Af293_alpha_mannosidase__EAL92756.1,1102,HH|284|549|#1f78b4|Glyco_hydro_38,HV|556|635|#b2df8a|Alpha-mann_mid,EL|666|1085|#33a02c|Glyco_hydro_38C
Mucor_circinelloides_f._lusitanicus_CBS_277.49_glycoside_hydrolase_family_38_protein__OAD05572.1,1058,HH|296|551|#1f78b4|Glyco_hydro_38,HV|560|639|#b2df8a|Alpha-mann_mid,EL|672|1042|#33a02c|Glyco_hydro_38C
Purpureocillium_lilacinum_alpha_mannosidase__OAQ91180.1,1092,HH|283|545|#1f78b4|Glyco_hydro_38,HV|552|629|#b2df8a|Alpha-mann_mid,EL|662|1075|#33a02c|Glyco_hydro_38C
Trichophyton_rubrum_CBS_118892__TERG_12680__KFL63024.1,884,HH|69|334|#1f78b4|Glyco_hydro_38,HV|341|416|#b2df8a|Alpha-mann_mid,EL|450|870|#33a02c|Glyco_hydro_38C
Aspergillus_lentulus_alpha_mannosidase__GAQ12351.1,1028,HH|225|490|#1f78b4|Glyco_hydro_38,HV|497|574|#b2df8a|Alpha-mann_mid,EL|608|1012|#33a02c|Glyco_hydro_38C
Aspergillus_lentulus_alpha_mannosidase__GAQ04614.1,1102,HH|284|549|#1f78b4|Glyco_hydro_38,HV|556|635|#b2df8a|Alpha-mann_mid,EL|665|1085|#33a02c|Glyco_hydro_38C
