# Supplementary material for: Diversity of Cell Wall Related Proteins in Human Pathogenic Fungi
Source: J Fungi (Basel). 2017 Dec 29;4(1):6. doi: 10.3390/jof4010006 (PMC5872309; doi:10.3390/jof4010006)
Supplement: Supplementary file 1 [file jof-04-00006-s001.zip › jof-252817-final-supplementary materials/Dataset S2_tree_and_itol_dataset/GH43.phy_annot.tree]

(Aspergillus_fumigatus_Af293_beta_glucanase__putative__EAL91200.1:0.00000085,Aspergillus_lentulus__ALT_7226__GAQ09905.1:0.00794819,((Verruconis_gallopava__PV09_00002__KIW09053.1:0.46772886,(Aspergillus_fumigatus_Af293_glycosyl_hydrolase_family_43_protein__EAL84917.1:0.00000136,(Aspergillus_lentulus__ALT_9406__GAQ12085.1:0.01072499,(Talaromyces_marneffei_ATCC_18224_glycosyl_hydrolase_family_43_protein__EEA21371.1:0.24071550,(Scedosporium_apiospermum_Glycosyl_hydrolase_family_43_protein__KEZ42858.1:0.28528889,Sporothrix_schenckii_1099_18_glucosyll_hydrolase_family_43_protein__KJR79956.1:0.23353786)0.856000:0.08372030)0.995000:0.18716916)0.535000:0.04684510)0.885000:0.14829378)0.957000:0.32813717,(Aspergillus_lentulus__ALT_7474__GAQ10153.1:0.50985722,((((Rhinocladiella_mackenziei_CBS_650.93__Z518_01966__KIX07313.1:0.09798969,(Cladophialophora_bantiana_CBS_173.52__Z519_11294__KIW88183.1:0.17273808,Exophiala_oligosperma__PV06_04803__KIW43731.1:0.18424824)0.252000:0.08378036)0.999000:0.51434300,(((Exophiala_oligosperma__PV06_01549__KIW45838.1:0.08265983,(Cladophialophora_bantiana_CBS_173.52__Z519_06295__KIW92448.1:0.15592481,Rhinocladiella_mackenziei_CBS_650.93__Z518_00390__KIX09311.1:0.07390569)0.015000:0.08003986)1.000000:0.46292800,(Rhinocladiella_mackenziei_CBS_650.93__Z518_01603__KIX10520.1:0.02611193,(Exophiala_oligosperma__PV06_02737__KIW47139.1:0.08401462,Cladophialophora_bantiana_CBS_173.52__Z519_02339__KIW96948.1:0.07348598)0.618000:0.03311114)0.999000:0.39159851)0.645000:0.09069011,((Talaromyces_marneffei_ATCC_18224_endo_arabinase__putative__EEA23499.1:0.47353842,((Blastomyces_dermatitidis_ER_3_endo_arabinase__EEQ85350.1:0.35159666,(Aspergillus_fumigatus_Af293_endo_arabinase__putative__EAL93769.1:0.00266850,Aspergillus_lentulus__ALT_3619__GAQ06298.1:0.02391848)0.998000:0.33746316)0.381000:0.05907449,((Blastomyces_dermatitidis_ER_3_glycosyl_hydrolase_family_43_protein__OAT01045.1:0.00000001,Blastomyces_dermatitidis_ER_3_glycosyl_hydrolase_family_43_protein__variant__OAT01046.1:0.00000001)1.000000:0.42083721,(Aspergillus_fumigatus_Af293_endo_1_4_beta_xylanase__putative__EAL91740.1:0.03515124,Aspergillus_lentulus__ALT_6685__GAQ09364.1:0.00000194)0.998000:0.37718781)0.914000:0.13142737)0.574000:0.05619705)0.841000:0.13530323,(Talaromyces_marneffei_ATCC_18224_endo_xylanase__putative__EEA19488.1:0.35629476,(Verruconis_gallopava__PV09_09594__KIV98618.1:0.44768527,Verruconis_gallopava__PV09_05425__KIW03199.1:0.36493428)0.876000:0.11499279)0.463000:0.13005966)0.015000:0.02790297)0.560000:0.11088152)0.828000:0.15007408,(Paracoccidioides_brasiliensis_Pb18__PADG_00086__EEH43797.2:0.34768510,Rhizopus_delemar_RA_99_880__RO3G_05082__EIE80377.1:2.61626597)0.914000:0.85295142)0.773000:0.14811180,(Purpureocillium_lilacinum_EGF_like_domain_containing_protein__OAQ93694.1:1.66711525,(((((Aspergillus_fumigatus_Af293_extracellular_arabinanase__putative__EAL84189.1:0.00161798,Aspergillus_lentulus_probable_arabinan_endo_1_5_alpha_L_arabinosidase_C__GAQ03877.1:0.03265168)1.000000:0.45778449,(Scedosporium_apiospermum__SAPIO_CDS1246__KEZ45879.1:0.42516360,((Aspergillus_fumigatus_Af293_extracellular_endo_1_5_alpha_L_arabinase__putative__EAL92126.1:0.00000181,(Aspergillus_lentulus_probable_arabinan_endo_1_5_alpha_L_arabinosidase_A__GAQ04028.1:0.00076784,Aspergillus_lentulus_probable_arabinan_endo_1_5_alpha_L_arabinosidase_A__GAQ10151.1:0.06141228)0.000000:0.04033188)0.993000:0.21471187,(Histoplasma_capsulatum_NAm1_arabinan_endo_1_5_alpha_L_arabinosidase_A_precursor__EDN07617.1:0.12675189,(Blastomyces_dermatitidis_ER_3_murein_transglycosylase__OAT00901.1:0.00000053,Blastomyces_dermatitidis_ER_3_murein_transglycosylase__variant__OAT00902.1:0.02028972)0.919000:0.08108889)1.000000:0.36000870)0.555000:0.04781848)0.697000:0.04673235)0.916000:0.12676933,(Sporothrix_schenckii_1099_18_arabinan_endo_1_5_alpha_L_arabinosidase__KJR86526.1:0.49826658,(Rhinocladiella_mackenziei_CBS_650.93__Z518_05250__KIX04382.1:0.47336384,((Aspergillus_fumigatus_Af293_endo_arabinanase__putative__EAL93710.1:0.02299796,Aspergillus_lentulus_probable_arabinan_endo_1_5_alpha_L_arabinosidase_B__GAQ06362.1:0.06491925)0.998000:0.39980478,(Talaromyces_marneffei_ATCC_18224_endo_arabinanase__putative__EEA18971.1:0.27182503,((Coccidioides_immitis_RS_endo_1_5_alpha_arabinase__EAS37046.3:0.37113589,(Blastomyces_dermatitidis_ER_3_endo_arabinanase__OAT01120.1:0.00000001,Blastomyces_dermatitidis_ER_3_endo_arabinanase__variant__OAT01121.1:0.00000001)0.998000:0.37988505)0.861000:0.11946175,((Aspergillus_fumigatus_Af293_endo_arabinanase__putative__EAL91062.1:0.06888855,Aspergillus_lentulus_probable_arabinan_endo_1_5_alpha_L_arabinosidase_D__GAQ10239.1:0.03617814)1.000000:0.36877743,(Aspergillus_fumigatus_Af293_endo_1_5_alpha_arabinase__EAL92666.2:0.18481725,Aspergillus_lentulus_probable_arabinan_endo_1_5_alpha_L_arabinosidase_D__GAQ04528.1:0.04803977)0.989000:0.25483438)0.843000:0.10943996)0.003000:0.08505778)0.826000:0.14363874)0.999000:0.33862248)0.603000:0.02276217)0.731000:0.05709851)0.903000:0.13679012,(Lichtheimia_corymbifera_JMRC_FSU_9682_arabinan_endo_alpha_l_arabinase__CDH48478.1:0.83487678,(Rhizopus_delemar_RA_99_880__RO3G_16783__EIE92072.1:0.00000001,Rhizopus_delemar_RA_99_880__RO3G_16784__EIE92073.1:0.00000001)0.982000:0.35060959)0.462000:0.16792921)0.998000:0.47519818,((Scedosporium_apiospermum__SAPIO_CDS1445__KEZ45675.1:0.70794860,(Sporothrix_schenckii_1099_18__SPSK_07607__KJR88250.1:0.47710655,(Rhinocladiella_mackenziei_CBS_650.93__Z518_03421__KIX08764.1:0.34799947,(Aspergillus_fumigatus_Af293_arabinosidase__putative__EAL87164.1:0.04209920,Aspergillus_lentulus__ALT_4789__GAQ07468.1:0.01797438)0.971000:0.22029950)0.908000:0.30052008)0.964000:0.45385955)0.995000:0.86326129,((Purpureocillium_lilacinum_glycoside_hydrolase_family_43__OAQ81109.1:0.90521520,((Aspergillus_lentulus_extracellular_endo_alpha__1__5__L_arabinanase_2__GAQ05980.1:0.55279823,Sporothrix_schenckii_1099_18_carbohydrate_binding_protein_family_6_protein__KJR86059.1:0.76129942)0.977000:0.40231320,((Sporothrix_schenckii_1099_18_alpha_N_arabinofuranosidase__KJR89623.1:0.21026500,((Aspergillus_fumigatus_Af293_xylosidase__putative__EAL85239.1:0.00000322,Aspergillus_lentulus_xylosidase_arabinosidase__GAQ11982.1:0.03669770)0.861000:0.10436583,(Cladophialophora_bantiana_CBS_173.52__Z519_01357__KIW97773.1:0.13844690,Rhinocladiella_mackenziei_CBS_650.93__Z518_06884__KIX03332.1:0.04969881)0.947000:0.12523506)0.880000:0.14645930)0.999000:0.77232637,(Trichophyton_rubrum_CBS_118892__TERG_08523__EGD92308.2:0.12331258,((Paracoccidioides_brasiliensis_Pb18__PADG_00249__EEH43960.2:0.10710045,(Histoplasma_capsulatum_NAm1_predicted_protein__EDN11178.1:0.10230063,Blastomyces_dermatitidis_ER_3_murein_transglycosylase__EEQ86113.2:0.10455207)0.795000:0.11575396)0.972000:0.19787092,(Talaromyces_marneffei_ATCC_18224_xylosidase_arabinosidase__putative__EEA26153.1:0.38749925,(Aspergillus_fumigatus_Af293_xylosidase_arabinosidase__putative__EAL87541.1:0.03778463,Aspergillus_lentulus__ALT_4430__GAQ07109.1:0.01575771)0.986000:0.17958875)0.879000:0.10830198)0.777000:0.13276406)0.213000:0.12628549)0.440000:0.21980448)0.885000:0.19332042)0.838000:0.17584864,(((Verruconis_gallopava__PV09_01172__KIW08245.1:0.55979502,(Malassezia_globosa_CBS_7966__MGL_4203__EDP41428.1:0.31748238,(Purpureocillium_lilacinum_alpha_L_arabinofuranosidase_II__OAQ92885.1:0.41735353,(Exophiala_oligosperma__PV06_02427__KIW46791.1:0.19675977,Cladophialophora_bantiana_CBS_173.52__Z519_05248__KIW93933.1:0.18934024)0.754000:0.10560426)0.751000:0.08237585)0.967000:0.29797421)0.881000:0.22267714,((Aspergillus_fumigatus_Af293_glycosyl_hydrolase__family_43__putative__EAL86449.1:0.04127199,Aspergillus_lentulus_extracellular_exo_alpha__1__5__L_arabinofuranosidase__GAQ05191.1:0.00000217)0.998000:0.60377842,(Rhinocladiella_mackenziei_CBS_650.93__Z518_00860__KIX09779.1:0.10234008,(Cladophialophora_bantiana_CBS_173.52__Z519_08392__KIW90609.1:0.11481581,Verruconis_gallopava__PV09_03480__KIW05609.1:0.39905443)0.444000:0.10496782)0.986000:0.41091570)0.920000:0.29000394)0.994000:0.67751395,(((Talaromyces_marneffei_ATCC_18224_beta_xylosidase__putative__EEA23403.1:0.12680929,(Sporothrix_schenckii_1099_18_xylan_1_4_beta_xylosidase__KJR81494.1:0.14290759,Purpureocillium_lilacinum_beta_xylosidase__OAQ92747.1:0.07854995)0.016000:0.04299242)1.000000:0.65784980,(((Verruconis_gallopava__PV09_05140__KIW03841.1:0.40761809,(Purpureocillium_lilacinum_conserved_secreted_protein__OAQ90267.1:3.01449578,(Aspergillus_fumigatus_Af293_glycosyl_hydrolase__putative__EAL86861.1:0.00000085,Aspergillus_lentulus_non_reducing_end_alpha_L_arabinofuranosidase_BoGH43B__GAQ05877.1:0.03504373)0.000000:0.00001548)0.802000:0.15995217)0.990000:0.39835541,(Lichtheimia_corymbifera_JMRC_FSU_9682_glycosyl_family_43__CDH54199.1:0.43517681,((Scedosporium_apiospermum__SAPIO_CDS10883__KEZ38838.1:0.33026547,(Aspergillus_fumigatus_Af293_xylosidase__arabinofuranosidase__EAL93613.1:0.00000045,Aspergillus_lentulus_non_reducing_end_alpha_L_arabinofuranosidase_BoGH43A__GAQ06455.1:0.01763504)0.998000:0.41821740)0.925000:0.26242744,(Verruconis_gallopava__PV09_09093__KIV99229.1:0.33103761,(Exophiala_oligosperma__PV06_05706__KIW42121.1:0.49212439,((Cladophialophora_bantiana_CBS_173.52__Z519_00859__KIW99196.1:0.22741438,(Aspergillus_fumigatus_Af293_xylosidase_arabinosidase__putative__EAL89291.1:0.05702159,Aspergillus_lentulus_non_reducing_end_alpha_L_arabinofuranosidase_BoGH43A__GAQ02725.1:0.02791880)0.969000:0.15424988)0.245000:0.07972729,(Talaromyces_marneffei_ATCC_18224_xylosidase_arabinosidase__putative__EEA28496.1:0.20428243,Cladophialophora_bantiana_CBS_173.52__Z519_07531__KIW91564.1:0.22864183)0.868000:0.10783693)0.921000:0.12825523)0.718000:0.05221761)0.991000:0.30858519)0.831000:0.09370358)0.859000:0.12836259)0.787000:0.20045581,(Verruconis_gallopava__PV09_04151__KIW04991.1:0.24441985,(Aspergillus_fumigatus_Af293_beta_xylosidase__EAL87835.1:0.04094815,Aspergillus_lentulus_non_reducing_end_alpha_L_arabinofuranosidase_BoGH43B__GAQ11665.1:0.00737065)0.891000:0.14859312)0.985000:0.42036244)0.560000:0.19916802)0.877000:0.32548234,(Lichtheimia_corymbifera_JMRC_FSU_9682_trna_2_phosphotransferase_tpt1__CDH53741.1:3.24978292,(Aspergillus_lentulus__ALT_6865__GAQ09544.1:0.14003733,(Aspergillus_fumigatus_Af293_xylosidase_glycosyl_hydrolase__putative__EAL87192.1:0.04845693,Aspergillus_lentulus__ALT_4754__GAQ07433.1:0.01802356)0.977000:0.37680512)0.729000:0.57236496)0.781000:0.62001491)0.922000:0.36834351)0.863000:0.19674939)0.735000:0.11809546)0.542000:0.15020490)0.345000:0.05328515)0.793000:0.14365255)1.000000:0.84103120)0.294000:0.13743181)1.000000:1.05414993);
