# Supplementary material for: Diversity of Cell Wall Related Proteins in Human Pathogenic Fungi
Source: J Fungi (Basel). 2017 Dec 29;4(1):6. doi: 10.3390/jof4010006 (PMC5872309; doi:10.3390/jof4010006)
Supplement: Supplementary file 1 [file jof-04-00006-s001.zip › jof-252817-final-supplementary materials/Dataset S2_tree_and_itol_dataset/GH43.phy__dataset.txt]

DATASET_DOMAINS
#Protein domain datasets are visualized as schematic representations of proteins, with a protein backbone and various shapes depicting the locations of individual domains

#lines starting with a hash are comments and ignored during parsing

#=================================================================#
#MANDATORY SETTINGS                        #
#=================================================================#
#select the separator which is used to delimit the data below (TAB,SPACE or COMMA).This separator must be used throughout this file (except in the SEPARATOR line, which uses space).
#SEPARATOR TAB
#SEPARATOR SPACE
SEPARATOR COMMA

#label is used in the legend table (can be changed later)
DATASET_LABEL,label1

#dataset color (can be changed later)
COLOR,#ff0000
DATA
Blastomyces_dermatitidis_ER_3_endo_arabinase__EEQ85350.1,333,HH|38|308|#1f78b4|Glyco_hydro_43
Aspergillus_fumigatus_Af293_xylosidase__arabinofuranosidase__EAL93613.1,565,HH|15|295|#1f78b4|Glyco_hydro_43
Aspergillus_lentulus_probable_arabinan_endo_1_5_alpha_L_arabinosidase_D__GAQ04528.1,390,HH|49|355|#1f78b4|Glyco_hydro_43
Aspergillus_fumigatus_Af293_endo_1_5_alpha_arabinase__EAL92666.2,421,HH|49|250|#1f78b4|Glyco_hydro_43
Aspergillus_lentulus__ALT_9406__GAQ12085.1,454,HH|45|246|#1f78b4|Glyco_hydro_43
Histoplasma_capsulatum_NAm1_predicted_protein__EDN11178.1,320,HH|42|214|#1f78b4|Glyco_hydro_43,HH|220|298|#1f78b4|Glyco_hydro_43
Aspergillus_fumigatus_Af293_endo_arabinanase__putative__EAL91062.1,350,HH|55|334|#1f78b4|Glyco_hydro_43
Scedosporium_apiospermum__SAPIO_CDS10883__KEZ38838.1,616,HH|44|335|#1f78b4|Glyco_hydro_43
Aspergillus_fumigatus_Af293_xylosidase__putative__EAL85239.1,332,HH|63|321|#1f78b4|Glyco_hydro_43
Aspergillus_lentulus_non_reducing_end_alpha_L_arabinofuranosidase_BoGH43A__GAQ06455.1,565,HH|15|295|#1f78b4|Glyco_hydro_43
Exophiala_oligosperma__PV06_02427__KIW46791.1,401,HH|4|301|#1f78b4|Glyco_hydro_43
Aspergillus_lentulus_probable_arabinan_endo_1_5_alpha_L_arabinosidase_A__GAQ10151.1,495,HH|5|161|#1f78b4|Glyco_hydro_43
Cladophialophora_bantiana_CBS_173.52__Z519_06295__KIW92448.1,392,HH|74|350|#1f78b4|Glyco_hydro_43
Rhinocladiella_mackenziei_CBS_650.93__Z518_00390__KIX09311.1,398,HH|79|355|#1f78b4|Glyco_hydro_43
Aspergillus_lentulus_probable_arabinan_endo_1_5_alpha_L_arabinosidase_B__GAQ06362.1,347,HH|113|329|#1f78b4|Glyco_hydro_43
Talaromyces_marneffei_ATCC_18224_endo_arabinanase__putative__EEA18971.1,223,HH|17|201|#1f78b4|Glyco_hydro_43
Aspergillus_fumigatus_Af293_extracellular_endo_1_5_alpha_L_arabinase__putative__EAL92126.1,326,HH|32|319|#1f78b4|Glyco_hydro_43
Talaromyces_marneffei_ATCC_18224_endo_arabinase__putative__EEA23499.1,347,HH|51|309|#1f78b4|Glyco_hydro_43
Rhinocladiella_mackenziei_CBS_650.93__Z518_01966__KIX07313.1,374,HH|38|255|#1f78b4|Glyco_hydro_43
Aspergillus_lentulus_extracellular_exo_alpha__1__5__L_arabinofuranosidase__GAQ05191.1,334,HH|25|311|#1f78b4|Glyco_hydro_43
Aspergillus_fumigatus_Af293_endo_arabinanase__putative__EAL93710.1,434,HH|113|404|#1f78b4|Glyco_hydro_43
Aspergillus_lentulus_probable_arabinan_endo_1_5_alpha_L_arabinosidase_C__GAQ03877.1,326,HH|75|319|#1f78b4|Glyco_hydro_43
Blastomyces_dermatitidis_ER_3_glycosyl_hydrolase_family_43_protein__variant__OAT01046.1,400,RE|8|47|#cab2d6|PBP1_TM,HH|146|359|#1f78b4|Glyco_hydro_43
Trichophyton_rubrum_CBS_118892__TERG_08523__EGD92308.2,246,HH|53|242|#1f78b4|Glyco_hydro_43
Aspergillus_lentulus__ALT_3619__GAQ06298.1,329,HH|35|308|#1f78b4|Glyco_hydro_43
Exophiala_oligosperma__PV06_05706__KIW42121.1,514,HH|4|288|#1f78b4|Glyco_hydro_43
Aspergillus_fumigatus_Af293_xylosidase_glycosyl_hydrolase__putative__EAL87192.1,519,HH|10|272|#1f78b4|Glyco_hydro_43
Aspergillus_fumigatus_Af293_xylosidase_arabinosidase__putative__EAL87541.1,377,HH|51|349|#1f78b4|Glyco_hydro_43
Exophiala_oligosperma__PV06_04803__KIW43731.1,370,HH|34|248|#1f78b4|Glyco_hydro_43
Aspergillus_fumigatus_Af293_endo_1_4_beta_xylanase__putative__EAL91740.1,191,HH|4|167|#1f78b4|Glyco_hydro_43
Cladophialophora_bantiana_CBS_173.52__Z519_00859__KIW99196.1,530,HH|5|304|#1f78b4|Glyco_hydro_43
Purpureocillium_lilacinum_EGF_like_domain_containing_protein__OAQ93694.1,415,HV|31|60|#ffff99|EGF_2
Sporothrix_schenckii_1099_18_xylan_1_4_beta_xylosidase__KJR81494.1,899,HH|5|308|#1f78b4|Glyco_hydro_43
Paracoccidioides_brasiliensis_Pb18__PADG_00249__EEH43960.2,314,HH|19|289|#1f78b4|Glyco_hydro_43
Aspergillus_lentulus_extracellular_endo_alpha__1__5__L_arabinanase_2__GAQ05980.1,518,HH|41|329|#1f78b4|Glyco_hydro_43
Coccidioides_immitis_RS_endo_1_5_alpha_arabinase__EAS37046.3,359,HH|40|322|#1f78b4|Glyco_hydro_43
Verruconis_gallopava__PV09_00002__KIW09053.1,486,HH|65|276|#1f78b4|Glyco_hydro_43
Sporothrix_schenckii_1099_18_arabinan_endo_1_5_alpha_L_arabinosidase__KJR86526.1,330,HH|32|323|#1f78b4|Glyco_hydro_43
Cladophialophora_bantiana_CBS_173.52__Z519_05248__KIW93933.1,374,HH|6|290|#1f78b4|Glyco_hydro_43
Verruconis_gallopava__PV09_09594__KIV98618.1,337,HH|31|318|#1f78b4|Glyco_hydro_43
Exophiala_oligosperma__PV06_02737__KIW47139.1,455,HH|123|397|#1f78b4|Glyco_hydro_43
Aspergillus_lentulus_non_reducing_end_alpha_L_arabinofuranosidase_BoGH43B__GAQ11665.1,572,HH|21|314|#1f78b4|Glyco_hydro_43
Rhizopus_delemar_RA_99_880__RO3G_05082__EIE80377.1,460,EL|14|208|#33a02c|Hexokinase_1,RE|215|450|#fb9a99|Hexokinase_2
Scedosporium_apiospermum__SAPIO_CDS1246__KEZ45879.1,321,HH|2|223|#1f78b4|Glyco_hydro_43
Malassezia_globosa_CBS_7966__MGL_4203__EDP41428.1,335,HH|4|285|#1f78b4|Glyco_hydro_43
Blastomyces_dermatitidis_ER_3_murein_transglycosylase__EEQ86113.2,357,HH|54|332|#1f78b4|Glyco_hydro_43
Purpureocillium_lilacinum_glycoside_hydrolase_family_43__OAQ81109.1,610,HH|48|189|#1f78b4|Glyco_hydro_43,HH|221|298|#1f78b4|Glyco_hydro_43,HH|347|430|#1f78b4|Glyco_hydro_43
Aspergillus_lentulus_non_reducing_end_alpha_L_arabinofuranosidase_BoGH43A__GAQ02725.1,520,HH|5|298|#1f78b4|Glyco_hydro_43
Rhizopus_delemar_RA_99_880__RO3G_16784__EIE92073.1,316,HH|32|309|#1f78b4|Glyco_hydro_43
Talaromyces_marneffei_ATCC_18224_endo_xylanase__putative__EEA19488.1,326,HH|25|310|#1f78b4|Glyco_hydro_43
Verruconis_gallopava__PV09_01172__KIW08245.1,496,HH|141|436|#1f78b4|Glyco_hydro_43
Aspergillus_lentulus__ALT_6865__GAQ09544.1,532,HH|22|292|#1f78b4|Glyco_hydro_43
Talaromyces_marneffei_ATCC_18224_xylosidase_arabinosidase__putative__EEA28496.1,526,HH|2|300|#1f78b4|Glyco_hydro_43
Verruconis_gallopava__PV09_04151__KIW04991.1,560,HH|18|311|#1f78b4|Glyco_hydro_43
Cladophialophora_bantiana_CBS_173.52__Z519_07531__KIW91564.1,515,HH|2|301|#1f78b4|Glyco_hydro_43
Histoplasma_capsulatum_NAm1_arabinan_endo_1_5_alpha_L_arabinosidase_A_precursor__EDN07617.1,366,HH|34|316|#1f78b4|Glyco_hydro_43
Verruconis_gallopava__PV09_05425__KIW03199.1,336,HH|29|307|#1f78b4|Glyco_hydro_43
Cladophialophora_bantiana_CBS_173.52__Z519_02339__KIW96948.1,387,HH|58|334|#1f78b4|Glyco_hydro_43
Aspergillus_fumigatus_Af293_glycosyl_hydrolase__family_43__putative__EAL86449.1,334,HH|25|311|#1f78b4|Glyco_hydro_43
Cladophialophora_bantiana_CBS_173.52__Z519_08392__KIW90609.1,455,HH|35|360|#1f78b4|Glyco_hydro_43
Rhinocladiella_mackenziei_CBS_650.93__Z518_06884__KIX03332.1,329,HH|71|316|#1f78b4|Glyco_hydro_43
Blastomyces_dermatitidis_ER_3_endo_arabinanase__variant__OAT01121.1,176,HH|14|165|#1f78b4|Glyco_hydro_43
Purpureocillium_lilacinum_beta_xylosidase__OAQ92747.1,555,HH|5|295|#1f78b4|Glyco_hydro_43
Aspergillus_lentulus_probable_arabinan_endo_1_5_alpha_L_arabinosidase_A__GAQ04028.1,408,HH|32|298|#1f78b4|Glyco_hydro_43
Aspergillus_lentulus_xylosidase_arabinosidase__GAQ11982.1,334,HH|67|323|#1f78b4|Glyco_hydro_43
Aspergillus_fumigatus_Af293_glycosyl_hydrolase_family_43_protein__EAL84917.1,470,HH|45|244|#1f78b4|Glyco_hydro_43
Verruconis_gallopava__PV09_09093__KIV99229.1,545,HH|3|313|#1f78b4|Glyco_hydro_43
Lichtheimia_corymbifera_JMRC_FSU_9682_arabinan_endo_alpha_l_arabinase__CDH48478.1,317,HH|35|311|#1f78b4|Glyco_hydro_43
Aspergillus_lentulus__ALT_4754__GAQ07433.1,569,HH|10|272|#1f78b4|Glyco_hydro_43,HH|529|557|#e31a1c|CBM_1
Purpureocillium_lilacinum_conserved_secreted_protein__OAQ90267.1,347,HH|169|333|#6a3d9a|DUF4185
Aspergillus_lentulus_non_reducing_end_alpha_L_arabinofuranosidase_BoGH43B__GAQ05877.1,530,HH|2|301|#1f78b4|Glyco_hydro_43
Aspergillus_lentulus_probable_arabinan_endo_1_5_alpha_L_arabinosidase_D__GAQ10239.1,396,HH|55|359|#1f78b4|Glyco_hydro_43
Rhinocladiella_mackenziei_CBS_650.93__Z518_05250__KIX04382.1,369,HH|51|337|#1f78b4|Glyco_hydro_43
Purpureocillium_lilacinum_alpha_L_arabinofuranosidase_II__OAQ92885.1,375,HH|4|298|#1f78b4|Glyco_hydro_43
Aspergillus_fumigatus_Af293_xylosidase_arabinosidase__putative__EAL89291.1,520,HH|5|298|#1f78b4|Glyco_hydro_43
Rhinocladiella_mackenziei_CBS_650.93__Z518_01603__KIX10520.1,388,HH|57|334|#1f78b4|Glyco_hydro_43
Aspergillus_fumigatus_Af293_beta_xylosidase__EAL87835.1,538,HH|21|180|#1f78b4|Glyco_hydro_43,HH|190|279|#1f78b4|Glyco_hydro_43
Talaromyces_marneffei_ATCC_18224_beta_xylosidase__putative__EEA23403.1,545,HH|5|294|#1f78b4|Glyco_hydro_43,HH|385|429|#1f78b4|Glyco_hydro_43
Aspergillus_fumigatus_Af293_extracellular_arabinanase__putative__EAL84189.1,422,HH|139|414|#1f78b4|Glyco_hydro_43
Talaromyces_marneffei_ATCC_18224_glycosyl_hydrolase_family_43_protein__EEA21371.1,447,HH|48|246|#1f78b4|Glyco_hydro_43
Scedosporium_apiospermum_Glycosyl_hydrolase_family_43_protein__KEZ42858.1,461,HH|42|246|#1f78b4|Glyco_hydro_43
Sporothrix_schenckii_1099_18_glucosyll_hydrolase_family_43_protein__KJR79956.1,462,HH|49|248|#1f78b4|Glyco_hydro_43
Sporothrix_schenckii_1099_18_carbohydrate_binding_protein_family_6_protein__KJR86059.1,454,HH|33|299|#1f78b4|Glyco_hydro_43,EL|322|446|#ff7f00|CBM_6
Aspergillus_fumigatus_Af293_endo_arabinase__putative__EAL93769.1,329,HH|35|309|#1f78b4|Glyco_hydro_43
Lichtheimia_corymbifera_JMRC_FSU_9682_trna_2_phosphotransferase_tpt1__CDH53741.1,214,HV|17|189|#b2df8a|PTS_2-RNA
Exophiala_oligosperma__PV06_01549__KIW45838.1,390,HH|71|348|#1f78b4|Glyco_hydro_43
Aspergillus_lentulus__ALT_7474__GAQ10153.1,442,HH|44|225|#1f78b4|Glyco_hydro_43
Blastomyces_dermatitidis_ER_3_murein_transglycosylase__OAT00901.1,333,HH|37|325|#1f78b4|Glyco_hydro_43
Verruconis_gallopava__PV09_03480__KIW05609.1,398,HH|55|376|#1f78b4|Glyco_hydro_43
Cladophialophora_bantiana_CBS_173.52__Z519_01357__KIW97773.1,336,HH|67|155|#1f78b4|Glyco_hydro_43,HH|226|323|#1f78b4|Glyco_hydro_43
Verruconis_gallopava__PV09_05140__KIW03841.1,569,HH|4|324|#1f78b4|Glyco_hydro_43
Rhinocladiella_mackenziei_CBS_650.93__Z518_00860__KIX09779.1,438,HH|32|353|#1f78b4|Glyco_hydro_43
Scedosporium_apiospermum__SAPIO_CDS1445__KEZ45675.1,350,HV|47|212|#fdbf6f|Glyco_hydro_32N
Aspergillus_lentulus__ALT_4430__GAQ07109.1,324,HH|4|298|#1f78b4|Glyco_hydro_43
Aspergillus_lentulus__ALT_6685__GAQ09364.1,398,HH|97|371|#1f78b4|Glyco_hydro_43
Talaromyces_marneffei_ATCC_18224_xylosidase_arabinosidase__putative__EEA26153.1,319,HH|23|296|#1f78b4|Glyco_hydro_43
Aspergillus_fumigatus_Af293_glycosyl_hydrolase__putative__EAL86861.1,530,HH|2|301|#1f78b4|Glyco_hydro_43
Blastomyces_dermatitidis_ER_3_glycosyl_hydrolase_family_43_protein__OAT01045.1,400,RE|8|47|#cab2d6|PBP1_TM,HH|146|359|#1f78b4|Glyco_hydro_43
Blastomyces_dermatitidis_ER_3_endo_arabinanase__OAT01120.1,176,HH|14|165|#1f78b4|Glyco_hydro_43
Aspergillus_lentulus__ALT_7226__GAQ09905.1,492,HH|64|260|#1f78b4|Glyco_hydro_43
Cladophialophora_bantiana_CBS_173.52__Z519_11294__KIW88183.1,385,HH|61|276|#1f78b4|Glyco_hydro_43
Sporothrix_schenckii_1099_18_alpha_N_arabinofuranosidase__KJR89623.1,347,HH|12|161|#1f78b4|Glyco_hydro_43,HH|238|334|#1f78b4|Glyco_hydro_43
Blastomyces_dermatitidis_ER_3_murein_transglycosylase__variant__OAT00902.1,241,HH|3|235|#1f78b4|Glyco_hydro_43
Lichtheimia_corymbifera_JMRC_FSU_9682_glycosyl_family_43__CDH54199.1,532,HH|3|313|#1f78b4|Glyco_hydro_43
Rhizopus_delemar_RA_99_880__RO3G_16783__EIE92072.1,316,HH|32|309|#1f78b4|Glyco_hydro_43
Aspergillus_fumigatus_Af293_beta_glucanase__putative__EAL91200.1,491,HH|63|259|#1f78b4|Glyco_hydro_43
