# Supplementary material for: Diversity of Cell Wall Related Proteins in Human Pathogenic Fungi
Source: J Fungi (Basel). 2017 Dec 29;4(1):6. doi: 10.3390/jof4010006 (PMC5872309; doi:10.3390/jof4010006)
Supplement: Supplementary file 1 [file jof-04-00006-s001.zip › jof-252817-final-supplementary materials/Dataset S2_tree_and_itol_dataset/GH47.annot.tree]

(Candida_albicans_SC5314_alpha_1_2_mannosidase_MNL1__AOW27418.1:0.08096120,Candida_tropicalis_MYA_3404_conserved__EER34579.1:0.09328994,(((Lichtheimia_corymbifera_JMRC_FSU_9682_er_degradation_enhancing_alpha_mannosidase_like1_like__CDH52163.1:0.15742012,(Rhizopus_delemar_RA_99_880__RO3G_14222__EIE89511.1:0.14444939,Mucor_circinelloides_f._lusitanicus_CBS_277.49_glycoside_hydrolase_family_47_protein__partial__OAD06708.1:0.12333087)0.881000:0.06538735)0.977000:0.18322331,((Cryptococcus_neoformans_var._neoformans_JEC21_carbohydrate_binding_protein__putative__AAW46395.2:0.02992360,Cryptococcus_gattii_CA1873_carbohydrate_binding_protein__KIR63838.1:0.00000177)1.000000:0.55982655,(Verruconis_gallopava__PV09_06951__KIW01779.1:0.11968066,(((Talaromyces_marneffei_ATCC_18224_ER_glycosyl_hydrolase_Edem___putative__EEA18799.1:0.19084125,(Aspergillus_fumigatus_Af293_ER_glycosyl_hydrolase_Edem___putative__EAL84665.1:0.00165287,Aspergillus_lentulus_ER_degradation_enhancing_alpha_mannosidase_like_protein_1__GAQ05595.1:0.02513304)1.000000:0.12032356)0.869000:0.03637484,((Cladophialophora_bantiana_CBS_173.52__Z519_12546__KIW86924.1:0.04260757,(Exophiala_oligosperma__PV06_01787__KIW46097.1:0.07803546,Rhinocladiella_mackenziei_CBS_650.93__Z518_03641__KIX05669.1:0.06088820)0.325000:0.00766165)1.000000:0.14914712,(Coccidioides_immitis_RS_ER_glycosyl_hydrolase__EAS29000.2:0.10432133,(Blastomyces_dermatitidis_ER_3_mannosyl_oligosaccharide_alpha_1_2_mannosidase__EEQ86785.1:0.02456769,(Paracoccidioides_brasiliensis_Pb18__PADG_04299__EEH48215.2:0.03342367,Histoplasma_capsulatum_NAm1_predicted_protein__EDN07890.1:0.05608016)0.186000:0.01293733)0.843000:0.02965954)0.984000:0.07363146)0.383000:0.02970320)0.866000:0.06640615,(Sporothrix_schenckii_1099_18_er_glucosyll_hydrolase__KJR79837.1:0.19817946,(Scedosporium_apiospermum_Glycoside_hydrolase_family_47_protein__KEZ42386.1:0.19618282,Purpureocillium_lilacinum_ER_glycosyl_hydrolase_Edem__OAQ79346.1:0.13209164)0.656000:0.05745526)0.958000:0.07488705)0.485000:0.05107352)1.000000:0.45090681)0.662000:0.10360913)0.892000:0.17678458,((((Verruconis_gallopava__PV09_03279__KIW06112.1:0.91657789,(Purpureocillium_lilacinum_mannosyl_oligosaccharide_alpha_1_2_mannosidase_precursor__OAQ92367.1:0.47450198,((Scedosporium_apiospermum_Mannosyl_oligosaccharide_1_2_alpha_mannosidase__KEZ42990.1:0.39791797,Sporothrix_schenckii_1099_18_mannosyl_oligosaccharide_alpha_1_2_mannosidase__KJR89838.1:0.18238905)0.932000:0.10968235,((Talaromyces_marneffei_ATCC_18224_mannosidase_MsdS__EEA26373.1:0.35087324,Verruconis_gallopava__PV09_05657__KIW02999.1:0.32841241)0.958000:0.10023100,(Verruconis_gallopava__PV09_00107__KIW09176.1:0.58016167,((Coccidioides_immitis_RS_alpha_mannosidase_1__EAS32290.3:0.20715443,Trichophyton_rubrum_CBS_118892__TERG_07406__EGD91185.2:0.29678696)0.547000:0.08537507,((Aspergillus_fumigatus_Af293_mannosidase_MsdS__EAL90787.1:0.04060645,Aspergillus_lentulus_probable_mannosyl_oligosaccharide_alpha_1_2_mannosidase_1B__GAQ10504.1:0.00046665)1.000000:0.25090361,(Paracoccidioides_brasiliensis_Pb18__PADG_06757__EEH50678.1:0.13851485,(Histoplasma_capsulatum_NAm1_mannosyl_oligosaccharide_alpha_1_2_mannosidase_precursor__EDN05751.1:0.05717230,Blastomyces_dermatitidis_ER_3_mannosyl_oligosaccharide_alpha_1_2_mannosidase__EEQ89805.2:0.08370700)0.997000:0.09555181)0.999000:0.16330163)0.276000:0.02991281)0.926000:0.08603472)0.819000:0.03029970)0.794000:0.05349781)0.875000:0.11663025)1.000000:0.42227078)0.990000:0.24473736,((Rhizopus_delemar_RA_99_880__RO3G_04245__EIE79540.1:0.26882835,Mucor_circinelloides_f._lusitanicus_CBS_277.49_glycoside_hydrolase_family_47_protein__partial__OAD03705.1:0.14505223)1.000000:0.74679769,((Lichtheimia_corymbifera_JMRC_FSU_9682_class_i_alpha_mannosidase__CDH50953.1:0.30245831,(Mucor_circinelloides_f._lusitanicus_CBS_277.49_glycoside_hydrolase_family_47_protein__OAC97992.1:0.21276424,(Rhizopus_delemar_RA_99_880__RO3G_00961__EIE76257.1:0.16178654,Rhizopus_delemar_RA_99_880__RO3G_07187__EIE82482.1:0.11205026)0.992000:0.17276170)0.975000:0.14353492)1.000000:0.33725367,(Mucor_circinelloides_f._lusitanicus_CBS_277.49_glycoside_hydrolase_family_47_protein__OAD04015.1:0.30527461,(Lichtheimia_corymbifera_JMRC_FSU_9682_mannosyl_oligosaccharide_alpha_mannosidasemns1__CDH49428.1:0.20317148,(Mucor_circinelloides_f._lusitanicus_CBS_277.49_glycoside_hydrolase_family_47_protein__OAD09193.1:0.08713101,(Rhizopus_delemar_RA_99_880__RO3G_06558__EIE81853.1:0.17141055,Rhizopus_delemar_RA_99_880__RO3G_07642__EIE82937.1:0.12660476)0.990000:0.11011101)0.932000:0.07138513)0.928000:0.08193394)0.984000:0.17195847)0.982000:0.24182024)0.895000:0.10688266)0.979000:0.14877671,(((Malassezia_globosa_CBS_7966__MGL_1324__EDP43927.1:0.68302737,(Cryptococcus_neoformans_var._neoformans_JEC21_conserved__AAW43838.1:0.02610588,Cryptococcus_gattii_CA1873_mannosyl_oligosaccharide_alpha_1_2_mannosidase__KIR58826.1:0.01536677)0.998000:0.31240035)0.817000:0.19422258,(((Candida_albicans_SC5314_mannosyl_oligosaccharide_1_2_alpha_mannosidase__AOW26050.1:0.03441869,Candida_tropicalis_MYA_3404_mannosyl_oligosaccharide_1_2_alpha_mannosidase__EER31569.1:0.13265578)1.000000:0.43906987,(Pneumocystis_jirovecii_RU7__T551_02637__KTW28218.1:0.49842509,((Exophiala_oligosperma__PV06_06151__KIW42619.1:0.05193059,(Rhinocladiella_mackenziei_CBS_650.93__Z518_10511__KIX00372.1:0.04676430,Cladophialophora_bantiana_CBS_173.52__Z519_04377__KIW94401.1:0.05760296)0.541000:0.01224251)1.000000:0.19424907,((Histoplasma_capsulatum_NAm1_mannosyl_oligosaccharide_1_2_alpha_mannosidase__EDN04787.1:0.11054553,Blastomyces_dermatitidis_ER_3_mannosyl_oligosaccharide_alpha_1_2_mannosidase__EEQ86976.1:0.03839986)1.000000:0.26726055,(Verruconis_gallopava__PV09_05588__KIW03380.1:0.24634350,(((Sporothrix_schenckii_1099_18_mannosyl_oligosaccharide_alpha_1_2_mannosidase__KJR89147.1:0.17197520,Purpureocillium_lilacinum_mannosyl_oligosaccharide_1_2_alpha_mannosidase__OAQ91971.1:0.11465633)0.288000:0.04342132,Scedosporium_apiospermum_Glycosyl_hydrolase_family_47__KEZ44269.1:0.11882416)0.997000:0.15685375,((Trichophyton_rubrum_CBS_118892__TERG_01607__EGD85332.2:0.22053779,(Paracoccidioides_brasiliensis_Pb18__PADG_04061__EEH47977.1:0.07614506,(Histoplasma_capsulatum_NAm1_mannosyl_oligosaccharide_1_2_alpha_mannosidase__EDN07672.1:0.07142251,Blastomyces_dermatitidis_ER_3_mannosyl_oligosaccharide_alpha_1_2_mannosidase__EEQ88638.1:0.03505566)0.375000:0.01627859)0.994000:0.09873388)0.931000:0.04925199,(Coccidioides_immitis_RS_mannosyl_oligosaccharide_1_2_alpha_mannosidase__EAS31846.3:0.09077796,(Talaromyces_marneffei_ATCC_18224_mannosyl_oligosaccharide_alpha_1_2_mannosidase__EEA22772.1:0.11104152,(Aspergillus_fumigatus_Af293_mannosyl_oligosaccharide_alpha_1_2_mannosidase__EAL88534.1:0.00652031,Aspergillus_lentulus_mannosyl_oligosaccharide_1_2_alpha_mannosidase__GAQ03458.1:0.01159500)0.999000:0.09719790)0.966000:0.05507433)0.793000:0.02082066)0.992000:0.12516543)0.925000:0.06827794)0.274000:0.03677008)0.123000:0.05098529)0.966000:0.11795340)0.609000:0.07574844)0.923000:0.08987078,(Lichtheimia_corymbifera_JMRC_FSU_9682_glycoside_hydrolase_family_47_protein__CDH57415.1:0.21825790,Rhizopus_delemar_RA_99_880__RO3G_17402__EIE92691.1:0.22395519)0.998000:0.21098512)0.495000:0.06309724)1.000000:0.52967120,((Malassezia_globosa_CBS_7966__MGL_4045__EDP41664.1:0.61466434,(Cryptococcus_neoformans_var._neoformans_JEC21_mannosyl_oligosaccharide_1_2_alpha_mannosidase__putative__AAW44752.1:0.01962756,Cryptococcus_gattii_CA1873_mannosyl_oligosaccharide_1_2_alpha_mannosidase__KIR68193.1:0.03342933)1.000000:0.60203940)0.952000:0.20036261,((Verruconis_gallopava__PV09_08496__KIV99826.1:0.35215051,((Purpureocillium_lilacinum_class_I_alpha_mannosidase_1A__OAQ92796.1:0.24437577,(Scedosporium_apiospermum_Glycosyl_hydrolase_family_47__KEZ43506.1:0.18265581,Sporothrix_schenckii_1099_18_mannosyl_oligosaccharide_alpha_1_2_mannosidase__KJR80016.1:0.21483231)0.523000:0.05608146)0.999000:0.23952864,(((Paracoccidioides_brasiliensis_Pb18__PADG_04925__EEH48846.1:0.14509217,(Histoplasma_capsulatum_NAm1_conserved__EDN08795.1:0.12247158,Blastomyces_dermatitidis_ER_3_class_I_alpha_mannosidase__EEQ85858.1:0.07918234)0.618000:0.04644801)0.975000:0.10610707,(Coccidioides_immitis_RS_class_I_alpha_mannosidase_1A__EAS36404.3:0.21241477,Trichophyton_rubrum_CBS_118892__TERG_01069__EGD84794.2:0.22382084)0.944000:0.09162865)0.652000:0.04041968,((Exophiala_oligosperma__PV06_10418__KIW37374.1:0.12709338,(Cladophialophora_bantiana_CBS_173.52__Z519_10251__KIW89397.1:0.10584991,Rhinocladiella_mackenziei_CBS_650.93__Z518_09803__KIX00738.1:0.06646915)0.933000:0.05949574)1.000000:0.21127602,(Talaromyces_marneffei_ATCC_18224_class_I_alpha_mannosidase_1A__EEA23988.1:0.15581013,(Aspergillus_fumigatus_Af293_class_I_alpha_mannosidase_1A__EAL89076.1:0.01384916,Aspergillus_lentulus__ALT_0248__GAQ02927.1:0.00450965)1.000000:0.24272479)0.789000:0.05368913)0.351000:0.03301094)0.956000:0.07533368)0.454000:0.05171303)0.922000:0.08067536,((Talaromyces_marneffei_ATCC_18224_mannosyl_oligosaccharide_1_2_alpha_mannosidase_IB__putative__EEA27164.1:0.25875546,Aspergillus_lentulus_endoplasmic_reticulum_mannosyl_oligosaccharide_1_2_alpha_mannosidase__GAQ05341.1:0.23260412)0.999000:0.20836658,((((Cladophialophora_bantiana_CBS_173.52__Z519_01457__KIW97873.1:0.16058464,Rhinocladiella_mackenziei_CBS_650.93__Z518_05313__KIX04445.1:0.12166015)1.000000:0.32710955,(Sporothrix_schenckii_1099_18_mannosyl_oligosaccharide_alpha_1_2_mannosidase__KJR80373.1:0.53720079,(Sporothrix_schenckii_1099_18_mannosyl_oligosaccharide_alpha_1_2_mannosidase__KJR84282.1:0.30942250,(Trichophyton_rubrum_CBS_118892__TERG_00480__EGD84200.1:0.22304317,(Coccidioides_immitis_RS_class_I_alpha_mannosidase__EAS28127.3:0.19487198,Talaromyces_marneffei_ATCC_18224_endoplasmic_reticulum_mannosyl_oligosaccharide_1_2_alpha_mannosidase__putative__EEA21523.1:0.17920971)0.925000:0.06816693)0.588000:0.06498123)0.800000:0.07481447)0.196000:0.06283982)0.900000:0.08797467,(Verruconis_gallopava__PV09_06571__KIW02077.1:0.35215290,((Cladophialophora_bantiana_CBS_173.52__Z519_03012__KIW95946.1:0.08094097,(Exophiala_oligosperma__PV06_03596__KIW45193.1:0.19986613,Rhinocladiella_mackenziei_CBS_650.93__Z518_03996__KIX06022.1:0.07729855)0.092000:0.03334694)0.999000:0.20007445,(Talaromyces_marneffei_ATCC_18224_class_I_alpha_mannosidase__EEA23095.1:0.24197284,(Aspergillus_fumigatus_Af293_class_I_alpha_mannosidase__EAL89781.1:0.01627038,Aspergillus_lentulus_mannosyl_oligosaccharide_1_2_alpha_mannosidase_MNS3__GAQ08162.1:0.00175210)1.000000:0.25255583)0.916000:0.08631634)0.779000:0.03123823)0.950000:0.06921527)0.681000:0.03841811,((((Paracoccidioides_brasiliensis_Pb18__PADG_01051__EEH44762.2:0.08999649,(Histoplasma_capsulatum_NAm1__HCAG_06505__EDN09338.1:0.09477433,Blastomyces_dermatitidis_ER_3_mannosyl_oligosaccharide_alpha_1_2_mannosidase__EEQ84430.1:0.05336105)0.933000:0.05048291)0.984000:0.11512819,(Coccidioides_immitis_RS_class_I_alpha_mannosidase__KJF61379.1:0.13051441,(Trichophyton_rubrum_CBS_118892__TERG_05316__EGD89072.2:0.00544557,Trichophyton_rubrum_CBS_118892__TERG_05316__KFL61920.1:0.12811966)0.999000:0.17890113)0.849000:0.06189243)1.000000:0.19144719,((((Paracoccidioides_brasiliensis_Pb18__PADG_04969__EEH48890.2:0.08122065,(Histoplasma_capsulatum_NAm1__HCAG_05335__EDN08836.1:0.08215248,Blastomyces_dermatitidis_ER_3_glycosyl_hydrolase__EEQ85803.1:0.03224796)0.938000:0.05801911)0.999000:0.17849719,(Verruconis_gallopava__PV09_08939__KIV99396.1:0.43355042,(Verruconis_gallopava__PV09_04624__KIW04334.1:0.16660816,Verruconis_gallopava__PV09_00076__KIW09139.1:0.19803828)0.994000:0.14547653)0.847000:0.09480553)0.990000:0.12249055,(Verruconis_gallopava__PV09_02543__KIW06867.1:0.41777946,(Aspergillus_lentulus_endoplasmic_reticulum_mannosyl_oligosaccharide_1_2_alpha_mannosidase__GAQ04948.1:0.27018074,(Histoplasma_capsulatum_NAm1_conserved__EDN03315.1:0.22939159,(Blastomyces_dermatitidis_ER_3_glycosyl_hydrolase_family_47_protein__OAT01751.1:0.00000001,Blastomyces_dermatitidis_ER_3_glycosyl_hydrolase_family_47_protein__variant__OAT01752.1:0.00000001)0.697000:0.00970404)1.000000:0.23904726)0.715000:0.07490135)0.797000:0.03051902)0.927000:0.06712220,(Purpureocillium_lilacinum_glycosyl_hydrolase_family_47_protein__OAQ80820.1:0.56098475,(Sporothrix_schenckii_1099_18_mannosyl_oligosaccharide_alpha_1_2_mannosidase__KJR81773.1:0.46938904,((Exophiala_oligosperma__PV06_00917__KIW48315.1:0.11529501,Rhinocladiella_mackenziei_CBS_650.93__Z518_06804__KIX03252.1:0.14283839)1.000000:0.20772094,(Purpureocillium_lilacinum_glycosyl_hydrolase_family_47_protein__OAQ95224.1:0.31620370,(Purpureocillium_lilacinum_endoplasmic_reticulum_mannosyl_oligosaccharide_1_2_alpha_mannosidase__OAQ80911.1:0.49155030,(Scedosporium_apiospermum__SAPIO_CDS10803__KEZ38770.1:0.35793702,(Scedosporium_apiospermum_Glycoside_hydrolase_family_47_protein__KEZ45255.1:0.20763482,Purpureocillium_lilacinum_glycoside_hydrolase_family_47_protein__OAQ92161.1:0.33319155)1.000000:0.24398798)0.292000:0.04035146)0.706000:0.05753362)0.732000:0.06505474)0.136000:0.04384868)0.965000:0.10052892)0.663000:0.02057640)0.983000:0.09976933)0.705000:0.03777978,Exophiala_oligosperma__PV06_02086__KIW46414.1:0.75832062)0.254000:0.02458605)0.826000:0.04399203)0.885000:0.06450597)0.998000:0.28137644)0.974000:0.18717959)0.431000:0.04911035)0.711000:0.07969316,(Lichtheimia_corymbifera_JMRC_FSU_9682_class_i_alpha_mannosidase__CDH50844.1:0.25154468,(((Rhizopus_delemar_RA_99_880__RO3G_11920__EIE87209.1:0.14138290,Rhizopus_delemar_RA_99_880__RO3G_08089__EIE83384.1:0.11951813)0.724000:0.04747709,Mucor_circinelloides_f._lusitanicus_CBS_277.49_glycoside_hydrolase_family_47_protein__partial__OAC98796.1:0.12297913)0.995000:0.19693376,(Rhizopus_delemar_RA_99_880__RO3G_00387__EIE75683.1:0.30649884,Mucor_circinelloides_f._lusitanicus_CBS_277.49_glycoside_hydrolase_family_47_protein__OAD03095.1:0.25166669)0.944000:0.13926308)0.133000:0.05923086)0.988000:0.27896949)1.000000:1.30172426)1.000000:0.92179162);
