# Supplementary material for: Diversity of Cell Wall Related Proteins in Human Pathogenic Fungi
Source: J Fungi (Basel). 2017 Dec 29;4(1):6. doi: 10.3390/jof4010006 (PMC5872309; doi:10.3390/jof4010006)
Supplement: Supplementary file 1 [file jof-04-00006-s001.zip › jof-252817-final-supplementary materials/Dataset S2_tree_and_itol_dataset/GH47._dataset.txt]

DATASET_DOMAINS
#Protein domain datasets are visualized as schematic representations of proteins, with a protein backbone and various shapes depicting the locations of individual domains

#lines starting with a hash are comments and ignored during parsing

#=================================================================#
#MANDATORY SETTINGS                        #
#=================================================================#
#select the separator which is used to delimit the data below (TAB,SPACE or COMMA).This separator must be used throughout this file (except in the SEPARATOR line, which uses space).
#SEPARATOR TAB
#SEPARATOR SPACE
SEPARATOR COMMA

#label is used in the legend table (can be changed later)
DATASET_LABEL,label1

#dataset color (can be changed later)
COLOR,#ff0000
DATA
Cryptococcus_gattii_CA1873_mannosyl_oligosaccharide_1_2_alpha_mannosidase__KIR68193.1,875,HH|236|773|#1f78b4|Glyco_hydro_47
Sporothrix_schenckii_1099_18_er_glucosyll_hydrolase__KJR79837.1,1225,HH|53|607|#1f78b4|Glyco_hydro_47
Rhinocladiella_mackenziei_CBS_650.93__Z518_06804__KIX03252.1,574,HH|101|564|#1f78b4|Glyco_hydro_47
Mucor_circinelloides_f._lusitanicus_CBS_277.49_glycoside_hydrolase_family_47_protein__OAD04015.1,503,HH|39|487|#1f78b4|Glyco_hydro_47
Paracoccidioides_brasiliensis_Pb18__PADG_04299__EEH48215.2,1129,HH|48|612|#1f78b4|Glyco_hydro_47
Sporothrix_schenckii_1099_18_mannosyl_oligosaccharide_alpha_1_2_mannosidase__KJR89838.1,537,HH|47|524|#1f78b4|Glyco_hydro_47
Scedosporium_apiospermum__SAPIO_CDS10803__KEZ38770.1,877,HH|102|572|#1f78b4|Glyco_hydro_47,RE|628|856|#fb9a99|Aminotran_4
Sporothrix_schenckii_1099_18_mannosyl_oligosaccharide_alpha_1_2_mannosidase__KJR89147.1,759,HH|227|723|#1f78b4|Glyco_hydro_47
Mucor_circinelloides_f._lusitanicus_CBS_277.49_glycoside_hydrolase_family_47_protein__partial__OAD03705.1,449,HH|1|443|#1f78b4|Glyco_hydro_47
Verruconis_gallopava__PV09_03279__KIW06112.1,580,HH|73|570|#1f78b4|Glyco_hydro_47
Rhinocladiella_mackenziei_CBS_650.93__Z518_03996__KIX06022.1,610,HH|100|599|#1f78b4|Glyco_hydro_47
Exophiala_oligosperma__PV06_01787__KIW46097.1,1123,HH|65|608|#1f78b4|Glyco_hydro_47
Purpureocillium_lilacinum_mannosyl_oligosaccharide_1_2_alpha_mannosidase__OAQ91971.1,707,HH|171|664|#1f78b4|Glyco_hydro_47
Exophiala_oligosperma__PV06_00917__KIW48315.1,593,HH|109|573|#1f78b4|Glyco_hydro_47
Exophiala_oligosperma__PV06_02086__KIW46414.1,577,HH|60|561|#1f78b4|Glyco_hydro_47
Rhizopus_delemar_RA_99_880__RO3G_08089__EIE83384.1,364,HH|12|339|#1f78b4|Glyco_hydro_47
Candida_tropicalis_MYA_3404_conserved__EER34579.1,831,HH|52|521|#1f78b4|Glyco_hydro_47
Trichophyton_rubrum_CBS_118892__TERG_01607__EGD85332.2,589,HH|22|560|#1f78b4|Glyco_hydro_47
Candida_tropicalis_MYA_3404_mannosyl_oligosaccharide_1_2_alpha_mannosidase__EER31569.1,653,HH|101|563|#1f78b4|Glyco_hydro_47
Aspergillus_lentulus_probable_mannosyl_oligosaccharide_alpha_1_2_mannosidase_1B__GAQ10504.1,510,HH|39|499|#1f78b4|Glyco_hydro_47
Exophiala_oligosperma__PV06_03596__KIW45193.1,611,HH|101|599|#1f78b4|Glyco_hydro_47
Malassezia_globosa_CBS_7966__MGL_4045__EDP41664.1,817,HH|242|718|#1f78b4|Glyco_hydro_47
Malassezia_globosa_CBS_7966__MGL_1324__EDP43927.1,488,HH|100|470|#1f78b4|Glyco_hydro_47
Histoplasma_capsulatum_NAm1_mannosyl_oligosaccharide_1_2_alpha_mannosidase__EDN04787.1,507,HH|71|491|#1f78b4|Glyco_hydro_47
Purpureocillium_lilacinum_glycoside_hydrolase_family_47_protein__OAQ92161.1,597,HH|116|587|#1f78b4|Glyco_hydro_47
Mucor_circinelloides_f._lusitanicus_CBS_277.49_glycoside_hydrolase_family_47_protein__partial__OAC98796.1,532,HH|32|524|#1f78b4|Glyco_hydro_47
Blastomyces_dermatitidis_ER_3_class_I_alpha_mannosidase__EEQ85858.1,890,HH|207|875|#1f78b4|Glyco_hydro_47
Talaromyces_marneffei_ATCC_18224_mannosidase_MsdS__EEA26373.1,501,HH|30|492|#1f78b4|Glyco_hydro_47
Rhizopus_delemar_RA_99_880__RO3G_00961__EIE76257.1,460,HH|24|445|#1f78b4|Glyco_hydro_47
Sporothrix_schenckii_1099_18_mannosyl_oligosaccharide_alpha_1_2_mannosidase__KJR80016.1,1057,HH|249|1041|#1f78b4|Glyco_hydro_47
Aspergillus_lentulus_mannosyl_oligosaccharide_1_2_alpha_mannosidase__GAQ03458.1,716,HH|148|691|#1f78b4|Glyco_hydro_47
Paracoccidioides_brasiliensis_Pb18__PADG_06757__EEH50678.1,518,HH|48|507|#1f78b4|Glyco_hydro_47
Blastomyces_dermatitidis_ER_3_mannosyl_oligosaccharide_alpha_1_2_mannosidase__EEQ86785.1,1127,HH|48|611|#1f78b4|Glyco_hydro_47
Trichophyton_rubrum_CBS_118892__TERG_00480__EGD84200.1,605,HH|111|595|#1f78b4|Glyco_hydro_47
Cryptococcus_neoformans_var._neoformans_JEC21_conserved__AAW43838.1,611,HH|113|590|#1f78b4|Glyco_hydro_47
Rhizopus_delemar_RA_99_880__RO3G_07642__EIE82937.1,457,HH|36|235|#1f78b4|Glyco_hydro_47
Trichophyton_rubrum_CBS_118892__TERG_05316__EGD89072.2,491,HH|97|451|#1f78b4|Glyco_hydro_47
Mucor_circinelloides_f._lusitanicus_CBS_277.49_glycoside_hydrolase_family_47_protein__OAD03095.1,623,HH|106|604|#1f78b4|Glyco_hydro_47
Scedosporium_apiospermum_Glycoside_hydrolase_family_47_protein__KEZ42386.1,1078,HH|38|591|#1f78b4|Glyco_hydro_47
Cladophialophora_bantiana_CBS_173.52__Z519_03012__KIW95946.1,608,HH|98|597|#1f78b4|Glyco_hydro_47
Histoplasma_capsulatum_NAm1_mannosyl_oligosaccharide_alpha_1_2_mannosidase_precursor__EDN05751.1,520,HH|45|503|#1f78b4|Glyco_hydro_47
Purpureocillium_lilacinum_endoplasmic_reticulum_mannosyl_oligosaccharide_1_2_alpha_mannosidase__OAQ80911.1,849,HH|106|575|#1f78b4|Glyco_hydro_47,HH|579|623|#e31a1c|DnaJ
Rhizopus_delemar_RA_99_880__RO3G_17402__EIE92691.1,490,HH|45|260|#1f78b4|Glyco_hydro_47,HH|262|475|#1f78b4|Glyco_hydro_47
Aspergillus_fumigatus_Af293_mannosidase_MsdS__EAL90787.1,500,HH|39|475|#1f78b4|Glyco_hydro_47
Paracoccidioides_brasiliensis_Pb18__PADG_04061__EEH47977.1,704,HH|140|676|#1f78b4|Glyco_hydro_47
Verruconis_gallopava__PV09_04624__KIW04334.1,586,HH|119|575|#1f78b4|Glyco_hydro_47
Talaromyces_marneffei_ATCC_18224_mannosyl_oligosaccharide_1_2_alpha_mannosidase_IB__putative__EEA27164.1,548,HH|84|539|#1f78b4|Glyco_hydro_47
Aspergillus_fumigatus_Af293_class_I_alpha_mannosidase__EAL89781.1,650,HH|110|589|#1f78b4|Glyco_hydro_47
Blastomyces_dermatitidis_ER_3_mannosyl_oligosaccharide_alpha_1_2_mannosidase__EEQ86976.1,587,HH|80|564|#1f78b4|Glyco_hydro_47
Purpureocillium_lilacinum_glycosyl_hydrolase_family_47_protein__OAQ80820.1,600,HH|100|589|#1f78b4|Glyco_hydro_47
Purpureocillium_lilacinum_ER_glycosyl_hydrolase_Edem__OAQ79346.1,1061,HH|36|577|#1f78b4|Glyco_hydro_47
Cryptococcus_gattii_CA1873_carbohydrate_binding_protein__KIR63838.1,823,HH|2|376|#1f78b4|Glyco_hydro_47
Cryptococcus_gattii_CA1873_mannosyl_oligosaccharide_alpha_1_2_mannosidase__KIR58826.1,611,HH|113|590|#1f78b4|Glyco_hydro_47
Verruconis_gallopava__PV09_08496__KIV99826.1,1208,HH|262|1142|#1f78b4|Glyco_hydro_47
Purpureocillium_lilacinum_glycosyl_hydrolase_family_47_protein__OAQ95224.1,575,HH|103|565|#1f78b4|Glyco_hydro_47
Aspergillus_lentulus_mannosyl_oligosaccharide_1_2_alpha_mannosidase_MNS3__GAQ08162.1,611,HH|110|598|#1f78b4|Glyco_hydro_47
Coccidioides_immitis_RS_class_I_alpha_mannosidase__EAS28127.3,613,HH|118|603|#1f78b4|Glyco_hydro_47
Purpureocillium_lilacinum_class_I_alpha_mannosidase_1A__OAQ92796.1,993,HH|218|979|#1f78b4|Glyco_hydro_47
Cryptococcus_neoformans_var._neoformans_JEC21_carbohydrate_binding_protein__putative__AAW46395.2,952,HH|42|503|#1f78b4|Glyco_hydro_47,HV|788|821|#b2df8a|PA
Verruconis_gallopava__PV09_06951__KIW01779.1,1063,HH|56|572|#1f78b4|Glyco_hydro_47
Cladophialophora_bantiana_CBS_173.52__Z519_12546__KIW86924.1,1149,HH|65|608|#1f78b4|Glyco_hydro_47
Lichtheimia_corymbifera_JMRC_FSU_9682_class_i_alpha_mannosidase__CDH50844.1,592,HH|84|579|#1f78b4|Glyco_hydro_47
Verruconis_gallopava__PV09_00107__KIW09176.1,533,HH|63|522|#1f78b4|Glyco_hydro_47
Histoplasma_capsulatum_NAm1_conserved__EDN03315.1,735,HH|227|677|#1f78b4|Glyco_hydro_47
Exophiala_oligosperma__PV06_10418__KIW37374.1,889,HH|199|874|#1f78b4|Glyco_hydro_47
Histoplasma_capsulatum_NAm1__HCAG_05335__EDN08836.1,484,HH|8|475|#1f78b4|Glyco_hydro_47
Rhizopus_delemar_RA_99_880__RO3G_11920__EIE87209.1,635,HH|109|614|#1f78b4|Glyco_hydro_47
Blastomyces_dermatitidis_ER_3_glycosyl_hydrolase__EEQ85803.1,603,HH|122|592|#1f78b4|Glyco_hydro_47
Rhizopus_delemar_RA_99_880__RO3G_06558__EIE81853.1,407,HH|23|390|#1f78b4|Glyco_hydro_47
Mucor_circinelloides_f._lusitanicus_CBS_277.49_glycoside_hydrolase_family_47_protein__partial__OAD06708.1,441,HH|1|435|#1f78b4|Glyco_hydro_47
Rhinocladiella_mackenziei_CBS_650.93__Z518_05313__KIX04445.1,633,HH|132|621|#1f78b4|Glyco_hydro_47
Histoplasma_capsulatum_NAm1_conserved__EDN08795.1,874,HH|212|860|#1f78b4|Glyco_hydro_47
Sporothrix_schenckii_1099_18_mannosyl_oligosaccharide_alpha_1_2_mannosidase__KJR84282.1,634,HH|127|624|#1f78b4|Glyco_hydro_47
Blastomyces_dermatitidis_ER_3_mannosyl_oligosaccharide_alpha_1_2_mannosidase__EEQ89805.2,516,HH|45|505|#1f78b4|Glyco_hydro_47
Lichtheimia_corymbifera_JMRC_FSU_9682_er_degradation_enhancing_alpha_mannosidase_like1_like__CDH52163.1,798,HH|64|499|#1f78b4|Glyco_hydro_47,HV|652|736|#b2df8a|PA
Talaromyces_marneffei_ATCC_18224_class_I_alpha_mannosidase_1A__EEA23988.1,934,HH|229|919|#1f78b4|Glyco_hydro_47
Cladophialophora_bantiana_CBS_173.52__Z519_10251__KIW89397.1,895,HH|209|883|#1f78b4|Glyco_hydro_47
Rhinocladiella_mackenziei_CBS_650.93__Z518_03641__KIX05669.1,1107,HH|65|608|#1f78b4|Glyco_hydro_47
Talaromyces_marneffei_ATCC_18224_endoplasmic_reticulum_mannosyl_oligosaccharide_1_2_alpha_mannosidase__putative__EEA21523.1,592,HH|99|582|#1f78b4|Glyco_hydro_47
Scedosporium_apiospermum_Glycosyl_hydrolase_family_47__KEZ44269.1,677,HH|138|629|#1f78b4|Glyco_hydro_47
Verruconis_gallopava__PV09_08939__KIV99396.1,616,HH|128|588|#1f78b4|Glyco_hydro_47
Paracoccidioides_brasiliensis_Pb18__PADG_04969__EEH48890.2,552,HH|73|542|#1f78b4|Glyco_hydro_47
Aspergillus_fumigatus_Af293_class_I_alpha_mannosidase_1A__EAL89076.1,905,HH|214|890|#1f78b4|Glyco_hydro_47
Purpureocillium_lilacinum_mannosyl_oligosaccharide_alpha_1_2_mannosidase_precursor__OAQ92367.1,532,HH|48|523|#1f78b4|Glyco_hydro_47
Verruconis_gallopava__PV09_06571__KIW02077.1,608,HH|100|593|#1f78b4|Glyco_hydro_47
Paracoccidioides_brasiliensis_Pb18__PADG_01051__EEH44762.2,530,HH|40|521|#1f78b4|Glyco_hydro_47
Verruconis_gallopava__PV09_00076__KIW09139.1,586,HH|118|574|#1f78b4|Glyco_hydro_47
Sporothrix_schenckii_1099_18_mannosyl_oligosaccharide_alpha_1_2_mannosidase__KJR81773.1,665,HH|120|620|#1f78b4|Glyco_hydro_47
Aspergillus_lentulus_endoplasmic_reticulum_mannosyl_oligosaccharide_1_2_alpha_mannosidase__GAQ04948.1,620,HH|124|610|#1f78b4|Glyco_hydro_47
Talaromyces_marneffei_ATCC_18224_class_I_alpha_mannosidase__EEA23095.1,596,HH|106|586|#1f78b4|Glyco_hydro_47
Coccidioides_immitis_RS_mannosyl_oligosaccharide_1_2_alpha_mannosidase__EAS31846.3,724,HH|158|694|#1f78b4|Glyco_hydro_47
Scedosporium_apiospermum_Glycosyl_hydrolase_family_47__KEZ43506.1,1045,HH|214|1026|#1f78b4|Glyco_hydro_47
Candida_albicans_SC5314_alpha_1_2_mannosidase_MNL1__AOW27418.1,853,HH|48|527|#1f78b4|Glyco_hydro_47
Blastomyces_dermatitidis_ER_3_glycosyl_hydrolase_family_47_protein__OAT01751.1,608,HH|100|598|#1f78b4|Glyco_hydro_47
Lichtheimia_corymbifera_JMRC_FSU_9682_class_i_alpha_mannosidase__CDH50953.1,534,HH|65|518|#1f78b4|Glyco_hydro_47
Rhizopus_delemar_RA_99_880__RO3G_04245__EIE79540.1,276,HH|2|262|#1f78b4|Glyco_hydro_47
Blastomyces_dermatitidis_ER_3_mannosyl_oligosaccharide_alpha_1_2_mannosidase__EEQ88638.1,712,HH|141|681|#1f78b4|Glyco_hydro_47
Mucor_circinelloides_f._lusitanicus_CBS_277.49_glycoside_hydrolase_family_47_protein__OAD09193.1,504,HH|41|484|#1f78b4|Glyco_hydro_47
Trichophyton_rubrum_CBS_118892__TERG_01069__EGD84794.2,894,HH|200|876|#1f78b4|Glyco_hydro_47
Aspergillus_lentulus__ALT_0248__GAQ02927.1,1635,HH|214|883|#1f78b4|Glyco_hydro_47,EL|1131|1273|#33a02c|DUF2013
Coccidioides_immitis_RS_class_I_alpha_mannosidase__KJF61379.1,589,HH|95|579|#1f78b4|Glyco_hydro_47
Scedosporium_apiospermum_Mannosyl_oligosaccharide_1_2_alpha_mannosidase__KEZ42990.1,555,HH|64|537|#1f78b4|Glyco_hydro_47
Talaromyces_marneffei_ATCC_18224_mannosyl_oligosaccharide_alpha_1_2_mannosidase__EEA22772.1,731,HH|162|704|#1f78b4|Glyco_hydro_47
Rhizopus_delemar_RA_99_880__RO3G_07187__EIE82482.1,438,HH|1|423|#1f78b4|Glyco_hydro_47
Cryptococcus_neoformans_var._neoformans_JEC21_mannosyl_oligosaccharide_1_2_alpha_mannosidase__putative__AAW44752.1,875,HH|236|773|#1f78b4|Glyco_hydro_47
Verruconis_gallopava__PV09_05657__KIW02999.1,583,HH|45|572|#1f78b4|Glyco_hydro_47
Blastomyces_dermatitidis_ER_3_glycosyl_hydrolase_family_47_protein__variant__OAT01752.1,608,HH|100|598|#1f78b4|Glyco_hydro_47
Coccidioides_immitis_RS_ER_glycosyl_hydrolase__EAS29000.2,1117,HH|51|597|#1f78b4|Glyco_hydro_47
Coccidioides_immitis_RS_class_I_alpha_mannosidase_1A__EAS36404.3,857,HH|194|841|#1f78b4|Glyco_hydro_47
Cladophialophora_bantiana_CBS_173.52__Z519_04377__KIW94401.1,760,HH|133|640|#1f78b4|Glyco_hydro_47
Sporothrix_schenckii_1099_18_mannosyl_oligosaccharide_alpha_1_2_mannosidase__KJR80373.1,659,HH|126|644|#1f78b4|Glyco_hydro_47
Pneumocystis_jirovecii_RU7__T551_02637__KTW28218.1,553,HH|80|531|#1f78b4|Glyco_hydro_47
Verruconis_gallopava__PV09_02543__KIW06867.1,627,HH|131|617|#1f78b4|Glyco_hydro_47
Mucor_circinelloides_f._lusitanicus_CBS_277.49_glycoside_hydrolase_family_47_protein__OAC97992.1,537,HH|50|522|#1f78b4|Glyco_hydro_47
Trichophyton_rubrum_CBS_118892__TERG_07406__EGD91185.2,541,HH|47|424|#1f78b4|Glyco_hydro_47,HH|447|531|#1f78b4|Glyco_hydro_47
Talaromyces_marneffei_ATCC_18224_ER_glycosyl_hydrolase_Edem___putative__EEA18799.1,1163,HH|50|601|#1f78b4|Glyco_hydro_47
Aspergillus_lentulus_ER_degradation_enhancing_alpha_mannosidase_like_protein_1__GAQ05595.1,1394,HH|333|885|#1f78b4|Glyco_hydro_47
Aspergillus_fumigatus_Af293_ER_glycosyl_hydrolase_Edem___putative__EAL84665.1,1094,HH|35|587|#1f78b4|Glyco_hydro_47
Aspergillus_fumigatus_Af293_mannosyl_oligosaccharide_alpha_1_2_mannosidase__EAL88534.1,713,HH|148|688|#1f78b4|Glyco_hydro_47
Histoplasma_capsulatum_NAm1__HCAG_06505__EDN09338.1,612,HH|103|585|#1f78b4|Glyco_hydro_47
Rhinocladiella_mackenziei_CBS_650.93__Z518_10511__KIX00372.1,760,HH|130|637|#1f78b4|Glyco_hydro_47
Candida_albicans_SC5314_mannosyl_oligosaccharide_1_2_alpha_mannosidase__AOW26050.1,623,HH|95|558|#1f78b4|Glyco_hydro_47
Rhinocladiella_mackenziei_CBS_650.93__Z518_09803__KIX00738.1,871,HH|200|858|#1f78b4|Glyco_hydro_47
Histoplasma_capsulatum_NAm1_mannosyl_oligosaccharide_1_2_alpha_mannosidase__EDN07672.1,716,HH|145|685|#1f78b4|Glyco_hydro_47
Exophiala_oligosperma__PV06_06151__KIW42619.1,761,HH|131|638|#1f78b4|Glyco_hydro_47
Lichtheimia_corymbifera_JMRC_FSU_9682_glycoside_hydrolase_family_47_protein__CDH57415.1,637,HH|168|622|#1f78b4|Glyco_hydro_47
Coccidioides_immitis_RS_alpha_mannosidase_1__EAS32290.3,526,HH|52|513|#1f78b4|Glyco_hydro_47
Histoplasma_capsulatum_NAm1_predicted_protein__EDN07890.1,1128,HH|48|611|#1f78b4|Glyco_hydro_47
Paracoccidioides_brasiliensis_Pb18__PADG_04925__EEH48846.1,888,HH|206|871|#1f78b4|Glyco_hydro_47
Verruconis_gallopava__PV09_05588__KIW03380.1,698,HH|134|627|#1f78b4|Glyco_hydro_47
Rhizopus_delemar_RA_99_880__RO3G_14222__EIE89511.1,527,HH|72|383|#1f78b4|Glyco_hydro_47
Lichtheimia_corymbifera_JMRC_FSU_9682_mannosyl_oligosaccharide_alpha_mannosidasemns1__CDH49428.1,413,HH|1|396|#1f78b4|Glyco_hydro_47
Aspergillus_lentulus_endoplasmic_reticulum_mannosyl_oligosaccharide_1_2_alpha_mannosidase__GAQ05341.1,543,HH|84|536|#1f78b4|Glyco_hydro_47
Trichophyton_rubrum_CBS_118892__TERG_05316__KFL61920.1,357,HH|97|320|#1f78b4|Glyco_hydro_47
Rhizopus_delemar_RA_99_880__RO3G_00387__EIE75683.1,328,HH|108|321|#1f78b4|Glyco_hydro_47
Cladophialophora_bantiana_CBS_173.52__Z519_01457__KIW97873.1,617,HH|116|604|#1f78b4|Glyco_hydro_47
Blastomyces_dermatitidis_ER_3_mannosyl_oligosaccharide_alpha_1_2_mannosidase__EEQ84430.1,595,HH|103|583|#1f78b4|Glyco_hydro_47
Scedosporium_apiospermum_Glycoside_hydrolase_family_47_protein__KEZ45255.1,616,HH|125|606|#1f78b4|Glyco_hydro_47
