# Supplementary material for: Diversity of Cell Wall Related Proteins in Human Pathogenic Fungi
Source: J Fungi (Basel). 2017 Dec 29;4(1):6. doi: 10.3390/jof4010006 (PMC5872309; doi:10.3390/jof4010006)
Supplement: Supplementary file 1 [file jof-04-00006-s001.zip › jof-252817-final-supplementary materials/Dataset S2_tree_and_itol_dataset/GH5.annot.tree]

(Rhizopus_delemar_RA_99_880__RO3G_14868__EIE90157.1:0.00000001,Rhizopus_delemar_RA_99_880__RO3G_14880__EIE90169.1:0.00000001,(((((Cryptococcus_neoformans_var._neoformans_JEC21_conserved__AAW41305.1:0.05560471,Cryptococcus_gattii_CA1873_cellulase__KIR68960.1:0.03373142)0.996000:0.80514184,((Sporothrix_schenckii_1099_18_endoglucanase__KJR83591.1:0.38987678,(Aspergillus_fumigatus_Af293_extracellular_endoglucanase__putative__EAL86121.1:0.00000190,Aspergillus_lentulus_cellulase_esterase_CelE__GAQ08789.1:0.04655284)0.904000:0.30709206)0.996000:0.72833853,(((((Rhizopus_delemar_RA_99_880__RO3G_04172__EIE79467.1:0.17699246,Mucor_circinelloides_f._lusitanicus_CBS_277.49_glycoside_hydrolase_family_5_protein__OAD01717.1:0.14519735)0.877000:0.15910467,(Verruconis_gallopava__PV09_08953__KIV99415.1:0.41114150,(Cryptococcus_neoformans_var._neoformans_JEC21_cytoplasm_protein__putative__AAW41138.1:0.05428131,Cryptococcus_gattii_CA1873_cytoplasmic_protein__KIR69137.1:0.05953781)0.998000:0.62837746)0.786000:0.13350810)0.957000:0.30317639,((Mucor_circinelloides_f._lusitanicus_CBS_277.49_glycoside_hydrolase_family_5_protein__partial__OAD08874.1:0.17833765,(Rhizopus_delemar_RA_99_880__RO3G_09843__EIE85133.1:0.28070025,Lichtheimia_corymbifera_JMRC_FSU_9682_glycoside_hydrolase_family_5_protein__CDH52190.1:0.23309442)0.697000:0.04851204)0.867000:0.08933316,((Cryptococcus_neoformans_var._neoformans_JEC21_cytoplasm_protein__putative__AAW45117.1:0.00000001,(Cryptococcus_neoformans_var._neoformans_JEC21_cytoplasm_protein__putative__AAW45118.1:0.00000001,Cryptococcus_gattii_CA1873_cytoplasmic_protein__KIR58130.1:0.03955050)0.000000:0.00000001)0.990000:0.33526939,(((Aspergillus_fumigatus_Af293_glycosyl_hydrolase__putative__EAL92696.1:0.00000419,Aspergillus_lentulus_uncharacterized_glycosyl_hydrolase_YIR007W__GAQ04555.1:0.04002503)0.929000:0.07692724,((Coccidioides_immitis_RS_glycosyl_hydrolase__EAS28944.1:0.15907506,((Blastomyces_dermatitidis_ER_3_glycosyl_hydrolase__EEQ88470.1:0.01754922,(Paracoccidioides_brasiliensis_Pb18__PADG_04219__EEH48135.2:0.05887651,Histoplasma_capsulatum_NAm1_negative_regulator_of_the_PHO_system__EDN07833.1:0.00000968)0.815000:0.04019401)0.977000:0.12393716,Trichophyton_rubrum_CBS_118892__TERG_06016__EGD89778.1:0.14725461)0.318000:0.03769583)0.774000:0.03191706,(Verruconis_gallopava__PV09_08498__KIV99828.1:0.21026518,((Sporothrix_schenckii_1099_18_glycoside_hydrolase_family_5__KJR80019.1:0.25977732,(Purpureocillium_lilacinum_glycosyl_hydrolase__OAQ93018.1:0.07397367,Scedosporium_apiospermum_Glycoside_hydrolase_family_5__KEZ43504.1:0.19276494)0.544000:0.05816271)0.840000:0.05816964,(Rhinocladiella_mackenziei_CBS_650.93__Z518_09990__KIX00925.1:0.04072230,(Cladophialophora_bantiana_CBS_173.52__Z519_10109__KIW89256.1:0.07949849,Exophiala_oligosperma__PV06_10466__KIW37425.1:0.04019038)0.704000:0.00792398)0.996000:0.15541528)0.856000:0.04667724)0.810000:0.02768410)0.947000:0.09129824)0.831000:0.06980062,((Candida_albicans_SC5314_hydrolase__AOW29940.1:0.11840975,Candida_tropicalis_MYA_3404_conserved__EER30358.1:0.11506874)1.000000:0.68779119,Talaromyces_marneffei_ATCC_18224_glycosyl_hydrolase__putative__EEA19001.1:0.09545481)0.000000:0.01597494)0.989000:0.30443560)0.947000:0.21493448)0.892000:0.24133279)0.995000:0.68616156,((Mucor_circinelloides_f._lusitanicus_CBS_277.49_glycoside_hydrolase_family_5_protein__OAC99306.1:0.20792472,(Lichtheimia_corymbifera_JMRC_FSU_9682_egcse_cyano_ame_full_endoglycoceramidase_shortegcase_ame_full_glycosphingolipid_specific_enzyme_shortgsl_specific_enzyme_flags_precursor__CDH49722.1:0.02516666,(Purpureocillium_lilacinum_cellulase__OAQ90098.1:0.02640277,(Aspergillus_fumigatus_Af293_endoglycoceramidase__putative__EAL86246.1:0.02143125,Aspergillus_lentulus_endoglycoceramidase__GAQ08654.1:0.01938478)0.923000:0.05816827)0.930000:0.08152544)0.000000:0.01449342)0.999000:0.93169536,(((Verruconis_gallopava__PV09_02785__KIW06321.1:0.24941053,(Sporothrix_schenckii_1099_18_glycoside_hydrolase_family_5_protein__KJR79810.1:0.25066161,(Sporothrix_schenckii_1099_18_glycoside_hydrolase_family_5_protein__KJR81913.1:0.03027640,(Sporothrix_schenckii_1099_18_glycoside_hydrolase_family_5_protein__KJR84661.1:0.29602586,Purpureocillium_lilacinum_glycoside_hydrolase_family_5__OAQ95403.1:0.32660445)0.963000:0.17104054)0.920000:0.11064206)0.831000:0.07834542)0.868000:0.19204381,(((Scedosporium_apiospermum_Endoglucanase_1__KEZ38997.1:0.00001283,Sporothrix_schenckii_1099_18_endoglucanase__KJR89095.1:0.34980007)0.932000:0.29353500,((Aspergillus_fumigatus_Af293__AFUA_8G01950__EAL84973.2:1.24747124,Aspergillus_lentulus_probable_endo_beta_1_4_glucanase_B__GAQ12142.1:0.06274672)0.657000:0.05771218,((Aspergillus_fumigatus_Af293_endoglucanase__putative__EAL89005.1:0.00896584,Aspergillus_lentulus_endo_beta_1_4_glucanase_A__GAQ03002.1:0.01869389)0.976000:0.12248893,((Aspergillus_fumigatus_Af293_extracellular_endoglucanase_cellulase__putative__EAL93248.1:0.02463119,Aspergillus_lentulus_probable_endo_beta_1_4_glucanase_B__GAQ06765.1:0.00369765)0.934000:0.07783728,((Scedosporium_apiospermum__SAPIO_CDS1092__KEZ46208.1:0.32746543,Sporothrix_schenckii_1099_18_endoglucanase__KJR82006.1:0.19538680)0.982000:0.21834269,((Aspergillus_fumigatus_Af293_endoglucanase__putative__EAL88602.1:0.00000156,Aspergillus_lentulus_probable_endo_beta_1_4_glucanase_B__GAQ03393.1:0.00965595)0.992000:0.24362499,(Talaromyces_marneffei_ATCC_18224_endoglucanase__putative__EEA23624.1:0.17536545,Scedosporium_apiospermum_Xyloglucan_specific_exo_beta_1_4_glucanase__KEZ46567.1:0.19418516)0.893000:0.09625992)0.625000:0.08368284)0.752000:0.05393095)0.831000:0.04964585)0.623000:0.08599065)0.987000:0.47243806)0.967000:0.40496356,Purpureocillium_lilacinum_cellulase_glycosyl_hydrolase_family_5_domain_containing_protein__OAQ89629.1:0.54294905)0.289000:0.05224295)0.994000:0.69542504,(((Cladophialophora_bantiana_CBS_173.52__Z519_01984__KIW96593.1:0.12205938,Rhinocladiella_mackenziei_CBS_650.93__Z518_11139__KIW99726.1:0.10590470)0.224000:0.09116693,(Verruconis_gallopava__PV09_05026__KIW03717.1:0.36576779,(Sporothrix_schenckii_1099_18_endoglucanase__KJR84478.1:0.17542606,Purpureocillium_lilacinum_glycoside_hydrolase_family_5_protein__OAQ90862.1:0.13527015)0.597000:0.07344008)0.448000:0.08118720)0.996000:0.66906355,((Sporothrix_schenckii_1099_18_cellulase_family_protein__KJR83574.1:0.16814950,(Scedosporium_apiospermum__SAPIO_CDS10213__KEZ38898.1:0.20444260,(Aspergillus_fumigatus_Af293_cellulase_family_protein__EAL91163.1:0.03028064,Aspergillus_lentulus__ALT_7259__GAQ09938.1:0.00827677)1.000000:0.35843530)0.230000:0.08468244)0.975000:0.54101981,(Talaromyces_marneffei_ATCC_18224_cellulase_family_protein__EEA28680.1:0.14437720,(Purpureocillium_lilacinum_cellulase_family_protein__OAQ95033.1:0.27131979,Sporothrix_schenckii_1099_18_glucosyll_hydrolase_family_5_protein_cellulase__KJR81304.1:0.18091161)0.000000:0.05639186)0.974000:0.41819315)0.611000:0.25625438)0.946000:0.37670333)0.751000:0.12509378)0.837000:0.22837976)0.561000:0.04302122,(Cladophialophora_bantiana_CBS_173.52__Z519_04986__KIW95006.1:0.16923581,(((Aspergillus_fumigatus_Af293_glucanase__putative__EAL86910.1:0.02055538,Aspergillus_lentulus_probable_glucan_1_3_beta_glucosidase_A__GAQ05827.1:0.00001100)0.943000:0.07344826,((Cladophialophora_bantiana_CBS_173.52__Z519_05179__KIW93864.1:0.00000177,Rhinocladiella_mackenziei_CBS_650.93__Z518_06937__KIX03385.1:0.07307123)0.983000:0.11642979,((Cryptococcus_neoformans_var._neoformans_JEC21_expressed_protein__AAW44253.2:0.06018840,Cryptococcus_gattii_CA1873_endoglucanase_C__KIR64079.1:0.01208316)0.965000:0.13967535,(Candida_tropicalis_MYA_3404_conserved__EER31522.1:0.28224925,Aspergillus_lentulus__ALT_0447__GAQ03126.1:0.26323975)0.839000:0.08251671)0.968000:0.13823080)0.031000:0.01359373)0.772000:0.04732546,(Exophiala_oligosperma__PV06_05971__KIW42416.1:0.05878509,(Cladophialophora_bantiana_CBS_173.52__Z519_02068__KIW96677.1:0.00000055,Rhinocladiella_mackenziei_CBS_650.93__Z518_10331__KIX00193.1:0.03132387)0.087000:0.01063607)0.210000:0.01754217)0.990000:0.36493851)0.982000:0.52817723)0.861000:0.20916849)0.711000:0.08135698)0.080000:0.18728365,((Purpureocillium_lilacinum_glycoside_hydrolase_family_5_protein__OAQ60103.1:0.63716626,Purpureocillium_lilacinum_beta___mannanase_protein__OAQ94910.1:0.79481304)0.538000:0.26048668,((Lichtheimia_corymbifera_JMRC_FSU_9682_glycoside_hydrolase_family_5_protein__CDH53051.1:0.13232498,(Rhizopus_delemar_RA_99_880__RO3G_08893__EIE84183.1:0.22999479,(Mucor_circinelloides_f._lusitanicus_CBS_277.49_glycoside_hydrolase_family_5_protein__OAC98647.1:0.13330844,Mucor_circinelloides_f._lusitanicus_CBS_277.49_glycoside_hydrolase_family_5_protein__OAC97921.1:0.38808021)0.822000:0.11317416)0.806000:0.17107128)0.998000:0.85136013,((Aspergillus_fumigatus_Af293_endo_1_4_beta_mannosidase__putative__EAL85463.1:0.14119157,(Talaromyces_marneffei_ATCC_18224_endo_1_4_beta_mannosidase__EEA18972.1:0.20396873,(((Aspergillus_fumigatus_Af293_endo_1_4_beta_mannosidase__EAL84786.1:0.04362554,Aspergillus_lentulus_probable_mannan_endo_1_4_beta_mannosidase_A__GAQ05480.1:0.02468493)0.984000:0.14332398,(Scedosporium_apiospermum_Mannan_endo_1_4_beta_mannosidase__KEZ43905.1:0.11921506,(Candida_tropicalis_MYA_3404_conserved__EER31216.1:3.87336188,Sporothrix_schenckii_1099_18_endo_1_4_beta_mannosidase__KJR80234.1:0.00001892)0.590000:0.18383642)0.850000:0.05097162)0.825000:0.03410447,(Scedosporium_apiospermum__SAPIO_CDS2290__KEZ44927.1:0.48225709,Sporothrix_schenckii_1099_18__SPSK_09198__KJR84358.1:0.12688599)0.996000:0.39389071)0.523000:0.02056123)0.867000:0.11645524)0.875000:0.26176146,(Scedosporium_apiospermum_putative_mannan_endo_1_4_beta_mannosidase_C__KEZ42499.1:0.48896811,(Scedosporium_apiospermum_putative_glycoside_hydrolase_protein__KEZ44156.1:0.48874775,Purpureocillium_lilacinum_glycoside_hydrolase_family_5_protein__OAQ90156.1:0.25055272)1.000000:1.15299910)0.273000:0.09467187)0.885000:0.34065751)0.563000:0.30566210)0.983000:0.82310127)0.253000:0.23123019,(Malassezia_globosa_CBS_7966__MGL_3944__EDP41736.1:0.19617081,Malassezia_globosa_CBS_7966__MGL_3945__EDP41737.1:0.12425304)1.000000:0.88822711)0.088000:0.10911803,((Rhizopus_delemar_RA_99_880__RO3G_10952__EIE86241.1:0.04461313,(Rhizopus_delemar_RA_99_880__RO3G_05150__EIE80445.1:0.00000238,Mucor_circinelloides_f._lusitanicus_CBS_277.49_glycoside_hydrolase_family_5_protein__partial__OAD00186.1:0.14208522)0.914000:0.12186403)1.000000:0.58614575,((((Cryptococcus_neoformans_var._neoformans_JEC21_cellulase__putative__AAW43562.1:0.09097488,Cryptococcus_gattii_CA1873_glucan_1_3_beta_glucosidase__KIR58964.1:0.02782153)0.997000:0.27754514,((((((Candida_albicans_SC5314_Spr1p__AOW27685.1:0.43343351,Candida_tropicalis_MYA_3404__CTRG_01901__EER35039.1:0.00000837)1.000000:0.65633657,(Candida_albicans_SC5314_glucan_exo_1_3_beta_glucosidase__AOW25944.1:0.11096227,Candida_tropicalis_MYA_3404_glucan_1_3_beta_glucosidase_precursor__EER31881.1:0.06929801)0.979000:0.29752499)0.803000:0.09543374,(Candida_albicans_SC5314_glucan_1_3_beta_glucosidase__AOW25980.1:0.08545465,Candida_tropicalis_MYA_3404_glucan_1_3_beta_glucosidase_precursor__EER31552.1:0.20287767)0.956000:0.17751835)0.151000:0.08134818,(Exophiala_oligosperma__PV06_07666__KIW40468.1:0.00000246,(Cladophialophora_bantiana_CBS_173.52__Z519_09346__KIW89916.1:0.10440893,Rhinocladiella_mackenziei_CBS_650.93__Z518_02596__KIX07942.1:0.09718759)0.889000:0.06625299)1.000000:0.42329681)0.912000:0.11749762,(Verruconis_gallopava__PV09_00391__KIW09515.1:0.49116481,((Talaromyces_marneffei_ATCC_18224_exo_beta_1_3_glucanase_Exg1___putative__EEA21747.1:0.36867043,(Aspergillus_fumigatus_Af293_exo_beta_1_3_glucanase_Exg1___putative__EAL88072.1:0.01061913,Aspergillus_lentulus_probable_glucan_1_3_beta_glucosidase_A__GAQ11411.1:0.03815615)0.982000:0.22778299)0.816000:0.15345029,(Paracoccidioides_brasiliensis_Pb18__PADG_07615__EEH42795.1:0.31769813,(Trichophyton_rubrum_CBS_118892__TERG_06242__EGD90008.1:0.48271531,(Histoplasma_capsulatum_NAm1_glucan_1_3_beta_glucosidase__EDN08074.1:0.01111989,Blastomyces_dermatitidis_ER_3_glucan_1_3_beta_glucosidase__EEQ86572.1:0.15078784)0.955000:0.14292403)0.389000:0.04047101)0.771000:0.04938165)0.510000:0.06350359)0.736000:0.04310339)0.878000:0.08725182,((Cryptococcus_neoformans_var._neoformans_JEC21__CNA03300__AAW40834.1:0.02520717,Cryptococcus_gattii_CA1873_glucan_1_3_beta_glucosidase__KIR67387.1:0.00407969)1.000000:0.59218828,(Malassezia_globosa_CBS_7966__MGL_3222__EDP42464.1:0.59912180,(Cryptococcus_neoformans_var._neoformans_JEC21_glucan_1_3_beta_glucosidase__putative__AAW43031.2:0.02900621,Cryptococcus_gattii_CA1873_glucan_1_3_beta_glucosidase__KIR57683.1:0.06537744)0.999000:0.58837358)0.578000:0.16710808)0.694000:0.07440745)0.477000:0.04544568)0.732000:0.04624989,(((Lichtheimia_corymbifera_JMRC_FSU_9682_glycoside_hydrolase_family_5_protein__CDH56002.1:0.17579923,((Rhizopus_delemar_RA_99_880__RO3G_00819__EIE76115.1:0.05378939,(Mucor_circinelloides_f._lusitanicus_CBS_277.49_glycoside_hydrolase_family_5_protein__partial__OAD07335.1:0.11830754,Rhizopus_delemar_RA_99_880__RO3G_01991__EIE77287.1:0.07406920)0.090000:0.03287481)0.901000:0.09780839,Lichtheimia_corymbifera_JMRC_FSU_9682_glycoside_hydrolase_family_5_protein__CDH57153.1:0.24778471)0.000000:0.00015129)0.998000:0.38059111,((((Purpureocillium_lilacinum_exo_beta_1_3_glucanase__OAQ93611.1:0.16063507,(Scedosporium_apiospermum_Beta_glucosidase_6__KEZ40275.1:0.05477770,Sporothrix_schenckii_1099_18_glucan_1_3_beta_glucosidase__KJR85721.1:0.16197176)0.579000:0.06527558)0.883000:0.06794656,((Verruconis_gallopava__PV09_04653__KIW04369.1:0.25673434,(Rhinocladiella_mackenziei_CBS_650.93__Z518_03753__KIX05781.1:0.00000070,(Cladophialophora_bantiana_CBS_173.52__Z519_03270__KIW96202.1:0.02460614,Exophiala_oligosperma__PV06_03971__KIW45592.1:0.07251542)0.508000:0.02207000)0.810000:0.03420776)0.431000:0.07142166,((Histoplasma_capsulatum_NAm1__HCAG_05822__EDN10019.1:0.05072520,(Paracoccidioides_brasiliensis_Pb18__PADG_03588__EEH47504.2:0.04520544,Blastomyces_dermatitidis_ER_3_glucan_1_3_beta_glucosidase__EEQ88292.1:0.03134507)0.908000:0.04140500)0.965000:0.10473044,(Coccidioides_immitis_RS_beta_glucosidase_6__EAS35851.2:0.09609660,(Talaromyces_marneffei_ATCC_18224_exo_beta_1_3_glucanase__putative__EEA28206.1:0.15931979,(Aspergillus_fumigatus_Af293_exo_beta_1_3_glucanase__putative__EAL88774.1:0.00000050,Aspergillus_lentulus_probable_glucan_1_3_beta_glucosidase_D__GAQ03223.1:0.00983064)0.993000:0.17419063)0.869000:0.06041267)0.840000:0.05875616)0.000000:0.00000346)0.982000:0.14053503)0.939000:0.12427311,(Verruconis_gallopava__PV09_06670__KIW01817.1:0.06188515,(Scedosporium_apiospermum_Uncharacterized_protein_SAPIO_CDS8264__KEZ40400.1:0.23547226,Sporothrix_schenckii_1099_18_glucan_1_3_beta_glucosidase__KJR79814.1:0.18119987)0.745000:0.06687126)0.833000:0.07650995)0.929000:0.15622230,((Cryptococcus_neoformans_var._neoformans_JEC21__CNF01760__AAW44208.2:0.04783456,Cryptococcus_gattii_CA1873_exo_beta_1_3_glucanase__KIR64042.1:0.02845347)0.990000:0.39758155,(Cryptococcus_gattii_CA1873_glucan_1_3_beta_glucosidase__KIR59643.1:0.01856472,(Cryptococcus_neoformans_var._neoformans_JEC21_exo_beta_1_3_glucanase__AAW46508.1:0.00000001,Cryptococcus_neoformans_var._neoformans_JEC21_exo_beta_1_3_glucanase__AAW46509.1:0.00000001)0.771000:0.03958078)0.997000:0.39814649)0.726000:0.17036102)0.694000:0.08021739)0.826000:0.08239070,((Cryptococcus_neoformans_var._neoformans_JEC21_cytoplasm_protein__putative__AAW45154.1:0.03769650,Cryptococcus_gattii_CA1873_cytoplasmic_protein__KIR58175.1:0.02024074)1.000000:0.54224646,(Malassezia_globosa_CBS_7966__MGL_2819__EDP42619.1:0.54761384,(Malassezia_globosa_CBS_7966__MGL_0748__EDP44941.1:0.50437581,(Lichtheimia_corymbifera_JMRC_FSU_9682_related_to_glucan_beta_glucosidase_precursor__CDH58318.1:0.29442968,(Rhinocladiella_mackenziei_CBS_650.93__Z518_00315__KIX09236.1:3.09075308,((Candida_albicans_SC5314_17_beta_hydroxysteroid_dehydrogenase_like_protein__AOW27007.1:0.07338889,Candida_tropicalis_MYA_3404_conserved__EER33257.1:0.10635337)0.993000:0.63338325,(Talaromyces_marneffei_ATCC_18224_glucan_1_3_beta_glucosidase_precursor__putative__EEA27622.1:0.54808753,(Cladophialophora_bantiana_CBS_173.52__Z519_03493__KIW96424.1:0.07544256,Rhinocladiella_mackenziei_CBS_650.93__Z518_07954__KIX02015.1:0.17353571)0.839000:0.11859471)0.000000:0.23775360)0.843000:0.50757159)0.000000:0.00011832)0.616000:0.06738987)0.722000:0.15161334)0.624000:0.08316357)0.981000:0.37867273)0.897000:0.13112728)0.891000:0.18687428,(Purpureocillium_lilacinum_endo_beta____protein__OAQ90374.1:0.20842280,(Rhinocladiella_mackenziei_CBS_650.93__Z518_00314__KIX09235.1:0.19858685,(Sporothrix_schenckii_1099_18_endo_beta_1_6_glucanase__KJR89808.1:0.28417341,(Talaromyces_marneffei_ATCC_18224_endo_beta_1_6_glucanase__putative__EEA20436.1:0.14994838,(Aspergillus_fumigatus_Af293_endo_beta_1_6_glucanase__putative__EAL93231.1:0.01914040,Aspergillus_lentulus_probable_glucan_endo_1_6_beta_glucosidase_B__GAQ06780.1:0.00000111)0.914000:0.08573150)0.703000:0.09778638)0.920000:0.12102536)0.840000:0.09844766)0.999000:0.43906259)0.818000:0.10478417)0.644000:0.11073423)1.000000:1.95353937);
