# Supplementary material for: Diversity of Cell Wall Related Proteins in Human Pathogenic Fungi
Source: J Fungi (Basel). 2017 Dec 29;4(1):6. doi: 10.3390/jof4010006 (PMC5872309; doi:10.3390/jof4010006)
Supplement: Supplementary file 1 [file jof-04-00006-s001.zip › jof-252817-final-supplementary materials/Dataset S2_tree_and_itol_dataset/GH5._dataset.txt]

DATASET_DOMAINS
#Protein domain datasets are visualized as schematic representations of proteins, with a protein backbone and various shapes depicting the locations of individual domains

#lines starting with a hash are comments and ignored during parsing

#=================================================================#
#MANDATORY SETTINGS                        #
#=================================================================#
#select the separator which is used to delimit the data below (TAB,SPACE or COMMA).This separator must be used throughout this file (except in the SEPARATOR line, which uses space).
#SEPARATOR TAB
#SEPARATOR SPACE
SEPARATOR COMMA

#label is used in the legend table (can be changed later)
DATASET_LABEL,label1

#dataset color (can be changed later)
COLOR,#ff0000
DATA
Blastomyces_dermatitidis_ER_3_glucan_1_3_beta_glucosidase__EEQ88292.1,965,HH|580|836|#1f78b4|Cellulase
Talaromyces_marneffei_ATCC_18224_cellulase_family_protein__EEA28680.1,415,HH|59|363|#1f78b4|Cellulase
Cladophialophora_bantiana_CBS_173.52__Z519_10109__KIW89256.1,772,HH|69|255|#1f78b4|Cellulase,HH|387|461|#1f78b4|Cellulase
Scedosporium_apiospermum__SAPIO_CDS1092__KEZ46208.1,346,HH|53|308|#1f78b4|Cellulase
Talaromyces_marneffei_ATCC_18224_glucan_1_3_beta_glucosidase_precursor__putative__EEA27622.1,517,HH|67|327|#1f78b4|Cellulase
Cladophialophora_bantiana_CBS_173.52__Z519_02068__KIW96677.1,478,HH|73|333|#1f78b4|Cellulase
Lichtheimia_corymbifera_JMRC_FSU_9682_glycoside_hydrolase_family_5_protein__CDH52190.1,748,HH|65|246|#1f78b4|Cellulase
Candida_albicans_SC5314_glucan_exo_1_3_beta_glucosidase__AOW25944.1,485,HH|97|351|#1f78b4|Cellulase
Aspergillus_fumigatus_Af293_endoglucanase__putative__EAL88602.1,310,HH|26|275|#1f78b4|Cellulase
Cryptococcus_neoformans_var._neoformans_JEC21_glucan_1_3_beta_glucosidase__putative__AAW43031.2,468,HH|115|298|#1f78b4|Cellulase
Candida_albicans_SC5314_hydrolase__AOW29940.1,909,HH|129|316|#1f78b4|Cellulase,HH|467|635|#1f78b4|Cellulase
Candida_albicans_SC5314_17_beta_hydroxysteroid_dehydrogenase_like_protein__AOW27007.1,509,HH|89|371|#1f78b4|Cellulase
Cladophialophora_bantiana_CBS_173.52__Z519_05179__KIW93864.1,473,HH|68|335|#1f78b4|Cellulase
Purpureocillium_lilacinum_glycoside_hydrolase_family_5_protein__OAQ90862.1,521,HH|201|477|#1f78b4|Cellulase
Mucor_circinelloides_f._lusitanicus_CBS_277.49_glycoside_hydrolase_family_5_protein__partial__OAD07335.1,418,HH|78|229|#1f78b4|Cellulase
Paracoccidioides_brasiliensis_Pb18__PADG_04219__EEH48135.2,775,HH|70|141|#1f78b4|Cellulase,HH|377|440|#1f78b4|Cellulase
Candida_tropicalis_MYA_3404_glucan_1_3_beta_glucosidase_precursor__EER31881.1,477,HH|86|343|#1f78b4|Cellulase
Rhinocladiella_mackenziei_CBS_650.93__Z518_06937__KIX03385.1,441,HH|35|301|#1f78b4|Cellulase
Aspergillus_fumigatus_Af293_exo_beta_1_3_glucanase__putative__EAL88774.1,844,HH|473|712|#1f78b4|Cellulase
Rhinocladiella_mackenziei_CBS_650.93__Z518_03753__KIX05781.1,750,HH|376|591|#1f78b4|Cellulase
Scedosporium_apiospermum__SAPIO_CDS2290__KEZ44927.1,314,HH|11|239|#1f78b4|Cellulase
Aspergillus_lentulus_probable_glucan_1_3_beta_glucosidase_A__GAQ05827.1,476,HH|68|334|#1f78b4|Cellulase
Aspergillus_lentulus_probable_mannan_endo_1_4_beta_mannosidase_A__GAQ05480.1,378,HH|60|308|#1f78b4|Cellulase
Purpureocillium_lilacinum_cellulase__OAQ90098.1,507,HH|85|389|#1f78b4|Cellulase
Verruconis_gallopava__PV09_08498__KIV99828.1,782,HH|68|249|#1f78b4|Cellulase
Cryptococcus_gattii_CA1873_glucan_1_3_beta_glucosidase__KIR57683.1,423,HH|92|317|#1f78b4|Cellulase
Rhizopus_delemar_RA_99_880__RO3G_01991__EIE77287.1,461,HH|106|261|#1f78b4|Cellulase
Aspergillus_lentulus_probable_endo_beta_1_4_glucanase_B__GAQ03393.1,334,HH|33|298|#1f78b4|Cellulase
Rhizopus_delemar_RA_99_880__RO3G_04172__EIE79467.1,692,HH|78|257|#1f78b4|Cellulase,HH|362|528|#1f78b4|Cellulase
Sporothrix_schenckii_1099_18_glucosyll_hydrolase_family_5_protein_cellulase__KJR81304.1,424,HH|63|373|#1f78b4|Cellulase
Rhinocladiella_mackenziei_CBS_650.93__Z518_07954__KIX02015.1,594,HH|104|362|#1f78b4|Cellulase
Aspergillus_fumigatus_Af293_extracellular_endoglucanase__putative__EAL86121.1,583,HH|59|327|#1f78b4|Cellulase,EL|370|458|#33a02c|CBM_X2
Aspergillus_fumigatus_Af293_glycosyl_hydrolase__putative__EAL92696.1,769,HH|65|250|#1f78b4|Cellulase
Rhinocladiella_mackenziei_CBS_650.93__Z518_10331__KIX00193.1,447,HH|45|300|#1f78b4|Cellulase
Candida_tropicalis_MYA_3404__CTRG_01901__EER35039.1,494,HH|98|397|#1f78b4|Cellulase
Mucor_circinelloides_f._lusitanicus_CBS_277.49_glycoside_hydrolase_family_5_protein__OAD01717.1,718,HH|92|264|#1f78b4|Cellulase,HH|378|536|#1f78b4|Cellulase
Sporothrix_schenckii_1099_18_glucan_1_3_beta_glucosidase__KJR85721.1,926,HH|551|788|#1f78b4|Cellulase
Trichophyton_rubrum_CBS_118892__TERG_06242__EGD90008.1,419,HH|79|308|#1f78b4|Cellulase
Cryptococcus_gattii_CA1873_cytoplasmic_protein__KIR58175.1,505,HH|90|364|#1f78b4|Cellulase
Talaromyces_marneffei_ATCC_18224_exo_beta_1_3_glucanase_Exg1___putative__EEA21747.1,430,HH|89|342|#1f78b4|Cellulase
Verruconis_gallopava__PV09_02785__KIW06321.1,598,HH|279|536|#1f78b4|Cellulase
Aspergillus_fumigatus_Af293_exo_beta_1_3_glucanase_Exg1___putative__EAL88072.1,422,HH|88|316|#1f78b4|Cellulase
Rhizopus_delemar_RA_99_880__RO3G_00819__EIE76115.1,388,HH|37|187|#1f78b4|Cellulase
Coccidioides_immitis_RS_glycosyl_hydrolase__EAS28944.1,774,HH|65|146|#1f78b4|Cellulase,HH|382|503|#1f78b4|Cellulase
Lichtheimia_corymbifera_JMRC_FSU_9682_egcse_cyano_ame_full_endoglycoceramidase_shortegcase_ame_full_glycosphingolipid_specific_enzyme_shortgsl_specific_enzyme_flags_precursor__CDH49722.1,509,HH|88|392|#1f78b4|Cellulase
Scedosporium_apiospermum__SAPIO_CDS10213__KEZ38898.1,437,HH|50|383|#1f78b4|Cellulase
Rhinocladiella_mackenziei_CBS_650.93__Z518_00315__KIX09236.1,492,RE|78|283|#cab2d6|DUF3500
Aspergillus_fumigatus_Af293_endo_1_4_beta_mannosidase__putative__EAL85463.1,472,HV|51|78|#b2df8a|CBM_1,HH|158|419|#1f78b4|Cellulase
Sporothrix_schenckii_1099_18_glycoside_hydrolase_family_5_protein__KJR79810.1,350,HH|64|306|#1f78b4|Cellulase
Scedosporium_apiospermum_Mannan_endo_1_4_beta_mannosidase__KEZ43905.1,935,HV|17|343|#fdbf6f|Glyco_hydro_18,HH|620|886|#1f78b4|Cellulase
Sporothrix_schenckii_1099_18_endoglucanase__KJR89095.1,394,HH|42|323|#1f78b4|Cellulase
Rhizopus_delemar_RA_99_880__RO3G_10952__EIE86241.1,379,HH|82|344|#1f78b4|Cellulase
Cryptococcus_gattii_CA1873_exo_beta_1_3_glucanase__KIR64042.1,705,HH|253|407|#1f78b4|Cellulase
Cryptococcus_gattii_CA1873_cytoplasmic_protein__KIR58130.1,862,HH|88|162|#1f78b4|Cellulase
Candida_tropicalis_MYA_3404_conserved__EER31522.1,486,HH|71|305|#1f78b4|Cellulase
Cryptococcus_gattii_CA1873_glucan_1_3_beta_glucosidase__KIR59643.1,844,HH|344|580|#1f78b4|Cellulase
Purpureocillium_lilacinum_glycosyl_hydrolase__OAQ93018.1,782,HH|69|254|#1f78b4|Cellulase,HH|416|506|#1f78b4|Cellulase
Cryptococcus_gattii_CA1873_endoglucanase_C__KIR64079.1,474,HH|86|263|#1f78b4|Cellulase
Aspergillus_lentulus_endo_beta_1_4_glucanase_A__GAQ03002.1,402,HH|32|297|#1f78b4|Cellulase,HV|365|393|#b2df8a|CBM_1
Candida_tropicalis_MYA_3404_glucan_1_3_beta_glucosidase_precursor__EER31552.1,441,HH|93|332|#1f78b4|Cellulase
Cryptococcus_neoformans_var._neoformans_JEC21_cellulase__putative__AAW43562.1,437,HH|83|235|#1f78b4|Cellulase
Purpureocillium_lilacinum_endo_beta____protein__OAQ90374.1,413,HH|87|371|#1f78b4|Cellulase
Verruconis_gallopava__PV09_00391__KIW09515.1,419,HH|86|216|#1f78b4|Cellulase
Paracoccidioides_brasiliensis_Pb18__PADG_03588__EEH47504.2,949,HH|561|818|#1f78b4|Cellulase
Paracoccidioides_brasiliensis_Pb18__PADG_07615__EEH42795.1,422,HH|85|254|#1f78b4|Cellulase
Cladophialophora_bantiana_CBS_173.52__Z519_04986__KIW95006.1,484,HH|78|344|#1f78b4|Cellulase
Histoplasma_capsulatum_NAm1_glucan_1_3_beta_glucosidase__EDN08074.1,422,HH|85|316|#1f78b4|Cellulase
Scedosporium_apiospermum_putative_mannan_endo_1_4_beta_mannosidase_C__KEZ42499.1,417,HH|48|372|#1f78b4|Cellulase
Cryptococcus_neoformans_var._neoformans_JEC21_cytoplasm_protein__putative__AAW45118.1,862,HH|88|158|#1f78b4|Cellulase
Scedosporium_apiospermum_Xyloglucan_specific_exo_beta_1_4_glucanase__KEZ46567.1,744,HV|20|48|#b2df8a|CBM_1,HH|94|359|#1f78b4|Cellulase,EL|394|442|#ff7f00|NMO,EL|520|628|#ff7f00|NMO
Cladophialophora_bantiana_CBS_173.52__Z519_01984__KIW96593.1,441,HH|94|400|#1f78b4|Cellulase
Histoplasma_capsulatum_NAm1__HCAG_05822__EDN10019.1,865,HH|493|645|#1f78b4|Cellulase
Malassezia_globosa_CBS_7966__MGL_3944__EDP41736.1,895,HH|558|814|#1f78b4|Cellulase
Purpureocillium_lilacinum_cellulase_glycosyl_hydrolase_family_5_domain_containing_protein__OAQ89629.1,358,HH|63|316|#1f78b4|Cellulase
Aspergillus_lentulus_probable_endo_beta_1_4_glucanase_B__GAQ12142.1,405,HH|37|305|#1f78b4|Cellulase,HV|368|396|#b2df8a|CBM_1
Talaromyces_marneffei_ATCC_18224_endoglucanase__putative__EEA23624.1,400,HV|25|52|#b2df8a|CBM_1,HH|99|362|#1f78b4|Cellulase
Sporothrix_schenckii_1099_18_cellulase_family_protein__KJR83574.1,426,HH|62|375|#1f78b4|Cellulase
Sporothrix_schenckii_1099_18__SPSK_09198__KJR84358.1,436,HH|72|370|#1f78b4|Cellulase
Cryptococcus_neoformans_var._neoformans_JEC21_exo_beta_1_3_glucanase__AAW46509.1,778,HH|344|580|#1f78b4|Cellulase
Candida_tropicalis_MYA_3404_conserved__EER30358.1,923,HH|128|316|#1f78b4|Cellulase,HH|477|646|#1f78b4|Cellulase
Purpureocillium_lilacinum_glycoside_hydrolase_family_5_protein__OAQ60103.1,367,HH|40|320|#1f78b4|Cellulase
Cryptococcus_neoformans_var._neoformans_JEC21__CNF01760__AAW44208.2,807,HH|321|479|#1f78b4|Cellulase
Cryptococcus_neoformans_var._neoformans_JEC21__CNA03300__AAW40834.1,533,HH|90|358|#1f78b4|Cellulase
Blastomyces_dermatitidis_ER_3_glycosyl_hydrolase__EEQ88470.1,776,HH|65|141|#1f78b4|Cellulase,HH|375|504|#1f78b4|Cellulase
Malassezia_globosa_CBS_7966__MGL_3945__EDP41737.1,434,HH|108|364|#1f78b4|Cellulase
Verruconis_gallopava__PV09_04653__KIW04369.1,877,HH|503|739|#1f78b4|Cellulase
Aspergillus_fumigatus_Af293_glucanase__putative__EAL86910.1,476,HH|68|334|#1f78b4|Cellulase
Cladophialophora_bantiana_CBS_173.52__Z519_03493__KIW96424.1,556,HH|66|288|#1f78b4|Cellulase
Aspergillus_fumigatus_Af293_extracellular_endoglucanase_cellulase__putative__EAL93248.1,483,HH|39|302|#1f78b4|Cellulase,HV|445|473|#b2df8a|CBM_1
Mucor_circinelloides_f._lusitanicus_CBS_277.49_glycoside_hydrolase_family_5_protein__OAC99306.1,506,HH|68|390|#1f78b4|Cellulase
Aspergillus_fumigatus_Af293_endoglucanase__putative__EAL89005.1,402,HH|32|297|#1f78b4|Cellulase,HV|365|393|#b2df8a|CBM_1
Aspergillus_fumigatus_Af293_cellulase_family_protein__EAL91163.1,397,HH|56|362|#1f78b4|Cellulase
Exophiala_oligosperma__PV06_05971__KIW42416.1,477,HH|73|333|#1f78b4|Cellulase
Aspergillus_lentulus_probable_glucan_endo_1_6_beta_glucosidase_B__GAQ06780.1,405,HH|87|368|#1f78b4|Cellulase
Candida_albicans_SC5314_glucan_1_3_beta_glucosidase__AOW25980.1,444,HH|101|315|#1f78b4|Cellulase
Cladophialophora_bantiana_CBS_173.52__Z519_03270__KIW96202.1,753,HH|378|587|#1f78b4|Cellulase
Malassezia_globosa_CBS_7966__MGL_0748__EDP44941.1,522,HH|104|385|#1f78b4|Cellulase
Aspergillus_lentulus_uncharacterized_glycosyl_hydrolase_YIR007W__GAQ04555.1,769,HH|66|250|#1f78b4|Cellulase
Aspergillus_lentulus_probable_endo_beta_1_4_glucanase_B__GAQ06765.1,547,HH|38|302|#1f78b4|Cellulase,HV|456|484|#b2df8a|CBM_1
Rhinocladiella_mackenziei_CBS_650.93__Z518_09990__KIX00925.1,774,HH|69|255|#1f78b4|Cellulase,HH|382|456|#1f78b4|Cellulase
Aspergillus_fumigatus_Af293_endoglycoceramidase__putative__EAL86246.1,526,HH|85|407|#1f78b4|Cellulase
Talaromyces_marneffei_ATCC_18224_glycosyl_hydrolase__putative__EEA19001.1,766,HH|73|250|#1f78b4|Cellulase
Cryptococcus_gattii_CA1873_glucan_1_3_beta_glucosidase__KIR67387.1,534,HH|90|358|#1f78b4|Cellulase
Mucor_circinelloides_f._lusitanicus_CBS_277.49_glycoside_hydrolase_family_5_protein__partial__OAD00186.1,301,HH|73|295|#1f78b4|Cellulase
Lichtheimia_corymbifera_JMRC_FSU_9682_related_to_glucan_beta_glucosidase_precursor__CDH58318.1,506,HH|99|353|#1f78b4|Cellulase
Aspergillus_fumigatus_Af293_endo_1_4_beta_mannosidase__EAL84786.1,483,HH|172|411|#1f78b4|Cellulase
Sporothrix_schenckii_1099_18_endo_beta_1_6_glucanase__KJR89808.1,422,HH|102|385|#1f78b4|Cellulase
Scedosporium_apiospermum_Endoglucanase_1__KEZ38997.1,385,HH|41|323|#1f78b4|Cellulase
Trichophyton_rubrum_CBS_118892__TERG_06016__EGD89778.1,767,HH|67|141|#1f78b4|Cellulase,HH|387|525|#1f78b4|Cellulase
Malassezia_globosa_CBS_7966__MGL_3222__EDP42464.1,465,HH|131|354|#1f78b4|Cellulase
Aspergillus_lentulus_probable_glucan_1_3_beta_glucosidase_D__GAQ03223.1,874,HH|482|701|#1f78b4|Cellulase
Sporothrix_schenckii_1099_18_glucan_1_3_beta_glucosidase__KJR79814.1,636,HH|273|505|#1f78b4|Cellulase
Cryptococcus_neoformans_var._neoformans_JEC21_cytoplasm_protein__putative__AAW41138.1,752,HH|74|262|#1f78b4|Cellulase,HH|416|539|#1f78b4|Cellulase
Rhinocladiella_mackenziei_CBS_650.93__Z518_02596__KIX07942.1,405,HH|90|310|#1f78b4|Cellulase
Aspergillus_lentulus_cellulase_esterase_CelE__GAQ08789.1,578,HH|54|322|#1f78b4|Cellulase,EL|365|453|#33a02c|CBM_X2,EL|521|554|#33a02c|CBM_X2
Purpureocillium_lilacinum_cellulase_family_protein__OAQ95033.1,428,HH|68|377|#1f78b4|Cellulase
Verruconis_gallopava__PV09_08953__KIV99415.1,816,HH|81|290|#1f78b4|Cellulase,HH|459|592|#1f78b4|Cellulase
Sporothrix_schenckii_1099_18_glycoside_hydrolase_family_5_protein__KJR81913.1,354,HH|60|316|#1f78b4|Cellulase
Cladophialophora_bantiana_CBS_173.52__Z519_09346__KIW89916.1,416,HH|90|308|#1f78b4|Cellulase
Verruconis_gallopava__PV09_06670__KIW01817.1,604,HH|239|496|#1f78b4|Cellulase
Sporothrix_schenckii_1099_18_endoglucanase__KJR83591.1,614,HH|64|353|#1f78b4|Cellulase,EL|401|482|#33a02c|CBM_X2
Aspergillus_lentulus__ALT_0447__GAQ03126.1,486,HH|80|342|#1f78b4|Cellulase
Aspergillus_lentulus_endoglycoceramidase__GAQ08654.1,508,HH|87|390|#1f78b4|Cellulase
Cryptococcus_neoformans_var._neoformans_JEC21_cytoplasm_protein__putative__AAW45117.1,862,HH|88|158|#1f78b4|Cellulase
Talaromyces_marneffei_ATCC_18224_exo_beta_1_3_glucanase__putative__EEA28206.1,959,HH|591|830|#1f78b4|Cellulase
Blastomyces_dermatitidis_ER_3_glucan_1_3_beta_glucosidase__EEQ86572.1,425,HH|88|316|#1f78b4|Cellulase
Coccidioides_immitis_RS_beta_glucosidase_6__EAS35851.2,913,HH|536|769|#1f78b4|Cellulase
Scedosporium_apiospermum_Glycoside_hydrolase_family_5__KEZ43504.1,778,HH|70|252|#1f78b4|Cellulase,HH|381|507|#1f78b4|Cellulase
Scedosporium_apiospermum_Beta_glucosidase_6__KEZ40275.1,682,HH|312|546|#1f78b4|Cellulase
Exophiala_oligosperma__PV06_03971__KIW45592.1,744,HH|372|609|#1f78b4|Cellulase
Aspergillus_lentulus_probable_glucan_1_3_beta_glucosidase_A__GAQ11411.1,422,HH|88|315|#1f78b4|Cellulase
Aspergillus_lentulus__ALT_7259__GAQ09938.1,415,HH|56|362|#1f78b4|Cellulase
Aspergillus_fumigatus_Af293_endo_beta_1_6_glucanase__putative__EAL93231.1,401,HH|87|368|#1f78b4|Cellulase
Mucor_circinelloides_f._lusitanicus_CBS_277.49_glycoside_hydrolase_family_5_protein__partial__OAD08874.1,562,HH|61|245|#1f78b4|Cellulase,HH|370|536|#1f78b4|Cellulase
Malassezia_globosa_CBS_7966__MGL_2819__EDP42619.1,726,HH|182|458|#1f78b4|Cellulase
Purpureocillium_lilacinum_glycoside_hydrolase_family_5__OAQ95403.1,427,HH|58|296|#1f78b4|Cellulase
Cryptococcus_neoformans_var._neoformans_JEC21_conserved__AAW41305.1,858,HH|35|149|#6a3d9a|Ricin_B_lectin,HH|519|747|#1f78b4|Cellulase
Sporothrix_schenckii_1099_18_glycoside_hydrolase_family_5__KJR80019.1,889,HH|70|155|#1f78b4|Cellulase,HH|389|508|#1f78b4|Cellulase
Exophiala_oligosperma__PV06_10466__KIW37425.1,787,HH|67|255|#1f78b4|Cellulase,HH|384|461|#1f78b4|Cellulase
Sporothrix_schenckii_1099_18_glycoside_hydrolase_family_5_protein__KJR84661.1,455,HH|63|311|#1f78b4|Cellulase
Talaromyces_marneffei_ATCC_18224_endo_1_4_beta_mannosidase__EEA18972.1,452,HV|37|65|#b2df8a|CBM_1,HH|149|412|#1f78b4|Cellulase
Sporothrix_schenckii_1099_18_endo_1_4_beta_mannosidase__KJR80234.1,437,HH|134|397|#1f78b4|Cellulase
Lichtheimia_corymbifera_JMRC_FSU_9682_glycoside_hydrolase_family_5_protein__CDH57153.1,564,HH|209|447|#1f78b4|Cellulase
Rhizopus_delemar_RA_99_880__RO3G_09843__EIE85133.1,762,HH|56|246|#1f78b4|Cellulase,HH|372|563|#1f78b4|Cellulase
Sporothrix_schenckii_1099_18_endoglucanase__KJR82006.1,366,HH|43|330|#1f78b4|Cellulase
Cryptococcus_gattii_CA1873_cytoplasmic_protein__KIR69137.1,752,HH|76|262|#1f78b4|Cellulase
Sporothrix_schenckii_1099_18_endoglucanase__KJR84478.1,434,HH|90|388|#1f78b4|Cellulase
Exophiala_oligosperma__PV06_07666__KIW40468.1,412,HH|90|317|#1f78b4|Cellulase
Cryptococcus_neoformans_var._neoformans_JEC21_cytoplasm_protein__putative__AAW45154.1,505,HH|86|364|#1f78b4|Cellulase
Purpureocillium_lilacinum_exo_beta_1_3_glucanase__OAQ93611.1,594,HH|220|461|#1f78b4|Cellulase
Verruconis_gallopava__PV09_05026__KIW03717.1,428,HH|72|379|#1f78b4|Cellulase
Scedosporium_apiospermum_Uncharacterized_protein_SAPIO_CDS8264__KEZ40400.1,583,HH|219|405|#1f78b4|Cellulase
Cryptococcus_neoformans_var._neoformans_JEC21_expressed_protein__AAW44253.2,501,HH|86|347|#1f78b4|Cellulase
Histoplasma_capsulatum_NAm1_negative_regulator_of_the_PHO_system__EDN07833.1,798,HH|65|141|#1f78b4|Cellulase,HH|376|482|#1f78b4|Cellulase
Cryptococcus_neoformans_var._neoformans_JEC21_exo_beta_1_3_glucanase__AAW46508.1,838,HH|344|580|#1f78b4|Cellulase
Rhizopus_delemar_RA_99_880__RO3G_05150__EIE80445.1,379,HH|80|344|#1f78b4|Cellulase
Candida_tropicalis_MYA_3404_conserved__EER31216.1,158,RE|1|98|#fb9a99|Alb1,HH|76|146|#e31a1c|Inhibitor_I69
Cryptococcus_gattii_CA1873_glucan_1_3_beta_glucosidase__KIR58964.1,437,HH|82|222|#1f78b4|Cellulase
Cryptococcus_gattii_CA1873_cellulase__KIR68960.1,872,HH|35|149|#6a3d9a|Ricin_B_lectin,HH|531|762|#1f78b4|Cellulase
Purpureocillium_lilacinum_beta___mannanase_protein__OAQ94910.1,376,HH|43|326|#1f78b4|Cellulase
Rhinocladiella_mackenziei_CBS_650.93__Z518_00314__KIX09235.1,478,HH|115|404|#1f78b4|Cellulase
Lichtheimia_corymbifera_JMRC_FSU_9682_glycoside_hydrolase_family_5_protein__CDH56002.1,615,HH|252|493|#1f78b4|Cellulase
Rhinocladiella_mackenziei_CBS_650.93__Z518_11139__KIW99726.1,448,HH|111|405|#1f78b4|Cellulase
Talaromyces_marneffei_ATCC_18224_endo_beta_1_6_glucanase__putative__EEA20436.1,416,HH|91|379|#1f78b4|Cellulase
Rhizopus_delemar_RA_99_880__RO3G_08893__EIE84183.1,394,HH|46|292|#1f78b4|Cellulase
