# Supplementary material for: Diversity of Cell Wall Related Proteins in Human Pathogenic Fungi
Source: J Fungi (Basel). 2017 Dec 29;4(1):6. doi: 10.3390/jof4010006 (PMC5872309; doi:10.3390/jof4010006)
Supplement: Supplementary file 1 [file jof-04-00006-s001.zip › jof-252817-final-supplementary materials/Dataset S2_tree_and_itol_dataset/GH55.annot.tree]

(Aspergillus_fumigatus_Af293_exo_beta_1_3_glucanase__putative__EAL84484.1:0.01809590,Aspergillus_lentulus_glucan_endo_1_3_beta_glucosidase_BGN13.1__GAQ07620.1:0.01231049,(Talaromyces_marneffei_ATCC_18224_exo_beta_1_3_glucanase__putative__EEA19835.1:0.28303283,(Purpureocillium_lilacinum_glycoside_hydrolase_family_55_protein__OAQ83279.1:0.77034461,((((Aspergillus_fumigatus_Af293_exo_beta_1_3_glucanase__putative__EAL92821.1:0.03272833,Aspergillus_lentulus_glucan_endo_1_3_beta_glucosidase_BGN13.1__GAQ04693.1:0.00482561)1.000000:0.18628423,(Talaromyces_marneffei_ATCC_18224_exo_beta_1_3_glucanase__putative__EEA18713.1:0.20708908,((Aspergillus_fumigatus_Af293_exo_beta_1_3_glucanase__putative__EAL87141.1:0.01214685,Aspergillus_lentulus_glucan_1_3_beta_glucosidase__GAQ07491.1:0.01535810)0.994000:0.11650864,Talaromyces_marneffei_ATCC_18224__PMAA_009970__EEA18714.1:0.16243168)0.000000:0.01084035)0.835000:0.04414159)1.000000:0.20893462,(Purpureocillium_lilacinum_exo_beta_1_3_glucanase__OAQ93872.1:0.52489006,Exophiala_oligosperma__PV06_03124__KIW44669.1:0.38841693)0.072000:0.03424216)0.687000:0.10460028,((((Scedosporium_apiospermum_Glucan_1_3_beta_glucosidase__KEZ39345.1:0.34873719,Sporothrix_schenckii_1099_18_glucan_1_3_beta_glucosidase__KJR86111.1:0.28338043)0.999000:0.15668578,((Sporothrix_schenckii_1099_18_glucan_1_3_beta_glucosidase__KJR83277.1:0.30038631,Purpureocillium_lilacinum_exo_beta_1_3_glucanase__OAQ69579.1:0.31137759)0.983000:0.07642941,(Aspergillus_fumigatus_Af293_exo_beta_1_3_glucanase__putative__EAL89039.1:0.32591109,(Verruconis_gallopava__PV09_06944__KIW01772.1:0.26222890,Sporothrix_schenckii_1099_18_beta_1_3_exoglucanase__KJR86224.1:0.52259277)0.872000:0.06928172)0.952000:0.05782311)0.337000:0.02732530)0.580000:0.02909856,((Aspergillus_fumigatus_Af293_exo_beta_1_3_glucanase__putative__EAL89165.1:0.01332957,Aspergillus_lentulus_glucan_1_3_beta_glucosidase__GAQ02850.1:0.01231306)1.000000:0.14196710,(Talaromyces_marneffei_ATCC_18224_exo_beta_1_3_glucanase__putative__EEA18609.1:0.20923664,Talaromyces_marneffei_ATCC_18224_glucan_1_3_beta_glucosidase_precursor__putative__EEA23742.1:0.25560338)0.821000:0.06729693)1.000000:0.16105010)0.994000:0.11634276,((Purpureocillium_lilacinum_exo_beta_1_3_glucanase__OAQ89525.1:0.27592098,((Exophiala_oligosperma__PV06_08541__KIW39982.1:0.09067709,Cladophialophora_bantiana_CBS_173.52__Z519_06054__KIW93449.1:0.13384544)1.000000:0.32459968,((Verruconis_gallopava__PV09_03968__KIW04779.1:0.23664619,(Talaromyces_marneffei_ATCC_18224_exo_beta_1_3_glucanase_Exg0__EEA25430.1:0.13059972,((Aspergillus_fumigatus_Af293_exo_beta_1_3_glucanase_Exg0__EAL90777.1:0.00773715,Aspergillus_lentulus_glucan_1_3_beta_glucosidase__GAQ10512.1:0.01940645)1.000000:0.09785362,((Paracoccidioides_brasiliensis_Pb18__PADG_06700__EEH50621.1:0.07064578,(Histoplasma_capsulatum_NAm1__HCAG_02309__EDN05706.1:0.03819301,Blastomyces_dermatitidis_ER_3_glucan_1_3_beta_glucosidase__EEQ89735.1:0.01883958)0.996000:0.04471063)0.986000:0.04887402,(Coccidioides_immitis_RS_glucanase__EAS32151.1:0.07090235,Trichophyton_rubrum_CBS_118892__TERG_06986__partial__EGD90759.2:0.08695594)0.925000:0.03958897)0.996000:0.06815373)0.443000:0.01865670)0.993000:0.05494654)0.903000:0.02595746,((Cladophialophora_bantiana_CBS_173.52__Z519_10994__KIW88425.1:0.08268340,(Exophiala_oligosperma__PV06_07960__KIW40787.1:0.09941015,Rhinocladiella_mackenziei_CBS_650.93__Z518_05368__KIX04498.1:0.07485907)0.336000:0.01417893)1.000000:0.15120722,Sporothrix_schenckii_1099_18__SPSK_00711__KJR81874.1:0.22717855)0.009000:0.02327743)0.863000:0.02331659)0.732000:0.03599761)1.000000:0.13613085,(Malassezia_globosa_CBS_7966__MGL_2108__EDP43895.1:0.63224547,(((Scedosporium_apiospermum_Glucan_1_3_beta_glucosidase__KEZ46404.1:0.94957564,Cladophialophora_bantiana_CBS_173.52__Z519_05886__KIW93281.1:2.82150957)0.781000:0.17192908,((Talaromyces_marneffei_ATCC_18224_glucan_1_3_beta_glucosidase_precursor__putative__EEA18517.1:0.08827426,Aspergillus_lentulus_glucan_1_3_beta_glucosidase__GAQ07546.1:0.13962228)1.000000:0.23241236,((Aspergillus_lentulus_glucan_1_3_beta_glucosidase__GAQ08602.1:0.06760839,Scedosporium_apiospermum__SAPIO_CDS7623__KEZ41476.1:0.04770910)1.000000:0.15944408,(Sporothrix_schenckii_1099_18_glycoside_hydrolase_family_55_protein__KJR86051.1:0.20386182,(Paracoccidioides_brasiliensis_Pb18__PADG_07705__EEH42885.2:0.07378957,(Paracoccidioides_brasiliensis_Pb18__PADG_08053__EEH43233.2:0.03929046,(Histoplasma_capsulatum_NAm1_predicted_protein__EDN07550.1:0.03793230,Blastomyces_dermatitidis_ER_3__BDCG_16482__OAT00127.1:0.01695515)0.949000:0.01915441)0.493000:0.01877523)1.000000:0.14171136)0.900000:0.06602402)1.000000:0.19945885)0.981000:0.12362889)0.917000:0.05606126,((Scedosporium_apiospermum__SAPIO_CDS4679__KEZ43479.1:0.50020988,((Paracoccidioides_brasiliensis_Pb18__PADG_03299__EEH47201.2:0.08518557,(Histoplasma_capsulatum_NAm1_predicted_protein__EDN10761.1:0.08692123,(Blastomyces_dermatitidis_ER_3_exo_beta_1_3_glucanase__OAT01882.1:0.00000001,Blastomyces_dermatitidis_ER_3_exo_beta_1_3_glucanase__variant__OAT01883.1:0.00000001)0.976000:0.03349395)0.838000:0.03659166)1.000000:0.12935791,((Aspergillus_lentulus_glucan_1_3_beta_glucosidase__GAQ02996.1:0.07019843,Purpureocillium_lilacinum_LysM_domain_containing_protein__OAQ65705.1:0.18001831)1.000000:0.13785933,((Scedosporium_apiospermum_Uncharacterized_protein_SAPIO_CDS6833__KEZ41672.1:0.19491725,Purpureocillium_lilacinum_LysM_domain_containingprotein__OAQ85207.1:0.13534135)0.999000:0.10393995,(Purpureocillium_lilacinum_LysM_domain_containingprotein__OAQ82678.1:0.16242535,(Aspergillus_lentulus_glucan_1_3_beta_glucosidase__GAQ09141.1:0.21021605,Purpureocillium_lilacinum_LysM_domain_containing_protein__OAQ88122.1:0.15766192)0.911000:0.07599674)1.000000:0.14082557)0.978000:0.08242689)0.763000:0.05254685)1.000000:0.27560141)0.911000:0.06356772,(Malassezia_globosa_CBS_7966__MGL_2107__EDP43894.1:0.61528967,((Scedosporium_apiospermum__SAPIO_CDS5439__KEZ42987.1:0.26652386,(Aspergillus_lentulus_glucan_1_3_beta_glucosidase__GAQ09970.1:0.18078181,Aspergillus_lentulus_glucan_1_3_beta_glucosidase__GAQ10343.1:0.16942082)0.964000:0.06509207)0.957000:0.07151060,(Sporothrix_schenckii_1099_18_LysM_domain_protein__KJR87858.1:0.23259648,Purpureocillium_lilacinum_LysM_domain_containingprotein__OAQ59092.1:0.26725388)0.965000:0.07945173)0.968000:0.10447271)0.519000:0.04610844)0.921000:0.05750701)0.818000:0.03847426)0.534000:0.03747741)0.309000:0.07101425)1.000000:0.53304119)1.000000:0.24401340)0.991000:0.13905826)1.000000:0.15381699);
