# Supplementary material for: Diversity of Cell Wall Related Proteins in Human Pathogenic Fungi
Source: J Fungi (Basel). 2017 Dec 29;4(1):6. doi: 10.3390/jof4010006 (PMC5872309; doi:10.3390/jof4010006)
Supplement: Supplementary file 1 [file jof-04-00006-s001.zip › jof-252817-final-supplementary materials/Dataset S2_tree_and_itol_dataset/GH55._dataset.txt]

DATASET_DOMAINS
#Protein domain datasets are visualized as schematic representations of proteins, with a protein backbone and various shapes depicting the locations of individual domains

#lines starting with a hash are comments and ignored during parsing

#=================================================================#
#MANDATORY SETTINGS                        #
#=================================================================#
#select the separator which is used to delimit the data below (TAB,SPACE or COMMA).This separator must be used throughout this file (except in the SEPARATOR line, which uses space).
#SEPARATOR TAB
#SEPARATOR SPACE
SEPARATOR COMMA

#label is used in the legend table (can be changed later)
DATASET_LABEL,label1

#dataset color (can be changed later)
COLOR,#ff0000
DATA
Aspergillus_fumigatus_Af293_exo_beta_1_3_glucanase_Exg0__EAL90777.1,959,HH|67|291|#1f78b4|Pectate_lyase_3,HH|581|639|#1f78b4|Pectate_lyase_3
Paracoccidioides_brasiliensis_Pb18__PADG_03299__EEH47201.2,1469,HH|196|426|#1f78b4|Pectate_lyase_3,HH|566|628|#1f78b4|Pectate_lyase_3
Scedosporium_apiospermum_Uncharacterized_protein_SAPIO_CDS6833__KEZ41672.1,1481,HH|121|160|#e31a1c|DNase_NucA_NucB,HH|451|664|#1f78b4|Pectate_lyase_3,HH|782|819|#1f78b4|Pectate_lyase_3
Aspergillus_lentulus_glucan_1_3_beta_glucosidase__GAQ02850.1,815,HH|92|314|#1f78b4|Pectate_lyase_3,HH|441|560|#1f78b4|Pectate_lyase_3
Aspergillus_fumigatus_Af293_exo_beta_1_3_glucanase__putative__EAL84484.1,789,HH|71|289|#1f78b4|Pectate_lyase_3,HH|416|532|#1f78b4|Pectate_lyase_3
Aspergillus_fumigatus_Af293_exo_beta_1_3_glucanase__putative__EAL89165.1,815,HH|92|314|#1f78b4|Pectate_lyase_3,HH|441|561|#1f78b4|Pectate_lyase_3
Scedosporium_apiospermum__SAPIO_CDS7623__KEZ41476.1,1451,HH|136|373|#1f78b4|Pectate_lyase_3,HH|502|556|#1f78b4|Pectate_lyase_3
Blastomyces_dermatitidis_ER_3_exo_beta_1_3_glucanase__variant__OAT01883.1,1513,HH|195|425|#1f78b4|Pectate_lyase_3,HH|565|628|#1f78b4|Pectate_lyase_3
Purpureocillium_lilacinum_glycoside_hydrolase_family_55_protein__OAQ83279.1,771,HH|72|278|#1f78b4|Pectate_lyase_3,HH|401|463|#1f78b4|Pectate_lyase_3
Purpureocillium_lilacinum_LysM_domain_containing_protein__OAQ65705.1,1445,HH|168|408|#1f78b4|Pectate_lyase_3,HH|541|600|#1f78b4|Pectate_lyase_3
Paracoccidioides_brasiliensis_Pb18__PADG_08053__EEH43233.2,2135,HH|136|365|#1f78b4|Pectate_lyase_3,HH|501|561|#1f78b4|Pectate_lyase_3,EL|1500|1734|#33a02c|Peptidase_S8
Aspergillus_fumigatus_Af293_exo_beta_1_3_glucanase__putative__EAL92821.1,820,HH|111|333|#1f78b4|Pectate_lyase_3,HH|457|520|#1f78b4|Pectate_lyase_3
Aspergillus_lentulus_glucan_1_3_beta_glucosidase__GAQ07546.1,1393,HH|122|362|#1f78b4|Pectate_lyase_3,HH|493|551|#1f78b4|Pectate_lyase_3
Talaromyces_marneffei_ATCC_18224_glucan_1_3_beta_glucosidase_precursor__putative__EEA18517.1,1129,HH|71|311|#1f78b4|Pectate_lyase_3,HH|444|500|#1f78b4|Pectate_lyase_3
Purpureocillium_lilacinum_LysM_domain_containing_protein__OAQ88122.1,1382,HH|95|323|#1f78b4|Pectate_lyase_3,HH|453|513|#1f78b4|Pectate_lyase_3
Talaromyces_marneffei_ATCC_18224_exo_beta_1_3_glucanase__putative__EEA18609.1,799,HH|72|295|#1f78b4|Pectate_lyase_3,HH|427|493|#1f78b4|Pectate_lyase_3
Scedosporium_apiospermum__SAPIO_CDS5439__KEZ42987.1,1429,HH|253|478|#1f78b4|Pectate_lyase_3,HH|611|670|#1f78b4|Pectate_lyase_3
Talaromyces_marneffei_ATCC_18224_exo_beta_1_3_glucanase_Exg0__EEA25430.1,918,HH|55|278|#1f78b4|Pectate_lyase_3,HH|541|653|#1f78b4|Pectate_lyase_3
Purpureocillium_lilacinum_exo_beta_1_3_glucanase__OAQ69579.1,766,HH|41|263|#1f78b4|Pectate_lyase_3,HH|392|504|#1f78b4|Pectate_lyase_3
Aspergillus_lentulus_glucan_1_3_beta_glucosidase__GAQ10343.1,1420,HH|249|471|#1f78b4|Pectate_lyase_3,HH|605|675|#1f78b4|Pectate_lyase_3,RE|1182|1227|#fb9a99|LysM,RE|1234|1273|#fb9a99|LysM,RE|1335|1372|#fb9a99|LysM
Paracoccidioides_brasiliensis_Pb18__PADG_07705__EEH42885.2,2169,HH|132|361|#1f78b4|Pectate_lyase_3,HH|497|554|#1f78b4|Pectate_lyase_3,EL|1538|1751|#33a02c|Peptidase_S8
Trichophyton_rubrum_CBS_118892__TERG_06986__partial__EGD90759.2,801,HH|11|200|#1f78b4|Pectate_lyase_3,HH|424|489|#1f78b4|Pectate_lyase_3
Aspergillus_lentulus_glucan_1_3_beta_glucosidase__GAQ02996.1,1451,HH|170|410|#1f78b4|Pectate_lyase_3,HH|543|659|#1f78b4|Pectate_lyase_3
Sporothrix_schenckii_1099_18_glucan_1_3_beta_glucosidase__KJR86111.1,842,HH|50|274|#1f78b4|Pectate_lyase_3,HH|402|469|#1f78b4|Pectate_lyase_3
Coccidioides_immitis_RS_glucanase__EAS32151.1,900,HH|64|288|#1f78b4|Pectate_lyase_3,HH|522|580|#1f78b4|Pectate_lyase_3
Purpureocillium_lilacinum_exo_beta_1_3_glucanase__OAQ93872.1,783,HH|56|281|#1f78b4|Pectate_lyase_3,HH|409|465|#1f78b4|Pectate_lyase_3
Blastomyces_dermatitidis_ER_3__BDCG_16482__OAT00127.1,2077,HH|81|310|#1f78b4|Pectate_lyase_3,HH|446|506|#1f78b4|Pectate_lyase_3,EL|1442|1690|#33a02c|Peptidase_S8
Verruconis_gallopava__PV09_06944__KIW01772.1,942,HH|210|435|#1f78b4|Pectate_lyase_3,HH|561|627|#1f78b4|Pectate_lyase_3
Aspergillus_lentulus_glucan_endo_1_3_beta_glucosidase_BGN13.1__GAQ07620.1,763,HH|67|285|#1f78b4|Pectate_lyase_3,HH|412|526|#1f78b4|Pectate_lyase_3
Aspergillus_lentulus_glucan_1_3_beta_glucosidase__GAQ09141.1,476,HH|179|393|#1f78b4|Pectate_lyase_3
Aspergillus_lentulus_glucan_endo_1_3_beta_glucosidase_BGN13.1__GAQ04693.1,848,HH|139|361|#1f78b4|Pectate_lyase_3,HH|485|547|#1f78b4|Pectate_lyase_3
Blastomyces_dermatitidis_ER_3_exo_beta_1_3_glucanase__OAT01882.1,1513,HH|195|425|#1f78b4|Pectate_lyase_3,HH|565|628|#1f78b4|Pectate_lyase_3
Aspergillus_lentulus_glucan_1_3_beta_glucosidase__GAQ10512.1,970,HH|67|291|#1f78b4|Pectate_lyase_3,HH|592|650|#1f78b4|Pectate_lyase_3
Talaromyces_marneffei_ATCC_18224_glucan_1_3_beta_glucosidase_precursor__putative__EEA23742.1,805,HH|79|303|#1f78b4|Pectate_lyase_3,HH|430|641|#1f78b4|Pectate_lyase_3
Exophiala_oligosperma__PV06_07960__KIW40787.1,863,HH|40|265|#1f78b4|Pectate_lyase_3,HH|486|553|#1f78b4|Pectate_lyase_3
Paracoccidioides_brasiliensis_Pb18__PADG_06700__EEH50621.1,906,HH|65|289|#1f78b4|Pectate_lyase_3,HH|525|583|#1f78b4|Pectate_lyase_3
Sporothrix_schenckii_1099_18_LysM_domain_protein__KJR87858.1,1662,HH|220|443|#1f78b4|Pectate_lyase_3,HH|587|654|#1f78b4|Pectate_lyase_3,RE|1176|1221|#fb9a99|LysM,RE|1229|1266|#fb9a99|LysM,HV|1429|1469|#fdbf6f|Chitin_bind_1,HV|1483|1525|#fdbf6f|Chitin_bind_1,HV|1538|1579|#fdbf6f|Chitin_bind_1,HV|1592|1633|#fdbf6f|Chitin_bind_1
Blastomyces_dermatitidis_ER_3_glucan_1_3_beta_glucosidase__EEQ89735.1,921,HH|64|288|#1f78b4|Pectate_lyase_3,HH|540|598|#1f78b4|Pectate_lyase_3
Purpureocillium_lilacinum_LysM_domain_containingprotein__OAQ82678.1,929,HH|168|395|#1f78b4|Pectate_lyase_3,HH|524|583|#1f78b4|Pectate_lyase_3
Malassezia_globosa_CBS_7966__MGL_2107__EDP43894.1,271,HH|1|64|#1f78b4|Pectate_lyase_3,HH|197|254|#1f78b4|Pectate_lyase_3
Talaromyces_marneffei_ATCC_18224_exo_beta_1_3_glucanase__putative__EEA19835.1,879,HH|160|378|#1f78b4|Pectate_lyase_3,HH|507|718|#1f78b4|Pectate_lyase_3
Exophiala_oligosperma__PV06_08541__KIW39982.1,838,HH|49|295|#1f78b4|Pectate_lyase_3,HH|451|522|#1f78b4|Pectate_lyase_3
Purpureocillium_lilacinum_exo_beta_1_3_glucanase__OAQ89525.1,793,HH|66|290|#1f78b4|Pectate_lyase_3,HH|417|474|#1f78b4|Pectate_lyase_3
Histoplasma_capsulatum_NAm1_predicted_protein__EDN07550.1,2079,HH|121|338|#1f78b4|Pectate_lyase_3,HH|438|496|#1f78b4|Pectate_lyase_3,EL|1463|1665|#33a02c|Peptidase_S8
Aspergillus_fumigatus_Af293_exo_beta_1_3_glucanase__putative__EAL89039.1,833,HH|93|315|#1f78b4|Pectate_lyase_3,HH|444|556|#1f78b4|Pectate_lyase_3
Talaromyces_marneffei_ATCC_18224_exo_beta_1_3_glucanase__putative__EEA18713.1,563,HH|123|346|#1f78b4|Pectate_lyase_3,HH|473|531|#1f78b4|Pectate_lyase_3
Aspergillus_fumigatus_Af293_exo_beta_1_3_glucanase__putative__EAL87141.1,1018,HH|77|298|#1f78b4|Pectate_lyase_3,HH|415|490|#1f78b4|Pectate_lyase_3,HV|872|975|#b2df8a|SLT
Sporothrix_schenckii_1099_18_beta_1_3_exoglucanase__KJR86224.1,1309,HH|561|792|#1f78b4|Pectate_lyase_3,HH|920|988|#1f78b4|Pectate_lyase_3
Histoplasma_capsulatum_NAm1__HCAG_02309__EDN05706.1,907,HH|65|289|#1f78b4|Pectate_lyase_3,HH|526|641|#1f78b4|Pectate_lyase_3
Rhinocladiella_mackenziei_CBS_650.93__Z518_05368__KIX04498.1,880,HH|56|281|#1f78b4|Pectate_lyase_3,HH|503|561|#1f78b4|Pectate_lyase_3
Cladophialophora_bantiana_CBS_173.52__Z519_10994__KIW88425.1,897,HH|55|280|#1f78b4|Pectate_lyase_3,HH|519|633|#1f78b4|Pectate_lyase_3
Aspergillus_lentulus_glucan_1_3_beta_glucosidase__GAQ08602.1,1634,HH|136|373|#1f78b4|Pectate_lyase_3,HH|504|559|#1f78b4|Pectate_lyase_3
Exophiala_oligosperma__PV06_03124__KIW44669.1,852,HH|117|334|#1f78b4|Pectate_lyase_3,HH|473|532|#1f78b4|Pectate_lyase_3
Sporothrix_schenckii_1099_18_glucan_1_3_beta_glucosidase__KJR83277.1,790,HH|46|269|#1f78b4|Pectate_lyase_3,HH|407|483|#1f78b4|Pectate_lyase_3
Aspergillus_lentulus_glucan_1_3_beta_glucosidase__GAQ09970.1,1001,HH|1|114|#1f78b4|Pectate_lyase_3,HH|252|321|#1f78b4|Pectate_lyase_3,RE|827|871|#fb9a99|LysM
Purpureocillium_lilacinum_LysM_domain_containingprotein__OAQ85207.1,1697,HH|546|773|#1f78b4|Pectate_lyase_3,HH|916|979|#1f78b4|Pectate_lyase_3
Aspergillus_lentulus_glucan_1_3_beta_glucosidase__GAQ07491.1,1075,HH|124|345|#1f78b4|Pectate_lyase_3,HH|473|535|#1f78b4|Pectate_lyase_3,HV|919|1023|#b2df8a|SLT
Purpureocillium_lilacinum_LysM_domain_containingprotein__OAQ59092.1,1489,HH|145|362|#1f78b4|Pectate_lyase_3,HH|507|582|#1f78b4|Pectate_lyase_3,RE|1082|1126|#fb9a99|LysM,RE|1135|1164|#fb9a99|LysM,EL|1312|1448|#ff7f00|DUF1080
Sporothrix_schenckii_1099_18_glycoside_hydrolase_family_55_protein__KJR86051.1,802,HH|198|439|#1f78b4|Pectate_lyase_3,HH|570|628|#1f78b4|Pectate_lyase_3
Scedosporium_apiospermum__SAPIO_CDS4679__KEZ43479.1,1636,HH|494|727|#1f78b4|Pectate_lyase_3,HH|859|903|#1f78b4|Pectate_lyase_3
Cladophialophora_bantiana_CBS_173.52__Z519_06054__KIW93449.1,827,HH|49|285|#1f78b4|Pectate_lyase_3,HH|442|510|#1f78b4|Pectate_lyase_3
Histoplasma_capsulatum_NAm1_predicted_protein__EDN10761.1,836,HH|4|180|#1f78b4|Pectate_lyase_3
Sporothrix_schenckii_1099_18__SPSK_00711__KJR81874.1,798,HH|68|292|#1f78b4|Pectate_lyase_3,HH|419|485|#1f78b4|Pectate_lyase_3
Verruconis_gallopava__PV09_03968__KIW04779.1,810,HH|66|291|#1f78b4|Pectate_lyase_3,HH|416|484|#1f78b4|Pectate_lyase_3
Scedosporium_apiospermum_Glucan_1_3_beta_glucosidase__KEZ46404.1,853,HH|244|308|#1f78b4|Pectate_lyase_3,HH|437|497|#1f78b4|Pectate_lyase_3
Scedosporium_apiospermum_Glucan_1_3_beta_glucosidase__KEZ39345.1,819,HH|43|269|#1f78b4|Pectate_lyase_3,HH|394|470|#1f78b4|Pectate_lyase_3
