# Supplementary material for: Diversity of Cell Wall Related Proteins in Human Pathogenic Fungi
Source: J Fungi (Basel). 2017 Dec 29;4(1):6. doi: 10.3390/jof4010006 (PMC5872309; doi:10.3390/jof4010006)
Supplement: Supplementary file 1 [file jof-04-00006-s001.zip › jof-252817-final-supplementary materials/Dataset S2_tree_and_itol_dataset/GH63.annot.tree]

(Histoplasma_capsulatum_NAm1_conserved__EDN07279.1:0.05112598,Blastomyces_dermatitidis_ER_3_cytoplasm_protein__EEQ87554.1:0.03300968,(Paracoccidioides_brasiliensis_Pb18__PADG_07037__EEH42216.2:0.08706278,((Aspergillus_fumigatus_Af293_conserved__EAL93535.1:0.11845000,Talaromyces_marneffei_ATCC_18224_conserved__EEA22628.1:0.13860470)0.136000:0.03086486,(Cladophialophora_bantiana_CBS_173.52__Z519_07372__KIW92388.1:0.14077921,(Verruconis_gallopava__PV09_07308__KIW01270.1:0.22393116,(Candida_albicans_SC5314__CAALFM_C303410CA__AOW28369.1:0.60610038,(Sporothrix_schenckii_1099_18_glycoside_hydrolase_family_63__KJR87324.1:0.13206772,((Candida_albicans_SC5314_Cwh41p__AOW29337.1:0.10503375,Candida_tropicalis_MYA_3404_conserved__EER32362.1:0.07239780)0.999000:0.69063984,((Pneumocystis_jirovecii_RU7__T551_02498__KTW28648.1:0.61712369,(Malassezia_globosa_CBS_7966__MGL_1071__EDP44589.1:1.21701034,(Lichtheimia_corymbifera_JMRC_FSU_9682_glycoside_hydrolase_family_63_protein__CDH50432.1:0.24491264,(Mucor_circinelloides_f._lusitanicus_CBS_277.49_mannosyl_oligosaccharide_glucosidase_CWH41_GLS1__OAC97942.1:0.14337327,(Rhizopus_delemar_RA_99_880__RO3G_00874__EIE76170.1:0.00000023,Rhizopus_delemar_RA_99_880__RO3G_06793__EIE82088.1:0.18914491)0.999000:0.19820781)0.961000:0.12583740)0.998000:0.31612660)0.965000:0.18773009)0.919000:0.15194155,((Verruconis_gallopava__PV09_09180__KIV99073.1:0.50249232,(Sporothrix_schenckii_1099_18_mannosyl_oligosaccharide_glucosidase__KJR89943.1:0.25079329,(Scedosporium_apiospermum_putative_mannosyl_oligosaccharide_glucosidase__KEZ44127.1:0.23709569,Purpureocillium_lilacinum_mannosyl_oligosaccharide_glucosidase__OAQ85804.1:0.28534478)0.971000:0.08384156)0.992000:0.14886597)0.953000:0.10726904,((Trichophyton_rubrum_CBS_118892__TERG_01248__EGD84975.1:0.23830575,(Rhinocladiella_mackenziei_CBS_650.93__Z518_00177__KIX09099.1:0.09224918,(Exophiala_oligosperma__PV06_09277__KIW38302.1:0.15844971,Cladophialophora_bantiana_CBS_173.52__Z519_02788__KIW97396.1:0.14351779)0.380000:0.04288357)1.000000:0.30116231)0.719000:0.04547207,(((Paracoccidioides_brasiliensis_Pb18__PADG_04761__EEH48682.2:0.12787467,(Histoplasma_capsulatum_NAm1__HCAG_05129__EDN08630.1:0.14584195,Blastomyces_dermatitidis_ER_3_mannosyl_oligosaccharide_glucosidase__EEQ91595.1:0.07253205)0.796000:0.02792107)0.989000:0.05792493,(Talaromyces_marneffei_ATCC_18224_mannosyl_oligosaccharide_glucosidase__putative__EEA26885.1:0.25299175,(Aspergillus_fumigatus_Af293_mannosyl_oligosaccharide_glucosidase__putative__EAL85619.1:0.02231968,Aspergillus_lentulus_probable_mannosyl_oligosaccharide_glucosidase__GAQ03611.1:0.01456582)1.000000:0.16365106)0.996000:0.09588357)0.413000:0.02003247,Coccidioides_immitis_RS_mannosyl_oligosaccharide_glucosidase__EAS27582.3:0.18164467)0.773000:0.02141564)0.964000:0.08645437)0.939000:0.15004009)0.623000:0.12735517)1.000000:3.74702182)0.264000:0.04670108)0.631000:0.03639916)0.237000:0.03486960)0.995000:0.05162778)1.000000:0.07358399)0.986000:0.03392187);
