# Supplementary material for: Diversity of Cell Wall Related Proteins in Human Pathogenic Fungi
Source: J Fungi (Basel). 2017 Dec 29;4(1):6. doi: 10.3390/jof4010006 (PMC5872309; doi:10.3390/jof4010006)
Supplement: Supplementary file 1 [file jof-04-00006-s001.zip › jof-252817-final-supplementary materials/Dataset S2_tree_and_itol_dataset/GH63._dataset.txt]

DATASET_DOMAINS
#Protein domain datasets are visualized as schematic representations of proteins, with a protein backbone and various shapes depicting the locations of individual domains

#lines starting with a hash are comments and ignored during parsing

#=================================================================#
#MANDATORY SETTINGS                        #
#=================================================================#
#select the separator which is used to delimit the data below (TAB,SPACE or COMMA).This separator must be used throughout this file (except in the SEPARATOR line, which uses space).
#SEPARATOR TAB
#SEPARATOR SPACE
SEPARATOR COMMA

#label is used in the legend table (can be changed later)
DATASET_LABEL,label1

#dataset color (can be changed later)
COLOR,#ff0000
DATA
Talaromyces_marneffei_ATCC_18224_conserved__EEA22628.1,1043,HH|723|899|#1f78b4|Glyco_hydro_63
Lichtheimia_corymbifera_JMRC_FSU_9682_glycoside_hydrolase_family_63_protein__CDH50432.1,815,HV|41|260|#b2df8a|Glyco_hydro_63N,HH|308|801|#1f78b4|Glyco_hydro_63
Histoplasma_capsulatum_NAm1__HCAG_05129__EDN08630.1,926,HV|44|192|#b2df8a|Glyco_hydro_63N,HH|269|762|#1f78b4|Glyco_hydro_63
Rhizopus_delemar_RA_99_880__RO3G_00874__EIE76170.1,735,HV|1|136|#b2df8a|Glyco_hydro_63N,HH|228|723|#1f78b4|Glyco_hydro_63
Paracoccidioides_brasiliensis_Pb18__PADG_04761__EEH48682.2,834,HV|45|273|#b2df8a|Glyco_hydro_63N,HH|311|807|#1f78b4|Glyco_hydro_63
Trichophyton_rubrum_CBS_118892__TERG_01248__EGD84975.1,817,HV|38|262|#b2df8a|Glyco_hydro_63N,HH|303|792|#1f78b4|Glyco_hydro_63
Aspergillus_fumigatus_Af293_mannosyl_oligosaccharide_glucosidase__putative__EAL85619.1,833,HV|44|272|#b2df8a|Glyco_hydro_63N,HH|310|808|#1f78b4|Glyco_hydro_63
Paracoccidioides_brasiliensis_Pb18__PADG_07037__EEH42216.2,1038,HH|721|898|#1f78b4|Glyco_hydro_63
Candida_albicans_SC5314__CAALFM_C303410CA__AOW28369.1,1061,HH|716|804|#1f78b4|Glyco_hydro_63,HH|864|890|#1f78b4|Glyco_hydro_63
Rhinocladiella_mackenziei_CBS_650.93__Z518_00177__KIX09099.1,806,HV|39|262|#b2df8a|Glyco_hydro_63N,HH|301|781|#1f78b4|Glyco_hydro_63
Blastomyces_dermatitidis_ER_3_cytoplasm_protein__EEQ87554.1,1035,HH|721|809|#1f78b4|Glyco_hydro_63,HH|864|898|#1f78b4|Glyco_hydro_63
Candida_albicans_SC5314_Cwh41p__AOW29337.1,841,HV|52|287|#b2df8a|Glyco_hydro_63N,HH|331|824|#1f78b4|Glyco_hydro_63
Blastomyces_dermatitidis_ER_3_mannosyl_oligosaccharide_glucosidase__EEQ91595.1,835,HV|46|274|#b2df8a|Glyco_hydro_63N,HH|312|809|#1f78b4|Glyco_hydro_63
Candida_tropicalis_MYA_3404_conserved__EER32362.1,838,HV|50|284|#b2df8a|Glyco_hydro_63N,HH|327|822|#1f78b4|Glyco_hydro_63
Mucor_circinelloides_f._lusitanicus_CBS_277.49_mannosyl_oligosaccharide_glucosidase_CWH41_GLS1__OAC97942.1,823,HV|46|251|#b2df8a|Glyco_hydro_63N,HH|313|810|#1f78b4|Glyco_hydro_63
Sporothrix_schenckii_1099_18_glycoside_hydrolase_family_63__KJR87324.1,1083,HH|727|903|#1f78b4|Glyco_hydro_63
Verruconis_gallopava__PV09_09180__KIV99073.1,835,HV|44|281|#b2df8a|Glyco_hydro_63N,HH|319|810|#1f78b4|Glyco_hydro_63
Scedosporium_apiospermum_putative_mannosyl_oligosaccharide_glucosidase__KEZ44127.1,832,HV|45|268|#b2df8a|Glyco_hydro_63N,HH|309|808|#1f78b4|Glyco_hydro_63
Rhizopus_delemar_RA_99_880__RO3G_06793__EIE82088.1,164,HH|6|159|#1f78b4|Glyco_hydro_63
Verruconis_gallopava__PV09_07308__KIW01270.1,1044,HH|723|812|#1f78b4|Glyco_hydro_63,HH|865|900|#1f78b4|Glyco_hydro_63
Pneumocystis_jirovecii_RU7__T551_02498__KTW28648.1,791,HV|39|256|#b2df8a|Glyco_hydro_63N,HH|295|779|#1f78b4|Glyco_hydro_63
Aspergillus_fumigatus_Af293_conserved__EAL93535.1,1062,HH|746|834|#1f78b4|Glyco_hydro_63,HH|888|923|#1f78b4|Glyco_hydro_63
Coccidioides_immitis_RS_mannosyl_oligosaccharide_glucosidase__EAS27582.3,829,HV|47|273|#b2df8a|Glyco_hydro_63N,HH|313|803|#1f78b4|Glyco_hydro_63
Malassezia_globosa_CBS_7966__MGL_1071__EDP44589.1,772,HV|24|221|#b2df8a|Glyco_hydro_63N,HH|270|760|#1f78b4|Glyco_hydro_63
Talaromyces_marneffei_ATCC_18224_mannosyl_oligosaccharide_glucosidase__putative__EEA26885.1,829,HV|39|268|#b2df8a|Glyco_hydro_63N,HH|306|805|#1f78b4|Glyco_hydro_63
Cladophialophora_bantiana_CBS_173.52__Z519_02788__KIW97396.1,812,HV|36|259|#b2df8a|Glyco_hydro_63N,HH|297|782|#1f78b4|Glyco_hydro_63
Sporothrix_schenckii_1099_18_mannosyl_oligosaccharide_glucosidase__KJR89943.1,840,HV|43|280|#b2df8a|Glyco_hydro_63N,HH|318|815|#1f78b4|Glyco_hydro_63
Aspergillus_lentulus_probable_mannosyl_oligosaccharide_glucosidase__GAQ03611.1,833,HV|44|272|#b2df8a|Glyco_hydro_63N,HH|310|808|#1f78b4|Glyco_hydro_63
Exophiala_oligosperma__PV06_09277__KIW38302.1,806,HV|39|262|#b2df8a|Glyco_hydro_63N,HH|300|781|#1f78b4|Glyco_hydro_63
Cladophialophora_bantiana_CBS_173.52__Z519_07372__KIW92388.1,1065,HH|723|811|#1f78b4|Glyco_hydro_63,HH|865|900|#1f78b4|Glyco_hydro_63
Histoplasma_capsulatum_NAm1_conserved__EDN07279.1,866,HH|555|732|#1f78b4|Glyco_hydro_63
Purpureocillium_lilacinum_mannosyl_oligosaccharide_glucosidase__OAQ85804.1,823,HV|38|264|#b2df8a|Glyco_hydro_63N,HH|302|800|#1f78b4|Glyco_hydro_63
