# Supplementary material for: Diversity of Cell Wall Related Proteins in Human Pathogenic Fungi
Source: J Fungi (Basel). 2017 Dec 29;4(1):6. doi: 10.3390/jof4010006 (PMC5872309; doi:10.3390/jof4010006)
Supplement: Supplementary file 1 [file jof-04-00006-s001.zip › jof-252817-final-supplementary materials/Dataset S2_tree_and_itol_dataset/GH64.annot.tree]

(Exophiala_oligosperma__PV06_11703__KIW35983.1:0.01576087,Exophiala_oligosperma__PV06_11153__KIW36641.1:0.00609341,(Exophiala_oligosperma__PV06_11557__partial__KIW36167.1:0.21136764,(Exophiala_oligosperma__PV06_09607__KIW38656.1:0.43194225,(Purpureocillium_lilacinum_glycoside_hydrolase_family_64__OAQ92730.1:0.46532033,((Exophiala_oligosperma__PV06_07044__KIW41493.1:0.55449063,(Talaromyces_marneffei_ATCC_18224_glucan_endo_1_3_beta_glucosidase_precursor__putative__EEA25517.1:0.40793225,Talaromyces_marneffei_ATCC_18224_conserved__EEA26807.1:0.32930793)0.890000:0.09883573)0.807000:0.07012352,((Verruconis_gallopava__PV09_02547__KIW06871.1:0.54544187,((Exophiala_oligosperma__PV06_07974__KIW40801.1:0.11493238,(Cladophialophora_bantiana_CBS_173.52__Z519_12381__KIW87084.1:0.11844304,Rhinocladiella_mackenziei_CBS_650.93__Z518_05357__KIX04487.1:0.07139383)0.910000:0.04281035)0.959000:0.09033842,(Talaromyces_marneffei_ATCC_18224_conserved__EEA26007.1:0.23479785,(Purpureocillium_lilacinum_glucan_endo_1_3_beta_glucosidase_precursor__OAQ89820.1:0.58816765,(Sporothrix_schenckii_1099_18__SPSK_03158__KJR82375.1:0.36411801,Verruconis_gallopava__PV09_00012__KIW09063.1:0.28636647)0.447000:0.04038936)0.491000:0.04121743)0.960000:0.10931088)0.908000:0.07726716)0.824000:0.05195791,(Sporothrix_schenckii_1099_18_glucanase_b__KJR88781.1:0.27657238,(Verruconis_gallopava__PV09_02762__KIW06294.1:0.00000001,Verruconis_gallopava___variant__KIW06295.1:0.06600343)1.000000:0.39772668)0.995000:0.23477353)1.000000:0.43925653)0.438000:0.07876844)0.967000:0.17186461)0.998000:0.32485575)1.000000:0.37306226);
