# Supplementary material for: Diversity of Cell Wall Related Proteins in Human Pathogenic Fungi
Source: J Fungi (Basel). 2017 Dec 29;4(1):6. doi: 10.3390/jof4010006 (PMC5872309; doi:10.3390/jof4010006)
Supplement: Supplementary file 1 [file jof-04-00006-s001.zip › jof-252817-final-supplementary materials/Dataset S2_tree_and_itol_dataset/GH64._dataset.txt]

DATASET_DOMAINS
#Protein domain datasets are visualized as schematic representations of proteins, with a protein backbone and various shapes depicting the locations of individual domains

#lines starting with a hash are comments and ignored during parsing

#=================================================================#
#MANDATORY SETTINGS                        #
#=================================================================#
#select the separator which is used to delimit the data below (TAB,SPACE or COMMA).This separator must be used throughout this file (except in the SEPARATOR line, which uses space).
#SEPARATOR TAB
#SEPARATOR SPACE
SEPARATOR COMMA

#label is used in the legend table (can be changed later)
DATASET_LABEL,label1

#dataset color (can be changed later)
COLOR,#ff0000
DATA
Exophiala_oligosperma__PV06_07044__KIW41493.1,459,HH|76|449|#1f78b4|Glyco_hydro_64
Talaromyces_marneffei_ATCC_18224_conserved__EEA26807.1,452,HH|64|441|#1f78b4|Glyco_hydro_64
Verruconis_gallopava___variant__KIW06295.1,371,HH|7|340|#1f78b4|Glyco_hydro_64
Exophiala_oligosperma__PV06_11703__KIW35983.1,460,HH|75|450|#1f78b4|Glyco_hydro_64
Exophiala_oligosperma__PV06_07974__KIW40801.1,444,HH|59|422|#1f78b4|Glyco_hydro_64
Rhinocladiella_mackenziei_CBS_650.93__Z518_05357__KIX04487.1,423,HH|41|403|#1f78b4|Glyco_hydro_64
Talaromyces_marneffei_ATCC_18224_conserved__EEA26007.1,439,HH|10|229|#1f78b4|Glyco_hydro_64,HH|233|357|#1f78b4|Glyco_hydro_64
Purpureocillium_lilacinum_glycoside_hydrolase_family_64__OAQ92730.1,458,HH|74|447|#1f78b4|Glyco_hydro_64
Verruconis_gallopava__PV09_02547__KIW06871.1,403,HH|3|380|#1f78b4|Glyco_hydro_64
Verruconis_gallopava__PV09_02762__KIW06294.1,374,HH|7|367|#1f78b4|Glyco_hydro_64
Cladophialophora_bantiana_CBS_173.52__Z519_12381__KIW87084.1,427,HH|42|406|#1f78b4|Glyco_hydro_64
Sporothrix_schenckii_1099_18__SPSK_03158__KJR82375.1,688,HH|49|425|#1f78b4|Glyco_hydro_64
Talaromyces_marneffei_ATCC_18224_glucan_endo_1_3_beta_glucosidase_precursor__putative__EEA25517.1,460,HH|81|449|#1f78b4|Glyco_hydro_64
Exophiala_oligosperma__PV06_09607__KIW38656.1,573,HH|188|563|#1f78b4|Glyco_hydro_64
Sporothrix_schenckii_1099_18_glucanase_b__KJR88781.1,398,HH|5|381|#1f78b4|Glyco_hydro_64
Exophiala_oligosperma__PV06_11557__partial__KIW36167.1,382,HH|15|376|#1f78b4|Glyco_hydro_64
Purpureocillium_lilacinum_glucan_endo_1_3_beta_glucosidase_precursor__OAQ89820.1,385,HH|4|376|#1f78b4|Glyco_hydro_64
Verruconis_gallopava__PV09_00012__KIW09063.1,462,HH|91|452|#1f78b4|Glyco_hydro_64
Exophiala_oligosperma__PV06_11153__KIW36641.1,852,HH|75|419|#1f78b4|Glyco_hydro_64,HH|462|837|#1f78b4|Glyco_hydro_64
