# Supplementary material for: Diversity of Cell Wall Related Proteins in Human Pathogenic Fungi
Source: J Fungi (Basel). 2017 Dec 29;4(1):6. doi: 10.3390/jof4010006 (PMC5872309; doi:10.3390/jof4010006)
Supplement: Supplementary file 1 [file jof-04-00006-s001.zip › jof-252817-final-supplementary materials/Dataset S2_tree_and_itol_dataset/GH71.annot.tree]

(Cryptococcus_neoformans_var._neoformans_JEC21_expressed_protein__AAW43152.2:0.00000118,Cryptococcus_gattii_CA1873__I314_00857__KIR68438.1:0.07325291,(((Cryptococcus_neoformans_var._neoformans_JEC21_conserved__AAW44487.2:0.02150845,Cryptococcus_gattii_CA1873_glucan_endo_1_3_alpha_glucosidase_agn1__KIR67961.1:0.02130444)1.000000:0.37167465,(Cryptococcus_neoformans_var._neoformans_JEC21_conserved__AAW42417.1:0.02342515,Cryptococcus_gattii_CA1873_glucan_endo_1_3_alpha_glucosidase_agn1__KIR67651.1:0.06478484)0.999000:0.24365482)0.989000:0.29851537,(((Talaromyces_marneffei_ATCC_18224_glucan_endo_1_3_alpha_glucosidase_agn1_precursor__putative__EEA19610.1:0.46693327,((Cryptococcus_neoformans_var._neoformans_JEC21_mutanase__putative__AAW47079.1:0.04096672,Cryptococcus_gattii_CA1873_mutanase__KIR58495.1:0.04534378)1.000000:0.48648357,(Purpureocillium_lilacinum_alpha_1_3_glucanase_mutanase__OAQ81157.1:0.20062061,(Talaromyces_marneffei_ATCC_18224_alpha_1_3_glucanase_mutanase__putative__EEA20869.1:0.12891877,(Aspergillus_fumigatus_Af293_alpha_1_3_glucanase_mutanase__putative__EAL87492.1:0.01331431,Aspergillus_lentulus_mutanase_Pc12g07500__GAQ07152.1:0.00000001)0.998000:0.12360858)0.922000:0.12079572)1.000000:0.33760194)0.315000:0.08576381)0.927000:0.19576560,(Talaromyces_marneffei_ATCC_18224_glucan_endo_1_3_alpha_glucosidase_agn1_precursor__putative__EEA22621.1:0.31821297,(Talaromyces_marneffei_ATCC_18224_glucan_endo_1_3_alpha_glucosidase_agn1_precursor__putative__EEA23262.1:0.16890425,Talaromyces_marneffei_ATCC_18224_glucan_endo_1_3_alpha_glucosidase_agn1_precursor__putative__EEA26516.1:0.24933905)0.960000:0.18023721)1.000000:1.01668935)0.188000:0.09268348,((Cladophialophora_bantiana_CBS_173.52__Z519_06366__KIW92519.1:0.46430579,((Paracoccidioides_brasiliensis_Pb18__PADG_07461__EEH42641.2:0.33423910,(Histoplasma_capsulatum_NAm1_predicted_protein__EDN05523.1:0.27934632,Blastomyces_dermatitidis_ER_3_murein_transglycosylase__EEQ89186.1:0.14361993)0.893000:0.06223192)0.965000:0.11862188,(Talaromyces_marneffei_ATCC_18224_alpha_1_3_glucanase__putative__EEA24348.1:0.37810969,(Aspergillus_fumigatus_Af293_alpha_1_3_glucanase__putative__EAL85912.1:0.05860625,Aspergillus_lentulus_mutanase_Pc12g07500__GAQ08980.1:0.00777179)1.000000:0.25003851)0.185000:0.03831121)0.992000:0.21540835)0.772000:0.07171228,(Talaromyces_marneffei_ATCC_18224_glucan_endo_1_3_alpha_glucosidase_agn1_precursor__putative__EEA26272.1:0.71313669,((Aspergillus_fumigatus_Af293_alpha_1_3_glucanase__putative__EAL85367.1:0.03004231,Aspergillus_lentulus_glutamate_decarboxylase__GAQ11865.1:0.03727998)1.000000:0.32684300,((Aspergillus_fumigatus_Af293_extracellular_alpha_1_3_glucanase_mutanase__putative__EAL86726.1:0.13393055,Aspergillus_fumigatus_Af293_extracellular_alpha_1_3_glucanase_mutanase__putative__EAL87779.1:0.07632803)1.000000:0.27534495,(((Aspergillus_fumigatus_Af293_alpha_1_3_glucanase_mutanase__putative__EBA27333.1:0.25436067,Aspergillus_lentulus_mutanase_Pc12g07500__GAQ03739.1:0.25409049)0.988000:0.15304078,Aspergillus_lentulus_glucan_endo_1_3_alpha_glucosidase_agn1__GAQ09972.1:0.19942946)0.293000:0.03277634,((Aspergillus_lentulus_mutanase_Pc12g07500__GAQ06001.1:0.35711899,Aspergillus_lentulus_mutanase_Pc12g07500__GAQ05287.1:0.25542936)0.472000:0.03021090,((Aspergillus_fumigatus_Af293_alpha_1_3_glucanase__putative__EAL85399.1:0.34106391,Aspergillus_lentulus_mutanase_Pc12g07500__GAQ08424.1:0.49918784)0.910000:0.06777526,(Aspergillus_fumigatus_Af293_alpha_1_3_glucanase__putative__EAL86742.1:0.47055171,(Aspergillus_lentulus_mutanase_Pc12g07500__GAQ06497.1:0.26579722,(Aspergillus_lentulus_mutanase_Pc12g07500__GAQ08732.1:0.25895557,Scedosporium_apiospermum__SAPIO_CDS10354__KEZ38993.1:0.35904299)0.937000:0.09143712)0.196000:0.03229125)0.323000:0.00957830)0.892000:0.03226452)0.415000:0.01165981)0.942000:0.08739409)0.890000:0.07721272)0.973000:0.16153642)0.834000:0.05471144)1.000000:0.35573467)0.877000:0.14049580)1.000000:1.31783947);
