# Supplementary material for: Diversity of Cell Wall Related Proteins in Human Pathogenic Fungi
Source: J Fungi (Basel). 2017 Dec 29;4(1):6. doi: 10.3390/jof4010006 (PMC5872309; doi:10.3390/jof4010006)
Supplement: Supplementary file 1 [file jof-04-00006-s001.zip › jof-252817-final-supplementary materials/Dataset S2_tree_and_itol_dataset/GH71._dataset.txt]

DATASET_DOMAINS
#Protein domain datasets are visualized as schematic representations of proteins, with a protein backbone and various shapes depicting the locations of individual domains

#lines starting with a hash are comments and ignored during parsing

#=================================================================#
#MANDATORY SETTINGS                        #
#=================================================================#
#select the separator which is used to delimit the data below (TAB,SPACE or COMMA).This separator must be used throughout this file (except in the SEPARATOR line, which uses space).
#SEPARATOR TAB
#SEPARATOR SPACE
SEPARATOR COMMA

#label is used in the legend table (can be changed later)
DATASET_LABEL,label1

#dataset color (can be changed later)
COLOR,#ff0000
DATA
Talaromyces_marneffei_ATCC_18224_alpha_1_3_glucanase_mutanase__putative__EEA20869.1,607,HV|38|427|#b2df8a|Glyco_hydro_71
Aspergillus_lentulus_mutanase_Pc12g07500__GAQ05287.1,1086,HV|30|416|#b2df8a|Glyco_hydro_71
Talaromyces_marneffei_ATCC_18224_alpha_1_3_glucanase__putative__EEA24348.1,434,HV|24|403|#b2df8a|Glyco_hydro_71
Cryptococcus_gattii_CA1873__I314_00857__KIR68438.1,451,HV|33|422|#b2df8a|Glyco_hydro_71
Scedosporium_apiospermum__SAPIO_CDS10354__KEZ38993.1,1013,HV|23|403|#b2df8a|Glyco_hydro_71,EL|642|891|#33a02c|Lipase_GDSL_2
Blastomyces_dermatitidis_ER_3_murein_transglycosylase__EEQ89186.1,448,HV|24|414|#b2df8a|Glyco_hydro_71
Aspergillus_fumigatus_Af293_alpha_1_3_glucanase__putative__EAL85399.1,747,HV|2|382|#b2df8a|Glyco_hydro_71
Aspergillus_lentulus_mutanase_Pc12g07500__GAQ08424.1,570,HV|24|346|#b2df8a|Glyco_hydro_71
Talaromyces_marneffei_ATCC_18224_glucan_endo_1_3_alpha_glucosidase_agn1_precursor__putative__EEA26272.1,441,HV|29|408|#b2df8a|Glyco_hydro_71
Talaromyces_marneffei_ATCC_18224_glucan_endo_1_3_alpha_glucosidase_agn1_precursor__putative__EEA19610.1,439,HV|39|407|#b2df8a|Glyco_hydro_71
Aspergillus_fumigatus_Af293_alpha_1_3_glucanase_mutanase__putative__EAL87492.1,503,HV|42|430|#b2df8a|Glyco_hydro_71
Aspergillus_lentulus_glutamate_decarboxylase__GAQ11865.1,996,RE|54|388|#fb9a99|Pyridoxal_deC,HV|529|917|#b2df8a|Glyco_hydro_71
Aspergillus_lentulus_mutanase_Pc12g07500__GAQ06001.1,1254,HV|22|406|#b2df8a|Glyco_hydro_71
Aspergillus_lentulus_mutanase_Pc12g07500__GAQ08980.1,452,HV|27|418|#b2df8a|Glyco_hydro_71
Cryptococcus_neoformans_var._neoformans_JEC21_conserved__AAW44487.2,720,HH|49|127|#1f78b4|WSC,HH|169|248|#1f78b4|WSC,HV|307|685|#b2df8a|Glyco_hydro_71
Cryptococcus_neoformans_var._neoformans_JEC21_mutanase__putative__AAW47079.1,622,HV|210|578|#b2df8a|Glyco_hydro_71
Cryptococcus_gattii_CA1873_glucan_endo_1_3_alpha_glucosidase_agn1__KIR67651.1,859,HH|81|160|#1f78b4|WSC,HH|265|342|#1f78b4|WSC,HV|446|820|#b2df8a|Glyco_hydro_71
Cladophialophora_bantiana_CBS_173.52__Z519_06366__KIW92519.1,436,HV|23|400|#b2df8a|Glyco_hydro_71
Aspergillus_lentulus_mutanase_Pc12g07500__GAQ06497.1,654,HV|106|347|#b2df8a|Glyco_hydro_71
Cryptococcus_neoformans_var._neoformans_JEC21_conserved__AAW42417.1,893,HH|81|160|#1f78b4|WSC,HH|284|361|#1f78b4|WSC,HV|479|853|#b2df8a|Glyco_hydro_71
Paracoccidioides_brasiliensis_Pb18__PADG_07461__EEH42641.2,454,HV|16|420|#b2df8a|Glyco_hydro_71
Aspergillus_lentulus_mutanase_Pc12g07500__GAQ03739.1,1125,HV|120|506|#b2df8a|Glyco_hydro_71
Aspergillus_lentulus_mutanase_Pc12g07500__GAQ08732.1,1040,HV|21|402|#b2df8a|Glyco_hydro_71,EL|633|869|#33a02c|Lipase_GDSL_2
Aspergillus_fumigatus_Af293_alpha_1_3_glucanase__putative__EAL86742.1,897,HV|23|409|#b2df8a|Glyco_hydro_71
Aspergillus_lentulus_mutanase_Pc12g07500__GAQ07152.1,503,HV|42|430|#b2df8a|Glyco_hydro_71
Aspergillus_fumigatus_Af293_extracellular_alpha_1_3_glucanase_mutanase__putative__EAL87779.1,463,HV|21|407|#b2df8a|Glyco_hydro_71
Aspergillus_fumigatus_Af293_alpha_1_3_glucanase_mutanase__putative__EBA27333.1,1024,HV|82|467|#b2df8a|Glyco_hydro_71
Talaromyces_marneffei_ATCC_18224_glucan_endo_1_3_alpha_glucosidase_agn1_precursor__putative__EEA26516.1,437,HV|20|403|#b2df8a|Glyco_hydro_71
Talaromyces_marneffei_ATCC_18224_glucan_endo_1_3_alpha_glucosidase_agn1_precursor__putative__EEA22621.1,543,HV|22|406|#b2df8a|Glyco_hydro_71
Cryptococcus_neoformans_var._neoformans_JEC21_expressed_protein__AAW43152.2,483,HV|65|454|#b2df8a|Glyco_hydro_71
Cryptococcus_gattii_CA1873_mutanase__KIR58495.1,626,HV|214|582|#b2df8a|Glyco_hydro_71
Aspergillus_fumigatus_Af293_alpha_1_3_glucanase__putative__EAL85367.1,480,HV|21|409|#b2df8a|Glyco_hydro_71
Cryptococcus_gattii_CA1873_glucan_endo_1_3_alpha_glucosidase_agn1__KIR67961.1,793,HH|49|128|#1f78b4|WSC,HH|147|226|#1f78b4|WSC,HH|258|337|#1f78b4|WSC,HV|393|771|#b2df8a|Glyco_hydro_71
Purpureocillium_lilacinum_alpha_1_3_glucanase_mutanase__OAQ81157.1,592,HV|46|434|#b2df8a|Glyco_hydro_71
Histoplasma_capsulatum_NAm1_predicted_protein__EDN05523.1,439,HV|24|406|#b2df8a|Glyco_hydro_71
Aspergillus_lentulus_glucan_endo_1_3_alpha_glucosidase_agn1__GAQ09972.1,1353,HV|22|405|#b2df8a|Glyco_hydro_71,EL|994|1167|#33a02c|Lipase_GDSL_2
Aspergillus_fumigatus_Af293_alpha_1_3_glucanase__putative__EAL85912.1,452,HV|27|418|#b2df8a|Glyco_hydro_71
Aspergillus_fumigatus_Af293_extracellular_alpha_1_3_glucanase_mutanase__putative__EAL86726.1,443,HV|21|408|#b2df8a|Glyco_hydro_71
Talaromyces_marneffei_ATCC_18224_glucan_endo_1_3_alpha_glucosidase_agn1_precursor__putative__EEA23262.1,441,HV|20|406|#b2df8a|Glyco_hydro_71
