# Supplementary material for: Diversity of Cell Wall Related Proteins in Human Pathogenic Fungi
Source: J Fungi (Basel). 2017 Dec 29;4(1):6. doi: 10.3390/jof4010006 (PMC5872309; doi:10.3390/jof4010006)
Supplement: Supplementary file 1 [file jof-04-00006-s001.zip › jof-252817-final-supplementary materials/Dataset S2_tree_and_itol_dataset/GH72.annot.tree]

(Blastomyces_dermatitidis_ER_3_1_3_beta_glucanosyltransferase__OAS99616.1:0.00583730,Blastomyces_dermatitidis_ER_3_1_3_beta_glucanosyltransferase__variant__OAS99617.1:0.31763469,(Histoplasma_capsulatum_NAm1_conserved__EDN09637.1:0.05361471,(Paracoccidioides_brasiliensis_Pb18__PADG_00795__EEH44506.2:0.14080291,(Coccidioides_immitis_RS_1_3_beta_glucanosyltransferase__EAS32458.3:0.30097309,((Aspergillus_fumigatus_Af293_1_3_beta_glucanosyltransferase__putative__EAL92264.1:0.02434063,Aspergillus_lentulus_1_3_beta_glucanosyltransferase_gas2__GAQ04169.1:0.02153415)1.000000:0.30018710,(((Exophiala_oligosperma__PV06_02305__KIW46649.1:0.00000020,Exophiala_oligosperma___variant__KIW46650.1:0.00000001)0.998000:0.14093430,(Cladophialophora_bantiana_CBS_173.52__Z519_05339__KIW94023.1:0.08218814,Rhinocladiella_mackenziei_CBS_650.93__Z518_06704__KIX03153.1:0.12277871)0.935000:0.09081349)1.000000:0.27519380,(Talaromyces_marneffei_ATCC_18224_1_3_beta_glucanosyltransferase__putative__EEA27055.1:0.19088849,(Verruconis_gallopava__PV09_06002__KIW02546.1:0.30690247,((Sporothrix_schenckii_1099_18__SPSK_01717__KJR87053.1:0.30858623,(Scedosporium_apiospermum_putative_1_3_beta_glucanosyltransferase__KEZ46149.1:0.41627021,Purpureocillium_lilacinum_1_3_beta_glucanosyltransferase_gel3__OAQ88703.1:0.30345913)0.955000:0.14607940)0.949000:0.09834052,((Talaromyces_marneffei_ATCC_18224_conserved__EEA25872.1:1.59008386,Rhinocladiella_mackenziei_CBS_650.93__Z518_08621__KIX02679.1:0.85170512)0.707000:0.11934827,((((Candida_albicans_SC5314_1_3_beta_glucanosyltransferase__AOW28802.1:0.09425654,Candida_tropicalis_MYA_3404_glycolipid_anchored_surface_protein_4_precursor__EER35373.1:0.09287381)1.000000:0.61398871,(Verruconis_gallopava__PV09_05842__KIW02780.1:0.42153038,((Cladophialophora_bantiana_CBS_173.52__Z519_01529__KIW97945.1:0.04881632,(Exophiala_oligosperma__PV06_08999__KIW39204.1:0.12773209,Rhinocladiella_mackenziei_CBS_650.93__Z518_10968__KIX00041.1:0.04237834)0.871000:0.04246100)1.000000:0.22428732,((Scedosporium_apiospermum__SAPIO_CDS0947__KEZ46098.1:0.33724151,(Sporothrix_schenckii_1099_18__SPSK_04169__KJR83011.1:0.30234771,Purpureocillium_lilacinum_1_3_beta_glucanosyltransferase_gel2__OAQ88353.1:0.35575884)0.608000:0.07249486)1.000000:0.23726621,((Talaromyces_marneffei_ATCC_18224_1_3_beta_glucanosyltransferase_Gel2__EEA21511.1:0.29685374,(Aspergillus_fumigatus_Af293_1_3_beta_glucanosyltransferase_Gel2__EAL88984.1:0.03594289,Aspergillus_lentulus_1_3_beta_glucanosyltransferase_gel2__GAQ03024.1:0.02628827)1.000000:0.19172157)0.604000:0.06341302,(Verruconis_gallopava__PV09_08767__KIV99590.1:0.35260050,((Coccidioides_immitis_RS_1_3_beta_glucanosyltransferase_Gel2__EAS28597.1:0.19521397,Trichophyton_rubrum_CBS_118892__TERG_01423__EGD85147.1:0.25992190)0.986000:0.11603377,(Histoplasma_capsulatum_NAm1__HCAG_08363__EDN04701.1:0.34187097,(Paracoccidioides_brasiliensis_Pb18__PADG_05076__EEH48997.1:0.18691798,Blastomyces_dermatitidis_ER_3_beta_glucanosyltransferase_Gel2p__EEQ89522.1:0.07566597)0.861000:0.07027969)0.900000:0.10389693)0.967000:0.09765079)0.379000:0.05584744)0.857000:0.05589621)0.571000:0.04950713)0.532000:0.08350390)0.999000:0.26682464)0.930000:0.17679980,((Candida_albicans_SC5314_1\3_beta_glucanosyltransferase__AOW29943.1:0.08909280,Candida_tropicalis_MYA_3404_glycolipid_anchored_surface_protein_5_precursor__EER30361.1:0.04945456)1.000000:0.34821010,(Pneumocystis_jirovecii_RU7__T551_03562__KTW26263.1:0.72144752,(Verruconis_gallopava__PV09_05196__KIW03424.1:0.29141606,((Sporothrix_schenckii_1099_18__SPSK_05276__KJR81157.1:0.23036503,(Scedosporium_apiospermum_1_3_beta_glucanosyltransferase_Gel1__KEZ40710.1:0.20007830,(Purpureocillium_lilacinum_1_3_beta_glucanosyltransferase_gel1__OAQ61328.1:0.04753073,Purpureocillium_lilacinum_1_3_beta_glucanosyltransferase_gel1__OAQ82702.1:0.01823083)1.000000:0.22728155)0.931000:0.08437614)1.000000:0.18772631,((Exophiala_oligosperma_1_3_beta_glucanosyltransferase_gel1__KIW39967.1:0.05657677,(Cladophialophora_bantiana_CBS_173.52__Z519_06249__KIW93644.1:0.08501344,Rhinocladiella_mackenziei_CBS_650.93_1_3_beta_glucanosyltransferase_gel1__KIX05497.1:0.03581730)0.972000:0.05247150)0.989000:0.07240370,((Talaromyces_marneffei_ATCC_18224_1_3_beta_glucanosyltransferase_Gel1__EEA27316.1:0.21081388,(Aspergillus_fumigatus_Af293_1_3_beta_glucanosyltransferase_Gel1__EAL87215.1:0.02220717,Aspergillus_lentulus_1_3_beta_glucanosyltransferase_gel1__GAQ07410.1:0.00783532)0.964000:0.06840321)0.399000:0.06340863,((Trichophyton_rubrum_CBS_118892__TERG_00625__EGD84343.1:0.00000001,(Trichophyton_rubrum_CBS_118892__TERG_00625__KFL60315.1:0.00000001,Trichophyton_rubrum_CBS_118892__TERG_00625__KFL60316.1:0.10858603)0.000000:0.01423310)1.000000:0.28674044,(Coccidioides_immitis_RS_1_3_beta_glucanosyltransferase_gel1__EAS34827.3:0.14819259,((Histoplasma_capsulatum_NAm1_glycolipid_anchored_surface_protein_5_precursor__EDN10749.1:0.13868630,Blastomyces_dermatitidis_ER_3_glycolipid_anchored_surface_protein_5__EEQ91175.2:0.07121086)0.492000:0.04236683,Paracoccidioides_brasiliensis_Pb18__PADG_03286__EEH47188.2:0.34305620)0.927000:0.08502503)0.850000:0.07287769)0.911000:0.05983538)0.902000:0.05223989)0.832000:0.03844399)0.594000:0.05196277)0.999000:0.18917587)0.758000:0.03700614)0.949000:0.12922853)0.994000:0.21954212,((Cryptococcus_neoformans_var._neoformans_JEC21_1_3_beta_glucanosyltransferase__putative__AAW47197.1:0.03114367,Cryptococcus_gattii_CA1873_1_3_beta_glucanosyltransferase__KIR57476.1:0.05075064)1.000000:0.72545098,(((Candida_albicans_SC5314_1_3_beta_glucanosyltransferase__AOW25920.1:0.11799045,Candida_tropicalis_MYA_3404_conserved__EER31852.1:0.11850182)1.000000:0.64030665,(Lichtheimia_corymbifera_JMRC_FSU_9682__beta_glucanosyltransferase_gel3__CDH53949.1:0.25268833,(Lichtheimia_corymbifera_JMRC_FSU_9682_secreted_protein__CDH50216.1:0.14645678,(Mucor_circinelloides_f._lusitanicus_CBS_277.49_carbohydrate_binding_module_family_43_protein__partial__OAD04001.1:0.09269015,(Rhizopus_delemar_RA_99_880__RO3G_08263__EIE83558.1:0.13310541,Rhizopus_delemar_RA_99_880__RO3G_16395__EIE91684.1:0.21440564)0.497000:0.03362360)1.000000:0.17729261)0.855000:0.08670683)1.000000:0.30153730)0.090000:0.06867555,(Pneumocystis_jirovecii_RU7__T551_02310__KTW29036.1:0.87041983,(((Candida_albicans_SC5314_Phr1p__AOW29201.1:0.11109258,Candida_tropicalis_MYA_3404_protein_EPD2_precursor__EER32271.1:0.09977016)1.000000:0.24347895,(Candida_albicans_SC5314_1_3_beta_glucanosyltransferase__AOW25724.1:0.08588306,Candida_tropicalis_MYA_3404_protein_EPD1_precursor__EER31514.1:0.09078324)0.999000:0.18625449)0.980000:0.12882441,(((Aspergillus_fumigatus_Af293_1_3_beta_glucanosyltransferase_Gel3__EAL93577.1:0.01920565,Aspergillus_lentulus_1_3_beta_glucanosyltransferase_gel3__GAQ06490.1:0.02257762)1.000000:0.29230691,(Aspergillus_fumigatus_Af293_1_3_beta_glucanosyltransferase__putative__EAL87626.1:0.03849418,Aspergillus_lentulus_1_3_beta_glucanosyltransferase_gel4__GAQ07028.1:0.01250222)1.000000:0.16802290)0.967000:0.08033379,((((Exophiala_oligosperma__PV06_04732__KIW43649.1:0.05592776,(Cladophialophora_bantiana_CBS_173.52__Z519_10490__KIW89005.1:0.09576196,Rhinocladiella_mackenziei_CBS_650.93__Z518_04872__KIX06896.1:0.04366194)0.979000:0.05478940)0.999000:0.10270186,((Aspergillus_fumigatus_Af293_1_3_beta_glucanosyltransferase__putative__EAL84955.1:0.00420134,Aspergillus_lentulus_1_3_beta_glucanosyltransferase_gel4__GAQ12120.1:0.01903595)1.000000:0.19123607,(Aspergillus_fumigatus_Af293_1_3_beta_glucanosyltransferase__putative__EAL89081.1:0.01707466,Aspergillus_lentulus_1_3_beta_glucanosyltransferase_gel4__GAQ02923.1:0.02548322)1.000000:0.20406154)0.921000:0.08487864)0.373000:0.03052946,((Trichophyton_rubrum_CBS_118892__TERG_01126__EGD84853.1:0.14379986,(Coccidioides_immitis_RS_1_3_beta_glucanosyltransferase__EAS36397.3:0.14143415,(Paracoccidioides_brasiliensis_Pb18__PADG_04918__EEH48839.1:0.11626329,(Histoplasma_capsulatum_NAm1_beta_1_3_glucanosyltransferase_3__EDN08786.1:0.18909907,Blastomyces_dermatitidis_ER_3_beta_1_3_glucanosyltransferase_3__EEQ85067.1:0.12453210)0.819000:0.03863278)0.990000:0.08882265)0.831000:0.07274107)0.998000:0.09974067,(Verruconis_gallopava__PV09_05833__KIW02770.1:0.16232896,(Purpureocillium_lilacinum_1_3_beta_glucanosyltransferase__OAQ77980.1:0.38899981,(Sporothrix_schenckii_1099_18__SPSK_07340__KJR87639.1:0.21285658,Scedosporium_apiospermum_1_3_beta_glucanosyltransferase_gel4__KEZ46619.1:0.38910698)0.216000:0.05351892)0.999000:0.18808326)0.743000:0.04442706)0.907000:0.03508225)0.926000:0.04136552,(Talaromyces_marneffei_ATCC_18224_1_3_beta_glucanosyltransferase__putative__EEA24354.1:0.37764034,Trichophyton_rubrum_CBS_118892__TERG_05948__EGD89712.2:0.42412829)0.511000:0.02237789)0.984000:0.06023667)0.979000:0.09252968)0.749000:0.07510947)0.884000:0.08039554)0.582000:0.07157252)0.748000:0.08729051)0.993000:0.26926148)0.990000:0.25297916)0.864000:0.09422748)0.000000:0.06532510)0.874000:0.05668695)0.905000:0.06258964)0.991000:0.13658833)0.966000:0.09143716)0.147000:0.02039072)0.998000:0.20589192);
