# Supplementary material for: Diversity of Cell Wall Related Proteins in Human Pathogenic Fungi
Source: J Fungi (Basel). 2017 Dec 29;4(1):6. doi: 10.3390/jof4010006 (PMC5872309; doi:10.3390/jof4010006)
Supplement: Supplementary file 1 [file jof-04-00006-s001.zip › jof-252817-final-supplementary materials/Dataset S2_tree_and_itol_dataset/GH72._dataset.txt]

DATASET_DOMAINS
#Protein domain datasets are visualized as schematic representations of proteins, with a protein backbone and various shapes depicting the locations of individual domains

#lines starting with a hash are comments and ignored during parsing

#=================================================================#
#MANDATORY SETTINGS                        #
#=================================================================#
#select the separator which is used to delimit the data below (TAB,SPACE or COMMA).This separator must be used throughout this file (except in the SEPARATOR line, which uses space).
#SEPARATOR TAB
#SEPARATOR SPACE
SEPARATOR COMMA

#label is used in the legend table (can be changed later)
DATASET_LABEL,label1

#dataset color (can be changed later)
COLOR,#ff0000
DATA
Talaromyces_marneffei_ATCC_18224_1_3_beta_glucanosyltransferase_Gel1__EEA27316.1,454,HH|24|326|#1f78b4|Glyco_hydro_72
Purpureocillium_lilacinum_1_3_beta_glucanosyltransferase_gel1__OAQ61328.1,458,HH|32|331|#1f78b4|Glyco_hydro_72
Verruconis_gallopava__PV09_08767__KIV99590.1,484,HH|18|335|#1f78b4|Glyco_hydro_72
Histoplasma_capsulatum_NAm1_glycolipid_anchored_surface_protein_5_precursor__EDN10749.1,482,HH|33|349|#1f78b4|Glyco_hydro_72
Cladophialophora_bantiana_CBS_173.52__Z519_01529__KIW97945.1,494,HH|20|333|#1f78b4|Glyco_hydro_72
Sporothrix_schenckii_1099_18__SPSK_04169__KJR83011.1,488,HH|14|333|#1f78b4|Glyco_hydro_72
Purpureocillium_lilacinum_1_3_beta_glucanosyltransferase_gel3__OAQ88703.1,460,HH|14|295|#1f78b4|Glyco_hydro_72
Coccidioides_immitis_RS_1_3_beta_glucanosyltransferase_Gel2__EAS28597.1,479,HH|19|333|#1f78b4|Glyco_hydro_72
Pneumocystis_jirovecii_RU7__T551_03562__KTW26263.1,504,HH|81|386|#1f78b4|Glyco_hydro_72
Aspergillus_lentulus_1_3_beta_glucanosyltransferase_gel4__GAQ12120.1,544,HH|17|327|#1f78b4|Glyco_hydro_72,HV|380|454|#b2df8a|X8
Blastomyces_dermatitidis_ER_3_1_3_beta_glucanosyltransferase__OAS99616.1,286,HH|1|148|#1f78b4|Glyco_hydro_72,HH|152|208|#1f78b4|Glyco_hydro_72
Purpureocillium_lilacinum_1_3_beta_glucanosyltransferase_gel1__OAQ82702.1,458,HH|31|331|#1f78b4|Glyco_hydro_72
Paracoccidioides_brasiliensis_Pb18__PADG_03286__EEH47188.2,448,HH|29|331|#1f78b4|Glyco_hydro_72
Blastomyces_dermatitidis_ER_3_1_3_beta_glucanosyltransferase__variant__OAS99617.1,207,HH|1|149|#1f78b4|Glyco_hydro_72
Aspergillus_lentulus_1_3_beta_glucanosyltransferase_gel3__GAQ06490.1,616,HH|92|395|#1f78b4|Glyco_hydro_72,HV|445|522|#b2df8a|X8
Trichophyton_rubrum_CBS_118892__TERG_00625__KFL60315.1,412,HH|6|282|#1f78b4|Glyco_hydro_72
Trichophyton_rubrum_CBS_118892__TERG_01126__EGD84853.1,538,HH|17|329|#1f78b4|Glyco_hydro_72,HV|377|457|#b2df8a|X8
Exophiala_oligosperma__PV06_04732__KIW43649.1,554,HH|17|333|#1f78b4|Glyco_hydro_72,HV|383|460|#b2df8a|X8
Aspergillus_fumigatus_Af293_1_3_beta_glucanosyltransferase__putative__EAL89081.1,548,HH|19|326|#1f78b4|Glyco_hydro_72,HV|377|455|#b2df8a|X8
Blastomyces_dermatitidis_ER_3_glycolipid_anchored_surface_protein_5__EEQ91175.2,454,HH|29|331|#1f78b4|Glyco_hydro_72
Talaromyces_marneffei_ATCC_18224_1_3_beta_glucanosyltransferase_Gel2__EEA21511.1,484,HH|17|332|#1f78b4|Glyco_hydro_72
Paracoccidioides_brasiliensis_Pb18__PADG_04918__EEH48839.1,536,HH|18|327|#1f78b4|Glyco_hydro_72,HV|376|455|#b2df8a|X8
Exophiala_oligosperma__PV06_08999__KIW39204.1,489,HH|17|333|#1f78b4|Glyco_hydro_72
Trichophyton_rubrum_CBS_118892__TERG_00625__EGD84343.1,453,HH|17|323|#1f78b4|Glyco_hydro_72
Coccidioides_immitis_RS_1_3_beta_glucanosyltransferase__EAS32458.3,449,HH|25|310|#1f78b4|Glyco_hydro_72
Aspergillus_lentulus_1_3_beta_glucanosyltransferase_gas2__GAQ04169.1,466,HH|22|300|#1f78b4|Glyco_hydro_72
Verruconis_gallopava__PV09_05196__KIW03424.1,464,HH|29|334|#1f78b4|Glyco_hydro_72
Blastomyces_dermatitidis_ER_3_beta_1_3_glucanosyltransferase_3__EEQ85067.1,531,HH|16|327|#1f78b4|Glyco_hydro_72,HV|376|452|#b2df8a|X8
Scedosporium_apiospermum__SAPIO_CDS0947__KEZ46098.1,481,HH|18|335|#1f78b4|Glyco_hydro_72
Histoplasma_capsulatum_NAm1_beta_1_3_glucanosyltransferase_3__EDN08786.1,534,HH|15|327|#1f78b4|Glyco_hydro_72,HV|376|452|#b2df8a|X8
Blastomyces_dermatitidis_ER_3_beta_glucanosyltransferase_Gel2p__EEQ89522.1,477,HH|17|333|#1f78b4|Glyco_hydro_72
Cladophialophora_bantiana_CBS_173.52__Z519_10490__KIW89005.1,560,HH|20|333|#1f78b4|Glyco_hydro_72,HV|384|461|#b2df8a|X8
Aspergillus_fumigatus_Af293_1_3_beta_glucanosyltransferase_Gel2__EAL88984.1,481,HH|17|330|#1f78b4|Glyco_hydro_72
Aspergillus_lentulus_1_3_beta_glucanosyltransferase_gel2__GAQ03024.1,485,HH|17|330|#1f78b4|Glyco_hydro_72
Verruconis_gallopava__PV09_05833__KIW02770.1,539,HH|17|334|#1f78b4|Glyco_hydro_72,HV|383|458|#b2df8a|X8
Candida_albicans_SC5314_1\3_beta_glucanosyltransferase__AOW29943.1,457,HH|17|321|#1f78b4|Glyco_hydro_72
Candida_tropicalis_MYA_3404_glycolipid_anchored_surface_protein_5_precursor__EER30361.1,466,HH|18|322|#1f78b4|Glyco_hydro_72
Candida_albicans_SC5314_Phr1p__AOW29201.1,555,HH|20|338|#1f78b4|Glyco_hydro_72,HV|389|463|#b2df8a|X8
Mucor_circinelloides_f._lusitanicus_CBS_277.49_carbohydrate_binding_module_family_43_protein__partial__OAD04001.1,430,HH|10|314|#1f78b4|Glyco_hydro_72,HV|363|424|#b2df8a|X8
Cryptococcus_gattii_CA1873_1_3_beta_glucanosyltransferase__KIR57476.1,571,HH|22|336|#1f78b4|Glyco_hydro_72,HV|385|468|#b2df8a|X8
Trichophyton_rubrum_CBS_118892__TERG_05948__EGD89712.2,521,HH|40|336|#1f78b4|Glyco_hydro_72,HV|385|461|#b2df8a|X8
Pneumocystis_jirovecii_RU7__T551_02310__KTW29036.1,534,HH|24|329|#1f78b4|Glyco_hydro_72,HV|380|452|#b2df8a|X8
Verruconis_gallopava__PV09_06002__KIW02546.1,430,HH|16|294|#1f78b4|Glyco_hydro_72
Aspergillus_fumigatus_Af293_1_3_beta_glucanosyltransferase__putative__EAL84955.1,544,HH|18|327|#1f78b4|Glyco_hydro_72,HV|380|454|#b2df8a|X8
Candida_albicans_SC5314_1_3_beta_glucanosyltransferase__AOW25724.1,551,HH|19|327|#1f78b4|Glyco_hydro_72,HV|376|451|#b2df8a|X8
Lichtheimia_corymbifera_JMRC_FSU_9682_secreted_protein__CDH50216.1,477,HH|4|285|#1f78b4|Glyco_hydro_72,HV|333|412|#b2df8a|X8
Aspergillus_fumigatus_Af293_1_3_beta_glucanosyltransferase_Gel1__EAL87215.1,458,HH|23|327|#1f78b4|Glyco_hydro_72
Paracoccidioides_brasiliensis_Pb18__PADG_00795__EEH44506.2,418,HH|13|268|#1f78b4|Glyco_hydro_72
Aspergillus_lentulus_1_3_beta_glucanosyltransferase_gel1__GAQ07410.1,460,HH|23|327|#1f78b4|Glyco_hydro_72
Histoplasma_capsulatum_NAm1_conserved__EDN09637.1,470,HH|145|391|#1f78b4|Glyco_hydro_72
Histoplasma_capsulatum_NAm1__HCAG_08363__EDN04701.1,478,HH|21|333|#1f78b4|Glyco_hydro_72
Sporothrix_schenckii_1099_18__SPSK_07340__KJR87639.1,548,HH|24|337|#1f78b4|Glyco_hydro_72,HV|385|461|#b2df8a|X8
Aspergillus_fumigatus_Af293_1_3_beta_glucanosyltransferase__putative__EAL92264.1,466,HH|21|300|#1f78b4|Glyco_hydro_72
Candida_tropicalis_MYA_3404_conserved__EER31852.1,667,HH|77|394|#1f78b4|Glyco_hydro_72,HV|442|515|#b2df8a|X8
Sporothrix_schenckii_1099_18__SPSK_05276__KJR81157.1,458,HH|35|333|#1f78b4|Glyco_hydro_72
Coccidioides_immitis_RS_1_3_beta_glucanosyltransferase_gel1__EAS34827.3,453,HH|28|328|#1f78b4|Glyco_hydro_72
Scedosporium_apiospermum_1_3_beta_glucanosyltransferase_Gel1__KEZ40710.1,449,HH|29|330|#1f78b4|Glyco_hydro_72
Candida_tropicalis_MYA_3404_glycolipid_anchored_surface_protein_4_precursor__EER35373.1,451,HH|1|232|#1f78b4|Glyco_hydro_72
Candida_albicans_SC5314_1_3_beta_glucanosyltransferase__AOW25920.1,650,HH|50|370|#1f78b4|Glyco_hydro_72,HV|431|504|#b2df8a|X8
Trichophyton_rubrum_CBS_118892__TERG_01423__EGD85147.1,481,HH|15|332|#1f78b4|Glyco_hydro_72
Cryptococcus_neoformans_var._neoformans_JEC21_1_3_beta_glucanosyltransferase__putative__AAW47197.1,572,HH|18|337|#1f78b4|Glyco_hydro_72,HV|385|468|#b2df8a|X8
Aspergillus_fumigatus_Af293_1_3_beta_glucanosyltransferase_Gel3__EAL93577.1,551,HH|19|323|#1f78b4|Glyco_hydro_72,HV|373|450|#b2df8a|X8
Candida_tropicalis_MYA_3404_protein_EPD2_precursor__EER32271.1,559,HH|20|339|#1f78b4|Glyco_hydro_72,HV|390|464|#b2df8a|X8
Rhinocladiella_mackenziei_CBS_650.93__Z518_06704__KIX03153.1,434,HH|29|283|#1f78b4|Glyco_hydro_72
Cladophialophora_bantiana_CBS_173.52__Z519_05339__KIW94023.1,502,HH|18|298|#1f78b4|Glyco_hydro_72
Aspergillus_fumigatus_Af293_1_3_beta_glucanosyltransferase__putative__EAL87626.1,555,HH|43|344|#1f78b4|Glyco_hydro_72,HV|393|467|#b2df8a|X8
Aspergillus_lentulus_1_3_beta_glucanosyltransferase_gel4__GAQ02923.1,1385,HH|17|325|#1f78b4|Glyco_hydro_72,HV|376|454|#b2df8a|X8,EL|1013|1156|#33a02c|SprT-like,RE|1157|1194|#fb9a99|Zn_ribbon_SprT
Sporothrix_schenckii_1099_18__SPSK_01717__KJR87053.1,464,HH|19|331|#1f78b4|Glyco_hydro_72
Trichophyton_rubrum_CBS_118892__TERG_00625__KFL60316.1,376,HH|36|247|#1f78b4|Glyco_hydro_72
Verruconis_gallopava__PV09_05842__KIW02780.1,483,HH|15|328|#1f78b4|Glyco_hydro_72
Candida_albicans_SC5314_1_3_beta_glucanosyltransferase__AOW28802.1,494,HH|13|327|#1f78b4|Glyco_hydro_72
Paracoccidioides_brasiliensis_Pb18__PADG_05076__EEH48997.1,477,HH|16|333|#1f78b4|Glyco_hydro_72
Rhizopus_delemar_RA_99_880__RO3G_16395__EIE91684.1,523,HH|15|321|#1f78b4|Glyco_hydro_72,HV|377|442|#b2df8a|X8
Cladophialophora_bantiana_CBS_173.52__Z519_06249__KIW93644.1,453,HH|21|325|#1f78b4|Glyco_hydro_72
Purpureocillium_lilacinum_1_3_beta_glucanosyltransferase__OAQ77980.1,522,HH|18|329|#1f78b4|Glyco_hydro_72,HV|380|455|#b2df8a|X8
Exophiala_oligosperma___variant__KIW46650.1,317,HH|17|298|#1f78b4|Glyco_hydro_72
Aspergillus_lentulus_1_3_beta_glucanosyltransferase_gel4__GAQ07028.1,1005,HH|16|328|#1f78b4|Glyco_hydro_72,HV|377|451|#b2df8a|X8,HH|567|925|#e31a1c|MFS_1
Talaromyces_marneffei_ATCC_18224_conserved__EEA25872.1,200,HH|42|195|#1f78b4|Glyco_hydro_72
Scedosporium_apiospermum_putative_1_3_beta_glucanosyltransferase__KEZ46149.1,416,HH|74|276|#1f78b4|Glyco_hydro_72
Rhinocladiella_mackenziei_CBS_650.93__Z518_10968__KIX00041.1,485,HH|16|329|#1f78b4|Glyco_hydro_72
Rhinocladiella_mackenziei_CBS_650.93__Z518_04872__KIX06896.1,559,HH|20|335|#1f78b4|Glyco_hydro_72,HV|385|463|#b2df8a|X8
Rhizopus_delemar_RA_99_880__RO3G_08263__EIE83558.1,518,HH|18|321|#1f78b4|Glyco_hydro_72,HV|377|445|#b2df8a|X8
Coccidioides_immitis_RS_1_3_beta_glucanosyltransferase__EAS36397.3,534,HH|18|329|#1f78b4|Glyco_hydro_72,HV|377|456|#b2df8a|X8
Candida_tropicalis_MYA_3404_protein_EPD1_precursor__EER31514.1,559,HH|20|327|#1f78b4|Glyco_hydro_72,HV|377|451|#b2df8a|X8
Talaromyces_marneffei_ATCC_18224_1_3_beta_glucanosyltransferase__putative__EEA24354.1,534,HH|19|322|#1f78b4|Glyco_hydro_72,HV|371|452|#b2df8a|X8
Rhinocladiella_mackenziei_CBS_650.93_1_3_beta_glucanosyltransferase_gel1__KIX05497.1,454,HH|22|325|#1f78b4|Glyco_hydro_72
Purpureocillium_lilacinum_1_3_beta_glucanosyltransferase_gel2__OAQ88353.1,489,HH|14|333|#1f78b4|Glyco_hydro_72
Rhinocladiella_mackenziei_CBS_650.93__Z518_08621__KIX02679.1,678,HH|20|325|#1f78b4|Glyco_hydro_72,HV|407|443|#fdbf6f|SKG6
Exophiala_oligosperma_1_3_beta_glucanosyltransferase_gel1__KIW39967.1,457,HH|21|325|#1f78b4|Glyco_hydro_72
Scedosporium_apiospermum_1_3_beta_glucanosyltransferase_gel4__KEZ46619.1,524,HH|14|329|#1f78b4|Glyco_hydro_72,HV|378|455|#b2df8a|X8
Talaromyces_marneffei_ATCC_18224_1_3_beta_glucanosyltransferase__putative__EEA27055.1,455,HH|19|301|#1f78b4|Glyco_hydro_72
Lichtheimia_corymbifera_JMRC_FSU_9682__beta_glucanosyltransferase_gel3__CDH53949.1,546,HH|17|328|#1f78b4|Glyco_hydro_72,HV|382|459|#b2df8a|X8
Exophiala_oligosperma__PV06_02305__KIW46649.1,448,HH|17|298|#1f78b4|Glyco_hydro_72
