# Supplementary material for: Diversity of Cell Wall Related Proteins in Human Pathogenic Fungi
Source: J Fungi (Basel). 2017 Dec 29;4(1):6. doi: 10.3390/jof4010006 (PMC5872309; doi:10.3390/jof4010006)
Supplement: Supplementary file 1 [file jof-04-00006-s001.zip › jof-252817-final-supplementary materials/Dataset S2_tree_and_itol_dataset/GH75.annot.tree]

(Lichtheimia_corymbifera_JMRC_FSU_9682_rab_small_monomeric_gtpase__CDH49017.1:0.21809920,Verruconis_gallopava__PV09_05173__KIW03878.1:0.00000541,((Trichophyton_rubrum_CBS_118892__TERG_04329__EGD88078.1:0.32585340,(Trichophyton_rubrum_CBS_118892__TERG_06926__EGD90700.2:0.69018811,Coccidioides_immitis_RS_chitosanase__EAS28569.3:0.11297740)0.741000:0.15100177)0.704000:0.08526613,(((Aspergillus_fumigatus_Af293_chitosanase__putative__EAL85075.1:0.03936748,Aspergillus_lentulus_endo_chitosanase__GAQ12250.1:0.00000220)1.000000:0.17297808,((Aspergillus_fumigatus_Af293_endo_chitosanase__pseudogene__EAL84291.1:0.02348872,Aspergillus_lentulus_endo_chitosanase__GAQ10133.1:0.01684711)1.000000:0.23978599,(Purpureocillium_lilacinum_chitosanase_CSN1__OAQ77973.1:0.10483541,Purpureocillium_lilacinum_chitosanase_CSN1__OAQ88808.1:0.21484531)0.880000:0.11337215)0.350000:0.02962615)0.964000:0.11321458,((Talaromyces_marneffei_ATCC_18224_chitosanase__putative__EEA26294.1:0.41677801,((Aspergillus_fumigatus_Af293_chitosanase__putative__EAL84215.1:0.11361338,Aspergillus_lentulus_endo_chitosanase__GAQ03901.1:0.02515504)1.000000:0.41749019,(Verruconis_gallopava__PV09_05841__KIW02779.1:0.86328854,(Purpureocillium_lilacinum_chitosanase__OAQ82976.1:0.17655252,(Scedosporium_apiospermum_Glycoside_hydrolase_family_75__KEZ40896.1:0.29474009,Purpureocillium_lilacinum_glycoside_hydrolase_family_75__OAQ76919.1:0.35416403)0.181000:0.06006934)0.663000:0.05171088)0.513000:0.12336478)0.135000:0.08531464)0.923000:0.15589451,(Sporothrix_schenckii_1099_18__SPSK_03209__KJR82492.1:3.32809357,(Aspergillus_fumigatus_Af293_extracellular_chitosanase_CsnC__putative__EAL92088.2:0.03330762,Aspergillus_lentulus_endo_chitosanase_C__GAQ04002.1:0.00000070)0.985000:1.00312394)0.374000:0.16066990)0.884000:0.09578070)0.751000:0.12409651)1.000000:2.97801434);
