# Supplementary material for: Diversity of Cell Wall Related Proteins in Human Pathogenic Fungi
Source: J Fungi (Basel). 2017 Dec 29;4(1):6. doi: 10.3390/jof4010006 (PMC5872309; doi:10.3390/jof4010006)
Supplement: Supplementary file 1 [file jof-04-00006-s001.zip › jof-252817-final-supplementary materials/Dataset S2_tree_and_itol_dataset/GH75._dataset.txt]

DATASET_DOMAINS
#Protein domain datasets are visualized as schematic representations of proteins, with a protein backbone and various shapes depicting the locations of individual domains

#lines starting with a hash are comments and ignored during parsing

#=================================================================#
#MANDATORY SETTINGS                        #
#=================================================================#
#select the separator which is used to delimit the data below (TAB,SPACE or COMMA).This separator must be used throughout this file (except in the SEPARATOR line, which uses space).
#SEPARATOR TAB
#SEPARATOR SPACE
SEPARATOR COMMA

#label is used in the legend table (can be changed later)
DATASET_LABEL,label1

#dataset color (can be changed later)
COLOR,#ff0000
DATA
Aspergillus_fumigatus_Af293_chitosanase__putative__EAL84215.1,323,HV|86|250|#b2df8a|Glyco_hydro_75
Aspergillus_lentulus_endo_chitosanase_C__GAQ04002.1,349,HV|101|244|#b2df8a|Glyco_hydro_75
Talaromyces_marneffei_ATCC_18224_chitosanase__putative__EEA26294.1,1084,HV|84|247|#b2df8a|Glyco_hydro_75,EL|360|393|#33a02c|Zn_clus,RE|584|785|#fb9a99|Fungal_trans
Purpureocillium_lilacinum_chitosanase_CSN1__OAQ77973.1,238,HV|71|231|#b2df8a|Glyco_hydro_75
Aspergillus_fumigatus_Af293_endo_chitosanase__pseudogene__EAL84291.1,241,HV|75|234|#b2df8a|Glyco_hydro_75
Purpureocillium_lilacinum_chitosanase__OAQ82976.1,344,HV|83|255|#b2df8a|Glyco_hydro_75
Lichtheimia_corymbifera_JMRC_FSU_9682_rab_small_monomeric_gtpase__CDH49017.1,210,HH|10|176|#1f78b4|Ras
Aspergillus_lentulus_endo_chitosanase__GAQ10133.1,241,HV|75|234|#b2df8a|Glyco_hydro_75
Sporothrix_schenckii_1099_18__SPSK_03209__KJR82492.1,607,HH|427|465|#e31a1c|Ran_BP1,HH|522|578|#e31a1c|Ran_BP1
Verruconis_gallopava__PV09_05173__KIW03878.1,208,HH|10|176|#1f78b4|Ras
Purpureocillium_lilacinum_chitosanase_CSN1__OAQ88808.1,265,HV|97|257|#b2df8a|Glyco_hydro_75
Aspergillus_lentulus_endo_chitosanase__GAQ12250.1,246,HV|79|238|#b2df8a|Glyco_hydro_75
Purpureocillium_lilacinum_glycoside_hydrolase_family_75__OAQ76919.1,307,HV|84|253|#b2df8a|Glyco_hydro_75
Scedosporium_apiospermum_Glycoside_hydrolase_family_75__KEZ40896.1,291,HV|81|253|#b2df8a|Glyco_hydro_75
Trichophyton_rubrum_CBS_118892__TERG_04329__EGD88078.1,285,HV|81|241|#b2df8a|Glyco_hydro_75
Trichophyton_rubrum_CBS_118892__TERG_06926__EGD90700.2,246,HV|72|199|#b2df8a|Glyco_hydro_75
Aspergillus_fumigatus_Af293_chitosanase__putative__EAL85075.1,246,HV|79|238|#b2df8a|Glyco_hydro_75
Aspergillus_lentulus_endo_chitosanase__GAQ03901.1,329,HV|86|250|#b2df8a|Glyco_hydro_75
Coccidioides_immitis_RS_chitosanase__EAS28569.3,251,HV|83|243|#b2df8a|Glyco_hydro_75
Verruconis_gallopava__PV09_05841__KIW02779.1,256,HV|80|249|#b2df8a|Glyco_hydro_75
Aspergillus_fumigatus_Af293_extracellular_chitosanase_CsnC__putative__EAL92088.2,349,HV|101|244|#b2df8a|Glyco_hydro_75
