# Supplementary material for: Diversity of Cell Wall Related Proteins in Human Pathogenic Fungi
Source: J Fungi (Basel). 2017 Dec 29;4(1):6. doi: 10.3390/jof4010006 (PMC5872309; doi:10.3390/jof4010006)
Supplement: Supplementary file 1 [file jof-04-00006-s001.zip › jof-252817-final-supplementary materials/Dataset S2_tree_and_itol_dataset/GH76.annot.tree]

(Candida_albicans_SC5314__CAALFM_C302140CA__AOW28251.1:0.14614054,Candida_tropicalis_MYA_3404__CTRG_02395__EER33577.1:0.04233885,(((Candida_albicans_SC5314_Fav3p__AOW27063.1:0.30144800,Candida_tropicalis_MYA_3404__CTRG_01102__EER34242.1:0.13694829)0.994000:0.50829304,(Candida_tropicalis_MYA_3404__CTRG_02090__EER35228.1:0.23631886,(Candida_albicans_SC5314__CAALFM_C210150WA__AOW27992.1:0.22724328,(Candida_albicans_SC5314__CAALFM_C210020CA__AOW27980.1:0.12594670,Candida_albicans_SC5314__CAALFM_C210160WA__AOW27993.1:0.21875547)0.999000:0.26964422)0.845000:0.10691570)0.988000:0.44672967)0.993000:0.88022170,(Verruconis_gallopava__PV09_08463__KIV99946.1:2.91096971,(((Cladophialophora_bantiana_CBS_173.52__Z519_12725__KIW86670.1:0.30092807,(Exophiala_oligosperma__PV06_11856__KIW35806.1:0.03459237,Exophiala_oligosperma__PV06_11078__KIW36660.1:0.17893249)0.993000:0.51625255)1.000000:1.32810477,(Verruconis_gallopava__PV09_00046__KIW09101.1:0.29141990,(((Exophiala_oligosperma__PV06_07865__KIW40688.1:0.10211001,(Cladophialophora_bantiana_CBS_173.52__Z519_10958__KIW88389.1:0.10818594,Rhinocladiella_mackenziei_CBS_650.93__Z518_02620__KIX07966.1:0.08139269)0.921000:0.07266567)1.000000:0.32649924,(Talaromyces_marneffei_ATCC_18224_glycosyl_hydrolase__putative__EEA21805.1:0.23865316,((Aspergillus_fumigatus_Af293_glycosyl_hydrolase__putative__EAL87424.1:0.03709259,Aspergillus_lentulus__ALT_4535__GAQ07214.1:0.00789546)1.000000:0.28708950,((Paracoccidioides_brasiliensis_Pb18__PADG_04437__EEH48353.2:0.17434580,(Histoplasma_capsulatum_NAm1_predicted_protein__EDN08020.1:0.10989294,Blastomyces_dermatitidis_ER_3_glycosyl_hydrolase__EEQ86630.2:0.09974544)0.606000:0.05048933)0.995000:0.14222902,(Coccidioides_immitis_RS_glycosyl_hydrolase__EAS33518.3:0.27136108,Trichophyton_rubrum_CBS_118892__TERG_06809__EGD90584.1:0.31679017)0.914000:0.07023525)0.956000:0.09950580)0.653000:0.04918724)0.870000:0.05756666)0.985000:0.19298581,(Sporothrix_schenckii_1099_18_glucosyll_hydrolase__KJR80471.1:0.36963471,(Purpureocillium_lilacinum_Six_hairpin_glycosidase_like_protein__OAQ79485.1:0.43058064,Scedosporium_apiospermum_Glycosyl_hydrolase__KEZ42364.1:0.54520460)0.621000:0.13398006)0.940000:0.13118441)0.447000:0.09389923)0.855000:0.58255889)0.997000:1.43595074,(((Exophiala_oligosperma__PV06_04693__KIW43606.1:0.37900446,(Cladophialophora_bantiana_CBS_173.52__Z519_10433__KIW88949.1:0.32917078,Rhinocladiella_mackenziei_CBS_650.93__Z518_02291__KIX07638.1:0.29901524)0.163000:0.10685407)1.000000:1.79265153,(Talaromyces_marneffei_ATCC_18224_mannan_endo_1_6_alpha_mannosidase_DFG5_precursor__putative__EEA23279.1:0.85272903,((Sporothrix_schenckii_1099_18_glucosyll_hydrolase__KJR80125.1:0.48767277,Purpureocillium_lilacinum_glycoside_hydrolase_family_76_protein__OAQ94998.1:0.40097614)0.154000:0.06985879,((Histoplasma_capsulatum_NAm1_predicted_protein__EDN08126.1:0.29783636,Paracoccidioides_brasiliensis_Pb18__PADG_07673__EEH42853.1:0.24678200)0.998000:0.37386208,(Talaromyces_marneffei_ATCC_18224_glycosyl_hydrolase__putative__EEA21264.1:0.42404739,(Aspergillus_fumigatus_Af293_glycosyl_hydrolase__putative__EAL87167.1:0.06394124,Aspergillus_lentulus_putative_mannan_endo_1_6_alpha_mannosidase_C1198.07c__GAQ07463.1:0.04497518)0.996000:0.29683067)0.982000:0.24971342)0.735000:0.15073823)0.974000:0.51114250)0.914000:0.42650009)0.897000:0.33076035,((Paracoccidioides_brasiliensis_Pb18__PADG_01494__EEH45344.1:0.30903537,Blastomyces_dermatitidis_ER_3__BDCG_16152__OAS99466.1:0.48365885)0.983000:0.44722569,(((Verruconis_gallopava__PV09_09424__KIV98810.1:0.60226257,((((Aspergillus_fumigatus_Af293_GPI_anchored_glycosyl_hydrolase__putative__EAL84420.1:0.10064244,Aspergillus_lentulus_mannan_endo_1_6_alpha_mannosidase_DCW1__GAQ07554.1:0.02129557)0.974000:0.07637926,(Aspergillus_fumigatus_Af293_glycosyl_hydrolase__putative__EAL86318.1:0.03257340,Aspergillus_lentulus_putative_mannan_endo_1_6_alpha_mannosidase_C970.02__GAQ05345.1:0.02365107)0.821000:0.02913661)1.000000:0.49834428,((Talaromyces_marneffei_ATCC_18224_glycosyl_hydrolase__putative__EEA25126.1:0.38651683,(Aspergillus_fumigatus_Af293_glycosyl_hydrolase__putative__EAL86486.1:0.02857171,Aspergillus_lentulus_mannan_endo_1_6_alpha_mannosidase_DCW1__GAQ05153.1:0.01604044)1.000000:0.31987856)0.892000:0.12569692,((Aspergillus_fumigatus_Af293_glycosyl_hydrolase__putative__EAL87885.1:0.00000230,Aspergillus_lentulus_mannan_endo_1_6_alpha_mannosidase_DCW1__GAQ11610.1:0.03257881)1.000000:0.35332589,Talaromyces_marneffei_ATCC_18224_conserved__EEA21278.1:0.55536246)0.331000:0.03233609)0.888000:0.06116468)0.997000:0.26050977,((Exophiala_oligosperma__PV06_06330__KIW42819.1:0.13869832,(Cladophialophora_bantiana_CBS_173.52__Z519_06465__KIW92618.1:0.13019145,Rhinocladiella_mackenziei_CBS_650.93__Z518_00427__KIX09348.1:0.07403259)0.938000:0.05347061)0.983000:0.14057064,(Cladophialophora_bantiana_CBS_173.52__Z519_10239__KIW89385.1:0.17076599,(Exophiala_oligosperma__PV06_10951__KIW36830.1:0.30080196,(Exophiala_oligosperma__PV06_06103__KIW42564.1:0.11947533,Rhinocladiella_mackenziei_CBS_650.93__Z518_09560__KIX01833.1:0.12771454)0.925000:0.06432182)0.434000:0.06653787)0.975000:0.11204004)1.000000:0.26273805)0.934000:0.11359809)0.917000:0.09888153,((Verruconis_gallopava__PV09_06502__KIW01992.1:0.75747181,((Exophiala_oligosperma__PV06_03534__KIW45120.1:0.67649595,(Verruconis_gallopava__PV09_02994__KIW06565.1:0.72469508,Cladophialophora_bantiana_CBS_173.52__Z519_09725__KIW89569.1:0.56226079)0.806000:0.09011482)0.961000:0.14543658,(Scedosporium_apiospermum__SAPIO_CDS8355__KEZ40473.1:1.00043676,(Sporothrix_schenckii_1099_18_mannan_endo_1_6_alpha_mannosidase__KJR87303.1:0.56416403,(Purpureocillium_lilacinum_glycoside_hydrolase_family_76__OAQ85165.1:0.27144088,Purpureocillium_lilacinum_glycosyl_hydrolase__OAQ94745.1:0.34591139)0.994000:0.28663411)0.972000:0.22827840)0.956000:0.15806715)0.609000:0.07053505)0.968000:0.16208457,(Pneumocystis_jirovecii_RU7__T551_03396__KTW26934.1:0.68642240,((Candida_albicans_SC5314_putative_mannan_endo_1_6_alpha_mannosidase__AOW27182.1:0.04032983,Candida_tropicalis_MYA_3404_mannan_endo_1_6_alpha_mannosidase_DCW1_precursor__EER34367.1:0.03887671)0.997000:0.36018569,(Candida_albicans_SC5314_putative_mannan_endo_1_6_alpha_mannosidase__AOW27106.1:0.10618679,Candida_tropicalis_MYA_3404_mannan_endo_1_6_alpha_mannosidase_DFG5_precursor__EER34262.1:0.13548746)1.000000:0.45898583)0.999000:0.34940569)0.488000:0.12426339)0.835000:0.08614031)0.849000:0.07092817,(((Sporothrix_schenckii_1099_18_mannan_endo_1_6_alpha_mannosidase__KJR84692.1:0.23917411,(((Purpureocillium_lilacinum_glycosylhydrolase_family_76_2_protein__OAQ91927.1:0.29718596,(Purpureocillium_lilacinum_glycosylhydrolase_family_76_2_protein__OAQ85212.1:0.29115621,Purpureocillium_lilacinum_glycosylhydrolase_family_76_2_protein__OAQ90326.1:0.08939436)0.438000:0.05080351)0.998000:0.20042723,(Scedosporium_apiospermum_Mannan_endo_1_6_alpha_mannosidase__KEZ38781.1:0.24437372,(Scedosporium_apiospermum_Mannan_endo_1_6_alpha_mannosidase__KEZ45599.1:0.20326995,Purpureocillium_lilacinum_glycosylhydrolase_family_76_2_protein__OAQ82615.1:0.16930852)0.999000:0.16795147)0.109000:0.04704848)0.846000:0.07108519,(Sporothrix_schenckii_1099_18_mannan_endo_1_6_alpha_mannosidase__KJR89655.1:0.33977729,(Sporothrix_schenckii_1099_18_mannan_endo_1_6_alpha_mannosidase__KJR87984.1:0.30789313,Sporothrix_schenckii_1099_18_mannan_endo_1_6_alpha_mannosidase__KJR88978.1:0.27880586)0.946000:0.09243523)0.861000:0.07754189)0.797000:0.05078925)1.000000:0.23828734,(Sporothrix_schenckii_1099_18_mannan_endo_1_6_alpha_mannosidase__KJR89722.1:0.22481948,(Scedosporium_apiospermum_Glycosyl_hydrolase_family_76__KEZ39356.1:0.25267567,Purpureocillium_lilacinum_glycoside_hydrolase_family_76_protein__OAQ89585.1:0.25542243)0.647000:0.05982883)1.000000:0.23833661)0.857000:0.05199025,(((Aspergillus_fumigatus_Af293_glycosyl_hydrolase__putative__EAL86352.1:0.04486346,Aspergillus_lentulus_mannan_endo_1_6_alpha_mannosidase_DCW1__GAQ05316.1:0.06990759)1.000000:0.49938785,(Purpureocillium_lilacinum_cell_wall_glycosyl_hydrolase__OAQ85640.1:0.42493678,(Scedosporium_apiospermum_Mannan_endo_1_6_alpha_mannosidase_DCW1__KEZ39084.1:0.38946758,Sporothrix_schenckii_1099_18_mannan_endo_1_6_alpha_mannosidase__KJR82966.1:0.23214351)0.438000:0.08957550)0.985000:0.15652952)0.938000:0.11186184,((Trichophyton_rubrum_CBS_118892__TERG_01292__EGD85020.1:0.32845840,(Coccidioides_immitis_RS_glycosyl_hydrolase_family_76_protein__EAS27478.1:0.29709145,(Paracoccidioides_brasiliensis_Pb18__PADG_04693__EEH48614.1:0.18711323,(Histoplasma_capsulatum_NAm1_conserved__EDN08578.1:0.10651716,Blastomyces_dermatitidis_ER_3_glycosyl_hydrolase_family_76_protein__EEQ91658.1:0.07539253)1.000000:0.24494645)0.929000:0.10235138)0.340000:0.07585911)0.933000:0.10358570,(((Cladophialophora_bantiana_CBS_173.52__Z519_02096__KIW96705.1:0.07367535,(Exophiala_oligosperma__PV06_02782__KIW47187.1:0.15444880,Rhinocladiella_mackenziei_CBS_650.93__Z518_01415__KIX10333.1:0.07673564)0.157000:0.03694216)0.999000:0.19197248,(Verruconis_gallopava__PV09_07472__KIW00946.1:0.38026722,Verruconis_gallopava__PV09_00323__KIW09438.1:0.13081928)0.986000:0.13508138)0.924000:0.08167487,((Talaromyces_marneffei_ATCC_18224_cell_wall_glycosyl_hydrolase_Dfg5__putative__EEA19902.1:0.21811265,(Aspergillus_fumigatus_Af293_cell_wall_glycosyl_hydrolase_Dfg5__putative__EAL84356.1:0.03289541,Aspergillus_lentulus_mannan_endo_1_6_alpha_mannosidase_DFG5__GAQ10032.1:0.01986538)1.000000:0.30383935)0.972000:0.13470216,((Paracoccidioides_brasiliensis_Pb18__PADG_00193__EEH43904.2:0.27959260,(Histoplasma_capsulatum_NAm1_predicted_protein__EDN11100.1:0.30939331,(Blastomyces_dermatitidis_ER_3_mannan_endo_1_6_alpha_mannosidase__variant_2__OAT03215.1:0.00000001,(Blastomyces_dermatitidis_ER_3_mannan_endo_1_6_alpha_mannosidase__EEQ86176.1:0.00000001,Blastomyces_dermatitidis_ER_3_mannan_endo_1_6_alpha_mannosidase__variant_1__OAT03214.1:0.00000001)0.000000:0.00000001)0.999000:0.20322104)0.998000:0.17290707)0.952000:0.09589279,(Coccidioides_immitis_RS_cell_wall_glycosyl_hydrolase_Dfg5__EAS30132.3:0.29572221,Trichophyton_rubrum_CBS_118892__TERG_05436__EGD89192.1:0.34067261)0.678000:0.06749753)0.584000:0.04836575)0.734000:0.09406404)0.342000:0.06166993)0.565000:0.06155966)0.846000:0.08322047)0.185000:0.03451421)0.902000:0.27391380)1.000000:1.08212215)0.538000:0.22045216)0.708000:0.27757554)0.990000:1.10146756)0.999000:1.39448356);
