# Supplementary material for: Diversity of Cell Wall Related Proteins in Human Pathogenic Fungi
Source: J Fungi (Basel). 2017 Dec 29;4(1):6. doi: 10.3390/jof4010006 (PMC5872309; doi:10.3390/jof4010006)
Supplement: Supplementary file 1 [file jof-04-00006-s001.zip › jof-252817-final-supplementary materials/Dataset S2_tree_and_itol_dataset/GH76._dataset.txt]

DATASET_DOMAINS
#Protein domain datasets are visualized as schematic representations of proteins, with a protein backbone and various shapes depicting the locations of individual domains

#lines starting with a hash are comments and ignored during parsing

#=================================================================#
#MANDATORY SETTINGS                        #
#=================================================================#
#select the separator which is used to delimit the data below (TAB,SPACE or COMMA).This separator must be used throughout this file (except in the SEPARATOR line, which uses space).
#SEPARATOR TAB
#SEPARATOR SPACE
SEPARATOR COMMA

#label is used in the legend table (can be changed later)
DATASET_LABEL,label1

#dataset color (can be changed later)
COLOR,#ff0000
DATA
Coccidioides_immitis_RS_glycosyl_hydrolase__EAS33518.3,655,HH|249|296|#1f78b4|Glyco_hydro_76,HH|321|469|#1f78b4|Glyco_hydro_76
Candida_albicans_SC5314_putative_mannan_endo_1_6_alpha_mannosidase__AOW27182.1,458,HH|29|398|#1f78b4|Glyco_hydro_76
Talaromyces_marneffei_ATCC_18224_glycosyl_hydrolase__putative__EEA25126.1,465,HH|35|392|#1f78b4|Glyco_hydro_76
Histoplasma_capsulatum_NAm1_predicted_protein__EDN11100.1,454,HH|31|393|#1f78b4|Glyco_hydro_76
Cladophialophora_bantiana_CBS_173.52__Z519_02096__KIW96705.1,465,HH|35|403|#1f78b4|Glyco_hydro_76
Purpureocillium_lilacinum_glycosylhydrolase_family_76_2_protein__OAQ82615.1,471,HH|32|408|#1f78b4|Glyco_hydro_76
Blastomyces_dermatitidis_ER_3_glycosyl_hydrolase_family_76_protein__EEQ91658.1,477,HH|45|417|#1f78b4|Glyco_hydro_76
Pneumocystis_jirovecii_RU7__T551_03396__KTW26934.1,460,HH|39|398|#1f78b4|Glyco_hydro_76
Exophiala_oligosperma__PV06_11856__KIW35806.1,190,HH|21|178|#1f78b4|Glyco_hydro_76
Scedosporium_apiospermum_Glycosyl_hydrolase__KEZ42364.1,656,HH|224|499|#1f78b4|Glyco_hydro_76
Verruconis_gallopava__PV09_00323__KIW09438.1,467,HH|31|405|#1f78b4|Glyco_hydro_76
Sporothrix_schenckii_1099_18_glucosyll_hydrolase__KJR80471.1,665,HH|211|266|#1f78b4|Glyco_hydro_76,HH|303|457|#1f78b4|Glyco_hydro_76
Blastomyces_dermatitidis_ER_3_mannan_endo_1_6_alpha_mannosidase__variant_1__OAT03214.1,474,HH|46|411|#1f78b4|Glyco_hydro_76
Scedosporium_apiospermum_Mannan_endo_1_6_alpha_mannosidase__KEZ45599.1,553,HH|68|439|#1f78b4|Glyco_hydro_76
Candida_tropicalis_MYA_3404__CTRG_01102__EER34242.1,526,HH|193|435|#1f78b4|Glyco_hydro_76
Aspergillus_lentulus_putative_mannan_endo_1_6_alpha_mannosidase_C970.02__GAQ05345.1,485,HH|35|267|#1f78b4|Glyco_hydro_76,HH|285|419|#1f78b4|Glyco_hydro_76
Verruconis_gallopava__PV09_09424__KIV98810.1,424,HH|1|191|#1f78b4|Glyco_hydro_76,HH|192|338|#1f78b4|Glyco_hydro_76
Trichophyton_rubrum_CBS_118892__TERG_05436__EGD89192.1,463,HH|37|402|#1f78b4|Glyco_hydro_76
Sporothrix_schenckii_1099_18_mannan_endo_1_6_alpha_mannosidase__KJR89722.1,692,HH|44|417|#1f78b4|Glyco_hydro_76
Sporothrix_schenckii_1099_18_mannan_endo_1_6_alpha_mannosidase__KJR82966.1,465,HH|31|400|#1f78b4|Glyco_hydro_76
Purpureocillium_lilacinum_glycosyl_hydrolase__OAQ94745.1,489,HH|30|404|#1f78b4|Glyco_hydro_76
Rhinocladiella_mackenziei_CBS_650.93__Z518_09560__KIX01833.1,468,HH|24|406|#1f78b4|Glyco_hydro_76
Candida_tropicalis_MYA_3404_mannan_endo_1_6_alpha_mannosidase_DCW1_precursor__EER34367.1,462,HH|33|402|#1f78b4|Glyco_hydro_76
Aspergillus_lentulus_mannan_endo_1_6_alpha_mannosidase_DCW1__GAQ07554.1,463,HH|35|395|#1f78b4|Glyco_hydro_76
Candida_albicans_SC5314__CAALFM_C302140CA__AOW28251.1,411,HH|16|302|#1f78b4|Glyco_hydro_76,HV|308|367|#b2df8a|Glyco_hydro_88
Blastomyces_dermatitidis_ER_3_mannan_endo_1_6_alpha_mannosidase__variant_2__OAT03215.1,474,HH|46|411|#1f78b4|Glyco_hydro_76
Paracoccidioides_brasiliensis_Pb18__PADG_07673__EEH42853.1,389,HH|124|378|#1f78b4|Glyco_hydro_76
Purpureocillium_lilacinum_cell_wall_glycosyl_hydrolase__OAQ85640.1,421,HH|1|360|#1f78b4|Glyco_hydro_76
Purpureocillium_lilacinum_glycosylhydrolase_family_76_2_protein__OAQ90326.1,468,HH|37|401|#1f78b4|Glyco_hydro_76
Candida_albicans_SC5314__CAALFM_C210020CA__AOW27980.1,418,HH|76|291|#1f78b4|Glyco_hydro_76
Coccidioides_immitis_RS_cell_wall_glycosyl_hydrolase_Dfg5__EAS30132.3,452,HH|27|392|#1f78b4|Glyco_hydro_76
Exophiala_oligosperma__PV06_06330__KIW42819.1,468,HH|31|400|#1f78b4|Glyco_hydro_76
Candida_albicans_SC5314_Fav3p__AOW27063.1,453,HH|97|361|#1f78b4|Glyco_hydro_76
Histoplasma_capsulatum_NAm1_predicted_protein__EDN08020.1,379,HH|53|237|#1f78b4|Glyco_hydro_76
Cladophialophora_bantiana_CBS_173.52__Z519_06465__KIW92618.1,467,HH|31|400|#1f78b4|Glyco_hydro_76
Aspergillus_lentulus_mannan_endo_1_6_alpha_mannosidase_DCW1__GAQ05153.1,465,HH|36|402|#1f78b4|Glyco_hydro_76
Exophiala_oligosperma__PV06_04693__KIW43606.1,383,HH|14|373|#1f78b4|Glyco_hydro_76
Aspergillus_fumigatus_Af293_GPI_anchored_glycosyl_hydrolase__putative__EAL84420.1,409,HH|8|201|#1f78b4|Glyco_hydro_76,HH|211|341|#1f78b4|Glyco_hydro_76
Rhinocladiella_mackenziei_CBS_650.93__Z518_02620__KIX07966.1,570,HH|209|420|#1f78b4|Glyco_hydro_76
Trichophyton_rubrum_CBS_118892__TERG_01292__EGD85020.1,466,HH|37|400|#1f78b4|Glyco_hydro_76
Histoplasma_capsulatum_NAm1_predicted_protein__EDN08126.1,330,HH|96|319|#1f78b4|Glyco_hydro_76
Scedosporium_apiospermum_Glycosyl_hydrolase_family_76__KEZ39356.1,548,HH|1|359|#1f78b4|Glyco_hydro_76
Coccidioides_immitis_RS_glycosyl_hydrolase_family_76_protein__EAS27478.1,465,HH|42|406|#1f78b4|Glyco_hydro_76
Aspergillus_fumigatus_Af293_glycosyl_hydrolase__putative__EAL87424.1,628,HH|226|273|#1f78b4|Glyco_hydro_76,HH|298|437|#1f78b4|Glyco_hydro_76
Purpureocillium_lilacinum_glycoside_hydrolase_family_76_protein__OAQ89585.1,618,HH|39|403|#1f78b4|Glyco_hydro_76
Talaromyces_marneffei_ATCC_18224_mannan_endo_1_6_alpha_mannosidase_DFG5_precursor__putative__EEA23279.1,381,HH|42|375|#1f78b4|Glyco_hydro_76
Cladophialophora_bantiana_CBS_173.52__Z519_10958__KIW88389.1,566,HH|209|420|#1f78b4|Glyco_hydro_76
Sporothrix_schenckii_1099_18_mannan_endo_1_6_alpha_mannosidase__KJR87303.1,466,HH|35|401|#1f78b4|Glyco_hydro_76,HH|386|428|#e31a1c|DEC-1_N
Rhinocladiella_mackenziei_CBS_650.93__Z518_00427__KIX09348.1,469,HH|32|407|#1f78b4|Glyco_hydro_76
Candida_tropicalis_MYA_3404__CTRG_02090__EER35228.1,392,HH|29|274|#1f78b4|Glyco_hydro_76
Talaromyces_marneffei_ATCC_18224_glycosyl_hydrolase__putative__EEA21264.1,394,HH|133|383|#1f78b4|Glyco_hydro_76
Candida_albicans_SC5314_putative_mannan_endo_1_6_alpha_mannosidase__AOW27106.1,457,HH|31|392|#1f78b4|Glyco_hydro_76
Verruconis_gallopava__PV09_08463__KIV99946.1,826,EL|90|254|#33a02c|Thioredox_DsbH
Cladophialophora_bantiana_CBS_173.52__Z519_12725__KIW86670.1,471,HH|46|171|#1f78b4|Glyco_hydro_76,HH|260|449|#1f78b4|Glyco_hydro_76
Aspergillus_lentulus_putative_mannan_endo_1_6_alpha_mannosidase_C1198.07c__GAQ07463.1,384,HH|29|372|#1f78b4|Glyco_hydro_76
Purpureocillium_lilacinum_glycoside_hydrolase_family_76__OAQ85165.1,1146,HV|477|583|#fdbf6f|Methyltransf_23,HH|695|1067|#1f78b4|Glyco_hydro_76
Paracoccidioides_brasiliensis_Pb18__PADG_01494__EEH45344.1,476,HH|33|400|#1f78b4|Glyco_hydro_76
Histoplasma_capsulatum_NAm1_conserved__EDN08578.1,392,HH|1|334|#1f78b4|Glyco_hydro_76
Aspergillus_lentulus_mannan_endo_1_6_alpha_mannosidase_DCW1__GAQ11610.1,463,HH|34|396|#1f78b4|Glyco_hydro_76
Blastomyces_dermatitidis_ER_3_glycosyl_hydrolase__EEQ86630.2,641,HH|240|494|#1f78b4|Glyco_hydro_76
Exophiala_oligosperma__PV06_02782__KIW47187.1,462,HH|36|400|#1f78b4|Glyco_hydro_76
Purpureocillium_lilacinum_Six_hairpin_glycosidase_like_protein__OAQ79485.1,596,HH|197|443|#1f78b4|Glyco_hydro_76
Aspergillus_fumigatus_Af293_glycosyl_hydrolase__putative__EAL86318.1,462,HH|35|396|#1f78b4|Glyco_hydro_76
Exophiala_oligosperma__PV06_07865__KIW40688.1,562,HH|204|415|#1f78b4|Glyco_hydro_76
Purpureocillium_lilacinum_glycosylhydrolase_family_76_2_protein__OAQ85212.1,466,HH|31|400|#1f78b4|Glyco_hydro_76
Rhinocladiella_mackenziei_CBS_650.93__Z518_01415__KIX10333.1,460,HH|35|398|#1f78b4|Glyco_hydro_76
Scedosporium_apiospermum_Mannan_endo_1_6_alpha_mannosidase__KEZ38781.1,467,HH|35|406|#1f78b4|Glyco_hydro_76
Verruconis_gallopava__PV09_00046__KIW09101.1,624,HH|205|257|#1f78b4|Glyco_hydro_76,HH|290|435|#1f78b4|Glyco_hydro_76
Aspergillus_lentulus_mannan_endo_1_6_alpha_mannosidase_DCW1__GAQ05316.1,450,HH|34|387|#1f78b4|Glyco_hydro_76
Aspergillus_fumigatus_Af293_cell_wall_glycosyl_hydrolase_Dfg5__putative__EAL84356.1,459,HH|27|396|#1f78b4|Glyco_hydro_76
Cladophialophora_bantiana_CBS_173.52__Z519_10433__KIW88949.1,380,HH|77|371|#1f78b4|Glyco_hydro_76
Exophiala_oligosperma__PV06_06103__KIW42564.1,469,HH|25|407|#1f78b4|Glyco_hydro_76
Aspergillus_lentulus__ALT_4535__GAQ07214.1,628,HH|226|438|#1f78b4|Glyco_hydro_76
Aspergillus_fumigatus_Af293_glycosyl_hydrolase__putative__EAL86352.1,470,HH|41|407|#1f78b4|Glyco_hydro_76
Verruconis_gallopava__PV09_07472__KIW00946.1,467,HH|27|404|#1f78b4|Glyco_hydro_76
Paracoccidioides_brasiliensis_Pb18__PADG_04693__EEH48614.1,465,HH|43|405|#1f78b4|Glyco_hydro_76
Aspergillus_fumigatus_Af293_glycosyl_hydrolase__putative__EAL87885.1,463,HH|34|392|#1f78b4|Glyco_hydro_76
Candida_tropicalis_MYA_3404__CTRG_02395__EER33577.1,413,HH|15|298|#1f78b4|Glyco_hydro_76
Purpureocillium_lilacinum_glycosylhydrolase_family_76_2_protein__OAQ91927.1,478,HH|42|409|#1f78b4|Glyco_hydro_76
Verruconis_gallopava__PV09_06502__KIW01992.1,433,HH|32|404|#1f78b4|Glyco_hydro_76
Cladophialophora_bantiana_CBS_173.52__Z519_10239__KIW89385.1,469,HH|24|405|#1f78b4|Glyco_hydro_76
Aspergillus_lentulus_mannan_endo_1_6_alpha_mannosidase_DFG5__GAQ10032.1,457,HH|27|394|#1f78b4|Glyco_hydro_76
Trichophyton_rubrum_CBS_118892__TERG_06809__EGD90584.1,666,HH|246|293|#1f78b4|Glyco_hydro_76,HH|323|494|#1f78b4|Glyco_hydro_76
Purpureocillium_lilacinum_glycoside_hydrolase_family_76_protein__OAQ94998.1,405,HH|33|393|#1f78b4|Glyco_hydro_76
Talaromyces_marneffei_ATCC_18224_conserved__EEA21278.1,477,HH|33|395|#1f78b4|Glyco_hydro_76
Rhinocladiella_mackenziei_CBS_650.93__Z518_02291__KIX07638.1,382,HH|28|369|#1f78b4|Glyco_hydro_76
Talaromyces_marneffei_ATCC_18224_glycosyl_hydrolase__putative__EEA21805.1,600,HH|198|405|#1f78b4|Glyco_hydro_76
Sporothrix_schenckii_1099_18_mannan_endo_1_6_alpha_mannosidase__KJR88978.1,477,HH|32|395|#1f78b4|Glyco_hydro_76
Scedosporium_apiospermum__SAPIO_CDS8355__KEZ40473.1,489,HH|55|428|#1f78b4|Glyco_hydro_76
Sporothrix_schenckii_1099_18_glucosyll_hydrolase__KJR80125.1,434,HH|156|402|#1f78b4|Glyco_hydro_76
Sporothrix_schenckii_1099_18_mannan_endo_1_6_alpha_mannosidase__KJR89655.1,467,HH|30|402|#1f78b4|Glyco_hydro_76
Exophiala_oligosperma__PV06_10951__KIW36830.1,465,HH|24|400|#1f78b4|Glyco_hydro_76
Aspergillus_fumigatus_Af293_glycosyl_hydrolase__putative__EAL86486.1,517,HH|86|452|#1f78b4|Glyco_hydro_76
Cladophialophora_bantiana_CBS_173.52__Z519_09725__KIW89569.1,469,HH|32|400|#1f78b4|Glyco_hydro_76
Aspergillus_fumigatus_Af293_glycosyl_hydrolase__putative__EAL87167.1,380,HH|29|351|#1f78b4|Glyco_hydro_76
Paracoccidioides_brasiliensis_Pb18__PADG_00193__EEH43904.2,416,HH|17|197|#1f78b4|Glyco_hydro_76,HH|220|351|#1f78b4|Glyco_hydro_76
Exophiala_oligosperma__PV06_03534__KIW45120.1,722,HH|82|473|#1f78b4|Glyco_hydro_76,RE|473|628|#fb9a99|adh_short
Sporothrix_schenckii_1099_18_mannan_endo_1_6_alpha_mannosidase__KJR87984.1,465,HH|2|378|#1f78b4|Glyco_hydro_76
Sporothrix_schenckii_1099_18_mannan_endo_1_6_alpha_mannosidase__KJR84692.1,464,HH|34|402|#1f78b4|Glyco_hydro_76
Verruconis_gallopava__PV09_02994__KIW06565.1,400,HH|29|382|#1f78b4|Glyco_hydro_76
Talaromyces_marneffei_ATCC_18224_cell_wall_glycosyl_hydrolase_Dfg5__putative__EEA19902.1,471,HH|34|400|#1f78b4|Glyco_hydro_76
Paracoccidioides_brasiliensis_Pb18__PADG_04437__EEH48353.2,642,HH|247|493|#1f78b4|Glyco_hydro_76
Candida_albicans_SC5314__CAALFM_C210160WA__AOW27993.1,424,HH|43|289|#1f78b4|Glyco_hydro_76
Candida_tropicalis_MYA_3404_mannan_endo_1_6_alpha_mannosidase_DFG5_precursor__EER34262.1,458,HH|31|393|#1f78b4|Glyco_hydro_76
Blastomyces_dermatitidis_ER_3__BDCG_16152__OAS99466.1,617,HH|35|397|#1f78b4|Glyco_hydro_76
Scedosporium_apiospermum_Mannan_endo_1_6_alpha_mannosidase_DCW1__KEZ39084.1,463,HH|34|402|#1f78b4|Glyco_hydro_76
Candida_albicans_SC5314__CAALFM_C210150WA__AOW27992.1,407,HH|68|291|#1f78b4|Glyco_hydro_76
Blastomyces_dermatitidis_ER_3_mannan_endo_1_6_alpha_mannosidase__EEQ86176.1,474,HH|46|411|#1f78b4|Glyco_hydro_76
