# Supplementary material for: Diversity of Cell Wall Related Proteins in Human Pathogenic Fungi
Source: J Fungi (Basel). 2017 Dec 29;4(1):6. doi: 10.3390/jof4010006 (PMC5872309; doi:10.3390/jof4010006)
Supplement: Supplementary file 1 [file jof-04-00006-s001.zip › jof-252817-final-supplementary materials/Dataset S2_tree_and_itol_dataset/GH81.annot.tree]

(Rhizopus_delemar_RA_99_880__RO3G_03264__EIE78560.1:0.22897843,Mucor_circinelloides_f._lusitanicus_CBS_277.49_glycoside_hydrolase_family_81_protein__OAC98302.1:0.22357290,(Lichtheimia_corymbifera_JMRC_FSU_9682_endo__beta_glucanase_engl1__CDH59147.1:0.23454618,(((Candida_albicans_SC5314_Acf2p__AOW30106.1:0.08812864,Candida_tropicalis_MYA_3404__CTRG_02871__EER34053.1:0.17768371)1.000000:0.62868450,(Candida_albicans_SC5314_endo_1_3_4__beta_glucanase__AOW26046.1:0.09700495,Candida_tropicalis_MYA_3404__CTRG_04579__EER31796.1:0.18628111)1.000000:0.49261084)0.925000:0.13704420,(Pneumocystis_jirovecii_RU7__T551_01671__KTW30388.1:0.68339287,(Verruconis_gallopava__PV09_08252__KIW00212.1:0.62867239,((Sporothrix_schenckii_1099_18__SPSK_05995__KJR89859.1:0.67537951,(Scedosporium_apiospermum_Glycosyl_hydrolase_family_81__KEZ40337.1:0.24462271,Purpureocillium_lilacinum_endo_1_3_beta_glucanase_Engl1__OAQ93641.1:0.37083535)0.981000:0.12360388)0.913000:0.08276135,(Verruconis_gallopava__PV09_08914__KIV99369.1:0.48133077,((Cladophialophora_bantiana_CBS_173.52__Z519_04733__KIW94756.1:0.05066378,(Exophiala_oligosperma__PV06_08087__KIW39476.1:0.13576810,Rhinocladiella_mackenziei_CBS_650.93__Z518_07649__KIX04096.1:0.04892188)0.699000:0.04845838)1.000000:0.30212489,(Talaromyces_marneffei_ATCC_18224_endo_1_3_beta_glucanase_Engl1__EEA21669.1:0.30165557,((Aspergillus_fumigatus_Af293_endo_1_3_beta_glucanase_Engl1__EAL88135.1:0.01909505,Aspergillus_lentulus_putative_endo_1_3_4__beta_glucanase_2__GAQ11357.1:0.03391000)1.000000:0.20622440,((Histoplasma_capsulatum_NAm1__HCAG_06030__EDN10227.1:0.25637385,(Blastomyces_dermatitidis_ER_3_endo_1_3_4__beta_glucanase__EEQ92378.1:0.13617290,Paracoccidioides_brasiliensis_Pb18__PADG_12370__KGM91512.1:0.17789084)0.493000:0.03609633)0.995000:0.08698391,(Coccidioides_immitis_RS_endo_1_3_beta_glucanase__EAS33964.3:0.21007606,Trichophyton_rubrum_CBS_118892__TERG_04887__EGD88643.1:0.17051876)0.971000:0.07527591)0.964000:0.07348561)0.853000:0.03791148)0.959000:0.06735520)0.798000:0.08151814)0.009000:0.04654878)0.864000:0.10276238)0.983000:0.13319150)0.780000:0.07040023)1.000000:1.11551868)0.954000:0.11589284);
