# Supplementary material for: Diversity of Cell Wall Related Proteins in Human Pathogenic Fungi
Source: J Fungi (Basel). 2017 Dec 29;4(1):6. doi: 10.3390/jof4010006 (PMC5872309; doi:10.3390/jof4010006)
Supplement: Supplementary file 1 [file jof-04-00006-s001.zip › jof-252817-final-supplementary materials/Dataset S2_tree_and_itol_dataset/GH81._dataset.txt]

DATASET_DOMAINS
#Protein domain datasets are visualized as schematic representations of proteins, with a protein backbone and various shapes depicting the locations of individual domains

#lines starting with a hash are comments and ignored during parsing

#=================================================================#
#MANDATORY SETTINGS                        #
#=================================================================#
#select the separator which is used to delimit the data below (TAB,SPACE or COMMA).This separator must be used throughout this file (except in the SEPARATOR line, which uses space).
#SEPARATOR TAB
#SEPARATOR SPACE
SEPARATOR COMMA

#label is used in the legend table (can be changed later)
DATASET_LABEL,label1

#dataset color (can be changed later)
COLOR,#ff0000
DATA
Candida_albicans_SC5314_endo_1_3_4__beta_glucanase__AOW26046.1,1160,HH|443|1136|#1f78b4|Glyco_hydro_81
Aspergillus_lentulus_putative_endo_1_3_4__beta_glucanase_2__GAQ11357.1,966,HH|253|944|#1f78b4|Glyco_hydro_81
Aspergillus_fumigatus_Af293_endo_1_3_beta_glucanase_Engl1__EAL88135.1,987,HH|266|965|#1f78b4|Glyco_hydro_81
Candida_albicans_SC5314_Acf2p__AOW30106.1,744,HH|67|727|#1f78b4|Glyco_hydro_81
Cladophialophora_bantiana_CBS_173.52__Z519_04733__KIW94756.1,1072,HH|355|1048|#1f78b4|Glyco_hydro_81
Coccidioides_immitis_RS_endo_1_3_beta_glucanase__EAS33964.3,889,HH|179|867|#1f78b4|Glyco_hydro_81
Histoplasma_capsulatum_NAm1__HCAG_06030__EDN10227.1,850,HH|135|828|#1f78b4|Glyco_hydro_81
Paracoccidioides_brasiliensis_Pb18__PADG_12370__KGM91512.1,776,HH|225|637|#1f78b4|Glyco_hydro_81,HH|635|760|#1f78b4|Glyco_hydro_81
Candida_tropicalis_MYA_3404__CTRG_02871__EER34053.1,776,HH|103|760|#1f78b4|Glyco_hydro_81
Pneumocystis_jirovecii_RU7__T551_01671__KTW30388.1,798,HH|105|776|#1f78b4|Glyco_hydro_81
Trichophyton_rubrum_CBS_118892__TERG_04887__EGD88643.1,919,HH|208|897|#1f78b4|Glyco_hydro_81
Verruconis_gallopava__PV09_08252__KIW00212.1,845,HH|96|745|#1f78b4|Glyco_hydro_81,HH|773|825|#1f78b4|Glyco_hydro_81
Scedosporium_apiospermum_Glycosyl_hydrolase_family_81__KEZ40337.1,933,HH|231|913|#1f78b4|Glyco_hydro_81
Purpureocillium_lilacinum_endo_1_3_beta_glucanase_Engl1__OAQ93641.1,722,HH|23|705|#1f78b4|Glyco_hydro_81
Rhizopus_delemar_RA_99_880__RO3G_03264__EIE78560.1,550,HH|15|540|#1f78b4|Glyco_hydro_81
Candida_tropicalis_MYA_3404__CTRG_04579__EER31796.1,1171,HH|454|1148|#1f78b4|Glyco_hydro_81
Lichtheimia_corymbifera_JMRC_FSU_9682_endo__beta_glucanase_engl1__CDH59147.1,801,HH|40|724|#1f78b4|Glyco_hydro_81
Blastomyces_dermatitidis_ER_3_endo_1_3_4__beta_glucanase__EEQ92378.1,911,HH|230|729|#1f78b4|Glyco_hydro_81,HH|740|889|#1f78b4|Glyco_hydro_81
Exophiala_oligosperma__PV06_08087__KIW39476.1,1016,HH|304|994|#1f78b4|Glyco_hydro_81
Verruconis_gallopava__PV09_08914__KIV99369.1,884,HH|183|865|#1f78b4|Glyco_hydro_81
Rhinocladiella_mackenziei_CBS_650.93__Z518_07649__KIX04096.1,1069,HH|355|1046|#1f78b4|Glyco_hydro_81
Sporothrix_schenckii_1099_18__SPSK_05995__KJR89859.1,775,HH|23|742|#1f78b4|Glyco_hydro_81
Talaromyces_marneffei_ATCC_18224_endo_1_3_beta_glucanase_Engl1__EEA21669.1,875,HH|160|855|#1f78b4|Glyco_hydro_81
Mucor_circinelloides_f._lusitanicus_CBS_277.49_glycoside_hydrolase_family_81_protein__OAC98302.1,774,HH|52|728|#1f78b4|Glyco_hydro_81
