# Supplementary material for: Diversity of Cell Wall Related Proteins in Human Pathogenic Fungi
Source: J Fungi (Basel). 2017 Dec 29;4(1):6. doi: 10.3390/jof4010006 (PMC5872309; doi:10.3390/jof4010006)
Supplement: Supplementary file 1 [file jof-04-00006-s001.zip › jof-252817-final-supplementary materials/Dataset S2_tree_and_itol_dataset/GH92.annot.tree]

(Cryptococcus_neoformans_var._neoformans_JEC21_alpha_1_2_mannosidase__putative__AAW45492.2:0.02206924,Cryptococcus_gattii_CA1873_alpha_1_2_mannosidase__KIR59345.1:0.05843280,(Purpureocillium_lilacinum_alpha_1_2_mannosidase__OAQ65655.1:0.42860798,(((Candida_albicans_SC5314__CAALFM_CR06030CA__AOW31314.1:0.23412779,Candida_tropicalis_MYA_3404_conserved__EER35913.1:0.25407158)1.000000:0.47072191,(((Sporothrix_schenckii_1099_18_glucosyll_hydrolase__family_92_protein__KJR82346.1:0.27532832,(Scedosporium_apiospermum_putative_glycosyl_hydrolase_protein__KEZ41153.1:0.25270533,Purpureocillium_lilacinum_glycosyl_hydrolase__family_92_protein__OAQ94705.1:0.26354322)0.963000:0.10490812)0.909000:0.07756037,(Verruconis_gallopava__PV09_07007__KIW01529.1:0.30580115,(Talaromyces_marneffei_ATCC_18224_alpha_1_2_mannosidase_family_protein__EEA25758.1:0.24590465,(Aspergillus_fumigatus_Af293_alpha_1_2_mannosidase_family_protein__EAL91554.1:0.02397487,Aspergillus_lentulus__ALT_6868__GAQ09547.1:0.03572379)1.000000:0.19962831)1.000000:0.19042004)0.594000:0.04858287)0.996000:0.19273614,(Trichophyton_rubrum_CBS_118892__TERG_08058__EGD91841.2:0.43556257,(Exophiala_oligosperma__PV06_04677__KIW43590.1:0.34023846,(Talaromyces_marneffei_ATCC_18224_methylated_DNA__protein_cysteine_methyltransferase__putative__EEA18601.1:0.64023906,Aspergillus_lentulus__ALT_1835__GAQ04514.1:0.17861183)0.744000:0.07320574)0.996000:0.17580253)0.988000:0.16688229)0.931000:0.14593638)0.997000:0.36000868,((Scedosporium_apiospermum_Glycosyl_hydrolase_family_92__KEZ40285.1:0.30958021,Sporothrix_schenckii_1099_18__SPSK_03982__KJR83274.1:0.23781825)0.998000:0.20613294,(((Verruconis_gallopava__PV09_04006__KIW04822.1:0.31773984,((Talaromyces_marneffei_ATCC_18224_alpha_1_2_mannosidase_family_protein__putative__EEA28388.1:0.18381265,(Aspergillus_fumigatus_Af293_alpha_1_2_mannosidase_family_protein__putative__EAL90406.1:0.01509319,Aspergillus_lentulus__ALT_8173__GAQ10852.1:0.02525300)1.000000:0.09683980)0.977000:0.06745068,(Sporothrix_schenckii_1099_18_alpha_1_2_mannosidase_family_protein__KJR84316.1:0.20344976,Purpureocillium_lilacinum_alpha_1_2_mannosidase_subfamily__OAQ63954.1:0.23674068)0.978000:0.07832285)0.929000:0.05452772)0.920000:0.06484605,((Coccidioides_immitis_RS_alpha_1_2_mannosidase__EAS27511.2:0.22738980,Trichophyton_rubrum_CBS_118892__TERG_01273__EGD85001.2:0.16710511)0.244000:0.06072243,((Aspergillus_fumigatus_Af293_alpha_1_2_mannosidase__putative__EAL87000.1:0.01349493,Aspergillus_lentulus__ALT_3040__GAQ05719.1:0.03224774)1.000000:0.14481972,(Talaromyces_marneffei_ATCC_18224_alpha_1_2_mannosidase__putative__EEA25030.1:0.25439952,Purpureocillium_lilacinum_alpha_1_2_mannosidase_subfamily__OAQ92304.1:0.32104510)0.131000:0.03234631)0.979000:0.05375559)0.989000:0.08503038)0.996000:0.11577992,(Verruconis_gallopava__PV09_05714__KIW03065.1:0.41342752,((Talaromyces_marneffei_ATCC_18224_alpha_1_2_mannosidase__putative_subfamily__EEA25310.1:0.25570306,(Aspergillus_fumigatus_Af293_alpha_1_2_mannosidase__putative_subfamily__EAL89214.1:0.02406665,Aspergillus_lentulus__ALT_0121__GAQ02800.1:0.03340585)1.000000:0.13285109)0.976000:0.07895250,(Purpureocillium_lilacinum_alpha_1_2_mannosidase_subfamily__OAQ69581.1:0.26170846,(Paracoccidioides_brasiliensis_Pb18__PADG_06344__EEH50265.1:0.10496179,(Histoplasma_capsulatum_NAm1_conserved__EDN04986.1:0.16660836,Blastomyces_dermatitidis_ER_3__BDCG_16589__OAT00335.1:0.16913895)0.936000:0.07615497)1.000000:0.19589311)0.196000:0.05894507)0.599000:0.04649937)0.376000:0.03282145)0.128000:0.06428146)1.000000:0.42610606)1.000000:1.31407880)1.000000:0.63585359);
