# Supplementary material for: Diversity of Cell Wall Related Proteins in Human Pathogenic Fungi
Source: J Fungi (Basel). 2017 Dec 29;4(1):6. doi: 10.3390/jof4010006 (PMC5872309; doi:10.3390/jof4010006)
Supplement: Supplementary file 1 [file jof-04-00006-s001.zip › jof-252817-final-supplementary materials/Dataset S2_tree_and_itol_dataset/GH92._dataset.txt]

DATASET_DOMAINS
#Protein domain datasets are visualized as schematic representations of proteins, with a protein backbone and various shapes depicting the locations of individual domains

#lines starting with a hash are comments and ignored during parsing

#=================================================================#
#MANDATORY SETTINGS                        #
#=================================================================#
#select the separator which is used to delimit the data below (TAB,SPACE or COMMA).This separator must be used throughout this file (except in the SEPARATOR line, which uses space).
#SEPARATOR TAB
#SEPARATOR SPACE
SEPARATOR COMMA

#label is used in the legend table (can be changed later)
DATASET_LABEL,label1

#dataset color (can be changed later)
COLOR,#ff0000
DATA
Paracoccidioides_brasiliensis_Pb18__PADG_06344__EEH50265.1,806,HH|273|774|#1f78b4|Glyco_hydro_92
Aspergillus_fumigatus_Af293_alpha_1_2_mannosidase__putative__EAL87000.1,802,HH|267|767|#1f78b4|Glyco_hydro_92
Cryptococcus_gattii_CA1873_alpha_1_2_mannosidase__KIR59345.1,913,HH|391|893|#1f78b4|Glyco_hydro_92
Purpureocillium_lilacinum_alpha_1_2_mannosidase_subfamily__OAQ92304.1,788,HH|257|759|#1f78b4|Glyco_hydro_92
Purpureocillium_lilacinum_alpha_1_2_mannosidase_subfamily__OAQ69581.1,700,HH|167|670|#1f78b4|Glyco_hydro_92
Exophiala_oligosperma__PV06_04677__KIW43590.1,857,HH|294|801|#1f78b4|Glyco_hydro_92
Sporothrix_schenckii_1099_18_alpha_1_2_mannosidase_family_protein__KJR84316.1,965,HH|330|906|#1f78b4|Glyco_hydro_92
Coccidioides_immitis_RS_alpha_1_2_mannosidase__EAS27511.2,809,HH|260|764|#1f78b4|Glyco_hydro_92
Verruconis_gallopava__PV09_07007__KIW01529.1,873,HH|251|738|#1f78b4|Glyco_hydro_92
Talaromyces_marneffei_ATCC_18224_alpha_1_2_mannosidase_family_protein__putative__EEA28388.1,821,HH|263|766|#1f78b4|Glyco_hydro_92
Aspergillus_fumigatus_Af293_alpha_1_2_mannosidase_family_protein__putative__EAL90406.1,850,HH|264|768|#1f78b4|Glyco_hydro_92
Purpureocillium_lilacinum_glycosyl_hydrolase__family_92_protein__OAQ94705.1,793,HH|255|748|#1f78b4|Glyco_hydro_92
Scedosporium_apiospermum_Glycosyl_hydrolase_family_92__KEZ40285.1,851,HH|304|811|#1f78b4|Glyco_hydro_92
Aspergillus_lentulus__ALT_8173__GAQ10852.1,847,HH|261|765|#1f78b4|Glyco_hydro_92
Candida_tropicalis_MYA_3404_conserved__EER35913.1,816,HH|295|785|#1f78b4|Glyco_hydro_92
Trichophyton_rubrum_CBS_118892__TERG_08058__EGD91841.2,808,HH|277|776|#1f78b4|Glyco_hydro_92
Aspergillus_lentulus__ALT_0121__GAQ02800.1,801,HH|268|769|#1f78b4|Glyco_hydro_92
Aspergillus_lentulus__ALT_1835__GAQ04514.1,821,HH|287|790|#1f78b4|Glyco_hydro_92
Aspergillus_fumigatus_Af293_alpha_1_2_mannosidase_family_protein__EAL91554.1,828,HH|296|801|#1f78b4|Glyco_hydro_92
Aspergillus_lentulus__ALT_3040__GAQ05719.1,802,HH|267|767|#1f78b4|Glyco_hydro_92
Purpureocillium_lilacinum_alpha_1_2_mannosidase_subfamily__OAQ63954.1,840,HH|272|775|#1f78b4|Glyco_hydro_92
Aspergillus_lentulus__ALT_6868__GAQ09547.1,799,HH|281|773|#1f78b4|Glyco_hydro_92
Talaromyces_marneffei_ATCC_18224_methylated_DNA__protein_cysteine_methyltransferase__putative__EEA18601.1,766,HV|54|139|#b2df8a|DNA_binding_1,HH|242|736|#1f78b4|Glyco_hydro_92
Talaromyces_marneffei_ATCC_18224_alpha_1_2_mannosidase_family_protein__EEA25758.1,871,HH|348|843|#1f78b4|Glyco_hydro_92
Blastomyces_dermatitidis_ER_3__BDCG_16589__OAT00335.1,202,HH|5|174|#1f78b4|Glyco_hydro_92
Cryptococcus_neoformans_var._neoformans_JEC21_alpha_1_2_mannosidase__putative__AAW45492.2,928,HH|398|908|#1f78b4|Glyco_hydro_92
Sporothrix_schenckii_1099_18__SPSK_03982__KJR83274.1,908,HH|337|875|#1f78b4|Glyco_hydro_92
Aspergillus_fumigatus_Af293_alpha_1_2_mannosidase__putative_subfamily__EAL89214.1,802,HH|269|770|#1f78b4|Glyco_hydro_92
Trichophyton_rubrum_CBS_118892__TERG_01273__EGD85001.2,440,HH|6|405|#1f78b4|Glyco_hydro_92
Verruconis_gallopava__PV09_05714__KIW03065.1,870,HH|263|763|#1f78b4|Glyco_hydro_92
Talaromyces_marneffei_ATCC_18224_alpha_1_2_mannosidase__putative__EEA25030.1,794,HH|256|757|#1f78b4|Glyco_hydro_92
Candida_albicans_SC5314__CAALFM_CR06030CA__AOW31314.1,805,HH|272|775|#1f78b4|Glyco_hydro_92
Talaromyces_marneffei_ATCC_18224_alpha_1_2_mannosidase__putative_subfamily__EEA25310.1,794,HH|267|761|#1f78b4|Glyco_hydro_92
Histoplasma_capsulatum_NAm1_conserved__EDN04986.1,788,HH|261|762|#1f78b4|Glyco_hydro_92
Purpureocillium_lilacinum_alpha_1_2_mannosidase__OAQ65655.1,866,HH|344|843|#1f78b4|Glyco_hydro_92
Scedosporium_apiospermum_putative_glycosyl_hydrolase_protein__KEZ41153.1,885,HH|260|754|#1f78b4|Glyco_hydro_92
Verruconis_gallopava__PV09_04006__KIW04822.1,810,HH|269|775|#1f78b4|Glyco_hydro_92
Sporothrix_schenckii_1099_18_glucosyll_hydrolase__family_92_protein__KJR82346.1,1000,HH|266|787|#1f78b4|Glyco_hydro_92
