# Supplementary material for: Diversity of Cell Wall Related Proteins in Human Pathogenic Fungi
Source: J Fungi (Basel). 2017 Dec 29;4(1):6. doi: 10.3390/jof4010006 (PMC5872309; doi:10.3390/jof4010006)
Supplement: Supplementary file 1 [file jof-04-00006-s001.zip › jof-252817-final-supplementary materials/Dataset S2_tree_and_itol_dataset/GT1.annot.tree]

(Aspergillus_fumigatus_Af293_Diacylglycerol_acyltransferase_family__EAL89379.1:0.02292836,Aspergillus_lentulus_diacylglycerol_O_acyltransferase_2A__GAQ08514.1:0.01078568,((Paracoccidioides_brasiliensis_Pb18__PADG_04536__EEH48457.1:0.41244634,(Scedosporium_apiospermum_Uncharacterized_protein_SAPIO_CDS4623__KEZ43437.1:0.68853517,Verruconis_gallopava__PV09_01918__KIW07024.1:0.44598827)0.984000:0.20700146)0.992000:0.27768689,((Scedosporium_apiospermum_Uncharacterized_protein_SAPIO_CDS1906__KEZ45570.1:0.73762864,Purpureocillium_lilacinum_UDP_glucoronosyl_and_UDP_glucosyl_transferase__OAQ89991.1:0.61276049)0.978000:0.37001692,((Malassezia_globosa_CBS_7966__MGL_3995__EDP41614.1:0.29887590,Malassezia_globosa_CBS_7966__MGL_1756__EDP43543.1:0.52856815)1.000000:1.05166705,(((Sporothrix_schenckii_1099_18__SPSK_01110__KJR81467.1:0.87219450,Purpureocillium_lilacinum_glycosyltransferase_family_1__OAQ92840.1:0.75688366)0.950000:0.44654443,(Sporothrix_schenckii_1099_18__SPSK_07525__KJR88069.1:1.01937252,Purpureocillium_lilacinum_UDP_glucuronosyl_UDP_glucosyltransferase__OAQ95495.1:0.81525996)0.984000:0.64071011)0.999000:0.98710681,((((Aspergillus_lentulus__ALT_7068__GAQ09747.1:0.26491450,Scedosporium_apiospermum_Uncharacterized_protein_SAPIO_CDS3336__KEZ44356.1:0.24493352)0.999000:0.35262039,(Aspergillus_fumigatus_Af293_UDP_glucosyl_transferase_family_protein__EAL93576.2:0.47737304,(Rhinocladiella_mackenziei_CBS_650.93__Z518_10959__KIX00032.1:0.65335588,Talaromyces_marneffei_ATCC_18224_UDP_glucosyl_transferase_family_protein__EEA25565.1:0.39985614)0.973000:0.19658440)0.798000:0.15301930)0.997000:0.50710208,((Rhizopus_delemar_RA_99_880__RO3G_06932__EIE82227.1:1.00287160,(((Lichtheimia_corymbifera_JMRC_FSU_9682_udp_glucosyl_transferase_family_protein__CDH51395.1:0.57324008,Lichtheimia_corymbifera_JMRC_FSU_9682__RO3G_04544__CDH51397.1:0.38193477)0.708000:0.12270453,(Lichtheimia_corymbifera_JMRC_FSU_9682_udp_glucosyl_transferase_family_protein__CDH60700.1:0.26239245,Lichtheimia_corymbifera_JMRC_FSU_9682_udp_glucosyl_transferase_family_protein__CDH60706.1:0.28534758)0.963000:0.17172112)1.000000:0.53399025,(((Mucor_circinelloides_f._lusitanicus_CBS_277.49_glycosyltransferase_family_1_protein__partial__OAC99633.1:0.57040426,((Rhizopus_delemar_RA_99_880__RO3G_04525__EIE79820.1:0.05265348,Rhizopus_delemar_RA_99_880__RO3G_04544__EIE79839.1:0.05092428)1.000000:0.27726717,(((Rhizopus_delemar_RA_99_880__RO3G_14952__EIE90241.1:0.03032825,(Rhizopus_delemar_RA_99_880__RO3G_17395__EIE92684.1:0.00000042,Rhizopus_delemar_RA_99_880__RO3G_14951__EIE90240.1:0.12919995)0.930000:0.05336173)0.960000:0.04650142,(Rhizopus_delemar_RA_99_880__RO3G_14946__EIE90235.1:0.10791907,Rhizopus_delemar_RA_99_880__RO3G_14954__EIE90243.1:0.02066219)0.936000:0.06260315)0.411000:0.02844985,(Rhizopus_delemar_RA_99_880__RO3G_14936__EIE90225.1:0.09179293,(Rhizopus_delemar_RA_99_880__RO3G_14930__EIE90219.1:0.00000001,Rhizopus_delemar_RA_99_880__RO3G_14932__EIE90221.1:0.00000148)0.948000:0.09817780)0.315000:0.02592177)1.000000:0.26157615)0.976000:0.20724778)0.494000:0.06942197,(Mucor_circinelloides_f._lusitanicus_CBS_277.49_glycosyltransferase_family_1_protein__OAD08031.1:0.54008987,(Mucor_circinelloides_f._lusitanicus_CBS_277.49_glycosyltransferase_family_1_protein__OAD06938.1:0.18657689,Mucor_circinelloides_f._lusitanicus_CBS_277.49_glycosyltransferase_family_1_protein__OAD08408.1:0.19693817)1.000000:0.35389304)0.762000:0.10552647)0.950000:0.16362594,(Rhizopus_delemar_RA_99_880__RO3G_06579__EIE81874.1:0.73676982,Mucor_circinelloides_f._lusitanicus_CBS_277.49_Zn_2__C6_fungal_specific_transcription_factor__OAD06000.1:0.55965724)0.836000:0.15436166)0.924000:0.16163722)0.816000:0.13005092)0.945000:0.20267337,(Mucor_circinelloides_f._lusitanicus_CBS_277.49_glycosyltransferase_family_1_protein__partial__OAC97996.1:0.66374209,(Mucor_circinelloides_f._lusitanicus_CBS_277.49_glycosyltransferase_family_1_protein__partial__OAD03881.1:0.80488198,Lichtheimia_corymbifera_JMRC_FSU_9682__RO3G_14936__CDH52105.1:1.37928070)0.886000:0.19838676)0.743000:0.05878793)0.786000:0.33817709)0.999000:0.96717619,((((Cryptococcus_neoformans_var._neoformans_JEC21_sterol_3_beta_glucosyltransferase__putative__AAW44734.1:0.04432877,Cryptococcus_gattii_CA1873_sterol_3beta_glucosyltransferase__partial__KIR68186.1:0.00636987)1.000000:0.48212502,(Cryptococcus_gattii_CA1873_sterol_3_beta_glucosyltransferase__KIR67666.1:0.23977590,((Candida_albicans_SC5314_Ugt51c1p__AOW30966.1:0.04627470,Candida_tropicalis_MYA_3404__CTRG_00900__EER36160.1:0.08013007)1.000000:0.36110236,(Verruconis_gallopava__PV09_05618__KIW02954.1:0.27870393,((Sporothrix_schenckii_1099_18_sterol_3beta_glucosyltransferase__KJR87541.1:0.14846649,(Scedosporium_apiospermum_Sterol_3_beta_glucosyltransferase__KEZ44671.1:0.11041839,Purpureocillium_lilacinum_UDP_glucose_sterol_glycosyltransferase__OAQ81311.1:0.08002525)0.861000:0.04781092)0.996000:0.11658510,(((Coccidioides_immitis_RS_sterol_3_beta_glucosyltransferase__EAS36512.3:0.05484273,Trichophyton_rubrum_CBS_118892_sterol_3_beta_glucosyltransferase__EGD84712.1:0.22052026)0.929000:0.03744504,((Paracoccidioides_brasiliensis_Pb18__PADG_05123__EEH49044.2:0.03259787,(Histoplasma_capsulatum_NAm1__HCAG_05397__EDN08898.1:0.06243024,Blastomyces_dermatitidis_ER_3_sterol_3beta_glucosyltransferase__EEQ85757.2:0.03487767)0.229000:0.00969856)0.946000:0.02770240,(Talaromyces_marneffei_ATCC_18224_UDP_glucose_sterol_glycosyltransferase__EEA20717.1:0.06534373,(Aspergillus_fumigatus_Af293_UDP_glucose_sterol_glycosyltransferase__EAL87319.1:0.00508843,Aspergillus_lentulus_sterol_3_beta_glucosyltransferase__GAQ07307.1:0.01035954)1.000000:0.07570139)0.943000:0.02844144)0.647000:0.01730499)0.906000:0.03614467,((Exophiala_oligosperma__PV06_04738__KIW43655.1:0.00000036,Exophiala_oligosperma___variant__KIW43656.1:0.05403811)0.990000:0.04227219,(Cladophialophora_bantiana_CBS_173.52__Z519_10477__KIW88993.1:0.03647936,Rhinocladiella_mackenziei_CBS_650.93__Z518_04865__KIX06889.1:0.04532010)0.930000:0.02485331)0.987000:0.05860221)0.529000:0.03732199)0.834000:0.04538876)0.930000:0.08745074)0.956000:0.08975584)0.652000:0.05001984)0.957000:0.11125758,((Lichtheimia_corymbifera_JMRC_FSU_9682_udp_glycosyltransferase_glycogen_phosphorylase__CDH48283.1:0.13543347,(Rhizopus_delemar_RA_99_880__RO3G_10131__EIE85421.1:0.15753657,Mucor_circinelloides_f._lusitanicus_CBS_277.49_glycosyltransferase_family_1_protein__OAD06828.1:0.12265428)0.939000:0.09808122)0.999000:0.22915902,((Lichtheimia_corymbifera_JMRC_FSU_9682_glycosyltransferase_family_1_protein__CDH55331.1:0.00000001,Lichtheimia_corymbifera_JMRC_FSU_9682_glycosyltransferase_family_1_protein__CDH55332.1:0.00000001)0.995000:0.09848666,(Rhizopus_delemar_RA_99_880__RO3G_12611__EIE87900.1:0.09299224,Mucor_circinelloides_f._lusitanicus_CBS_277.49_glycosyltransferase_family_1_protein__OAD08859.1:0.10238717)0.980000:0.08862994)0.993000:0.14165390)0.985000:0.13697273)0.995000:0.34558198,((Cryptococcus_neoformans_var._neoformans_JEC21_UDP_glucose_sterol_transferase__AAW44796.2:0.18648813,Cryptococcus_gattii_CA1873_UDP_glucose_sterol_transferase__KIR68296.1:0.08417949)1.000000:1.15603300,((Exophiala_oligosperma__PV06_10291__KIW37651.1:0.45169001,(Cladophialophora_bantiana_CBS_173.52__Z519_09691__KIW89535.1:0.09682399,Rhinocladiella_mackenziei_CBS_650.93__Z518_00629__KIX09549.1:0.14674598)0.999000:0.17705805)0.872000:0.06162616,(Sporothrix_schenckii_1099_18_glucosylltransferase_family_28_protein__KJR89124.1:0.29231242,(((Cladophialophora_bantiana_CBS_173.52__Z519_03600__KIW96531.1:0.16789974,Rhinocladiella_mackenziei_CBS_650.93__Z518_07851__KIX01912.1:0.14747328)0.991000:0.12329161,(((Aspergillus_fumigatus_Af293_sterol_glucosyltransferase__putative__EAL86984.1:0.01645545,Aspergillus_lentulus_sterol_3_beta_glucosyltransferase_UGT80B1__GAQ05734.1:0.01828348)1.000000:0.16190892,(Rhinocladiella_mackenziei_CBS_650.93__Z518_09553__KIX01826.1:1.11621899,Aspergillus_lentulus_sterol_3_beta_glucosyltransferase_UGT80B1__GAQ12279.1:0.17334790)0.668000:0.04538672)0.187000:0.04105976,(Scedosporium_apiospermum_Catalytic_activity_SGTs_can_use_different_sterols_such_as_cholesterol__KEZ46332.1:0.25285118,Purpureocillium_lilacinum_UDP_glucose_sterol_transferase__OAQ78112.1:0.21165311)0.903000:0.05823619)0.876000:0.05902880)1.000000:0.25005830,(((Aspergillus_fumigatus_Af293_UDP_glucose_sterol_transferase__putative__EAL85435.2:0.02953552,Aspergillus_lentulus_sterol_3_beta_glucosyltransferase_UGT80B1__GAQ11806.1:0.02560144)1.000000:0.23330880,(Verruconis_gallopava__PV09_06683__KIW01832.1:0.42713394,((Cladophialophora_bantiana_CBS_173.52__Z519_04814__KIW94836.1:0.03352152,(Exophiala_oligosperma__PV06_06850__KIW41278.1:0.11791811,Rhinocladiella_mackenziei_CBS_650.93__Z518_07553__KIX04000.1:0.06304320)0.044000:0.03111331)1.000000:0.20275827,(Verruconis_gallopava__PV09_01503__KIW07544.1:0.15001041,(Sporothrix_schenckii_1099_18_udp_transferase__KJR80835.1:0.13149457,Purpureocillium_lilacinum_UDP_glucose_sterol_transferase__OAQ95148.1:0.15301335)0.995000:0.11439985)0.871000:0.04576452)1.000000:0.18268230)0.167000:0.03643755)0.882000:0.05116301,((Scedosporium_apiospermum_Glycosyltransferase_family_28_domain_containing_protein__KEZ41508.1:0.09589720,Purpureocillium_lilacinum_glycosyltransferase_family_28__OAQ83169.1:0.10601414)0.997000:0.10209036,((Exophiala_oligosperma__PV06_06092__KIW42552.1:0.04674905,Cladophialophora_bantiana_CBS_173.52__Z519_02322__KIW96931.1:0.07935862)1.000000:0.11439151,(((Verruconis_gallopava__PV09_00519__KIW08551.1:0.00000001,(Verruconis_gallopava___variant_1__KIW08552.1:0.00000001,Verruconis_gallopava___variant_2__KIW08553.1:0.00000001)0.000000:0.00000001)1.000000:0.13926920,(Cladophialophora_bantiana_CBS_173.52__Z519_06323__KIW92476.1:0.03976458,(Purpureocillium_lilacinum_UDP_glucose_sterol_transferase__OAQ88710.1:0.11489638,(Exophiala_oligosperma__PV06_09356__KIW38385.1:0.08867761,Talaromyces_marneffei_ATCC_18224_conserved__EEA22134.1:0.08801282)0.667000:0.00914418)0.729000:0.00442222)1.000000:0.16312413)0.949000:0.05851201,((Cladophialophora_bantiana_CBS_173.52__Z519_04190__KIW95605.1:0.03532897,(Rhinocladiella_mackenziei_CBS_650.93__Z518_08421__KIX02480.1:0.05318537,Exophiala_oligosperma__PV06_01046__KIW48465.1:0.04196308)0.832000:0.01841123)0.998000:0.09901770,(Talaromyces_marneffei_ATCC_18224_UDP_glucose_sterol_transferase__putative__EEA25527.1:0.19924489,(Coccidioides_immitis_RS__CIMG_03067__EAS32043.1:0.17781490,(Paracoccidioides_brasiliensis_Pb18__PADG_06633__EEH50554.2:0.10720244,(Blastomyces_dermatitidis_ER_3_UDP_glucose_sterol_transferase__OAT01277.1:0.00000001,Blastomyces_dermatitidis_ER_3_UDP_glucose_sterol_transferase__variant__OAT01278.1:0.00000022)0.993000:0.05677341)0.995000:0.06598453)0.911000:0.04390498)0.935000:0.05487613)0.874000:0.02784872)0.903000:0.03857499)0.877000:0.02831310)0.954000:0.07264820)0.165000:0.06320710)0.896000:0.06103045)0.504000:0.07030700)0.961000:0.17391603)0.806000:0.14055816)1.000000:1.24101779)0.811000:0.20684939)0.889000:0.41278695)1.000000:1.01518338)0.367000:0.07219742)1.000000:0.78794231);
