# Supplementary material for: Diversity of Cell Wall Related Proteins in Human Pathogenic Fungi
Source: J Fungi (Basel). 2017 Dec 29;4(1):6. doi: 10.3390/jof4010006 (PMC5872309; doi:10.3390/jof4010006)
Supplement: Supplementary file 1 [file jof-04-00006-s001.zip › jof-252817-final-supplementary materials/Dataset S2_tree_and_itol_dataset/GT1._dataset.txt]

DATASET_DOMAINS
#Protein domain datasets are visualized as schematic representations of proteins, with a protein backbone and various shapes depicting the locations of individual domains

#lines starting with a hash are comments and ignored during parsing

#=================================================================#
#MANDATORY SETTINGS                        #
#=================================================================#
#select the separator which is used to delimit the data below (TAB,SPACE or COMMA).This separator must be used throughout this file (except in the SEPARATOR line, which uses space).
#SEPARATOR TAB
#SEPARATOR SPACE
SEPARATOR COMMA

#label is used in the legend table (can be changed later)
DATASET_LABEL,label1

#dataset color (can be changed later)
COLOR,#ff0000
DATA
Verruconis_gallopava__PV09_01503__KIW07544.1,1145,HV|252|411|#b2df8a|Glyco_transf_28,EL|528|671|#33a02c|UDPGT
Rhinocladiella_mackenziei_CBS_650.93__Z518_10959__KIX00032.1,548,EL|228|440|#33a02c|UDPGT
Purpureocillium_lilacinum_UDP_glucose_sterol_transferase__OAQ78112.1,836,HV|86|233|#b2df8a|Glyco_transf_28,EL|348|473|#33a02c|UDPGT
Scedosporium_apiospermum_Sterol_3_beta_glucosyltransferase__KEZ44671.1,1420,HH|236|280|#1f78b4|GRAM,HH|287|380|#e31a1c|PH,HH|748|855|#1f78b4|GRAM,HV|928|1063|#b2df8a|Glyco_transf_28,EL|1158|1293|#33a02c|UDPGT
Aspergillus_fumigatus_Af293_sterol_glucosyltransferase__putative__EAL86984.1,797,HV|73|220|#b2df8a|Glyco_transf_28,EL|334|461|#33a02c|UDPGT
Lichtheimia_corymbifera_JMRC_FSU_9682_udp_glucosyl_transferase_family_protein__CDH60706.1,567,HV|53|105|#fdbf6f|Glyco_trans_1_3,EL|247|524|#33a02c|UDPGT
Sporothrix_schenckii_1099_18__SPSK_01110__KJR81467.1,584,EL|402|482|#33a02c|UDPGT
Coccidioides_immitis_RS_sterol_3_beta_glucosyltransferase__EAS36512.3,633,HV|115|250|#b2df8a|Glyco_transf_28
Paracoccidioides_brasiliensis_Pb18__PADG_05123__EEH49044.2,1473,HH|292|388|#e31a1c|PH,HH|770|873|#1f78b4|GRAM,HV|955|1090|#b2df8a|Glyco_transf_28
Rhizopus_delemar_RA_99_880__RO3G_06579__EIE81874.1,525,EL|49|145|#33a02c|UDPGT,EL|157|499|#33a02c|UDPGT
Cryptococcus_gattii_CA1873_sterol_3_beta_glucosyltransferase__KIR67666.1,1603,HH|392|437|#1f78b4|GRAM,HH|440|529|#e31a1c|PH,HH|863|974|#1f78b4|GRAM,HV|1036|1171|#b2df8a|Glyco_transf_28,EL|1282|1433|#33a02c|UDPGT
Mucor_circinelloides_f._lusitanicus_CBS_277.49_glycosyltransferase_family_1_protein__partial__OAD03881.1,469,EL|194|389|#33a02c|UDPGT
Candida_albicans_SC5314_Ugt51c1p__AOW30966.1,1531,HH|298|334|#1f78b4|GRAM,HH|384|519|#e31a1c|PH,HH|817|924|#1f78b4|GRAM,HV|1017|1152|#b2df8a|Glyco_transf_28,EL|1261|1401|#33a02c|UDPGT
Lichtheimia_corymbifera_JMRC_FSU_9682_glycosyltransferase_family_1_protein__CDH55332.1,1122,HH|99|143|#1f78b4|GRAM,HH|150|240|#e31a1c|PH,HH|465|568|#1f78b4|GRAM,HV|635|767|#b2df8a|Glyco_transf_28,EL|788|1021|#33a02c|UDPGT
Exophiala_oligosperma__PV06_06850__KIW41278.1,1128,HV|241|401|#b2df8a|Glyco_transf_28,EL|503|655|#33a02c|UDPGT
Rhizopus_delemar_RA_99_880__RO3G_14932__EIE90221.1,517,EL|117|506|#33a02c|UDPGT
Rhizopus_delemar_RA_99_880__RO3G_04525__EIE79820.1,536,EL|5|505|#33a02c|UDPGT
Exophiala_oligosperma__PV06_04738__KIW43655.1,1450,HH|224|266|#1f78b4|GRAM,HH|272|368|#e31a1c|PH,HH|751|856|#1f78b4|GRAM,HV|937|1072|#b2df8a|Glyco_transf_28
Aspergillus_lentulus_sterol_3_beta_glucosyltransferase_UGT80B1__GAQ11806.1,961,HV|101|165|#b2df8a|Glyco_transf_28,HV|227|266|#b2df8a|Glyco_transf_28,EL|381|512|#33a02c|UDPGT,RE|815|891|#fb9a99|ATG_C
Aspergillus_fumigatus_Af293_UDP_glucosyl_transferase_family_protein__EAL93576.2,530,EL|224|436|#33a02c|UDPGT
Purpureocillium_lilacinum_UDP_glucose_sterol_transferase__OAQ88710.1,684,HV|152|219|#b2df8a|Glyco_transf_28,HV|279|310|#b2df8a|Glyco_transf_28,EL|432|566|#33a02c|UDPGT
Mucor_circinelloides_f._lusitanicus_CBS_277.49_glycosyltransferase_family_1_protein__OAD06938.1,557,EL|42|528|#33a02c|UDPGT
Mucor_circinelloides_f._lusitanicus_CBS_277.49_Zn_2__C6_fungal_specific_transcription_factor__OAD06000.1,1393,HV|13|50|#ffff99|Zn_clus,EL|228|463|#a6cee3|Fungal_trans,EL|1053|1353|#33a02c|UDPGT
Cryptococcus_neoformans_var._neoformans_JEC21_sterol_3_beta_glucosyltransferase__putative__AAW44734.1,1236,HH|219|255|#1f78b4|GRAM,HH|621|711|#1f78b4|GRAM,HV|794|928|#b2df8a|Glyco_transf_28,EL|1024|1181|#33a02c|UDPGT
Exophiala_oligosperma__PV06_09356__KIW38385.1,1262,HV|147|214|#b2df8a|Glyco_transf_28,HV|275|313|#b2df8a|Glyco_transf_28,EL|426|561|#33a02c|UDPGT,RE|836|911|#fb9a99|ATG_C
Exophiala_oligosperma__PV06_10291__KIW37651.1,832,HV|79|221|#b2df8a|Glyco_transf_28,HH|407|451|#6a3d9a|Glyco_tran_28_C
Cladophialophora_bantiana_CBS_173.52__Z519_10477__KIW88993.1,1508,HH|232|277|#1f78b4|GRAM,HH|281|378|#e31a1c|PH,HH|781|884|#1f78b4|GRAM,HV|972|1107|#b2df8a|Glyco_transf_28
Rhinocladiella_mackenziei_CBS_650.93__Z518_00629__KIX09549.1,958,HV|101|173|#b2df8a|Glyco_transf_28,HV|233|271|#b2df8a|Glyco_transf_28,EL|388|514|#33a02c|UDPGT,RE|808|888|#fb9a99|ATG_C
Mucor_circinelloides_f._lusitanicus_CBS_277.49_glycosyltransferase_family_1_protein__partial__OAC97996.1,283,EL|9|213|#33a02c|UDPGT
Rhizopus_delemar_RA_99_880__RO3G_17395__EIE92684.1,534,EL|177|523|#33a02c|UDPGT
Blastomyces_dermatitidis_ER_3_sterol_3beta_glucosyltransferase__EEQ85757.2,1544,HH|268|312|#1f78b4|GRAM,HH|316|414|#e31a1c|PH,HH|805|907|#1f78b4|GRAM,HV|990|1125|#b2df8a|Glyco_transf_28
Cladophialophora_bantiana_CBS_173.52__Z519_04814__KIW94836.1,1103,HV|243|403|#b2df8a|Glyco_transf_28,EL|505|652|#33a02c|UDPGT,RE|926|1005|#fb9a99|ATG_C
Scedosporium_apiospermum_Glycosyltransferase_family_28_domain_containing_protein__KEZ41508.1,1429,HV|136|195|#b2df8a|Glyco_transf_28,HV|272|310|#b2df8a|Glyco_transf_28,EL|481|557|#33a02c|UDPGT,RE|915|997|#fb9a99|ATG_C,RE|1260|1272|#cab2d6|UIM,RE|1284|1298|#cab2d6|UIM,RE|1309|1321|#cab2d6|UIM,RE|1382|1395|#cab2d6|UIM
Rhinocladiella_mackenziei_CBS_650.93__Z518_07851__KIX01912.1,904,HV|104|252|#b2df8a|Glyco_transf_28,EL|365|497|#33a02c|UDPGT
Aspergillus_lentulus_diacylglycerol_O_acyltransferase_2A__GAQ08514.1,866,EL|359|465|#33a02c|UDPGT,EL|557|852|#ff7f00|DAGAT
Malassezia_globosa_CBS_7966__MGL_1756__EDP43543.1,490,EL|342|433|#33a02c|UDPGT
Histoplasma_capsulatum_NAm1__HCAG_05397__EDN08898.1,1315,HH|251|295|#1f78b4|GRAM,HH|299|399|#e31a1c|PH,HH|787|813|#1f78b4|GRAM,HV|874|911|#b2df8a|Glyco_transf_28
Aspergillus_lentulus_sterol_3_beta_glucosyltransferase__GAQ07307.1,1435,HH|241|286|#1f78b4|GRAM,HH|289|385|#e31a1c|PH,HH|733|839|#1f78b4|GRAM,HV|912|1047|#b2df8a|Glyco_transf_28,EL|1142|1283|#33a02c|UDPGT
Scedosporium_apiospermum_Uncharacterized_protein_SAPIO_CDS1906__KEZ45570.1,515,EL|259|475|#33a02c|UDPGT
Rhizopus_delemar_RA_99_880__RO3G_04544__EIE79839.1,517,EL|148|481|#33a02c|UDPGT
Aspergillus_fumigatus_Af293_UDP_glucose_sterol_transferase__putative__EAL85435.2,990,HV|101|164|#b2df8a|Glyco_transf_28,HV|227|266|#b2df8a|Glyco_transf_28,EL|381|512|#33a02c|UDPGT,RE|843|919|#fb9a99|ATG_C
Exophiala_oligosperma__PV06_06092__KIW42552.1,778,HV|105|267|#b2df8a|Glyco_transf_28,EL|383|513|#33a02c|UDPGT
Purpureocillium_lilacinum_UDP_glucose_sterol_glycosyltransferase__OAQ81311.1,1458,HH|249|290|#1f78b4|GRAM,HH|297|389|#e31a1c|PH,HH|768|871|#1f78b4|GRAM,HV|951|1086|#b2df8a|Glyco_transf_28,EL|1181|1338|#33a02c|UDPGT
Exophiala_oligosperma__PV06_01046__KIW48465.1,1380,HV|152|210|#b2df8a|Glyco_transf_28,HV|285|322|#b2df8a|Glyco_transf_28,EL|438|570|#33a02c|UDPGT,RE|868|938|#fb9a99|ATG_C,RE|1130|1145|#cab2d6|UIM
Mucor_circinelloides_f._lusitanicus_CBS_277.49_glycosyltransferase_family_1_protein__OAD08408.1,562,EL|51|537|#33a02c|UDPGT
Cryptococcus_neoformans_var._neoformans_JEC21_UDP_glucose_sterol_transferase__AAW44796.2,879,RE|649|724|#fb9a99|ATG_C
Trichophyton_rubrum_CBS_118892_sterol_3_beta_glucosyltransferase__EGD84712.1,667,HV|163|298|#b2df8a|Glyco_transf_28
Candida_tropicalis_MYA_3404__CTRG_00900__EER36160.1,1553,HH|310|347|#1f78b4|GRAM,HH|397|533|#e31a1c|PH,HH|837|944|#1f78b4|GRAM,HV|1039|1174|#b2df8a|Glyco_transf_28,EL|1287|1435|#33a02c|UDPGT
Aspergillus_fumigatus_Af293_UDP_glucose_sterol_glycosyltransferase__EAL87319.1,1439,HH|239|284|#1f78b4|GRAM,HH|287|383|#e31a1c|PH,HH|741|847|#1f78b4|GRAM,HV|920|1055|#b2df8a|Glyco_transf_28,EL|1151|1289|#33a02c|UDPGT
Lichtheimia_corymbifera_JMRC_FSU_9682_glycosyltransferase_family_1_protein__CDH55331.1,1103,HH|99|143|#1f78b4|GRAM,HH|150|240|#e31a1c|PH,HH|465|525|#1f78b4|GRAM,HV|616|748|#b2df8a|Glyco_transf_28,EL|769|1002|#33a02c|UDPGT
Scedosporium_apiospermum_Uncharacterized_protein_SAPIO_CDS3336__KEZ44356.1,550,EL|150|448|#33a02c|UDPGT
Talaromyces_marneffei_ATCC_18224_conserved__EEA22134.1,1236,HV|146|211|#b2df8a|Glyco_transf_28,HV|272|311|#b2df8a|Glyco_transf_28,EL|427|561|#33a02c|UDPGT,RE|843|918|#fb9a99|ATG_C,RE|1194|1209|#cab2d6|UIM
Mucor_circinelloides_f._lusitanicus_CBS_277.49_glycosyltransferase_family_1_protein__OAD08031.1,556,EL|134|541|#33a02c|UDPGT
Lichtheimia_corymbifera_JMRC_FSU_9682_udp_glucosyl_transferase_family_protein__CDH51395.1,530,EL|222|512|#33a02c|UDPGT
Verruconis_gallopava__PV09_01918__KIW07024.1,530,EL|263|486|#33a02c|UDPGT
Verruconis_gallopava__PV09_05618__KIW02954.1,1405,HH|240|334|#e31a1c|PH,HH|722|826|#1f78b4|GRAM,HV|903|1038|#b2df8a|Glyco_transf_28
Rhinocladiella_mackenziei_CBS_650.93__Z518_08421__KIX02480.1,1317,HV|153|215|#b2df8a|Glyco_transf_28,HV|289|326|#b2df8a|Glyco_transf_28,EL|442|576|#33a02c|UDPGT,RE|862|935|#fb9a99|ATG_C
Rhizopus_delemar_RA_99_880__RO3G_14936__EIE90225.1,535,EL|30|524|#33a02c|UDPGT
Paracoccidioides_brasiliensis_Pb18__PADG_06633__EEH50554.2,1116,HV|105|269|#b2df8a|Glyco_transf_28,EL|449|514|#33a02c|UDPGT
Lichtheimia_corymbifera_JMRC_FSU_9682__RO3G_04544__CDH51397.1,331,EL|121|322|#33a02c|UDPGT
Lichtheimia_corymbifera_JMRC_FSU_9682_udp_glycosyltransferase_glycogen_phosphorylase__CDH48283.1,1252,HH|106|151|#1f78b4|GRAM,HH|158|250|#e31a1c|PH,HH|629|731|#1f78b4|GRAM,HV|799|932|#b2df8a|Glyco_transf_28,EL|1031|1193|#33a02c|UDPGT
Rhinocladiella_mackenziei_CBS_650.93__Z518_04865__KIX06889.1,1484,HH|229|274|#1f78b4|GRAM,HH|277|372|#e31a1c|PH,HH|778|881|#1f78b4|GRAM,HV|964|1099|#b2df8a|Glyco_transf_28
Sporothrix_schenckii_1099_18_sterol_3beta_glucosyltransferase__KJR87541.1,1859,HH|457|498|#1f78b4|GRAM,HH|505|598|#e31a1c|PH,HH|1022|1128|#1f78b4|GRAM,HV|1237|1372|#b2df8a|Glyco_transf_28
Rhizopus_delemar_RA_99_880__RO3G_14951__EIE90240.1,535,EL|176|524|#33a02c|UDPGT
Aspergillus_lentulus_sterol_3_beta_glucosyltransferase_UGT80B1__GAQ05734.1,819,HV|94|241|#b2df8a|Glyco_transf_28,EL|355|481|#33a02c|UDPGT
Cryptococcus_gattii_CA1873_sterol_3beta_glucosyltransferase__partial__KIR68186.1,1234,HH|219|256|#1f78b4|GRAM,HH|615|716|#1f78b4|GRAM,HV|791|925|#b2df8a|Glyco_transf_28,EL|1021|1178|#33a02c|UDPGT
Cladophialophora_bantiana_CBS_173.52__Z519_04190__KIW95605.1,1388,HV|152|209|#b2df8a|Glyco_transf_28,HV|288|325|#b2df8a|Glyco_transf_28,EL|441|571|#33a02c|UDPGT,RE|863|937|#fb9a99|ATG_C
Blastomyces_dermatitidis_ER_3_UDP_glucose_sterol_transferase__variant__OAT01278.1,942,EL|125|259|#33a02c|UDPGT,RE|526|600|#fb9a99|ATG_C
Talaromyces_marneffei_ATCC_18224_UDP_glucose_sterol_transferase__putative__EEA25527.1,1212,HV|121|179|#b2df8a|Glyco_transf_28,HV|249|287|#b2df8a|Glyco_transf_28,EL|402|534|#33a02c|UDPGT,RE|816|892|#fb9a99|ATG_C
Cladophialophora_bantiana_CBS_173.52__Z519_02322__KIW96931.1,816,HV|88|249|#b2df8a|Glyco_transf_28,EL|364|496|#33a02c|UDPGT
Rhizopus_delemar_RA_99_880__RO3G_14954__EIE90243.1,259,EL|2|73|#33a02c|UDPGT,EL|85|251|#33a02c|UDPGT
Exophiala_oligosperma___variant__KIW43656.1,1408,HH|224|266|#1f78b4|GRAM,HH|272|368|#e31a1c|PH,HH|751|856|#1f78b4|GRAM,HV|937|1072|#b2df8a|Glyco_transf_28
Lichtheimia_corymbifera_JMRC_FSU_9682_udp_glucosyl_transferase_family_protein__CDH60700.1,566,EL|255|540|#33a02c|UDPGT
Cladophialophora_bantiana_CBS_173.52__Z519_03600__KIW96531.1,887,HV|104|251|#b2df8a|Glyco_transf_28,EL|364|496|#33a02c|UDPGT
Rhizopus_delemar_RA_99_880__RO3G_06932__EIE82227.1,415,EL|167|324|#33a02c|UDPGT
Cladophialophora_bantiana_CBS_173.52__Z519_09691__KIW89535.1,919,HV|93|179|#b2df8a|Glyco_transf_28,HV|225|263|#b2df8a|Glyco_transf_28,EL|379|506|#33a02c|UDPGT
Rhizopus_delemar_RA_99_880__RO3G_14946__EIE90235.1,518,EL|158|507|#33a02c|UDPGT
Purpureocillium_lilacinum_UDP_glucuronosyl_UDP_glucosyltransferase__OAQ95495.1,461,HV|23|74|#b2df8a|Glyco_transf_28,EL|338|433|#33a02c|UDPGT
Rhinocladiella_mackenziei_CBS_650.93__Z518_07553__KIX04000.1,1039,HV|174|334|#b2df8a|Glyco_transf_28,HH|517|607|#6a3d9a|Glyco_tran_28_C,RE|853|935|#fb9a99|ATG_C
Coccidioides_immitis_RS__CIMG_03067__EAS32043.1,1152,HV|106|166|#b2df8a|Glyco_transf_28,HV|231|271|#b2df8a|Glyco_transf_28,EL|386|514|#33a02c|UDPGT,RE|788|862|#fb9a99|ATG_C
Verruconis_gallopava___variant_1__KIW08552.1,1418,HV|134|198|#b2df8a|Glyco_transf_28,HV|271|310|#b2df8a|Glyco_transf_28,EL|425|549|#33a02c|UDPGT,RE|940|1016|#fb9a99|ATG_C
Lichtheimia_corymbifera_JMRC_FSU_9682__RO3G_14936__CDH52105.1,422,EL|281|341|#33a02c|UDPGT
Paracoccidioides_brasiliensis_Pb18__PADG_04536__EEH48457.1,516,EL|214|410|#33a02c|UDPGT
Aspergillus_lentulus_sterol_3_beta_glucosyltransferase_UGT80B1__GAQ12279.1,1055,HV|110|258|#b2df8a|Glyco_transf_28,RE|726|780|#fb9a99|ATG_C
Mucor_circinelloides_f._lusitanicus_CBS_277.49_glycosyltransferase_family_1_protein__OAD06828.1,477,HV|46|177|#b2df8a|Glyco_transf_28,EL|188|430|#33a02c|UDPGT
Malassezia_globosa_CBS_7966__MGL_3995__EDP41614.1,572,EL|351|511|#33a02c|UDPGT
Rhizopus_delemar_RA_99_880__RO3G_12611__EIE87900.1,386,HV|2|57|#b2df8a|Glyco_transf_28,EL|71|310|#33a02c|UDPGT
Sporothrix_schenckii_1099_18_udp_transferase__KJR80835.1,1433,HV|415|576|#b2df8a|Glyco_transf_28,EL|677|823|#33a02c|UDPGT
Scedosporium_apiospermum_Uncharacterized_protein_SAPIO_CDS4623__KEZ43437.1,540,EL|285|483|#33a02c|UDPGT
Purpureocillium_lilacinum_glycosyltransferase_family_1__OAQ92840.1,435,EL|308|398|#33a02c|UDPGT
Rhizopus_delemar_RA_99_880__RO3G_10131__EIE85421.1,291,EL|79|232|#33a02c|UDPGT
Rhizopus_delemar_RA_99_880__RO3G_14930__EIE90219.1,282,EL|11|274|#33a02c|UDPGT
Talaromyces_marneffei_ATCC_18224_UDP_glucose_sterol_glycosyltransferase__EEA20717.1,1384,HH|249|296|#1f78b4|GRAM,HH|299|394|#e31a1c|PH,HH|698|803|#1f78b4|GRAM,HV|870|1005|#b2df8a|Glyco_transf_28,EL|1047|1234|#33a02c|UDPGT
Mucor_circinelloides_f._lusitanicus_CBS_277.49_glycosyltransferase_family_1_protein__OAD08859.1,586,HH|3|110|#1f78b4|GRAM,HV|175|307|#b2df8a|Glyco_transf_28,EL|323|560|#33a02c|UDPGT
Verruconis_gallopava__PV09_06683__KIW01832.1,882,HV|85|245|#b2df8a|Glyco_transf_28,EL|362|493|#33a02c|UDPGT
Aspergillus_fumigatus_Af293_Diacylglycerol_acyltransferase_family__EAL89379.1,866,EL|293|464|#33a02c|UDPGT,EL|557|852|#ff7f00|DAGAT
Blastomyces_dermatitidis_ER_3_UDP_glucose_sterol_transferase__OAT01277.1,1215,HV|115|279|#b2df8a|Glyco_transf_28,EL|395|528|#33a02c|UDPGT,RE|796|870|#fb9a99|ATG_C
Rhizopus_delemar_RA_99_880__RO3G_14952__EIE90241.1,556,EL|199|545|#33a02c|UDPGT
Scedosporium_apiospermum_Catalytic_activity_SGTs_can_use_different_sterols_such_as_cholesterol__KEZ46332.1,850,HV|103|249|#b2df8a|Glyco_transf_28
Talaromyces_marneffei_ATCC_18224_UDP_glucosyl_transferase_family_protein__EEA25565.1,539,EL|230|451|#33a02c|UDPGT
Cladophialophora_bantiana_CBS_173.52__Z519_06323__KIW92476.1,1223,HV|147|214|#b2df8a|Glyco_transf_28,HV|280|317|#b2df8a|Glyco_transf_28,EL|433|569|#33a02c|UDPGT,RE|845|924|#fb9a99|ATG_C,RE|1178|1191|#cab2d6|UIM
Sporothrix_schenckii_1099_18_glucosylltransferase_family_28_protein__KJR89124.1,932,HV|71|113|#b2df8a|Glyco_transf_28,HV|239|276|#b2df8a|Glyco_transf_28,EL|479|549|#33a02c|UDPGT,RE|784|855|#fb9a99|ATG_C
Mucor_circinelloides_f._lusitanicus_CBS_277.49_glycosyltransferase_family_1_protein__partial__OAC99633.1,300,EL|85|293|#33a02c|UDPGT
Verruconis_gallopava___variant_2__KIW08553.1,1049,HV|213|277|#b2df8a|Glyco_transf_28,HV|350|389|#b2df8a|Glyco_transf_28,EL|504|628|#33a02c|UDPGT
Verruconis_gallopava__PV09_00519__KIW08551.1,1498,HV|213|277|#b2df8a|Glyco_transf_28,HV|350|389|#b2df8a|Glyco_transf_28,EL|504|628|#33a02c|UDPGT,RE|1019|1095|#fb9a99|ATG_C
Purpureocillium_lilacinum_UDP_glucose_sterol_transferase__OAQ95148.1,1194,HV|245|406|#b2df8a|Glyco_transf_28,EL|513|660|#33a02c|UDPGT,RE|886|964|#fb9a99|ATG_C
Purpureocillium_lilacinum_glycosyltransferase_family_28__OAQ83169.1,1322,HV|141|196|#b2df8a|Glyco_transf_28,HV|276|314|#b2df8a|Glyco_transf_28,EL|429|563|#33a02c|UDPGT,RE|851|929|#fb9a99|ATG_C
Aspergillus_lentulus__ALT_7068__GAQ09747.1,548,EL|153|445|#33a02c|UDPGT
