# Supplementary material for: Diversity of Cell Wall Related Proteins in Human Pathogenic Fungi
Source: J Fungi (Basel). 2017 Dec 29;4(1):6. doi: 10.3390/jof4010006 (PMC5872309; doi:10.3390/jof4010006)
Supplement: Supplementary file 1 [file jof-04-00006-s001.zip › jof-252817-final-supplementary materials/Dataset S2_tree_and_itol_dataset/GT10.annot.tree]

(Rhizopus_delemar_RA_99_880__RO3G_04850__EIE80145.1:0.14108971,Mucor_circinelloides_f._lusitanicus_CBS_277.49_glycosyltransferase_family_10_protein__OAD08429.1:0.32674286,(Lichtheimia_corymbifera_JMRC_FSU_9682_alpha___fucosyltransferase_11__CDH50937.1:0.29325944,(Lichtheimia_corymbifera_JMRC_FSU_9682_alpha___fucosyltransferase_11__CDH49510.1:0.24369412,Mucor_circinelloides_f._lusitanicus_CBS_277.49_glycosyltransferase_family_10_protein__OAD08635.1:1.34262408)0.994000:0.31257819)0.998000:0.23514346);
