# Supplementary material for: Diversity of Cell Wall Related Proteins in Human Pathogenic Fungi
Source: J Fungi (Basel). 2017 Dec 29;4(1):6. doi: 10.3390/jof4010006 (PMC5872309; doi:10.3390/jof4010006)
Supplement: Supplementary file 1 [file jof-04-00006-s001.zip › jof-252817-final-supplementary materials/Dataset S2_tree_and_itol_dataset/GT10._dataset.txt]

DATASET_DOMAINS
#Protein domain datasets are visualized as schematic representations of proteins, with a protein backbone and various shapes depicting the locations of individual domains

#lines starting with a hash are comments and ignored during parsing

#=================================================================#
#MANDATORY SETTINGS                        #
#=================================================================#
#select the separator which is used to delimit the data below (TAB,SPACE or COMMA).This separator must be used throughout this file (except in the SEPARATOR line, which uses space).
#SEPARATOR TAB
#SEPARATOR SPACE
SEPARATOR COMMA

#label is used in the legend table (can be changed later)
DATASET_LABEL,label1

#dataset color (can be changed later)
COLOR,#ff0000
DATA
Mucor_circinelloides_f._lusitanicus_CBS_277.49_glycosyltransferase_family_10_protein__OAD08429.1,407,HH|24|103|#1f78b4|Glyco_tran_10_N,HV|126|299|#b2df8a|Glyco_transf_10
Lichtheimia_corymbifera_JMRC_FSU_9682_alpha___fucosyltransferase_11__CDH50937.1,457,HH|10|124|#1f78b4|Glyco_tran_10_N,HV|149|320|#b2df8a|Glyco_transf_10
Rhizopus_delemar_RA_99_880__RO3G_04850__EIE80145.1,309,HV|20|192|#b2df8a|Glyco_transf_10
Mucor_circinelloides_f._lusitanicus_CBS_277.49_glycosyltransferase_family_10_protein__OAD08635.1,364,HH|7|104|#1f78b4|Glyco_tran_10_N,HV|126|296|#b2df8a|Glyco_transf_10
Lichtheimia_corymbifera_JMRC_FSU_9682_alpha___fucosyltransferase_11__CDH49510.1,430,HH|7|118|#1f78b4|Glyco_tran_10_N,HV|142|313|#b2df8a|Glyco_transf_10
