# Supplementary material for: Diversity of Cell Wall Related Proteins in Human Pathogenic Fungi
Source: J Fungi (Basel). 2017 Dec 29;4(1):6. doi: 10.3390/jof4010006 (PMC5872309; doi:10.3390/jof4010006)
Supplement: Supplementary file 1 [file jof-04-00006-s001.zip › jof-252817-final-supplementary materials/Dataset S2_tree_and_itol_dataset/GT15.annot.tree]

(Lichtheimia_corymbifera_JMRC_FSU_9682_glycosyltransferase_family_15_protein__CDH54749.1:0.00000001,Lichtheimia_corymbifera_JMRC_FSU_9682_alpha__mannosyltransferase__CDH54750.1:0.00539729,(Mucor_circinelloides_f._lusitanicus_CBS_277.49_glycosyltransferase_family_15_protein__OAD04904.1:0.86826740,((Lichtheimia_corymbifera_JMRC_FSU_9682_glycosyltransferase_family_15_protein__CDH49878.1:0.55790273,(Rhizopus_delemar_RA_99_880__RO3G_15182__EIE90471.1:0.46126758,Mucor_circinelloides_f._lusitanicus_CBS_277.49_glycosyltransferase_family_15_protein__partial__OAD01882.1:0.37818187)0.978000:0.32528962)0.450000:0.13373459,(((Lichtheimia_corymbifera_JMRC_FSU_9682_alpha__mannosyltransferase__CDH56275.1:0.55993473,Mucor_circinelloides_f._lusitanicus_CBS_277.49_glycosyltransferase_family_15_protein__partial__OAD01869.1:1.53480527)1.000000:0.84006981,(Lichtheimia_corymbifera_JMRC_FSU_9682_mnt2_alpha__mannosyl_transferase__CDH49897.1:0.73997467,((Lichtheimia_corymbifera_JMRC_FSU_9682__RO3G_01689__CDH49896.1:0.84816435,(Rhizopus_delemar_RA_99_880__RO3G_01689__EIE76985.1:0.35430859,Mucor_circinelloides_f._lusitanicus_CBS_277.49_glycosyltransferase_family_15_protein__OAC98340.1:0.36339827)0.987000:0.36542192)0.000000:0.01602762,(Lichtheimia_corymbifera_JMRC_FSU_9682_glycosyltransferase_family_15_protein__CDH57822.1:1.05905753,(Rhizopus_delemar_RA_99_880__RO3G_04006__EIE79301.1:0.96761645,Mucor_circinelloides_f._lusitanicus_CBS_277.49_glycosyltransferase_family_15_protein__OAC99047.1:0.67010530)0.979000:0.40416910)0.748000:0.19045054)0.891000:0.35283979)0.595000:0.12903038)0.998000:0.64543525,((Malassezia_globosa_CBS_7966__MGL_2320__EDP43310.1:0.49353146,(Malassezia_globosa_CBS_7966__MGL_2311__EDP43301.1:0.22110085,Malassezia_globosa_CBS_7966__MGL_2312__EDP43302.1:0.31391689)0.883000:0.10262875)0.999000:0.49700659,((((Rhizopus_delemar_RA_99_880__RO3G_04233__EIE79528.1:0.31651841,Mucor_circinelloides_f._lusitanicus_CBS_277.49_glycosyltransferase_family_15_protein__OAD08791.1:0.17779330)1.000000:0.74656675,(Candida_tropicalis_MYA_3404_conserved__EER35935.1:0.81051830,(Verruconis_gallopava__PV09_08214__KIW00173.1:0.12842307,((Sporothrix_schenckii_1099_18_mannosyltransferase__KJR81893.1:0.09337389,(Scedosporium_apiospermum__SAPIO_CDS2054__KEZ45265.1:0.17891031,Purpureocillium_lilacinum_alpha_1_2_mannosyltransferase__OAQ93301.1:0.11083486)0.975000:0.05602902)0.998000:0.12134547,((Talaromyces_marneffei_ATCC_18224_alpha_1_2_mannosyltransferase_Kre5___putative__EEA28336.1:0.16783245,(Aspergillus_fumigatus_Af293_alpha_1_2_mannosyltransferase_Kre5___putative__EAL91397.1:0.00278133,Aspergillus_lentulus_O_glycoside_alpha_1_2_mannosyltransferase_homolog_4__GAQ09698.1:0.01738158)1.000000:0.09495465)0.934000:0.05385586,((Exophiala_oligosperma__PV06_07429__KIW40212.1:0.07200273,(Cladophialophora_bantiana_CBS_173.52__Z519_01640__KIW98056.1:0.03614645,Rhinocladiella_mackenziei_CBS_650.93__Z518_02886__KIX08230.1:0.03066595)0.171000:0.01321164)1.000000:0.11387817,(Paracoccidioides_brasiliensis_Pb18__PADG_05612__EEH49533.1:0.03161209,((Histoplasma_capsulatum_NAm1_predicted_protein__EDN06011.1:0.03260298,Blastomyces_dermatitidis_ER_3_mannosyltransferase__EEQ90099.1:0.02827709)0.955000:0.02497370,(Trichophyton_rubrum_CBS_118892__TERG_06322__EGD90088.1:0.15198384,Coccidioides_immitis_RS_alpha_1_2_mannosyltransferase__EAS28024.1:0.08529831)0.914000:0.03838602)0.778000:0.03156051)0.994000:0.09937756)0.466000:0.04211467)0.865000:0.05309438)0.893000:0.15227716)0.999000:0.77544494)1.000000:0.56959067)0.972000:0.35847088,((Candida_albicans_SC5314_mannosyltransferase__AOW27482.1:0.18473723,Candida_tropicalis_MYA_3404__CTRG_01604__EER34743.1:0.19343243)1.000000:1.19401924,(((Exophiala_oligosperma__PV06_10112__KIW38152.1:0.38248446,Cladophialophora_bantiana_CBS_173.52__Z519_08087__KIW91192.1:0.50810126)0.824000:0.55808492,(Scedosporium_apiospermum__SAPIO_CDS9073__KEZ40066.1:3.77971940,Purpureocillium_lilacinum_glycosyltransferase_family_15__OAQ92503.1:1.29936467)0.997000:1.98177952)0.941000:0.56177605,(((Talaromyces_marneffei_ATCC_18224_conserved__EEA21942.1:0.00000019,Talaromyces_marneffei_ATCC_18224_conserved__EEA21943.1:0.00000001)1.000000:0.41073318,((Talaromyces_marneffei_ATCC_18224_conserved__EEA24825.1:0.01114509,Talaromyces_marneffei_ATCC_18224_conserved__EEA24826.1:0.03205347)1.000000:0.51051813,(Exophiala_oligosperma__PV06_10899__KIW37001.1:0.35979122,Cladophialophora_bantiana_CBS_173.52__Z519_10061__KIW89209.1:0.24117589)0.999000:0.51346825)0.109000:0.12767060)0.939000:0.18333226,((Verruconis_gallopava__PV09_02098__KIW07242.1:0.34058080,((Sporothrix_schenckii_1099_18_mannosyltransferase__KJR80684.1:0.28390128,(Scedosporium_apiospermum_Glycosyltransferase_family_15_protein__KEZ39683.1:0.24796733,Purpureocillium_lilacinum_alpha_1_2_mannosyltransferase_KTR1__OAQ85422.1:0.27253502)0.620000:0.09610552)0.903000:0.07740469,((Exophiala_oligosperma__PV06_01846__KIW46159.1:0.08713234,(Cladophialophora_bantiana_CBS_173.52__Z519_06307__KIW92460.1:0.08560065,Rhinocladiella_mackenziei_CBS_650.93__Z518_11368__KIW99380.1:0.08175777)0.712000:0.03738486)1.000000:0.22732027,(((Paracoccidioides_brasiliensis_Pb18__PADG_05744__EEH49665.1:0.06038334,(Histoplasma_capsulatum_NAm1_conserved__EDN02578.1:0.05722463,Blastomyces_dermatitidis_ER_3_mannosyltransferase__EEQ89360.1:0.04503249)0.906000:0.04568151)0.997000:0.09988182,(Trichophyton_rubrum_CBS_118892__TERG_07887__EGD91668.1:0.25797290,Coccidioides_immitis_RS_alpha_1_2_mannosyltransferase__EAS30993.1:0.20634663)0.247000:0.04154814)0.839000:0.05917019,(Talaromyces_marneffei_ATCC_18224_alpha_1_2_mannosyltransferase_Ktr4___putative__EEA24076.1:0.20469716,(Aspergillus_fumigatus_Af293_alpha_1_2_mannosyltransferase_Ktr4___putative__EAL86030.1:0.00580504,Aspergillus_lentulus_probable_mannosyltransferase_KTR4__GAQ08874.1:0.02020256)1.000000:0.27622397)0.980000:0.12537345)0.991000:0.12598579)0.944000:0.10054170)0.204000:0.07136291)0.995000:0.38717805,(Candida_albicans_SC5314_putative_mannosyltransferase__AOW26075.1:0.25860399,Candida_tropicalis_MYA_3404__CTRG_04760__EER31977.1:0.19619364)1.000000:1.11107812)0.798000:0.11705387)0.997000:0.35797219)0.970000:0.26239369)0.825000:0.21321405)0.675000:0.21847329,((((((Lichtheimia_corymbifera_JMRC_FSU_9682_predicted_protein__CDH57821.1:0.33243831,(Mucor_circinelloides_f._lusitanicus_CBS_277.49_glycosyltransferase_family_15_protein__OAC98341.1:0.24822646,(Rhizopus_delemar_RA_99_880_glycolipid_2_alpha_mannosyltransferase__EIE76986.1:0.14865654,Rhizopus_delemar_RA_99_880__RO3G_04985__EIE80280.1:0.07074888)0.991000:0.18331649)0.975000:0.15861816)1.000000:0.43310729,(Mucor_circinelloides_f._lusitanicus_CBS_277.49_glycosyltransferase_family_15_protein__OAC99972.1:0.38016675,((Lichtheimia_corymbifera_JMRC_FSU_9682_alpha__mannosyltransferase__CDH49609.1:0.18704874,Lichtheimia_corymbifera_JMRC_FSU_9682_glycolipid_2_alpha_mannosyltransferase__CDH56586.1:0.29303612)0.966000:0.14518767,(Mucor_circinelloides_f._lusitanicus_CBS_277.49_glycosyltransferase_family_15_protein__OAD01519.1:0.17025490,(Rhizopus_delemar_RA_99_880__RO3G_09375__EIE84665.1:0.07553625,Rhizopus_delemar_RA_99_880__RO3G_14697__EIE89986.1:0.20343024)0.772000:0.08493172)0.993000:0.23392915)0.939000:0.16208310)0.998000:0.31889871)0.905000:0.17735086,((Lichtheimia_corymbifera_JMRC_FSU_9682_glycolipid_2_alpha_mannosyltransferase__CDH56281.1:0.18446117,Mucor_circinelloides_f._lusitanicus_CBS_277.49_glycosyltransferase_family_15_protein__OAC99636.1:0.43820165)0.995000:0.43450044,((Lichtheimia_corymbifera_JMRC_FSU_9682_ktr1p__CDH57617.1:0.31612217,(Rhizopus_delemar_RA_99_880__RO3G_15769__EIE91058.1:0.27338177,Mucor_circinelloides_f._lusitanicus_CBS_277.49_glycosyltransferase_family_15_protein__OAD04767.1:0.19577690)0.956000:0.19649144)0.976000:0.26070373,(Rhizopus_delemar_RA_99_880__RO3G_02104__EIE77400.1:0.55799871,Mucor_circinelloides_f._lusitanicus_CBS_277.49_glycosyltransferase_family_15_protein__OAC99919.1:0.29581662)0.975000:0.24797115)1.000000:0.37415481)0.799000:0.23509514)0.026000:0.06952411,(Lichtheimia_corymbifera_JMRC_FSU_9682_glycosyltransferase_family_15_protein__CDH57823.1:0.52005423,(Rhizopus_delemar_RA_99_880__RO3G_04986__EIE80281.1:0.31097826,Mucor_circinelloides_f._lusitanicus_CBS_277.49_glycosyltransferase_family_15_protein__partial__OAC98339.1:0.28856806)0.877000:0.19529149)1.000000:0.65103781)0.191000:0.07762851,(Lichtheimia_corymbifera_JMRC_FSU_9682_glycosyltransferase_family_15_protein__CDH48246.1:0.30641765,(Mucor_circinelloides_f._lusitanicus_CBS_277.49_glycosyltransferase_family_15_protein__partial__OAC98443.1:0.11329964,(Rhizopus_delemar_RA_99_880__RO3G_09130__EIE84420.1:0.10354633,Rhizopus_delemar_RA_99_880__RO3G_14430__EIE89719.1:0.09427455)0.972000:0.12600652)0.961000:0.16031072)1.000000:0.93945847)0.387000:0.07615481,(((Cryptococcus_neoformans_var._neoformans_JEC21_alpha_1_2_mannosyltransferase__putative__AAW41592.1:0.01822849,Cryptococcus_gattii_CA1873_alpha_1_2_mannosyltransferase__KIR59963.1:0.04973991)1.000000:0.90973652,((Verruconis_gallopava__PV09_06761__KIW01920.1:0.19229081,((Scedosporium_apiospermum__SAPIO_CDS7578__KEZ41447.1:0.27147332,(Sporothrix_schenckii_1099_18_alpha_1_2_mannosyltransferase__KJR84335.1:0.28426340,Purpureocillium_lilacinum_glycolipid_2_alpha_mannosyltransferase__OAQ90126.1:0.18491569)0.722000:0.09261015)0.912000:0.07134073,((Exophiala_oligosperma__PV06_08651__KIW38812.1:0.12984810,(Rhinocladiella_mackenziei_CBS_650.93__Z518_03292__KIX08635.1:0.09274846,Cladophialophora_bantiana_CBS_173.52__Z519_08726__KIW90943.1:0.09465342)0.081000:0.06298708)1.000000:0.21752524,((Aspergillus_fumigatus_Af293_alpha_1_2_mannosyltransferase_Kre2___putative__EAL91532.1:0.01309596,Aspergillus_lentulus_glycolipid_2_alpha_mannosyltransferase_1__GAQ09571.1:0.01671744)1.000000:0.27754603,(Talaromyces_marneffei_ATCC_18224_alpha_1_2_mannosyltransferase_Kre2___putative__EEA26261.1:0.17372158,((Trichophyton_rubrum_CBS_118892__TERG_05005__KFL61807.1:0.01417078,(Trichophyton_rubrum_CBS_118892__TERG_05005__EGD88758.1:0.00000001,(Trichophyton_rubrum_CBS_118892__TERG_05005__KFL61808.1:0.00000001,Trichophyton_rubrum_CBS_118892__TERG_05005__KFL61809.1:0.00000001)0.995000:0.02618830)0.000000:0.00000013)1.000000:0.29018239,(Coccidioides_immitis_RS_glycolipid_2_alpha_mannosyltransferase__EAS35364.3:0.39142355,(Histoplasma_capsulatum_NAm1_glycolipid_2_alpha_mannosyltransferase__EDN03089.1:0.27361908,(Paracoccidioides_brasiliensis_Pb18__PADG_05426__EEH49347.2:0.22779333,Blastomyces_dermatitidis_ER_3_alpha_1_2_mannosyltransferase__EEQ83233.1:0.09377434)0.335000:0.04077910)0.981000:0.11117841)0.006000:0.04433206)1.000000:0.19768732)0.862000:0.06874300)0.983000:0.09477622)0.499000:0.03750303)0.917000:0.09608448)1.000000:0.35173159,((Candida_albicans_SC5314_Mnt3p__AOW31254.1:0.24786060,Candida_tropicalis_MYA_3404__CTRG_00566__EER35827.1:0.42658516)1.000000:1.27812731,((Candida_albicans_SC5314_alpha_1_2_mannosyltransferase_KTR1__AOW28222.1:0.08159347,Candida_tropicalis_MYA_3404_glycolipid_2_alpha_mannosyltransferase__EER33315.1:0.11672679)1.000000:0.47347262,(Candida_albicans_SC5314_alpha_1_2_mannosyltransferase_KRE2__AOW28224.1:0.12041405,Candida_tropicalis_MYA_3404_glycolipid_2_alpha_mannosyltransferase__EER33313.1:0.17897130)0.999000:0.37001876)0.377000:0.12048194)0.788000:0.08685437)0.850000:0.20040382)0.916000:0.15740877,(Lichtheimia_corymbifera_JMRC_FSU_9682_glycosyltransferase_family_15_protein__CDH49115.1:0.39363305,(Lichtheimia_corymbifera_JMRC_FSU_9682_glycosyltransferase_family_15_protein__CDH56989.1:0.17301801,(Rhizopus_delemar_RA_99_880__RO3G_11315__EIE86604.1:0.34127690,Mucor_circinelloides_f._lusitanicus_CBS_277.49_glycosyltransferase_family_15_protein__OAD01494.1:0.19394262)0.903000:0.22241981)0.894000:0.15415277)0.997000:0.30108831)0.798000:0.05918695)0.073000:0.06602431)0.893000:0.16221698)0.950000:0.24615141)1.000000:0.95517785)0.938000:0.27739850)1.000000:1.30545078);
