# Supplementary material for: Diversity of Cell Wall Related Proteins in Human Pathogenic Fungi
Source: J Fungi (Basel). 2017 Dec 29;4(1):6. doi: 10.3390/jof4010006 (PMC5872309; doi:10.3390/jof4010006)
Supplement: Supplementary file 1 [file jof-04-00006-s001.zip › jof-252817-final-supplementary materials/Dataset S2_tree_and_itol_dataset/GT15._dataset.txt]

DATASET_DOMAINS
#Protein domain datasets are visualized as schematic representations of proteins, with a protein backbone and various shapes depicting the locations of individual domains

#lines starting with a hash are comments and ignored during parsing

#=================================================================#
#MANDATORY SETTINGS                        #
#=================================================================#
#select the separator which is used to delimit the data below (TAB,SPACE or COMMA).This separator must be used throughout this file (except in the SEPARATOR line, which uses space).
#SEPARATOR TAB
#SEPARATOR SPACE
SEPARATOR COMMA

#label is used in the legend table (can be changed later)
DATASET_LABEL,label1

#dataset color (can be changed later)
COLOR,#ff0000
DATA
Rhizopus_delemar_RA_99_880__RO3G_09375__EIE84665.1,368,HH|13|311|#1f78b4|Glyco_transf_15
Talaromyces_marneffei_ATCC_18224_conserved__EEA24826.1,361,HH|52|335|#1f78b4|Glyco_transf_15
Exophiala_oligosperma__PV06_10112__KIW38152.1,484,HH|96|383|#1f78b4|Glyco_transf_15
Lichtheimia_corymbifera_JMRC_FSU_9682_glycosyltransferase_family_15_protein__CDH57823.1,422,HH|66|359|#1f78b4|Glyco_transf_15
Trichophyton_rubrum_CBS_118892__TERG_05005__KFL61807.1,426,HH|96|374|#1f78b4|Glyco_transf_15
Trichophyton_rubrum_CBS_118892__TERG_05005__KFL61808.1,329,HH|96|313|#1f78b4|Glyco_transf_15
Mucor_circinelloides_f._lusitanicus_CBS_277.49_glycosyltransferase_family_15_protein__OAD04904.1,359,HH|31|317|#1f78b4|Glyco_transf_15
Cryptococcus_neoformans_var._neoformans_JEC21_alpha_1_2_mannosyltransferase__putative__AAW41592.1,389,HH|67|346|#1f78b4|Glyco_transf_15
Candida_tropicalis_MYA_3404_glycolipid_2_alpha_mannosyltransferase__EER33315.1,433,HH|91|375|#1f78b4|Glyco_transf_15
Talaromyces_marneffei_ATCC_18224_conserved__EEA21943.1,363,HH|7|294|#1f78b4|Glyco_transf_15
Mucor_circinelloides_f._lusitanicus_CBS_277.49_glycosyltransferase_family_15_protein__OAC99047.1,332,HH|1|268|#1f78b4|Glyco_transf_15
Lichtheimia_corymbifera_JMRC_FSU_9682_glycosyltransferase_family_15_protein__CDH49115.1,382,HH|66|338|#1f78b4|Glyco_transf_15
Histoplasma_capsulatum_NAm1_glycolipid_2_alpha_mannosyltransferase__EDN03089.1,391,HH|56|332|#1f78b4|Glyco_transf_15
Verruconis_gallopava__PV09_02098__KIW07242.1,402,HH|69|355|#1f78b4|Glyco_transf_15
Rhinocladiella_mackenziei_CBS_650.93__Z518_11368__KIW99380.1,407,HH|74|360|#1f78b4|Glyco_transf_15
Paracoccidioides_brasiliensis_Pb18__PADG_05744__EEH49665.1,401,HH|69|355|#1f78b4|Glyco_transf_15
Candida_tropicalis_MYA_3404_glycolipid_2_alpha_mannosyltransferase__EER33313.1,433,RE|27|122|#fb9a99|Spt20,HH|44|374|#1f78b4|Glyco_transf_15
Histoplasma_capsulatum_NAm1_predicted_protein__EDN06011.1,511,HH|110|422|#1f78b4|Glyco_transf_15
Blastomyces_dermatitidis_ER_3_alpha_1_2_mannosyltransferase__EEQ83233.1,394,HH|58|337|#1f78b4|Glyco_transf_15
Mucor_circinelloides_f._lusitanicus_CBS_277.49_glycosyltransferase_family_15_protein__OAC99972.1,354,HH|10|288|#1f78b4|Glyco_transf_15
Malassezia_globosa_CBS_7966__MGL_2311__EDP43301.1,436,HH|82|382|#1f78b4|Glyco_transf_15
Candida_albicans_SC5314_putative_mannosyltransferase__AOW26075.1,486,HH|113|437|#1f78b4|Glyco_transf_15
Lichtheimia_corymbifera_JMRC_FSU_9682_alpha__mannosyltransferase__CDH56275.1,288,HH|37|284|#1f78b4|Glyco_transf_15
Mucor_circinelloides_f._lusitanicus_CBS_277.49_glycosyltransferase_family_15_protein__OAD01494.1,323,HH|8|285|#1f78b4|Glyco_transf_15
Scedosporium_apiospermum__SAPIO_CDS9073__KEZ40066.1,367,HH|45|199|#1f78b4|Glyco_transf_15
Rhizopus_delemar_RA_99_880__RO3G_14697__EIE89986.1,355,HH|14|299|#1f78b4|Glyco_transf_15
Candida_tropicalis_MYA_3404__CTRG_01604__EER34743.1,413,HH|49|347|#1f78b4|Glyco_transf_15
Sporothrix_schenckii_1099_18_mannosyltransferase__KJR81893.1,519,HH|108|430|#1f78b4|Glyco_transf_15
Purpureocillium_lilacinum_alpha_1_2_mannosyltransferase_KTR1__OAQ85422.1,400,HH|71|353|#1f78b4|Glyco_transf_15
Talaromyces_marneffei_ATCC_18224_alpha_1_2_mannosyltransferase_Kre5___putative__EEA28336.1,508,HH|115|419|#1f78b4|Glyco_transf_15
Mucor_circinelloides_f._lusitanicus_CBS_277.49_glycosyltransferase_family_15_protein__OAD08791.1,344,HH|22|302|#1f78b4|Glyco_transf_15
Rhizopus_delemar_RA_99_880__RO3G_01689__EIE76985.1,359,HH|75|354|#1f78b4|Glyco_transf_15
Aspergillus_fumigatus_Af293_alpha_1_2_mannosyltransferase_Kre5___putative__EAL91397.1,513,HH|106|424|#1f78b4|Glyco_transf_15
Lichtheimia_corymbifera_JMRC_FSU_9682_glycolipid_2_alpha_mannosyltransferase__CDH56586.1,385,HH|46|328|#1f78b4|Glyco_transf_15
Talaromyces_marneffei_ATCC_18224_alpha_1_2_mannosyltransferase_Kre2___putative__EEA26261.1,411,HH|56|353|#1f78b4|Glyco_transf_15
Lichtheimia_corymbifera_JMRC_FSU_9682_alpha__mannosyltransferase__CDH54750.1,331,HH|6|289|#1f78b4|Glyco_transf_15
Mucor_circinelloides_f._lusitanicus_CBS_277.49_glycosyltransferase_family_15_protein__partial__OAD01882.1,292,HH|1|251|#1f78b4|Glyco_transf_15
Paracoccidioides_brasiliensis_Pb18__PADG_05612__EEH49533.1,401,HH|6|314|#1f78b4|Glyco_transf_15
Rhinocladiella_mackenziei_CBS_650.93__Z518_02886__KIX08230.1,512,HH|107|423|#1f78b4|Glyco_transf_15
Exophiala_oligosperma__PV06_01846__KIW46159.1,409,HH|78|361|#1f78b4|Glyco_transf_15
Rhizopus_delemar_RA_99_880__RO3G_04986__EIE80281.1,393,HH|72|352|#1f78b4|Glyco_transf_15
Coccidioides_immitis_RS_alpha_1_2_mannosyltransferase__EAS30993.1,401,HH|69|354|#1f78b4|Glyco_transf_15
Rhizopus_delemar_RA_99_880__RO3G_11315__EIE86604.1,188,HH|2|185|#1f78b4|Glyco_transf_15
Rhizopus_delemar_RA_99_880__RO3G_14430__EIE89719.1,478,HH|2|51|#e31a1c|Myb_DNA-bind_6,HH|129|406|#1f78b4|Glyco_transf_15
Lichtheimia_corymbifera_JMRC_FSU_9682_glycosyltransferase_family_15_protein__CDH49878.1,699,HH|56|343|#1f78b4|Glyco_transf_15,HV|650|688|#b2df8a|CUE
Trichophyton_rubrum_CBS_118892__TERG_06322__EGD90088.1,509,HH|108|420|#1f78b4|Glyco_transf_15
Cryptococcus_gattii_CA1873_alpha_1_2_mannosyltransferase__KIR59963.1,389,HH|73|346|#1f78b4|Glyco_transf_15
Aspergillus_lentulus_probable_mannosyltransferase_KTR4__GAQ08874.1,402,HH|75|355|#1f78b4|Glyco_transf_15
Blastomyces_dermatitidis_ER_3_mannosyltransferase__EEQ89360.1,401,HH|69|355|#1f78b4|Glyco_transf_15
Cladophialophora_bantiana_CBS_173.52__Z519_01640__KIW98056.1,512,HH|107|423|#1f78b4|Glyco_transf_15
Aspergillus_lentulus_glycolipid_2_alpha_mannosyltransferase_1__GAQ09571.1,405,HH|57|348|#1f78b4|Glyco_transf_15
Talaromyces_marneffei_ATCC_18224_conserved__EEA24825.1,432,HH|52|343|#1f78b4|Glyco_transf_15
Mucor_circinelloides_f._lusitanicus_CBS_277.49_glycosyltransferase_family_15_protein__OAC98340.1,455,HH|105|402|#1f78b4|Glyco_transf_15
Aspergillus_fumigatus_Af293_alpha_1_2_mannosyltransferase_Kre2___putative__EAL91532.1,405,HH|56|348|#1f78b4|Glyco_transf_15
Candida_albicans_SC5314_alpha_1_2_mannosyltransferase_KTR1__AOW28222.1,437,HH|107|379|#1f78b4|Glyco_transf_15
Candida_albicans_SC5314_mannosyltransferase__AOW27482.1,485,HH|121|419|#1f78b4|Glyco_transf_15
Lichtheimia_corymbifera_JMRC_FSU_9682__RO3G_01689__CDH49896.1,236,HH|71|203|#1f78b4|Glyco_transf_15
Rhizopus_delemar_RA_99_880__RO3G_04006__EIE79301.1,318,HH|18|169|#1f78b4|Glyco_transf_15
Verruconis_gallopava__PV09_08214__KIW00173.1,537,HH|116|429|#1f78b4|Glyco_transf_15
Sporothrix_schenckii_1099_18_alpha_1_2_mannosyltransferase__KJR84335.1,460,HH|131|403|#1f78b4|Glyco_transf_15
Rhizopus_delemar_RA_99_880__RO3G_02104__EIE77400.1,254,HH|2|87|#1f78b4|Glyco_transf_15,HH|121|210|#1f78b4|Glyco_transf_15
Purpureocillium_lilacinum_alpha_1_2_mannosyltransferase__OAQ93301.1,512,HH|107|423|#1f78b4|Glyco_transf_15
Candida_tropicalis_MYA_3404__CTRG_04760__EER31977.1,477,HH|134|428|#1f78b4|Glyco_transf_15
Exophiala_oligosperma__PV06_08651__KIW38812.1,438,HH|100|380|#1f78b4|Glyco_transf_15
Trichophyton_rubrum_CBS_118892__TERG_05005__KFL61809.1,329,HH|96|313|#1f78b4|Glyco_transf_15
Cladophialophora_bantiana_CBS_173.52__Z519_06307__KIW92460.1,407,HH|77|359|#1f78b4|Glyco_transf_15
Coccidioides_immitis_RS_alpha_1_2_mannosyltransferase__EAS28024.1,512,HH|112|423|#1f78b4|Glyco_transf_15
Purpureocillium_lilacinum_glycolipid_2_alpha_mannosyltransferase__OAQ90126.1,448,HH|109|389|#1f78b4|Glyco_transf_15
Lichtheimia_corymbifera_JMRC_FSU_9682_glycosyltransferase_family_15_protein__CDH54749.1,332,HH|6|290|#1f78b4|Glyco_transf_15
Lichtheimia_corymbifera_JMRC_FSU_9682_ktr1p__CDH57617.1,388,HH|40|341|#1f78b4|Glyco_transf_15
Trichophyton_rubrum_CBS_118892__TERG_05005__EGD88758.1,432,HH|96|374|#1f78b4|Glyco_transf_15
Rhizopus_delemar_RA_99_880__RO3G_04233__EIE79528.1,341,HH|61|144|#1f78b4|Glyco_transf_15,HH|153|278|#1f78b4|Glyco_transf_15
Paracoccidioides_brasiliensis_Pb18__PADG_05426__EEH49347.2,425,EL|76|150|#33a02c|DUF3437,HH|85|367|#1f78b4|Glyco_transf_15
Talaromyces_marneffei_ATCC_18224_alpha_1_2_mannosyltransferase_Ktr4___putative__EEA24076.1,405,HH|73|358|#1f78b4|Glyco_transf_15
Candida_tropicalis_MYA_3404__CTRG_00566__EER35827.1,403,HH|38|352|#1f78b4|Glyco_transf_15
Mucor_circinelloides_f._lusitanicus_CBS_277.49_glycosyltransferase_family_15_protein__partial__OAC98339.1,314,HH|5|285|#1f78b4|Glyco_transf_15
Lichtheimia_corymbifera_JMRC_FSU_9682_glycolipid_2_alpha_mannosyltransferase__CDH56281.1,418,HH|53|352|#1f78b4|Glyco_transf_15
Exophiala_oligosperma__PV06_07429__KIW40212.1,509,HH|102|420|#1f78b4|Glyco_transf_15
Mucor_circinelloides_f._lusitanicus_CBS_277.49_glycosyltransferase_family_15_protein__OAC99919.1,405,HH|50|331|#1f78b4|Glyco_transf_15
Rhinocladiella_mackenziei_CBS_650.93__Z518_03292__KIX08635.1,430,HH|92|373|#1f78b4|Glyco_transf_15
Scedosporium_apiospermum__SAPIO_CDS2054__KEZ45265.1,508,HH|107|419|#1f78b4|Glyco_transf_15
Rhizopus_delemar_RA_99_880_glycolipid_2_alpha_mannosyltransferase__EIE76986.1,348,HH|103|334|#1f78b4|Glyco_transf_15
Mucor_circinelloides_f._lusitanicus_CBS_277.49_glycosyltransferase_family_15_protein__OAD04767.1,318,HH|6|278|#1f78b4|Glyco_transf_15
Lichtheimia_corymbifera_JMRC_FSU_9682_glycosyltransferase_family_15_protein__CDH57822.1,491,HH|107|399|#1f78b4|Glyco_transf_15
Aspergillus_fumigatus_Af293_alpha_1_2_mannosyltransferase_Ktr4___putative__EAL86030.1,402,HH|70|355|#1f78b4|Glyco_transf_15
Rhizopus_delemar_RA_99_880__RO3G_09130__EIE84420.1,315,HH|4|244|#1f78b4|Glyco_transf_15
Candida_albicans_SC5314_Mnt3p__AOW31254.1,383,HH|57|337|#1f78b4|Glyco_transf_15
Mucor_circinelloides_f._lusitanicus_CBS_277.49_glycosyltransferase_family_15_protein__OAC99636.1,248,HH|5|186|#1f78b4|Glyco_transf_15
Scedosporium_apiospermum_Glycosyltransferase_family_15_protein__KEZ39683.1,402,HH|67|356|#1f78b4|Glyco_transf_15
Lichtheimia_corymbifera_JMRC_FSU_9682_predicted_protein__CDH57821.1,444,HH|80|381|#1f78b4|Glyco_transf_15
Purpureocillium_lilacinum_glycosyltransferase_family_15__OAQ92503.1,459,HH|45|185|#1f78b4|Glyco_transf_15,HH|304|356|#1f78b4|Glyco_transf_15
Rhizopus_delemar_RA_99_880__RO3G_15182__EIE90471.1,271,HH|44|265|#1f78b4|Glyco_transf_15
Lichtheimia_corymbifera_JMRC_FSU_9682_glycosyltransferase_family_15_protein__CDH48246.1,466,HH|98|391|#1f78b4|Glyco_transf_15
Mucor_circinelloides_f._lusitanicus_CBS_277.49_glycosyltransferase_family_15_protein__OAD01519.1,243,HH|3|188|#1f78b4|Glyco_transf_15
Exophiala_oligosperma__PV06_10899__KIW37001.1,310,HH|95|294|#1f78b4|Glyco_transf_15
Mucor_circinelloides_f._lusitanicus_CBS_277.49_glycosyltransferase_family_15_protein__OAC98341.1,362,HH|23|318|#1f78b4|Glyco_transf_15
Lichtheimia_corymbifera_JMRC_FSU_9682_mnt2_alpha__mannosyl_transferase__CDH49897.1,200,HH|2|115|#1f78b4|Glyco_transf_15
Malassezia_globosa_CBS_7966__MGL_2320__EDP43310.1,480,HH|79|394|#1f78b4|Glyco_transf_15
Rhizopus_delemar_RA_99_880__RO3G_15769__EIE91058.1,369,HH|42|325|#1f78b4|Glyco_transf_15
Lichtheimia_corymbifera_JMRC_FSU_9682_alpha__mannosyltransferase__CDH49609.1,388,HH|46|327|#1f78b4|Glyco_transf_15
Trichophyton_rubrum_CBS_118892__TERG_07887__EGD91668.1,403,HH|75|356|#1f78b4|Glyco_transf_15
Malassezia_globosa_CBS_7966__MGL_2312__EDP43302.1,273,HH|3|223|#1f78b4|Glyco_transf_15
Sporothrix_schenckii_1099_18_mannosyltransferase__KJR80684.1,398,HH|68|351|#1f78b4|Glyco_transf_15
Cladophialophora_bantiana_CBS_173.52__Z519_10061__KIW89209.1,349,HH|9|286|#1f78b4|Glyco_transf_15
Scedosporium_apiospermum__SAPIO_CDS7578__KEZ41447.1,420,HH|60|361|#1f78b4|Glyco_transf_15
Cladophialophora_bantiana_CBS_173.52__Z519_08726__KIW90943.1,430,HH|85|373|#1f78b4|Glyco_transf_15
Lichtheimia_corymbifera_JMRC_FSU_9682_glycosyltransferase_family_15_protein__CDH56989.1,379,HH|45|338|#1f78b4|Glyco_transf_15
Cladophialophora_bantiana_CBS_173.52__Z519_08087__KIW91192.1,570,HH|135|431|#1f78b4|Glyco_transf_15
Candida_albicans_SC5314_alpha_1_2_mannosyltransferase_KRE2__AOW28224.1,467,HH|109|409|#1f78b4|Glyco_transf_15
Candida_tropicalis_MYA_3404_conserved__EER35935.1,526,HH|77|272|#1f78b4|Glyco_transf_15,HH|349|425|#1f78b4|Glyco_transf_15
Histoplasma_capsulatum_NAm1_conserved__EDN02578.1,401,HH|72|354|#1f78b4|Glyco_transf_15
Verruconis_gallopava__PV09_06761__KIW01920.1,405,HH|72|348|#1f78b4|Glyco_transf_15
Mucor_circinelloides_f._lusitanicus_CBS_277.49_glycosyltransferase_family_15_protein__partial__OAD01869.1,291,HH|3|265|#1f78b4|Glyco_transf_15
Mucor_circinelloides_f._lusitanicus_CBS_277.49_glycosyltransferase_family_15_protein__partial__OAC98443.1,303,HH|2|267|#1f78b4|Glyco_transf_15
Coccidioides_immitis_RS_glycolipid_2_alpha_mannosyltransferase__EAS35364.3,430,HH|89|373|#1f78b4|Glyco_transf_15
Aspergillus_lentulus_O_glycoside_alpha_1_2_mannosyltransferase_homolog_4__GAQ09698.1,513,HH|106|424|#1f78b4|Glyco_transf_15
Rhizopus_delemar_RA_99_880__RO3G_04985__EIE80280.1,378,HH|31|186|#1f78b4|Glyco_transf_15,HH|187|316|#1f78b4|Glyco_transf_15
Blastomyces_dermatitidis_ER_3_mannosyltransferase__EEQ90099.1,511,HH|110|422|#1f78b4|Glyco_transf_15
Talaromyces_marneffei_ATCC_18224_conserved__EEA21942.1,405,HH|43|336|#1f78b4|Glyco_transf_15
