# Supplementary material for: Diversity of Cell Wall Related Proteins in Human Pathogenic Fungi
Source: J Fungi (Basel). 2017 Dec 29;4(1):6. doi: 10.3390/jof4010006 (PMC5872309; doi:10.3390/jof4010006)
Supplement: Supplementary file 1 [file jof-04-00006-s001.zip › jof-252817-final-supplementary materials/Dataset S2_tree_and_itol_dataset/GT2.annot.tree]

(Aspergillus_fumigatus_Af293_glycosyltransferase__putative__EAL84966.1:0.03479650,Aspergillus_lentulus__ALT_9452__GAQ12131.1:0.01589207,(Verruconis_gallopava__PV09_03002__KIW05792.1:0.24915751,(Exophiala_oligosperma__PV06_10335__KIW37703.1:0.39641697,(Verruconis_gallopava__PV09_06965__KIW01793.1:1.36691892,((Verruconis_gallopava__PV09_06412__KIW02262.1:0.09738532,((Sporothrix_schenckii_1099_18_chitin_synthase__KJR80069.1:0.01847562,Purpureocillium_lilacinum_chitin_synthase_D__OAQ94541.1:0.08151204)0.971000:0.07425858,(((Aspergillus_fumigatus_Af293_chitin_synthase_D__EAL90592.1:0.00000001,Aspergillus_lentulus_chitin_synthase_D__GAQ10690.1:0.00000001)0.949000:0.06523106,(Coccidioides_immitis_RS_chitin_synthase_class_VI__EAS31383.3:0.02040673,(Trichophyton_rubrum_CBS_118892__TERG_07657__EGD91438.2:0.04244960,(Paracoccidioides_brasiliensis_Pb18_chitin_synthase_D__EEH46686.2:0.00000038,(Histoplasma_capsulatum_NAm1__HCAG_00784__EDN02920.1:0.00000001,Blastomyces_dermatitidis_ER_3_chitin_synthase__EEQ88844.1:0.01447757)0.000000:0.01729642)0.695000:0.01072888)0.209000:0.01598584)0.856000:0.04778902)0.889000:0.03468456,((Exophiala_oligosperma__PV06_07147__KIW41604.1:0.07868735,Cladophialophora_bantiana_CBS_173.52__Z519_06103__KIW93498.1:0.04415727)0.977000:0.12152896,Talaromyces_marneffei_ATCC_18224_chitin_synthase_D__EEA25737.1:0.16469151)0.162000:0.01538104)0.788000:0.01809666)0.707000:0.04298429)1.000000:1.32837865,((((Verruconis_gallopava__PV09_06174__KIW02352.1:0.51595857,(Lichtheimia_corymbifera_JMRC_FSU_9682_hyaluronan_synthase_2__CDH53784.1:0.00000384,(Rhizopus_delemar_RA_99_880__RO3G_07932__EIE83227.1:0.10023414,Mucor_circinelloides_f._lusitanicus_CBS_277.49_glycosyltransferase_family_2_protein__OAD08205.1:0.09626749)0.961000:0.13785848)0.996000:0.55867186)0.849000:0.26534060,(Talaromyces_marneffei_ATCC_18224_hyaluronan_synthase__putative__EEA21253.1:0.64451568,Exophiala_oligosperma__PV06_02531__KIW46910.1:1.19343891)0.993000:0.95047190)0.997000:1.01541335,((((((Verruconis_gallopava___variant_1__KIW08942.1:0.00000001,(Verruconis_gallopava__PV09_00857__KIW08941.1:0.00000001,Verruconis_gallopava___variant_2__KIW08943.1:0.00000001)0.000000:0.00000001)1.000000:0.39159551,((Exophiala_oligosperma__PV06_07762__KIW40577.1:0.08947930,(Cladophialophora_bantiana_CBS_173.52__Z519_10924__KIW88356.1:0.04809791,Rhinocladiella_mackenziei_CBS_650.93__Z518_02676__KIX08021.1:0.04999182)0.849000:0.04414131)0.994000:0.19739109,((Blastomyces_dermatitidis_ER_3_polysaccharide_synthase_Cps1p__EEQ87084.2:0.62383264,(Coccidioides_immitis_RS_polysaccharide_synthase_Cps1__EAS29997.2:0.37736455,Coccidioides_immitis_RS_polysaccharide_synthase_Cps1__EAS37384.3:0.37037572)0.885000:0.12789612)0.727000:0.10743166,((Histoplasma_capsulatum_NAm1_conserved__EDN09619.1:0.00000286,(Histoplasma_capsulatum_NAm1_conserved__EDN07609.1:0.01871521,(Histoplasma_capsulatum_NAm1_predicted_protein__EDN11061.1:0.00761186,(Histoplasma_capsulatum_NAm1_conserved__EDN11146.1:0.01232135,(Histoplasma_capsulatum_NAm1_predicted_protein__EDN09145.1:0.09779644,Histoplasma_capsulatum_NAm1_predicted_protein__EDN09246.1:0.02516174)0.712000:0.01742480)0.980000:0.05944019)0.549000:0.00897510)0.863000:0.06145062)0.965000:0.27085363,((Trichophyton_rubrum_CBS_118892__TERG_06070__EGD89834.1:0.04220534,(Coccidioides_immitis_RS_polysaccharide_synthase_Cps1__EAS28977.2:0.04629679,((Blastomyces_dermatitidis_ER_3_polysaccharide_synthase_Cps1__OAT00773.1:0.00000081,Blastomyces_dermatitidis_ER_3_polysaccharide_synthase_Cps1__variant__OAT00774.1:0.00000001)0.894000:0.03632803,(Paracoccidioides_brasiliensis_Pb18__PADG_04274__EEH48190.2:0.09605636,Histoplasma_capsulatum_NAm1_conserved__EDN07873.1:0.02025319)0.798000:0.01859672)0.985000:0.09784102)0.840000:0.03837079)0.967000:0.11759955,(Talaromyces_marneffei_ATCC_18224_polysaccharide_synthase_Cps1__putative__EEA18819.1:0.06322971,(Aspergillus_fumigatus_Af293_polysaccharide_synthase_Cps1__putative__EAL84644.1:0.02654924,Aspergillus_lentulus__ALT_2932__GAQ05611.1:0.00000120)0.852000:0.09964136)0.992000:0.18559589)0.905000:0.11018191)0.670000:0.04065352)0.839000:0.07867291)0.732000:0.04333937)0.958000:0.17786686,(Cladophialophora_bantiana_CBS_173.52__Z519_12737__KIW86682.1:1.01431007,(Scedosporium_apiospermum_Glycosyltransferase_family_2__KEZ45961.1:0.08834239,(Sporothrix_schenckii_1099_18_glucosylltransferase_family_2__KJR81539.1:0.18775284,Purpureocillium_lilacinum_glycosyltransferase_family_2__OAQ79321.1:0.06468323)0.895000:0.10989279)0.985000:0.32919872)0.848000:0.13731250)0.889000:0.11042151,(Verruconis_gallopava__PV09_04473__KIW04745.1:0.49226282,((Talaromyces_marneffei_ATCC_18224_capsule_polysaccharide_synthase_Cps1__putative__EEA18615.1:0.45947669,(Sporothrix_schenckii_1099_18_capsule_polysaccharide_synthase_Cps1__KJR87724.1:0.56198999,(Aspergillus_fumigatus_Af293_capsule_polysaccharide_synthase_Cps1__putative__EBA27212.1:0.02590107,Aspergillus_lentulus__ALT_9425__GAQ12104.1:0.00829622)0.978000:0.17452850)0.891000:0.07734676)0.668000:0.03276605,(Cladophialophora_bantiana_CBS_173.52__Z519_08514__KIW90731.1:0.62243036,Exophiala_oligosperma__PV06_05144__KIW44110.1:0.29554296)0.392000:0.06544192)0.972000:0.24941073)0.998000:0.32925895)0.906000:0.21971710,((Cladophialophora_bantiana_CBS_173.52__Z519_09595__KIW89439.1:0.46090804,(Scedosporium_apiospermum_Polysaccharide_synthase__KEZ43466.1:0.76491479,Exophiala_oligosperma__PV06_07797__KIW40615.1:1.10388387)0.965000:0.46266877)0.939000:0.29164863,(Lichtheimia_corymbifera_JMRC_FSU_9682_glycosyltransferase_family_2_protein__CDH48820.1:1.84555186,(Lichtheimia_corymbifera_JMRC_FSU_9682_glycosyltransferase_family_2_protein__CDH55215.1:0.14800652,((Cryptococcus_neoformans_var._neoformans_JEC21_polysaccharide_synthase__putative__AAW45548.1:0.00000053,Cryptococcus_gattii_CA1873_polysaccharide_synthase_Cps1p__KIR62540.1:0.01689022)0.973000:0.11071521,(Lichtheimia_corymbifera_JMRC_FSU_9682_glycosyltransferase_family_2_protein__CDH48979.1:0.04465196,((Rhizopus_delemar_RA_99_880__RO3G_16281__EIE91570.1:0.08289613,Rhizopus_delemar_RA_99_880__RO3G_03693__EIE78988.1:0.01095008)0.844000:0.01721767,(Mucor_circinelloides_f._lusitanicus_CBS_277.49_glycosyltransferase_family_2_protein__OAD04405.1:0.05143415,Lichtheimia_corymbifera_JMRC_FSU_9682_glycosyltransferase_family_2_protein__CDH54944.1:0.00957141)0.772000:0.01088417)0.652000:0.00900106)0.981000:0.13579944)0.537000:0.07780019)0.780000:0.21106717)0.829000:0.19795294)0.478000:0.11892684)1.000000:1.88844311,(((Verruconis_gallopava__PV09_05928__KIW02878.1:0.00005017,(((Purpureocillium_lilacinum_mannose_phospho_dolichol_synthase__OAQ67519.1:0.07921183,(Sporothrix_schenckii_1099_18_dolichol_phosphate_mannosyltransferase__KJR87758.1:0.24988384,Scedosporium_apiospermum_Dolichol_phosphate_mannosyltransferase__KEZ46830.1:0.00751000)0.417000:0.03304805)0.962000:0.08335828,(((Coccidioides_immitis_RS_dolichol_phosphate_mannosyltransferase__EAS32571.3:0.00000072,(Rhinocladiella_mackenziei_CBS_650.93__Z518_11337__KIW99349.1:0.01754179,(Exophiala_oligosperma__PV06_08980__KIW39179.1:0.01050274,Cladophialophora_bantiana_CBS_173.52__Z519_06744__KIW92895.1:0.03246937)0.830000:0.02462366)1.000000:0.20660473)0.891000:0.04791518,((Talaromyces_marneffei_ATCC_18224_dolichol_phosphate_mannosyltransferase__putative__EEA27166.1:0.06873803,(Aspergillus_fumigatus_Af293_dolichol_phosphate_mannosyltransferase__putative__EAL92541.1:0.00970180,Aspergillus_lentulus_dolichol_phosphate_mannosyltransferase_subunit_1__GAQ04422.1:0.02141725)0.984000:0.10076273)0.449000:0.02400231,(Histoplasma_capsulatum_NAm1_dolichol_phosphate_mannosyltransferase__EDN02250.1:0.00000049,(Trichophyton_rubrum_CBS_118892__TERG_00310__EGD84029.1:0.09935273,(Paracoccidioides_brasiliensis_Pb18__PADG_00549__EEH44260.2:0.01052692,Blastomyces_dermatitidis_ER_3_dolichol_phosphate_mannosyltransferase__EEQ83859.2:0.01054096)0.000000:0.00000050)0.726000:0.01052598)0.899000:0.03519027)0.767000:0.01579500)0.913000:0.03832409,Malassezia_globosa_CBS_7966__MGL_2948__EDP42748.1:0.24277378)0.813000:0.03241168)0.204000:0.00805570,((Candida_albicans_SC5314_dolichyl_phosphate_beta_D_mannosyltransferase__AOW26441.1:0.00000259,Candida_tropicalis_MYA_3404_dolichol_phosphate_mannosyltransferase__EER32326.1:0.05244816)0.995000:0.16718777,((Cryptococcus_neoformans_var._neoformans_JEC21__CNB02480__AAW41865.2:0.00000001,Cryptococcus_gattii_CA1873_dolichol_phosphate_mannosyltransferase__KIR58720.1:0.00000001)1.000000:0.20206267,(Pneumocystis_jirovecii_RU7__T551_02321__KTW29047.1:0.24906520,(Rhizopus_delemar_RA_99_880_dolichol_phosphate_mannosyltransferase__EIE80295.1:0.00000067,(Lichtheimia_corymbifera_JMRC_FSU_9682_dolichol_phosphate_mannosyltransferase__CDH49517.1:0.09838045,Mucor_circinelloides_f._lusitanicus_CBS_277.49_glycosyltransferase_family_2_protein__OAD07619.1:0.07829569)0.000000:0.01867027)0.986000:0.14232747)0.757000:0.02847231)0.846000:0.04299716)0.922000:0.06509149)0.921000:0.18893700)0.990000:1.42572976,((((Talaromyces_marneffei_ATCC_18224_dolichyl_phosphate_beta_glucosyltransferase__putative__EEA24361.1:0.14807197,(Aspergillus_fumigatus_Af293_dolichyl_phosphate_beta_glucosyltransferase__putative__EAL91777.1:0.00000092,Aspergillus_lentulus_dolichyl_phosphate_beta_glucosyltransferase__GAQ09329.1:0.01909134)0.783000:0.03075671)0.743000:0.04396375,((Exophiala_oligosperma__PV06_00027__KIW47317.1:0.13211971,(Cladophialophora_bantiana_CBS_173.52__Z519_02206__KIW96815.1:0.17969507,Rhinocladiella_mackenziei_CBS_650.93__Z518_01664__KIX10580.1:0.05670126)0.433000:0.04651487)0.992000:0.15076044,(((Trichophyton_rubrum_CBS_118892__TERG_04100__EGD87853.1:0.00000001,Trichophyton_rubrum_CBS_118892__TERG_04100__KFL61468.1:0.00000001)0.999000:0.16423498,(Histoplasma_capsulatum_NAm1_dolichyl_phosphate_beta_glucosyltransferase__EDN04736.1:0.05683591,(Paracoccidioides_brasiliensis_Pb18__PADG_02190__EEH46040.1:0.07130577,Blastomyces_dermatitidis_ER_3_dolichyl_phosphate_beta_glucosyltransferase__EEQ87033.1:0.04819998)0.712000:0.02303219)0.834000:0.03943532)0.194000:0.04116713,(Coccidioides_immitis_RS_dolichyl_phosphate_beta_glucosyltransferase__EAS30489.3:0.09673168,(Verruconis_gallopava__PV09_06259__KIW02448.1:0.00000001,Verruconis_gallopava___variant__KIW02449.1:0.00000001)1.000000:0.25269012)0.236000:0.03431730)0.844000:0.03721979)0.195000:0.00869724)0.983000:0.20524429,(Scedosporium_apiospermum_Glycosyltransferase_family_2_protein__KEZ41108.1:0.12027150,(Sporothrix_schenckii_1099_18_dolichyl_phosphate_beta_glucosyltransferase__KJR82467.1:0.25408320,Purpureocillium_lilacinum_glycosyltransferase_family_2__OAQ89919.1:0.17040971)0.862000:0.08901496)0.861000:0.09987790)0.923000:0.25832678,(Malassezia_globosa_CBS_7966__MGL_2489__EDP42893.1:0.56168289,((Rhizopus_delemar_RA_99_880__RO3G_00404__EIE75700.1:0.21729250,(Mucor_circinelloides_f._lusitanicus_CBS_277.49_glycosyltransferase_family_2_protein__OAD00441.1:0.12161080,Lichtheimia_corymbifera_JMRC_FSU_9682_dolichyl_phosphate_beta_glucosyltransferaseisoform_1__CDH51140.1:0.25742365)0.367000:0.04554011)0.982000:0.18805804,(Pneumocystis_jirovecii_RU7__T551_02062__KTW29446.1:0.49291943,(Candida_albicans_SC5314_dolichyl_phosphate_beta_glucosyltransferase__AOW31021.1:0.18815271,Candida_tropicalis_MYA_3404_dolichyl_phosphate_beta_glucosyltransferase__EER36083.1:0.21631339)1.000000:0.44600929)0.857000:0.09179342)0.788000:0.07156150)0.000000:0.03254888)0.947000:0.90147978)0.995000:1.78966520,(Rhizopus_delemar_RA_99_880__RO3G_07848__EIE83143.1:3.84603758,(((Talaromyces_marneffei_ATCC_18224_conserved__EEA23283.1:0.10827153,Rhinocladiella_mackenziei_CBS_650.93__Z518_00322__KIX09243.1:0.24248818)1.000000:2.79898143,(Talaromyces_marneffei_ATCC_18224_integral_peroxisomal_membrane_protein__EEA22888.1:0.70065283,(((Exophiala_oligosperma__PV06_04725__KIW43641.1:0.12067244,Cladophialophora_bantiana_CBS_173.52__Z519_11160__KIW88050.1:0.05254018)0.824000:0.09977418,(Verruconis_gallopava__PV09_05593__KIW03386.1:0.22174187,((Exophiala_oligosperma__PV06_01021__KIW48439.1:0.11718791,(Cladophialophora_bantiana_CBS_173.52__Z519_02309__KIW96918.1:0.09962057,Rhinocladiella_mackenziei_CBS_650.93__Z518_01606__KIX10523.1:0.04350323)0.735000:0.02284774)0.956000:0.11364476,(Sporothrix_schenckii_1099_18_glucosylltransferase_family_2__KJR86028.1:0.14263425,(Talaromyces_marneffei_ATCC_18224_glycosyl_transferase__putative__EEA19402.1:0.06778403,(Purpureocillium_lilacinum_glycosyl_transferase__OAQ63928.1:0.10838815,(Aspergillus_fumigatus_Af293_glycosyl_transferase__putative__EAL86644.1:0.00000033,Aspergillus_lentulus__ALT_2270__GAQ04949.1:0.01596385)0.864000:0.02726377)0.643000:0.02974456)0.951000:0.08399076)0.806000:0.04341987)0.928000:0.10524252)0.917000:0.15215501)0.986000:0.38303979,((UDP_forming_cellulose_synthase_catalytic_subunit__GAQ12271.1:0.02317139,(Aspergillus_fumigatus_Af293_glycosyl_transferase__putative__EAL85099.1:0.01112452,Talaromyces_marneffei_ATCC_18224_glycosyl_transferase__putative__EEA28666.1:0.07268061)0.000000:0.00000630)1.000000:1.01167967,(Rhinocladiella_mackenziei_CBS_650.93__Z518_08018__KIX02079.1:0.32633593,(Exophiala_oligosperma__PV06_03825__KIW45433.1:0.52292252,Cladophialophora_bantiana_CBS_173.52__Z519_03407__KIW96338.1:0.17730441)0.348000:0.06442927)0.996000:0.48313321)0.542000:0.20777333)0.889000:0.35827142)0.955000:0.73831678)0.786000:0.39453211,(Rhizopus_delemar_RA_99_880__RO3G_12988__EIE88277.1:5.27651940,((Exophiala_oligosperma__PV06_01146__KIW48573.1:0.00000001,Exophiala_oligosperma___variant__KIW48574.1:0.00000001)0.000000:0.00000545,(Exophiala_oligosperma__PV06_09197__KIW39427.1:0.20723833,((Exophiala_oligosperma___variant_2__KIW40901.1:0.00000001,(Exophiala_oligosperma__PV06_06511__KIW40899.1:0.00000001,Exophiala_oligosperma___variant_1__KIW40900.1:0.00000001)0.000000:0.00000001)1.000000:0.18595883,(Cladophialophora_bantiana_CBS_173.52__Z519_05466__KIW94150.1:0.34917103,((Exophiala_oligosperma__PV06_04665__KIW43575.1:0.05286044,Cladophialophora_bantiana_CBS_173.52__Z519_10409__KIW88925.1:0.02016111)0.941000:0.08644876,(Scedosporium_apiospermum_Glycosyltransferase_family_2_protein__KEZ44116.1:0.29108588,((Purpureocillium_lilacinum_glycosyltransferase_family_2__OAQ89577.1:0.04602841,(Sporothrix_schenckii_1099_18__SPSK_02227__KJR86078.1:0.10119201,Scedosporium_apiospermum__SAPIO_CDS10150__KEZ39433.1:0.00000111)0.466000:0.02945154)0.829000:0.04101197,(Exophiala_oligosperma__PV06_05569__KIW41975.1:0.07996704,Cladophialophora_bantiana_CBS_173.52__Z519_04357__KIW94381.1:0.02599732)0.896000:0.06371621)0.905000:0.10213102)0.822000:0.07981421)0.946000:0.08665842)0.718000:0.02394785)0.202000:0.03515468)0.723000:0.08194360)0.856000:1.33512194)0.841000:1.22145233)0.696000:0.24089992)0.022000:0.21736110)0.835000:0.35021433)0.228000:0.16414926)0.713000:0.32332568,((Scedosporium_apiospermum_Chitin_synthase_G__KEZ43749.1:0.35861208,((Scedosporium_apiospermum_Chitin_synthase_1__KEZ38600.1:0.01529143,(Sporothrix_schenckii_1099_18_chitin_synthase__KJR88833.1:0.04191350,(Scedosporium_apiospermum_Chitin_synthase_1__KEZ41934.1:0.13428461,Purpureocillium_lilacinum_chitin_synthase_G__OAQ82750.1:0.00476383)0.860000:0.02210662)0.763000:0.01502291)0.803000:0.03911457,(((Aspergillus_fumigatus_Af293_chitin_synthase_C__EAL86225.1:0.01567445,Aspergillus_lentulus_chitin_synthase_C__GAQ08674.1:0.00000001)0.954000:0.04941300,(Verruconis_gallopava_chitin_synthase_G__KIV99552.1:0.06785650,((Exophiala_oligosperma_chitin_synthase_3__KIW43078.1:0.03116328,(Cladophialophora_bantiana_CBS_173.52_chitin_synthase_3__KIW89324.1:0.00936311,Rhinocladiella_mackenziei_CBS_650.93_chitin_synthase_3__KIX00879.1:0.02251301)0.544000:0.00818885)0.784000:0.00900267,((Coccidioides_immitis_RS_chitin_synthase_G__EAS34623.3:0.02420609,((Trichophyton_rubrum_CBS_118892_chitin_synthase_B__KFL61366.1:0.00000001,(Trichophyton_rubrum_CBS_118892_chitin_synthase_B__KFL61365.1:0.00000001,(Trichophyton_rubrum_CBS_118892_chitin_synthase_B__KFL61364.1:0.00000001,(Trichophyton_rubrum_CBS_118892_chitin_synthase_B__EGD87596.1:0.00000001,(Trichophyton_rubrum_CBS_118892_chitin_synthase_B__KFL61367.1:0.00000001,Trichophyton_rubrum_CBS_118892_chitin_synthase_B__KFL61368.1:0.00000001)0.000000:0.00000082)0.000000:0.00000026)0.000000:0.00000034)0.000000:0.00000028)0.963000:0.04755588,(Paracoccidioides_brasiliensis_Pb18_chitin_synthase_B__EEH50359.2:0.01396867,(Histoplasma_capsulatum_NAm1_chitin_synthase_B__EDN05233.1:0.00000001,Blastomyces_dermatitidis_ER_3_chitin_synthase_G__EEQ91484.1:0.00000001)0.782000:0.01023004)0.223000:0.00886882)0.198000:0.01784437)0.763000:0.01210351,(Talaromyces_marneffei_ATCC_18224_chitin_synthase_ChsG__EEA19194.1:0.02479673,(Aspergillus_fumigatus_Af293_chitin_synthase_ChsG__EAL92146.1:0.00000001,Aspergillus_lentulus_chitin_synthase_G__GAQ04045.1:0.00000001)0.848000:0.02030707)0.700000:0.01099334)0.904000:0.03188712)0.869000:0.01859203)0.858000:0.02400510)0.376000:0.01547372,(Malassezia_globosa_CBS_7966__MGL_4248__partial__EDP41393.1:0.24501537,((Cryptococcus_neoformans_var._neoformans_JEC21_chitin_synthase__putative__AAW43575.3:0.01962550,Cryptococcus_gattii_CA1873_chitin_synthase_1__KIR58956.1:0.00000001)0.984000:0.14016194,((Cryptococcus_neoformans_var._neoformans_JEC21_chitin_synthase_1__putative__AAW44688.1:0.01609586,Cryptococcus_gattii_CA1873_chitin_synthase__KIR68103.1:0.02397732)1.000000:0.32476471,((Lichtheimia_corymbifera_JMRC_FSU_9682_glycosyltransferase_family_2_protein__CDH56758.1:0.10087777,(Rhizopus_delemar_RA_99_880_chitin_synthase_1__EIE76238.1:0.00000062,Mucor_circinelloides_f._lusitanicus_CBS_277.49_chitin_synthase__OAC99363.1:0.05205873)0.980000:0.11582023)0.489000:0.06113200,(((Cryptococcus_neoformans_var._neoformans_JEC21_chitin_synthase__putative__AAW47172.2:0.00000099,Cryptococcus_gattii_CA1873_chitin_synthase__KIR57461.1:0.00000001)1.000000:0.18108542,(Lichtheimia_corymbifera_JMRC_FSU_9682_glycosyltransferase_family_2_protein__CDH56905.1:0.11905144,(Rhizopus_delemar_RA_99_880_chitin_synthase__EIE84151.1:0.05633626,Mucor_circinelloides_f._lusitanicus_CBS_277.49_chitin_synthase__OAD09215.1:0.00395819)0.904000:0.05945232)0.953000:0.07481587)0.745000:0.02673354,((((((Lichtheimia_corymbifera_JMRC_FSU_9682_glycosyltransferase_family_2_protein__CDH51470.1:0.12159388,Lichtheimia_corymbifera_JMRC_FSU_9682_glycosyltransferase_family_2_protein__CDH51825.1:0.02594265)0.757000:0.03007594,(Rhizopus_delemar_RA_99_880_chitin_synthase_2__EIE75818.1:0.00000035,(Rhizopus_delemar_RA_99_880_chitin_synthase_2__EIE91519.1:0.00000056,(Mucor_circinelloides_f._lusitanicus_CBS_277.49_chitin_synthase__OAD05742.1:0.02251253,Mucor_circinelloides_f._lusitanicus_CBS_277.49_chitin_synthase__OAD00049.1:0.08843534)0.839000:0.02223694)0.864000:0.01470823)0.887000:0.03922513)0.924000:0.05515646,(Lichtheimia_corymbifera_JMRC_FSU_9682_glycosyltransferase_family_2_protein__CDH59302.1:0.06717046,(Mucor_circinelloides_f._lusitanicus_CBS_277.49_chitin_synthase__OAD00511.1:0.05221718,(Rhizopus_delemar_RA_99_880_chitin_synthase_1__EIE83394.1:0.01521520,Rhizopus_delemar_RA_99_880_chitin_synthase_1__EIE87189.1:0.00000024)0.724000:0.01103798)0.977000:0.07109366)0.833000:0.03111550)0.894000:0.04834111,((Verruconis_gallopava_chitin_synthase_A__KIW00095.1:0.09310074,((((Aspergillus_fumigatus_Af293_chitin_synthase_A__EAL87284.1:0.00000001,Aspergillus_lentulus_chitin_synthase_C__GAQ07343.1:0.00000001)0.938000:0.03716682,(Talaromyces_marneffei_ATCC_18224_chitin_synthase_A__EEA25009.1:0.00000001,Talaromyces_marneffei_ATCC_18224_chitin_synthase_A__EEA25010.1:0.00000001)0.901000:0.03085198)0.918000:0.04573555,((((Histoplasma_capsulatum_NAm1_chitin_synthase_2__EDN05192.1:0.00000086,(Blastomyces_dermatitidis_ER_3_chitin_synthase_C__variant_2__OAT02012.1:0.00000001,(Blastomyces_dermatitidis_ER_3_chitin_synthase_C__variant_1__EEQ91433.1:0.00000001,Blastomyces_dermatitidis_ER_3_chitin_synthase_C__OAT02011.1:0.00000001)0.000000:0.00000001)0.980000:0.03894040)0.738000:0.00895125,(Coccidioides_immitis_RS_chitin_synthase_C__EAS34574.3:0.00633961,(Rhinocladiella_mackenziei_CBS_650.93_chitin_synthase_2__KIX00606.1:0.00750778,(Cladophialophora_bantiana_CBS_173.52_chitin_synthase_2__KIW89623.1:0.04130997,Exophiala_oligosperma_chitin_synthase_2__KIW43445.1:0.00000214)0.660000:0.01567237)0.987000:0.04890992)0.825000:0.01556556)0.442000:0.00812641,Paracoccidioides_brasiliensis_Pb18_chitin_synthase_C__KGM91813.1:0.01823350)0.000000:0.00000089,(Trichophyton_rubrum_CBS_118892_chitin_synthase_C__EGD86304.2:0.00000001,Trichophyton_rubrum_CBS_118892_chitin_synthase_C__KFL60907.1:0.00000001)0.995000:0.07322297)0.000000:0.01287530)0.914000:0.04941754,(Purpureocillium_lilacinum_chitin_synthase_A__OAQ90284.1:0.04206418,(Scedosporium_apiospermum_Chitin_synthase_3__KEZ38733.1:0.05189197,Sporothrix_schenckii_1099_18_chitin_synthase__KJR84569.1:0.03007734)0.937000:0.05017056)0.855000:0.03792074)0.348000:0.03150928)0.844000:0.06463684,((Candida_albicans_SC5314_chitin_synthase__AOW31570.1:0.04702410,Candida_tropicalis_MYA_3404_chitin_synthase_2__EER30550.1:0.00000097)0.988000:0.16612823,(Candida_albicans_SC5314_Chs8p__AOW28121.1:0.02234238,Candida_tropicalis_MYA_3404_chitin_synthase_2__EER30725.1:0.06049259)1.000000:0.26131047)0.996000:0.16599147)0.950000:0.11454636)0.949000:0.06933038,(Malassezia_globosa_CBS_7966__MGL_1195__EDP44713.1:0.32196964,(Cryptococcus_neoformans_var._neoformans_JEC21_chitin_synthase__putative__AAW42050.1:0.00000031,Cryptococcus_gattii_CA1873_chitin_synthase__KIR67425.1:0.00760552)0.981000:0.11248011)0.735000:0.02206855)0.854000:0.02294347,((Lichtheimia_corymbifera_JMRC_FSU_9682_glycosyltransferase_family_2_protein__CDH54538.1:0.14371594,Mucor_circinelloides_f._lusitanicus_CBS_277.49_glycosyltransferase_family_2_protein__OAD08737.1:0.21701750)0.994000:0.16963514,((Candida_albicans_SC5314_chitin_synthase__AOW30625.1:0.01097185,Candida_tropicalis_MYA_3404_chitin_synthase_1__EER31370.1:0.02786583)1.000000:0.23337012,((Verruconis_gallopava__PV09_03099__KIW05905.1:0.09270668,((Talaromyces_marneffei_ATCC_18224_chitin_synthase_B__EEA24559.1:0.09838836,(Cladophialophora_bantiana_CBS_173.52_chitin_synthase_1__KIW91516.1:0.00000047,(Exophiala_oligosperma_chitin_synthase_1__KIW48034.1:0.02355719,Rhinocladiella_mackenziei_CBS_650.93_chitin_synthase_1__KIX02859.1:0.00000042)0.971000:0.03841560)0.817000:0.02811481)0.157000:0.02138668,(Trichophyton_rubrum_CBS_118892_chitin_synthase_2__KFL62025.1:0.02444600,(Coccidioides_immitis_RS_chitin_synthase_2__EAS29909.3:0.05388867,(Paracoccidioides_brasiliensis_Pb18_chitin_synthase_2__EEH44987.2:0.02233327,(Histoplasma_capsulatum_NAm1_chitin_synthase_2__EDN04342.1:0.00758610,(Blastomyces_dermatitidis_ER_3_chitin_synthase_2__EEQ92239.2:0.00000032,(Aspergillus_fumigatus_Af293_chitin_synthase_B__EAL84566.1:0.00000001,Aspergillus_lentulus_chitin_synthase_A__GAQ07707.1:0.00000001)1.000000:0.09754038)0.798000:0.00752354)0.758000:0.00808518)0.854000:0.01532760)0.736000:0.01065622)0.711000:0.01177620)0.886000:0.03663709)0.812000:0.04379391,(Purpureocillium_lilacinum_chitin_synthase_A__OAQ83063.1:0.03059220,(Sporothrix_schenckii_1099_18_chitin_synthase__KJR87933.1:0.04748846,Scedosporium_apiospermum_Chitin_synthase_2__KEZ39795.1:0.03954803)0.000000:0.00001995)0.894000:0.04786040)0.970000:0.13664979)0.906000:0.07201940)0.513000:0.02859665)0.753000:0.01796233)0.817000:0.04115528)0.506000:0.10232092)0.980000:0.21547254)0.848000:0.08001870)0.894000:0.09597688)0.794000:0.04027279)0.900000:0.21558661)1.000000:1.11899633,((((Verruconis_gallopava__PV09_00931__KIW09038.1:0.06028221,(((Exophiala_oligosperma__PV06_08211__KIW39613.1:0.00000001,Exophiala_oligosperma___variant__KIW39614.1:0.00000001)0.809000:0.00799195,(Cladophialophora_bantiana_CBS_173.52__Z519_04910__KIW94930.1:0.03144664,Rhinocladiella_mackenziei_CBS_650.93__Z518_06083__KIX05211.1:0.01481113)0.000000:0.00125092)0.828000:0.02780272,((Purpureocillium_lilacinum_chitin_synthase_6__OAQ94558.1:0.04215546,(Sporothrix_schenckii_1099_18_chitin_synthase__KJR88760.1:0.09322145,Scedosporium_apiospermum_Chitin_synthase_8__KEZ41038.1:0.04186206)0.832000:0.02641609)0.938000:0.04448039,((Aspergillus_fumigatus_Af293_chitin_synthase_ChsE__EAL93639.1:0.00000053,Aspergillus_lentulus_chitin_synthase_8__GAQ06430.1:0.00776115)0.923000:0.03610541,(Coccidioides_immitis_RS_chitin_synthase_5__EAS33998.1:0.04073320,(Talaromyces_marneffei_ATCC_18224_chitin_synthase_ChsE__EEA28731.1:0.08416295,(Paracoccidioides_brasiliensis_Pb18__PADG_07913__EEH43093.1:0.01590892,(Trichophyton_rubrum_CBS_118892__TERG_04919__EGD88673.1:0.09608095,(Histoplasma_capsulatum_NAm1__HCAG_06001__EDN10198.1:0.00000109,(Blastomyces_dermatitidis_ER_3_chitin_synthase__EEQ92427.1:0.00000001,Blastomyces_dermatitidis_ER_3_chitin_synthase__variant__OAT02474.1:0.00000001)0.823000:0.01577822)0.293000:0.02313671)0.374000:0.01812224)0.703000:0.01747230)0.009000:0.00692137)0.785000:0.03894294)0.890000:0.04388071)0.397000:0.02970437)0.916000:0.05784311)0.867000:0.11087221,(((Cryptococcus_neoformans_var._neoformans_JEC21_chitin_synthase_related__AAW44187.2:0.00000199,Cryptococcus_gattii_CA1873_chitin_synthase__KIR64027.1:0.02450133)0.991000:0.13218246,(Malassezia_globosa_CBS_7966__MGL_2189__partial__EDP43180.1:0.30758140,(((Lichtheimia_corymbifera_JMRC_FSU_9682_glycosyltransferase_family_2_protein__CDH55850.1:0.07223802,(Lichtheimia_corymbifera_JMRC_FSU_9682_glycosyltransferase_family_2_protein__CDH58702.1:0.03893791,(Mucor_circinelloides_f._lusitanicus_CBS_277.49_glycosyltransferase_family_2_protein__partial__OAD00712.1:0.08203808,(Mucor_circinelloides_f._lusitanicus_CBS_277.49_chitin_synthase__OAD02015.1:0.03415130,(Rhizopus_delemar_RA_99_880__RO3G_04443__EIE79738.1:0.02347800,Rhizopus_delemar_RA_99_880__RO3G_11165__EIE86454.1:0.00937590)0.967000:0.05394653)0.880000:0.06062641)0.914000:0.06252538)0.668000:0.07343433)0.992000:0.13279335,(((Rhizopus_delemar_RA_99_880__RO3G_15485__EIE90774.1:0.07969927,Mucor_circinelloides_f._lusitanicus_CBS_277.49_chitin_synthase__OAD04037.1:0.06587503)0.914000:0.04349562,(Rhizopus_delemar_RA_99_880__RO3G_10568__EIE85858.1:0.09720504,Mucor_circinelloides_f._lusitanicus_CBS_277.49_chitin_synthase__OAC98133.1:0.02768787)0.857000:0.03775596)0.745000:0.02068711,((Rhizopus_delemar_RA_99_880__RO3G_14688__EIE89977.1:0.02023584,Mucor_circinelloides_f._lusitanicus_CBS_277.49_chitin_synthase__OAD01345.1:0.03006852)0.985000:0.07994780,(Lichtheimia_corymbifera_JMRC_FSU_9682_glycosyltransferase_family_2_protein__CDH57409.1:0.20073273,(Rhizopus_delemar_RA_99_880_chitin_synthase__EIE92316.1:0.02666626,Mucor_circinelloides_f._lusitanicus_CBS_277.49_chitin_synthase__OAD07607.1:0.02798237)0.889000:0.04792094)0.225000:0.03190731)0.827000:0.03748709)0.760000:0.05706419)0.822000:0.03246330,((((Mucor_circinelloides_f._lusitanicus_CBS_277.49_glycosyltransferase_family_2_protein__partial__OAC99310.1:0.19133160,(Rhizopus_delemar_RA_99_880__RO3G_08731__EIE84026.1:0.16426276,Rhizopus_delemar_RA_99_880__RO3G_11625__EIE86914.1:0.16549143)0.523000:0.09500954)0.252000:0.06280130,((Rhizopus_delemar_RA_99_880__RO3G_01988__EIE77284.1:0.29044244,Mucor_circinelloides_f._lusitanicus_CBS_277.49_glycosyltransferase_family_2_protein__partial__OAD03821.1:0.02552560)0.983000:0.22973594,(Lichtheimia_corymbifera_JMRC_FSU_9682_glycosyltransferase_family_2_protein__CDH58582.1:0.22069922,Lichtheimia_corymbifera_JMRC_FSU_9682_glycosyltransferase_family_2_protein__CDH61010.1:0.18170001)0.977000:0.18426119)0.768000:0.09233989)1.000000:1.37367195,((((Cryptococcus_neoformans_var._neoformans_JEC21_chitin_synthase_1__putative__AAW44838.1:0.00805402,Cryptococcus_gattii_CA1873_chitin_synthase_1__KIR68332.1:0.00000081)0.990000:0.17268592,(Malassezia_globosa_CBS_7966__MGL_3688__EDP42007.1:0.23295146,(Mucor_circinelloides_f._lusitanicus_CBS_277.49_chitin_synthase__OAC99374.1:0.00847807,(Lichtheimia_corymbifera_JMRC_FSU_9682_glycosyltransferase_family_2_protein__CDH53622.1:0.05298533,(Rhizopus_delemar_RA_99_880__RO3G_12476__EIE87765.1:0.00000001,Rhizopus_delemar_RA_99_880__RO3G_13214__EIE88503.1:0.00000001)0.915000:0.02570400)0.108000:0.00578866)0.998000:0.24179591)0.499000:0.05996164)0.977000:0.17321320,(Mucor_circinelloides_f._lusitanicus_CBS_277.49_glycosyltransferase_family_2_protein__partial__OAD01222.1:0.20343101,((Rhizopus_delemar_RA_99_880_chitin_synthase__EIE79998.1:0.08285634,(Rhizopus_delemar_RA_99_880_chitin_synthase__EIE87636.1:0.01140536,(Rhizopus_delemar_RA_99_880_chitin_synthase__EIE83041.1:0.02909721,(Mucor_circinelloides_f._lusitanicus_CBS_277.49_glycosyltransferase_family_2_protein__OAD08739.1:0.06487591,Mucor_circinelloides_f._lusitanicus_CBS_277.49_chitin_synthase__OAD08140.1:0.00001222)0.000000:0.00001052)0.000000:0.01249331)0.867000:0.02493077)0.420000:0.02036779,(Lichtheimia_corymbifera_JMRC_FSU_9682_glycosyltransferase_family_2_protein__CDH58478.1:0.09118322,(Lichtheimia_corymbifera_JMRC_FSU_9682_glycosyltransferase_family_2_protein__CDH60140.1:0.04667009,(Lichtheimia_corymbifera_JMRC_FSU_9682_glycosyltransferase_family_2_protein__CDH54535.1:0.00000001,Lichtheimia_corymbifera_JMRC_FSU_9682_glycosyltransferase_family_2_protein__CDH54536.1:0.00000001)0.920000:0.02354463)0.872000:0.02728133)0.622000:0.01805566)0.896000:0.07723743)0.903000:0.08110322)0.885000:0.07822673,((Lichtheimia_corymbifera_JMRC_FSU_9682_chitin_synthase_f__CDH50922.1:0.07860613,(Mucor_circinelloides_f._lusitanicus_CBS_277.49_chitin_synthase__OAD01322.1:0.01914757,(Rhizopus_delemar_RA_99_880__RO3G_02895__EIE78191.1:0.03330755,Rhizopus_delemar_RA_99_880_chitin_synthase__EIE87014.1:0.01961996)0.878000:0.03145170)0.837000:0.03541301)0.985000:0.10821785,((Malassezia_globosa_CBS_7966__MGL_2139__EDP43471.1:0.12695094,(Cryptococcus_neoformans_var._neoformans_JEC21_chitin_synthase_4__putative__AAW45092.1:0.00000001,Cryptococcus_gattii_CA1873_chitin_synthase__KIR58105.1:0.00000001)0.985000:0.09142546)0.941000:0.08269331,(((Rhizopus_delemar_RA_99_880_chitin_synthase__EIE78484.1:0.02424667,Mucor_circinelloides_f._lusitanicus_CBS_277.49_chitin_synthase__partial__OAD06154.1:0.03694512)0.937000:0.05108000,(Lichtheimia_corymbifera_JMRC_FSU_9682_chitin_synthase__CDH57770.1:0.06757838,(Lichtheimia_corymbifera_JMRC_FSU_9682_glycosyltransferase_family_2_protein__CDH55381.1:0.05341096,(((Rhizopus_delemar_RA_99_880_chitin_synthase__EIE75722.1:0.03053729,Rhizopus_delemar_RA_99_880_chitin_synthase__EIE81462.1:0.02863570)0.938000:0.05010285,(Mucor_circinelloides_f._lusitanicus_CBS_277.49_glycosyltransferase_family_2_protein__OAD06376.1:0.03449879,Malassezia_globosa_CBS_7966__MGL_2138__EDP43470.1:0.14601952)0.000000:0.00004971)0.992000:0.09053013,(Rhizopus_delemar_RA_99_880_chitin_synthase__EIE78333.1:0.02771504,Mucor_circinelloides_f._lusitanicus_CBS_277.49_chitin_synthase__partial__OAD00282.1:0.02325434)0.699000:0.00951991)0.883000:0.03450597)0.670000:0.03105651)0.607000:0.01966680)0.898000:0.03918662,((Candida_albicans_SC5314_chitin_synthase__AOW26920.1:0.01333159,Candida_tropicalis_MYA_3404_chitin_synthase_3__EER33160.1:0.06954423)0.987000:0.09896446,(Talaromyces_marneffei_ATCC_18224_chitin_synthase_F__EEA23411.1:0.09147584,((Aspergillus_fumigatus_Af293_chitin_synthase_F__EAL85326.1:0.01600569,Aspergillus_lentulus_chitin_synthase_D__GAQ11897.1:0.00000220)0.865000:0.02450472,((Trichophyton_rubrum_CBS_118892__TERG_08867__EGD89330.1:0.03252397,Purpureocillium_lilacinum_chitin_synthase_D__OAQ91584.1:0.09642325)0.863000:0.02788537,(Paracoccidioides_brasiliensis_Pb18__PADG_02603__EEH46505.1:0.01664179,((Scedosporium_apiospermum_Chitin_synthase_4__KEZ44618.1:0.00000111,Sporothrix_schenckii_1099_18_chitin_synthase__KJR80583.1:0.12740797)0.970000:0.04914730,(Coccidioides_immitis_RS_chitin_synthase_4__EAS30020.3:0.02440739,(Histoplasma_capsulatum_NAm1_chitin_synthase_D__EDN06254.1:0.02411764,(Verruconis_gallopava__PV09_04865__KIW04043.1:0.05127345,(Cladophialophora_bantiana_CBS_173.52__Z519_07292__KIW92308.1:0.04016881,(Exophiala_oligosperma__PV06_05444__KIW41837.1:0.05723339,Rhinocladiella_mackenziei_CBS_650.93__Z518_09085__KIX01360.1:0.00000045)0.798000:0.01731537)0.820000:0.01753029)0.936000:0.03827695)0.731000:0.00826239)0.858000:0.01638725)0.856000:0.01639301)0.765000:0.01416633)0.657000:0.04048353)0.760000:0.05656376)0.601000:0.02352659)0.947000:0.05589008)0.725000:0.01444677)0.916000:0.05368550)0.797000:0.03891095)0.900000:0.15828924)0.954000:0.20357705,(((Lichtheimia_corymbifera_JMRC_FSU_9682_glycosyltransferase_family_2_protein__CDH48386.1:0.01091698,Lichtheimia_corymbifera_JMRC_FSU_9682_glycosyltransferase_family_2_protein__CDH52353.1:0.03944350)0.876000:0.04173472,(Rhizopus_delemar_RA_99_880__RO3G_13033__EIE88322.1:0.02225311,(Mucor_circinelloides_f._lusitanicus_CBS_277.49_glycosyltransferase_family_2_protein__partial__OAD01594.1:0.14973088,(Rhizopus_delemar_RA_99_880_chitin_synthase__EIE85441.1:0.01106533,Mucor_circinelloides_f._lusitanicus_CBS_277.49_chitin_synthase__partial__OAD03278.1:0.03057087)0.000000:0.00000058)0.739000:0.01698542)0.000000:0.00000294)0.934000:0.09341091,((Lichtheimia_corymbifera_JMRC_FSU_9682_chitin_synthase__CDH55985.1:0.00000237,Lichtheimia_corymbifera_JMRC_FSU_9682_glycosyltransferase_family_2_protein__CDH55986.1:0.00000001)0.867000:0.05358187,(Mucor_circinelloides_f._lusitanicus_CBS_277.49_chitin_synthase__OAD05241.1:0.00000375,Rhizopus_delemar_RA_99_880_chitin_synthase__EIE80455.1:0.09942275)0.796000:0.08122149)0.863000:0.06761521)0.964000:0.09006538)0.832000:0.02928797)0.935000:0.08635000)0.756000:0.05383015)0.781000:0.03168475,((Cryptococcus_neoformans_var._neoformans_JEC21_chitin_synthase_6__putative__AAW41021.1:0.02471160,Cryptococcus_gattii_CA1873_chitin_synthase__KIR69212.1:0.00000077)1.000000:0.23825733,(Malassezia_globosa_CBS_7966__MGL_1466__EDP44069.1:0.32218353,(Scedosporium_apiospermum_Class_V_chitin_synthase__KEZ41039.1:0.02123195,((Sporothrix_schenckii_1099_18_chitin_synthase__KJR88759.1:0.05280483,Purpureocillium_lilacinum_chitin_synthase_6__OAQ94557.1:0.02673653)0.780000:0.01597848,(((Aspergillus_fumigatus_Af293_chitin_synthase__putative__EAL93638.1:0.00000053,Aspergillus_lentulus_chitin_synthase_6__GAQ06431.1:0.00849154)0.963000:0.05538897,(Talaromyces_marneffei_ATCC_18224_chitin_synthase__putative__EEA28732.1:0.05732803,Sporothrix_schenckii_1099_18__SPSK_07523__KJR88758.1:0.02421421)0.408000:0.01910865)0.790000:0.01576378,(((Coccidioides_immitis_RS_class_V_chitin_synthase__EAS33997.3:0.02577224,Trichophyton_rubrum_CBS_118892__TERG_04918__EGD88672.2:0.05986183)0.848000:0.01653356,(Paracoccidioides_brasiliensis_Pb18__PADG_07911__EEH43091.2:0.01682756,(Histoplasma_capsulatum_NAm1__HCAG_06002__EDN10199.1:0.00884708,Blastomyces_dermatitidis_ER_3_chitin_synthase__EEQ92426.2:0.00000078)0.964000:0.03430555)0.744000:0.00845298)0.754000:0.00858487,(Verruconis_gallopava__PV09_00930__KIW09037.1:0.04309852,(Cladophialophora_bantiana_CBS_173.52__Z519_04911__KIW94931.1:0.01725602,(Rhinocladiella_mackenziei_CBS_650.93__Z518_06082__KIX05210.1:0.03358398,Exophiala_oligosperma__PV06_08212__KIW39615.1:0.03436256)0.000000:0.00000098)0.917000:0.02632328)0.823000:0.01664706)0.874000:0.01904340)0.951000:0.04913131)0.000000:0.02280534)0.995000:0.18696543)0.814000:0.05548162)0.874000:0.06741563)0.893000:0.11944801)0.934000:0.37135883,Purpureocillium_lilacinum_chitin_synthase__OAQ71499.1:1.57651167)0.000000:0.07072306,Scedosporium_apiospermum_Uncharacterized_protein_SAPIO_CDS8337__KEZ40457.1:3.53097878)0.841000:0.30702973)0.816000:0.24750988)0.752000:0.15567236)0.999000:1.39903147)0.926000:0.52156305)0.889000:0.18473437)0.991000:0.28544707);
