# Supplementary material for: Diversity of Cell Wall Related Proteins in Human Pathogenic Fungi
Source: J Fungi (Basel). 2017 Dec 29;4(1):6. doi: 10.3390/jof4010006 (PMC5872309; doi:10.3390/jof4010006)
Supplement: Supplementary file 1 [file jof-04-00006-s001.zip › jof-252817-final-supplementary materials/Dataset S2_tree_and_itol_dataset/GT2._dataset.txt]

DATASET_DOMAINS
#Protein domain datasets are visualized as schematic representations of proteins, with a protein backbone and various shapes depicting the locations of individual domains

#lines starting with a hash are comments and ignored during parsing

#=================================================================#
#MANDATORY SETTINGS                        #
#=================================================================#
#select the separator which is used to delimit the data below (TAB,SPACE or COMMA).This separator must be used throughout this file (except in the SEPARATOR line, which uses space).
#SEPARATOR TAB
#SEPARATOR SPACE
SEPARATOR COMMA

#label is used in the legend table (can be changed later)
DATASET_LABEL,label1

#dataset color (can be changed later)
COLOR,#ff0000
DATA
Lichtheimia_corymbifera_JMRC_FSU_9682_glycosyltransferase_family_2_protein__CDH58478.1,1214,HV|662|1152|#b2df8a|Chitin_synth_2
Scedosporium_apiospermum_Chitin_synthase_4__KEZ44618.1,1117,HV|539|1062|#b2df8a|Chitin_synth_2
Coccidioides_immitis_RS_chitin_synthase_class_VI__EAS31383.3,826,HV|263|550|#b2df8a|Chitin_synth_2
Exophiala_oligosperma__PV06_07147__KIW41604.1,852,HV|259|555|#b2df8a|Chitin_synth_2
Exophiala_oligosperma__PV06_05569__KIW41975.1,868,HH|472|684|#6a3d9a|Glyco_trans_2_3
Trichophyton_rubrum_CBS_118892__TERG_04100__EGD87853.1,427,RE|101|311|#fb9a99|Glycos_transf_2
Trichophyton_rubrum_CBS_118892_chitin_synthase_C__KFL60907.1,614,HH|21|95|#e31a1c|Chitin_synth_1N,HV|96|259|#fdbf6f|Chitin_synth_1
Rhizopus_delemar_RA_99_880__RO3G_08731__EIE84026.1,986,HV|385|659|#b2df8a|Chitin_synth_2,HV|704|897|#b2df8a|Chitin_synth_2
Trichophyton_rubrum_CBS_118892__TERG_07657__EGD91438.2,728,HV|62|104|#b2df8a|Chitin_synth_2,HV|180|465|#b2df8a|Chitin_synth_2
Lichtheimia_corymbifera_JMRC_FSU_9682_hyaluronan_synthase_2__CDH53784.1,602,RE|101|159|#cab2d6|Glyco_tranf_2_3,RE|231|410|#cab2d6|Glyco_tranf_2_3
Lichtheimia_corymbifera_JMRC_FSU_9682_glycosyltransferase_family_2_protein__CDH52353.1,1927,EL|22|740|#ff7f00|Myosin_head,HH|957|1023|#1f78b4|Cyt-b5,HH|1092|1178|#1f78b4|Cyt-b5,HV|1204|1710|#b2df8a|Chitin_synth_2
Verruconis_gallopava___variant_1__KIW08942.1,416,RE|43|275|#cab2d6|Glyco_tranf_2_3
Mucor_circinelloides_f._lusitanicus_CBS_277.49_chitin_synthase__OAD05241.1,1022,HH|92|156|#1f78b4|Cyt-b5,HH|234|315|#1f78b4|Cyt-b5,HV|340|846|#b2df8a|Chitin_synth_2,EL|965|990|#33a02c|DEK_C
Rhizopus_delemar_RA_99_880__RO3G_02895__EIE78191.1,1084,HV|525|1047|#b2df8a|Chitin_synth_2
Talaromyces_marneffei_ATCC_18224_glycosyl_transferase__putative__EEA28666.1,630,RE|105|337|#cab2d6|Glyco_tranf_2_3
Cladophialophora_bantiana_CBS_173.52__Z519_09595__KIW89439.1,350,RE|45|328|#cab2d6|Glyco_tranf_2_3
Malassezia_globosa_CBS_7966__MGL_2948__EDP42748.1,255,RE|16|188|#fb9a99|Glycos_transf_2
Exophiala_oligosperma__PV06_07797__KIW40615.1,473,RE|67|278|#cab2d6|Glyco_tranf_2_3
Aspergillus_fumigatus_Af293_chitin_synthase_D__EAL90592.1,735,HV|80|126|#b2df8a|Chitin_synth_2,HV|195|482|#b2df8a|Chitin_synth_2
Exophiala_oligosperma__PV06_01146__KIW48573.1,914,HH|514|723|#6a3d9a|Glyco_trans_2_3
Malassezia_globosa_CBS_7966__MGL_3688__EDP42007.1,1139,HV|417|916|#b2df8a|Chitin_synth_2
Mucor_circinelloides_f._lusitanicus_CBS_277.49_chitin_synthase__OAC99363.1,863,HH|104|174|#e31a1c|Chitin_synth_1N,HV|175|337|#fdbf6f|Chitin_synth_1,HH|360|547|#6a3d9a|Glyco_trans_2_3,HV|660|716|#b2df8a|Chitin_synth_2
Cryptococcus_gattii_CA1873_chitin_synthase__KIR69212.1,1290,HH|238|362|#1f78b4|Cyt-b5,HH|373|462|#1f78b4|Cyt-b5,HV|486|992|#b2df8a|Chitin_synth_2,EL|1218|1271|#33a02c|DEK_C
Aspergillus_lentulus_chitin_synthase_A__GAQ07707.1,1087,HH|286|358|#e31a1c|Chitin_synth_1N,HV|359|521|#fdbf6f|Chitin_synth_1,HH|550|727|#6a3d9a|Glyco_trans_2_3
Aspergillus_fumigatus_Af293_glycosyltransferase__putative__EAL84966.1,726,RE|270|490|#cab2d6|Glyco_tranf_2_3
Purpureocillium_lilacinum_chitin_synthase_A__OAQ90284.1,922,HH|170|241|#e31a1c|Chitin_synth_1N,HV|242|404|#fdbf6f|Chitin_synth_1,HV|710|767|#b2df8a|Chitin_synth_2
Candida_tropicalis_MYA_3404_dolichyl_phosphate_beta_glucosyltransferase__EER36083.1,328,RE|68|245|#fb9a99|Glycos_transf_2
Aspergillus_lentulus_dolichol_phosphate_mannosyltransferase_subunit_1__GAQ04422.1,249,RE|9|183|#fb9a99|Glycos_transf_2
Scedosporium_apiospermum_Uncharacterized_protein_SAPIO_CDS8337__KEZ40457.1,451,HV|164|432|#33a02c|IF-2B
Talaromyces_marneffei_ATCC_18224_chitin_synthase_F__EEA23411.1,1238,HV|665|1188|#b2df8a|Chitin_synth_2
Rhizopus_delemar_RA_99_880_chitin_synthase_1__EIE87189.1,770,HH|123|192|#e31a1c|Chitin_synth_1N,HV|193|355|#fdbf6f|Chitin_synth_1,HH|384|557|#6a3d9a|Glyco_trans_2_3,HV|655|726|#b2df8a|Chitin_synth_2
Lichtheimia_corymbifera_JMRC_FSU_9682_glycosyltransferase_family_2_protein__CDH56758.1,928,HH|179|247|#e31a1c|Chitin_synth_1N,HV|248|410|#fdbf6f|Chitin_synth_1,HV|723|780|#b2df8a|Chitin_synth_2
Rhizopus_delemar_RA_99_880_chitin_synthase__EIE85441.1,1823,EL|1|656|#ff7f00|Myosin_head,HH|860|922|#1f78b4|Cyt-b5,HH|995|1068|#1f78b4|Cyt-b5,HV|1094|1600|#b2df8a|Chitin_synth_2,EL|1743|1796|#33a02c|DEK_C
Lichtheimia_corymbifera_JMRC_FSU_9682_glycosyltransferase_family_2_protein__CDH53622.1,1192,HV|485|983|#b2df8a|Chitin_synth_2
Purpureocillium_lilacinum_chitin_synthase_D__OAQ94541.1,739,HV|137|172|#b2df8a|Chitin_synth_2,HV|253|541|#b2df8a|Chitin_synth_2
Coccidioides_immitis_RS_chitin_synthase_G__EAS34623.3,915,HH|136|215|#e31a1c|Chitin_synth_1N,HV|216|384|#fdbf6f|Chitin_synth_1,HV|702|761|#b2df8a|Chitin_synth_2
Exophiala_oligosperma__PV06_08211__KIW39613.1,1898,EL|78|773|#ff7f00|Myosin_head,HH|961|1090|#1f78b4|Cyt-b5,HV|1214|1721|#b2df8a|Chitin_synth_2,EL|1814|1859|#33a02c|DEK_C
Rhinocladiella_mackenziei_CBS_650.93_chitin_synthase_2__KIX00606.1,941,HH|187|261|#e31a1c|Chitin_synth_1N,HV|262|425|#fdbf6f|Chitin_synth_1,HV|728|784|#b2df8a|Chitin_synth_2
Talaromyces_marneffei_ATCC_18224_integral_peroxisomal_membrane_protein__EEA22888.1,1272,RE|93|126|#1f78b4|Cellulose_synt,HH|176|368|#6a3d9a|Glyco_trans_2_3,HH|706|1073|#b2df8a|Pex24p
Histoplasma_capsulatum_NAm1_chitin_synthase_2__EDN04342.1,1293,HH|474|546|#e31a1c|Chitin_synth_1N,HV|547|709|#fdbf6f|Chitin_synth_1,HH|741|912|#6a3d9a|Glyco_trans_2_3
Lichtheimia_corymbifera_JMRC_FSU_9682_glycosyltransferase_family_2_protein__CDH61010.1,1323,HH|85|132|#1f78b4|Cyt-b5,HV|376|637|#b2df8a|Chitin_synth_2,HV|721|920|#b2df8a|Chitin_synth_2,EL|1244|1279|#33a02c|DEK_C
Trichophyton_rubrum_CBS_118892_chitin_synthase_B__KFL61365.1,712,HV|14|182|#fdbf6f|Chitin_synth_1,HV|501|562|#b2df8a|Chitin_synth_2
Exophiala_oligosperma__PV06_03825__KIW45433.1,662,RE|131|354|#cab2d6|Glyco_tranf_2_3
Histoplasma_capsulatum_NAm1_chitin_synthase_B__EDN05233.1,924,HH|140|219|#e31a1c|Chitin_synth_1N,HV|220|388|#fdbf6f|Chitin_synth_1,HV|705|776|#b2df8a|Chitin_synth_2
Cladophialophora_bantiana_CBS_173.52__Z519_05466__KIW94150.1,848,HH|448|673|#6a3d9a|Glyco_trans_2_3
Blastomyces_dermatitidis_ER_3_chitin_synthase_G__EEQ91484.1,917,HH|133|212|#e31a1c|Chitin_synth_1N,HV|213|381|#fdbf6f|Chitin_synth_1,HV|699|768|#b2df8a|Chitin_synth_2
Trichophyton_rubrum_CBS_118892__TERG_08867__EGD89330.1,1178,HV|606|1129|#b2df8a|Chitin_synth_2
Aspergillus_fumigatus_Af293_chitin_synthase_B__EAL84566.1,1098,HH|297|369|#e31a1c|Chitin_synth_1N,HV|370|532|#fdbf6f|Chitin_synth_1,HH|561|739|#6a3d9a|Glyco_trans_2_3
Trichophyton_rubrum_CBS_118892_chitin_synthase_2__KFL62025.1,484,HH|45|117|#e31a1c|Chitin_synth_1N,HV|118|280|#fdbf6f|Chitin_synth_1,HH|310|470|#6a3d9a|Glyco_trans_2_3
Rhinocladiella_mackenziei_CBS_650.93__Z518_01606__KIX10523.1,790,HH|360|546|#6a3d9a|Glyco_trans_2_3
Aspergillus_fumigatus_Af293_chitin_synthase_C__EAL86225.1,867,HH|123|202|#e31a1c|Chitin_synth_1N,HV|203|371|#fdbf6f|Chitin_synth_1,HV|691|750|#b2df8a|Chitin_synth_2
Rhinocladiella_mackenziei_CBS_650.93__Z518_06083__KIX05211.1,1901,EL|78|773|#ff7f00|Myosin_head,HH|962|1090|#1f78b4|Cyt-b5,HV|1216|1722|#b2df8a|Chitin_synth_2,EL|1820|1872|#33a02c|DEK_C
Rhizopus_delemar_RA_99_880_chitin_synthase__EIE79998.1,929,HV|404|897|#b2df8a|Chitin_synth_2
Verruconis_gallopava__PV09_06259__KIW02448.1,405,RE|116|263|#fb9a99|Glycos_transf_2
Sporothrix_schenckii_1099_18_chitin_synthase__KJR88759.1,1402,EL|185|275|#ff7f00|Myosin_head,HH|845|888|#1f78b4|Cyt-b5,HH|982|1027|#1f78b4|Cyt-b5,HV|1094|1361|#b2df8a|Chitin_synth_2
Candida_albicans_SC5314_dolichyl_phosphate_beta_D_mannosyltransferase__AOW26441.1,242,RE|7|177|#fb9a99|Glycos_transf_2
Mucor_circinelloides_f._lusitanicus_CBS_277.49_glycosyltransferase_family_2_protein__partial__OAD01222.1,395,HV|4|390|#b2df8a|Chitin_synth_2
Rhizopus_delemar_RA_99_880_chitin_synthase__EIE84151.1,412,HV|2|90|#fdbf6f|Chitin_synth_1,HV|340|393|#b2df8a|Chitin_synth_2
Mucor_circinelloides_f._lusitanicus_CBS_277.49_glycosyltransferase_family_2_protein__OAD07619.1,242,RE|7|176|#fb9a99|Glycos_transf_2
Candida_tropicalis_MYA_3404_chitin_synthase_3__EER33160.1,1238,HV|637|1158|#b2df8a|Chitin_synth_2
Exophiala_oligosperma_chitin_synthase_2__KIW43445.1,934,HH|188|262|#e31a1c|Chitin_synth_1N,HV|263|426|#fdbf6f|Chitin_synth_1,HV|682|806|#b2df8a|Chitin_synth_2
Blastomyces_dermatitidis_ER_3_chitin_synthase__variant__OAT02474.1,1889,EL|83|781|#ff7f00|Myosin_head,HH|974|1103|#1f78b4|Cyt-b5,HV|1226|1733|#b2df8a|Chitin_synth_2,EL|1808|1861|#33a02c|DEK_C
Exophiala_oligosperma__PV06_02531__KIW46910.1,524,HH|217|427|#6a3d9a|Glyco_trans_2_3
Candida_tropicalis_MYA_3404_chitin_synthase_2__EER30550.1,1025,HH|246|320|#e31a1c|Chitin_synth_1N,HV|321|485|#fdbf6f|Chitin_synth_1,HV|760|887|#b2df8a|Chitin_synth_2
Scedosporium_apiospermum_Chitin_synthase_1__KEZ41934.1,874,HH|126|170|#e31a1c|Chitin_synth_1N,HV|171|341|#fdbf6f|Chitin_synth_1,HV|660|720|#b2df8a|Chitin_synth_2
Lichtheimia_corymbifera_JMRC_FSU_9682_chitin_synthase__CDH55985.1,1868,EL|24|418|#ff7f00|Myosin_head,EL|445|652|#ff7f00|Myosin_head,HH|945|1009|#1f78b4|Cyt-b5,HH|1080|1140|#1f78b4|Cyt-b5,HV|1192|1699|#b2df8a|Chitin_synth_2,EL|1786|1839|#33a02c|DEK_C
Cladophialophora_bantiana_CBS_173.52__Z519_08514__KIW90731.1,574,RE|57|288|#cab2d6|Glyco_tranf_2_3
Purpureocillium_lilacinum_chitin_synthase_6__OAQ94557.1,1808,EL|183|300|#ff7f00|Myosin_head,HH|809|930|#1f78b4|Cyt-b5,HH|943|985|#1f78b4|Cyt-b5,HV|1054|1562|#b2df8a|Chitin_synth_2,EL|1729|1782|#33a02c|DEK_C
Histoplasma_capsulatum_NAm1_dolichyl_phosphate_beta_glucosyltransferase__EDN04736.1,424,RE|103|307|#fb9a99|Glycos_transf_2
Blastomyces_dermatitidis_ER_3_polysaccharide_synthase_Cps1p__EEQ87084.2,139,RE|19|137|#cab2d6|Glyco_tranf_2_3
Talaromyces_marneffei_ATCC_18224_chitin_synthase_B__EEA24559.1,1217,HH|419|491|#e31a1c|Chitin_synth_1N,HV|492|654|#fdbf6f|Chitin_synth_1,HV|916|1009|#b2df8a|Chitin_synth_2
Scedosporium_apiospermum_Dolichol_phosphate_mannosyltransferase__KEZ46830.1,247,RE|8|181|#fb9a99|Glycos_transf_2
Sporothrix_schenckii_1099_18_chitin_synthase__KJR80583.1,1240,HV|653|1183|#b2df8a|Chitin_synth_2
Rhizopus_delemar_RA_99_880__RO3G_15485__EIE90774.1,1758,EL|10|722|#ff7f00|Myosin_head,HH|955|1072|#1f78b4|Cyt-b5,HV|1163|1653|#b2df8a|Chitin_synth_2
Paracoccidioides_brasiliensis_Pb18__PADG_04274__EEH48190.2,411,RE|28|267|#cab2d6|Glyco_tranf_2_3
Trichophyton_rubrum_CBS_118892__TERG_04919__EGD88673.1,1874,EL|74|769|#ff7f00|Myosin_head,HH|956|1085|#1f78b4|Cyt-b5,HH|1089|1140|#1f78b4|Cyt-b5,HV|1210|1716|#b2df8a|Chitin_synth_2,EL|1793|1846|#33a02c|DEK_C
Purpureocillium_lilacinum_glycosyltransferase_family_2__OAQ89577.1,903,HH|508|716|#6a3d9a|Glyco_trans_2_3
Mucor_circinelloides_f._lusitanicus_CBS_277.49_glycosyltransferase_family_2_protein__OAD04405.1,548,RE|53|289|#cab2d6|Glyco_tranf_2_3
Mucor_circinelloides_f._lusitanicus_CBS_277.49_chitin_synthase__partial__OAD06154.1,1111,HV|577|1093|#b2df8a|Chitin_synth_2
Lichtheimia_corymbifera_JMRC_FSU_9682_glycosyltransferase_family_2_protein__CDH48386.1,1942,EL|19|764|#ff7f00|Myosin_head,HH|987|1040|#1f78b4|Cyt-b5,HH|1125|1207|#1f78b4|Cyt-b5,HV|1232|1739|#b2df8a|Chitin_synth_2
Scedosporium_apiospermum_Glycosyltransferase_family_2__KEZ45961.1,497,RE|63|298|#cab2d6|Glyco_tranf_2_3
Sporothrix_schenckii_1099_18_capsule_polysaccharide_synthase_Cps1__KJR87724.1,574,RE|65|301|#cab2d6|Glyco_tranf_2_3
Purpureocillium_lilacinum_glycosyl_transferase__OAQ63928.1,778,HH|347|534|#6a3d9a|Glyco_trans_2_3
Rhizopus_delemar_RA_99_880__RO3G_00404__EIE75700.1,240,RE|2|115|#fb9a99|Glycos_transf_2
Lichtheimia_corymbifera_JMRC_FSU_9682_glycosyltransferase_family_2_protein__CDH59302.1,865,HH|115|184|#e31a1c|Chitin_synth_1N,HV|185|347|#fdbf6f|Chitin_synth_1,HV|650|716|#b2df8a|Chitin_synth_2
Mucor_circinelloides_f._lusitanicus_CBS_277.49_chitin_synthase__OAC98133.1,1831,EL|15|702|#ff7f00|Myosin_head,HH|951|1068|#1f78b4|Cyt-b5,HV|1203|1709|#b2df8a|Chitin_synth_2
Verruconis_gallopava__PV09_03099__KIW05905.1,1044,HH|249|320|#e31a1c|Chitin_synth_1N,HV|321|483|#fdbf6f|Chitin_synth_1,HH|516|686|#6a3d9a|Glyco_trans_2_3
Cladophialophora_bantiana_CBS_173.52__Z519_02309__KIW96918.1,784,RE|254|486|#cab2d6|Glyco_tranf_2_3
Scedosporium_apiospermum_Chitin_synthase_8__KEZ41038.1,1880,EL|80|758|#ff7f00|Myosin_head,HH|944|1014|#1f78b4|Cyt-b5,HH|1086|1116|#1f78b4|Cyt-b5,HV|1206|1713|#b2df8a|Chitin_synth_2,EL|1799|1852|#33a02c|DEK_C
Rhizopus_delemar_RA_99_880_chitin_synthase_1__EIE76238.1,537,HH|94|160|#e31a1c|Chitin_synth_1N,HV|160|320|#fdbf6f|Chitin_synth_1,HH|348|525|#6a3d9a|Glyco_trans_2_3
Cryptococcus_gattii_CA1873_chitin_synthase_1__KIR58956.1,465,HH|5|42|#e31a1c|Chitin_synth_1N,HV|44|210|#fdbf6f|Chitin_synth_1,HV|213|357|#b2df8a|Chitin_synth_2
Cryptococcus_neoformans_var._neoformans_JEC21_chitin_synthase_4__putative__AAW45092.1,1441,HV|668|1193|#b2df8a|Chitin_synth_2
Aspergillus_fumigatus_Af293_chitin_synthase_F__EAL85326.1,1197,HV|631|1154|#b2df8a|Chitin_synth_2
Lichtheimia_corymbifera_JMRC_FSU_9682_chitin_synthase__CDH57770.1,1323,HV|662|1178|#b2df8a|Chitin_synth_2
Cryptococcus_neoformans_var._neoformans_JEC21_chitin_synthase_6__putative__AAW41021.1,1287,HH|235|359|#1f78b4|Cyt-b5,HH|371|459|#1f78b4|Cyt-b5,HV|483|989|#b2df8a|Chitin_synth_2,EL|1215|1268|#33a02c|DEK_C
Paracoccidioides_brasiliensis_Pb18_chitin_synthase_B__EEH50359.2,864,HH|134|213|#e31a1c|Chitin_synth_1N,HV|214|382|#fdbf6f|Chitin_synth_1,HV|701|767|#b2df8a|Chitin_synth_2
Mucor_circinelloides_f._lusitanicus_CBS_277.49_glycosyltransferase_family_2_protein__partial__OAD01594.1,913,HH|95|161|#1f78b4|Cyt-b5,HH|234|314|#1f78b4|Cyt-b5,HV|340|845|#b2df8a|Chitin_synth_2
Lichtheimia_corymbifera_JMRC_FSU_9682_glycosyltransferase_family_2_protein__CDH54944.1,458,RE|54|287|#cab2d6|Glyco_tranf_2_3
Verruconis_gallopava__PV09_00930__KIW09037.1,1803,EL|192|281|#ff7f00|Myosin_head,HH|802|899|#1f78b4|Cyt-b5,HH|929|997|#1f78b4|Cyt-b5,HV|1039|1547|#b2df8a|Chitin_synth_2,EL|1721|1775|#33a02c|DEK_C
Verruconis_gallopava__PV09_05593__KIW03386.1,793,RE|263|313|#1f78b4|Cellulose_synt,HH|361|546|#6a3d9a|Glyco_trans_2_3
Rhizopus_delemar_RA_99_880__RO3G_07848__EIE83143.1,498,HH|147|366|#6a3d9a|Glyco_trans_2_3
Scedosporium_apiospermum_Class_V_chitin_synthase__KEZ41039.1,1810,EL|191|306|#ff7f00|Myosin_head,HH|815|908|#1f78b4|Cyt-b5,HH|943|971|#1f78b4|Cyt-b5,HV|1060|1567|#b2df8a|Chitin_synth_2,EL|1730|1784|#33a02c|DEK_C
Coccidioides_immitis_RS_dolichyl_phosphate_beta_glucosyltransferase__EAS30489.3,421,RE|104|305|#fb9a99|Glycos_transf_2
Purpureocillium_lilacinum_chitin_synthase_A__OAQ83063.1,933,HH|161|233|#e31a1c|Chitin_synth_1N,HV|234|396|#fdbf6f|Chitin_synth_1,HV|661|756|#b2df8a|Chitin_synth_2
Rhizopus_delemar_RA_99_880__RO3G_12476__EIE87765.1,1077,HV|458|954|#b2df8a|Chitin_synth_2
Aspergillus_lentulus_chitin_synthase_D__GAQ10690.1,769,HV|118|162|#b2df8a|Chitin_synth_2,HV|231|516|#b2df8a|Chitin_synth_2
Cryptococcus_neoformans_var._neoformans_JEC21_chitin_synthase_1__putative__AAW44838.1,1252,HV|443|955|#b2df8a|Chitin_synth_2
Talaromyces_marneffei_ATCC_18224_polysaccharide_synthase_Cps1__putative__EEA18819.1,459,RE|45|286|#cab2d6|Glyco_tranf_2_3
Candida_albicans_SC5314_Chs8p__AOW28121.1,1119,HH|311|389|#e31a1c|Chitin_synth_1N,HV|390|551|#fdbf6f|Chitin_synth_1,HV|831|936|#b2df8a|Chitin_synth_2
Talaromyces_marneffei_ATCC_18224_dolichyl_phosphate_beta_glucosyltransferase__putative__EEA24361.1,421,RE|106|316|#fb9a99|Glycos_transf_2
Malassezia_globosa_CBS_7966__MGL_1195__EDP44713.1,848,HH|116|187|#e31a1c|Chitin_synth_1N,HV|188|350|#fdbf6f|Chitin_synth_1,HV|658|707|#b2df8a|Chitin_synth_2
Exophiala_oligosperma___variant__KIW39614.1,1895,EL|78|773|#ff7f00|Myosin_head,HH|961|1090|#1f78b4|Cyt-b5,HV|1214|1721|#b2df8a|Chitin_synth_2,EL|1814|1867|#33a02c|DEK_C
Mucor_circinelloides_f._lusitanicus_CBS_277.49_glycosyltransferase_family_2_protein__partial__OAD00712.1,1664,EL|1|659|#ff7f00|Myosin_head,HH|893|1004|#1f78b4|Cyt-b5,HH|1027|1114|#1f78b4|Cyt-b5,HV|1139|1643|#b2df8a|Chitin_synth_2
Mucor_circinelloides_f._lusitanicus_CBS_277.49_glycosyltransferase_family_2_protein__partial__OAC99310.1,308,HV|2|303|#b2df8a|Chitin_synth_2
Cladophialophora_bantiana_CBS_173.52__Z519_03407__KIW96338.1,654,RE|140|371|#cab2d6|Glyco_tranf_2_3
Rhizopus_delemar_RA_99_880_chitin_synthase_2__EIE75818.1,823,HH|108|143|#e31a1c|Chitin_synth_1N,HV|144|307|#fdbf6f|Chitin_synth_1,HH|312|512|#6a3d9a|Glyco_trans_2_3,HV|608|678|#b2df8a|Chitin_synth_2
Trichophyton_rubrum_CBS_118892__TERG_06070__EGD89834.1,468,RE|47|288|#cab2d6|Glyco_tranf_2_3
Candida_albicans_SC5314_chitin_synthase__AOW26920.1,1229,HV|640|1161|#b2df8a|Chitin_synth_2
Paracoccidioides_brasiliensis_Pb18__PADG_07913__EEH43093.1,1885,EL|81|778|#ff7f00|Myosin_head,HH|969|1099|#1f78b4|Cyt-b5,HH|1106|1170|#1f78b4|Cyt-b5,HV|1223|1728|#b2df8a|Chitin_synth_2,EL|1804|1857|#33a02c|DEK_C
Paracoccidioides_brasiliensis_Pb18__PADG_02190__EEH46040.1,419,RE|102|300|#fb9a99|Glycos_transf_2
Sporothrix_schenckii_1099_18_chitin_synthase__KJR84569.1,926,HH|181|252|#e31a1c|Chitin_synth_1N,HV|253|415|#fdbf6f|Chitin_synth_1,HV|704|775|#b2df8a|Chitin_synth_2
Mucor_circinelloides_f._lusitanicus_CBS_277.49_chitin_synthase__partial__OAD00282.1,1139,HV|599|1120|#b2df8a|Chitin_synth_2
Scedosporium_apiospermum_Chitin_synthase_G__KEZ43749.1,829,HH|87|106|#e31a1c|Chitin_synth_1N,HH|107|140|#e31a1c|Chitin_synth_1N,HV|141|303|#fdbf6f|Chitin_synth_1,HH|405|504|#6a3d9a|Glyco_trans_2_3
Aspergillus_lentulus__ALT_2932__GAQ05611.1,306,RE|45|285|#cab2d6|Glyco_tranf_2_3
Rhinocladiella_mackenziei_CBS_650.93__Z518_01664__KIX10580.1,428,RE|107|331|#fb9a99|Glycos_transf_2
Exophiala_oligosperma__PV06_07762__KIW40577.1,472,RE|46|288|#cab2d6|Glyco_tranf_2_3
Cladophialophora_bantiana_CBS_173.52__Z519_02206__KIW96815.1,432,RE|115|321|#fb9a99|Glycos_transf_2
Mucor_circinelloides_f._lusitanicus_CBS_277.49_chitin_synthase__OAD04037.1,1841,EL|3|720|#ff7f00|Myosin_head,HH|965|1081|#1f78b4|Cyt-b5,HH|1107|1123|#1f78b4|Cyt-b5,HV|1217|1722|#b2df8a|Chitin_synth_2
Cryptococcus_neoformans_var._neoformans_JEC21_chitin_synthase_related__AAW44187.2,1955,EL|15|762|#ff7f00|Myosin_head,HH|979|1045|#1f78b4|Cyt-b5,HH|1103|1136|#1f78b4|Cyt-b5,HV|1231|1736|#b2df8a|Chitin_synth_2,EL|1876|1928|#33a02c|DEK_C
Verruconis_gallopava__PV09_06174__KIW02352.1,719,RE|133|192|#cab2d6|Glyco_tranf_2_3,RE|274|445|#cab2d6|Glyco_tranf_2_3
Blastomyces_dermatitidis_ER_3_chitin_synthase_C__variant_1__EEQ91433.1,912,HH|164|238|#e31a1c|Chitin_synth_1N,HV|239|402|#fdbf6f|Chitin_synth_1,HV|699|766|#b2df8a|Chitin_synth_2
Paracoccidioides_brasiliensis_Pb18_chitin_synthase_2__EEH44987.2,1301,HH|482|554|#e31a1c|Chitin_synth_1N,HV|555|717|#fdbf6f|Chitin_synth_1,HH|751|921|#6a3d9a|Glyco_trans_2_3
Rhizopus_delemar_RA_99_880__RO3G_16281__EIE91570.1,440,RE|54|264|#cab2d6|Glyco_tranf_2_3
Aspergillus_lentulus_chitin_synthase_G__GAQ04045.1,929,HH|142|227|#e31a1c|Chitin_synth_1N,HV|228|396|#fdbf6f|Chitin_synth_1,HV|716|776|#b2df8a|Chitin_synth_2
Rhizopus_delemar_RA_99_880__RO3G_04443__EIE79738.1,1661,EL|2|544|#ff7f00|Myosin_head,HH|736|851|#1f78b4|Cyt-b5,HH|876|895|#1f78b4|Cyt-b5,HV|936|1443|#b2df8a|Chitin_synth_2,EL|1586|1635|#33a02c|DEK_C
Rhizopus_delemar_RA_99_880__RO3G_11625__EIE86914.1,1014,HV|360|608|#b2df8a|Chitin_synth_2,HV|656|849|#b2df8a|Chitin_synth_2
Histoplasma_capsulatum_NAm1_conserved__EDN09619.1,261,RE|2|119|#cab2d6|Glyco_tranf_2_3
Cryptococcus_gattii_CA1873_chitin_synthase__KIR58105.1,1296,HV|669|1194|#b2df8a|Chitin_synth_2
Aspergillus_lentulus_chitin_synthase_C__GAQ08674.1,904,HH|123|202|#e31a1c|Chitin_synth_1N,HV|203|371|#fdbf6f|Chitin_synth_1,HV|691|750|#b2df8a|Chitin_synth_2
Talaromyces_marneffei_ATCC_18224_conserved__EEA23283.1,519,RE|167|364|#cab2d6|Glyco_tranf_2_3
Mucor_circinelloides_f._lusitanicus_CBS_277.49_chitin_synthase__OAC99374.1,1181,HV|472|968|#b2df8a|Chitin_synth_2
Verruconis_gallopava__PV09_04865__KIW04043.1,1220,HV|651|1178|#b2df8a|Chitin_synth_2
Cladophialophora_bantiana_CBS_173.52__Z519_04911__KIW94931.1,1789,EL|188|278|#ff7f00|Myosin_head,HH|796|921|#1f78b4|Cyt-b5,HH|932|953|#1f78b4|Cyt-b5,HV|1034|1542|#b2df8a|Chitin_synth_2,EL|1708|1763|#33a02c|DEK_C
Verruconis_gallopava__PV09_03002__KIW05792.1,714,RE|187|397|#cab2d6|Glyco_tranf_2_3
Blastomyces_dermatitidis_ER_3_chitin_synthase__EEQ88844.1,861,HV|257|545|#b2df8a|Chitin_synth_2
Cryptococcus_neoformans_var._neoformans_JEC21_chitin_synthase__putative__AAW47172.2,612,HH|276|341|#e31a1c|Chitin_synth_1N,HV|342|504|#fdbf6f|Chitin_synth_1
Malassezia_globosa_CBS_7966__MGL_2138__EDP43470.1,533,HV|1|195|#b2df8a|Chitin_synth_2
Mucor_circinelloides_f._lusitanicus_CBS_277.49_chitin_synthase__OAD07607.1,1913,EL|15|685|#ff7f00|Myosin_head,HH|926|1043|#1f78b4|Cyt-b5,HH|1068|1153|#1f78b4|Cyt-b5,HV|1178|1686|#b2df8a|Chitin_synth_2,EL|1832|1885|#33a02c|DEK_C
Exophiala_oligosperma___variant_2__KIW40901.1,773,HH|490|713|#6a3d9a|Glyco_trans_2_3
Scedosporium_apiospermum_Glycosyltransferase_family_2_protein__KEZ44116.1,926,HH|531|751|#6a3d9a|Glyco_trans_2_3
Aspergillus_fumigatus_Af293_glycosyl_transferase__putative__EAL85099.1,629,RE|105|336|#cab2d6|Glyco_tranf_2_3
Cryptococcus_gattii_CA1873_polysaccharide_synthase_Cps1p__KIR62540.1,457,RE|51|284|#cab2d6|Glyco_tranf_2_3
Histoplasma_capsulatum_NAm1_predicted_protein__EDN11061.1,1336,RE|45|280|#cab2d6|Glyco_tranf_2_3
Blastomyces_dermatitidis_ER_3_polysaccharide_synthase_Cps1__variant__OAT00774.1,357,RE|20|197|#cab2d6|Glyco_tranf_2_3
Talaromyces_marneffei_ATCC_18224_chitin_synthase_A__EEA25009.1,849,HH|190|264|#e31a1c|Chitin_synth_1N,HV|265|428|#fdbf6f|Chitin_synth_1
Exophiala_oligosperma_chitin_synthase_3__KIW43078.1,922,HH|137|216|#e31a1c|Chitin_synth_1N,HV|217|385|#fdbf6f|Chitin_synth_1,HV|701|786|#b2df8a|Chitin_synth_2
Exophiala_oligosperma__PV06_06511__KIW40899.1,900,HH|490|713|#6a3d9a|Glyco_trans_2_3
Exophiala_oligosperma__PV06_05144__KIW44110.1,691,RE|59|304|#cab2d6|Glyco_tranf_2_3
Histoplasma_capsulatum_NAm1_chitin_synthase_D__EDN06254.1,1236,HV|664|1188|#b2df8a|Chitin_synth_2
UDP_forming_cellulose_synthase_catalytic_subunit__GAQ12271.1,635,RE|105|336|#cab2d6|Glyco_tranf_2_3
Aspergillus_fumigatus_Af293_glycosyl_transferase__putative__EAL86644.1,737,RE|206|439|#cab2d6|Glyco_tranf_2_3
Blastomyces_dermatitidis_ER_3_chitin_synthase_2__EEQ92239.2,1130,HH|314|386|#e31a1c|Chitin_synth_1N,HV|387|549|#fdbf6f|Chitin_synth_1,HH|581|778|#6a3d9a|Glyco_trans_2_3
Rhizopus_delemar_RA_99_880__RO3G_03693__EIE78988.1,365,RE|8|199|#cab2d6|Glyco_tranf_2_3
Talaromyces_marneffei_ATCC_18224_hyaluronan_synthase__putative__EEA21253.1,604,HH|266|464|#6a3d9a|Glyco_trans_2_3
Sporothrix_schenckii_1099_18_chitin_synthase__KJR88833.1,940,HH|155|233|#e31a1c|Chitin_synth_1N,HV|234|402|#fdbf6f|Chitin_synth_1,HV|730|787|#b2df8a|Chitin_synth_2
Mucor_circinelloides_f._lusitanicus_CBS_277.49_glycosyltransferase_family_2_protein__partial__OAD03821.1,505,HV|36|496|#b2df8a|Chitin_synth_2
Coccidioides_immitis_RS_chitin_synthase_4__EAS30020.3,1257,HV|662|1184|#b2df8a|Chitin_synth_2
Lichtheimia_corymbifera_JMRC_FSU_9682_glycosyltransferase_family_2_protein__CDH58582.1,1437,HV|378|647|#b2df8a|Chitin_synth_2,HV|731|912|#b2df8a|Chitin_synth_2,EL|1353|1390|#33a02c|DEK_C
Talaromyces_marneffei_ATCC_18224_chitin_synthase__putative__EEA28732.1,1785,EL|184|308|#ff7f00|Myosin_head,HH|800|923|#1f78b4|Cyt-b5,HH|934|1013|#1f78b4|Cyt-b5,HV|1037|1544|#b2df8a|Chitin_synth_2,EL|1705|1759|#33a02c|DEK_C
Mucor_circinelloides_f._lusitanicus_CBS_277.49_chitin_synthase__OAD01345.1,1939,EL|27|752|#ff7f00|Myosin_head,HH|949|1037|#1f78b4|Cyt-b5,HH|1091|1176|#1f78b4|Cyt-b5,HV|1200|1708|#b2df8a|Chitin_synth_2,EL|1860|1913|#33a02c|DEK_C
Rhinocladiella_mackenziei_CBS_650.93__Z518_09085__KIX01360.1,1222,HV|651|1173|#b2df8a|Chitin_synth_2
Verruconis_gallopava___variant_2__KIW08943.1,365,RE|15|182|#cab2d6|Glyco_tranf_2_3
Aspergillus_fumigatus_Af293_chitin_synthase_A__EAL87284.1,945,HH|157|231|#e31a1c|Chitin_synth_1N,HV|232|395|#fdbf6f|Chitin_synth_1,HV|706|757|#b2df8a|Chitin_synth_2
Rhizopus_delemar_RA_99_880__RO3G_01988__EIE77284.1,523,HV|191|461|#b2df8a|Chitin_synth_2
Malassezia_globosa_CBS_7966__MGL_4248__partial__EDP41393.1,445,HH|139|215|#e31a1c|Chitin_synth_1N,HV|216|388|#fdbf6f|Chitin_synth_1
Mucor_circinelloides_f._lusitanicus_CBS_277.49_glycosyltransferase_family_2_protein__OAD08205.1,638,HV|138|189|#b2df8a|Chitin_synth_2,RE|268|440|#cab2d6|Glyco_tranf_2_3
Cryptococcus_gattii_CA1873_chitin_synthase__KIR64027.1,1960,EL|15|733|#ff7f00|Myosin_head,HH|980|1045|#1f78b4|Cyt-b5,HH|1104|1138|#1f78b4|Cyt-b5,HV|1232|1737|#b2df8a|Chitin_synth_2,EL|1881|1933|#33a02c|DEK_C
Cladophialophora_bantiana_CBS_173.52__Z519_10924__KIW88356.1,467,RE|44|286|#cab2d6|Glyco_tranf_2_3
Mucor_circinelloides_f._lusitanicus_CBS_277.49_chitin_synthase__OAD00049.1,797,HH|48|118|#e31a1c|Chitin_synth_1N,HV|119|281|#fdbf6f|Chitin_synth_1,HH|309|486|#6a3d9a|Glyco_trans_2_3,HV|546|647|#b2df8a|Chitin_synth_2
Rhizopus_delemar_RA_99_880_chitin_synthase__EIE80455.1,335,HV|1|184|#b2df8a|Chitin_synth_2,EL|303|328|#33a02c|DEK_C
Aspergillus_lentulus__ALT_9425__GAQ12104.1,607,RE|106|352|#cab2d6|Glyco_tranf_2_3
Blastomyces_dermatitidis_ER_3_dolichyl_phosphate_beta_glucosyltransferase__EEQ87033.1,427,RE|103|301|#fb9a99|Glycos_transf_2
Candida_albicans_SC5314_chitin_synthase__AOW30625.1,1039,HH|270|344|#e31a1c|Chitin_synth_1N,HV|345|507|#fdbf6f|Chitin_synth_1,HV|776|870|#b2df8a|Chitin_synth_2
Blastomyces_dermatitidis_ER_3_chitin_synthase_C__variant_2__OAT02012.1,912,HH|164|238|#e31a1c|Chitin_synth_1N,HV|239|402|#fdbf6f|Chitin_synth_1,HV|699|766|#b2df8a|Chitin_synth_2
Aspergillus_lentulus_chitin_synthase_D__GAQ11897.1,1198,HV|632|1155|#b2df8a|Chitin_synth_2
Blastomyces_dermatitidis_ER_3_chitin_synthase_C__OAT02011.1,930,HH|182|256|#e31a1c|Chitin_synth_1N,HV|257|420|#fdbf6f|Chitin_synth_1,HV|717|784|#b2df8a|Chitin_synth_2
Sporothrix_schenckii_1099_18_glucosylltransferase_family_2__KJR81539.1,506,RE|68|306|#cab2d6|Glyco_tranf_2_3
Lichtheimia_corymbifera_JMRC_FSU_9682_dolichyl_phosphate_beta_glucosyltransferaseisoform_1__CDH51140.1,320,RE|62|240|#fb9a99|Glycos_transf_2
Rhizopus_delemar_RA_99_880__RO3G_07932__EIE83227.1,611,RE|123|176|#fb9a99|Glycos_transf_2,RE|239|417|#cab2d6|Glyco_tranf_2_3
Cladophialophora_bantiana_CBS_173.52__Z519_07292__KIW92308.1,1248,HV|667|1190|#b2df8a|Chitin_synth_2
Cryptococcus_gattii_CA1873_chitin_synthase_1__KIR68332.1,1252,HV|444|955|#b2df8a|Chitin_synth_2
Histoplasma_capsulatum_NAm1_conserved__EDN11146.1,299,RE|42|277|#cab2d6|Glyco_tranf_2_3
Candida_albicans_SC5314_dolichyl_phosphate_beta_glucosyltransferase__AOW31021.1,328,RE|67|244|#fb9a99|Glycos_transf_2
Blastomyces_dermatitidis_ER_3_chitin_synthase__EEQ92426.2,1801,EL|190|277|#ff7f00|Myosin_head,HH|813|913|#1f78b4|Cyt-b5,HH|942|969|#1f78b4|Cyt-b5,HV|1052|1557|#b2df8a|Chitin_synth_2,EL|1721|1775|#33a02c|DEK_C
Mucor_circinelloides_f._lusitanicus_CBS_277.49_glycosyltransferase_family_2_protein__OAD00441.1,318,RE|62|239|#fb9a99|Glycos_transf_2
Coccidioides_immitis_RS_polysaccharide_synthase_Cps1__EAS37384.3,1022,RE|45|284|#cab2d6|Glyco_tranf_2_3,HV|471|706|#ffff99|ABC_membrane,EL|792|937|#a6cee3|ABC_tran
Lichtheimia_corymbifera_JMRC_FSU_9682_glycosyltransferase_family_2_protein__CDH55381.1,1263,HV|580|1097|#b2df8a|Chitin_synth_2
Rhizopus_delemar_RA_99_880__RO3G_11165__EIE86454.1,1758,EL|1|103|#ff7f00|Myosin_head,EL|115|587|#ff7f00|Myosin_head,HH|776|890|#1f78b4|Cyt-b5,HH|916|966|#1f78b4|Cyt-b5,HV|1025|1533|#b2df8a|Chitin_synth_2,EL|1681|1732|#33a02c|DEK_C
Aspergillus_fumigatus_Af293_dolichol_phosphate_mannosyltransferase__putative__EAL92541.1,249,RE|9|183|#fb9a99|Glycos_transf_2
Coccidioides_immitis_RS_chitin_synthase_2__EAS29909.3,1260,HH|456|528|#e31a1c|Chitin_synth_1N,HV|529|691|#fdbf6f|Chitin_synth_1,HH|723|894|#6a3d9a|Glyco_trans_2_3
Rhizopus_delemar_RA_99_880__RO3G_10568__EIE85858.1,1651,EL|1|604|#ff7f00|Myosin_head,HH|811|927|#1f78b4|Cyt-b5,HH|953|969|#1f78b4|Cyt-b5,HV|1065|1560|#b2df8a|Chitin_synth_2
Exophiala_oligosperma_chitin_synthase_1__KIW48034.1,1044,HH|239|310|#e31a1c|Chitin_synth_1N,HV|311|473|#fdbf6f|Chitin_synth_1
Scedosporium_apiospermum_Chitin_synthase_1__KEZ38600.1,927,HH|144|222|#e31a1c|Chitin_synth_1N,HV|223|391|#fdbf6f|Chitin_synth_1,HV|715|780|#b2df8a|Chitin_synth_2
Trichophyton_rubrum_CBS_118892_chitin_synthase_C__EGD86304.2,768,HH|21|95|#e31a1c|Chitin_synth_1N,HV|96|259|#fdbf6f|Chitin_synth_1,HV|516|620|#b2df8a|Chitin_synth_2
Sporothrix_schenckii_1099_18_chitin_synthase__KJR80069.1,976,HV|122|182|#b2df8a|Chitin_synth_2,HV|255|561|#b2df8a|Chitin_synth_2
Rhizopus_delemar_RA_99_880_chitin_synthase__EIE75722.1,1097,HV|427|942|#b2df8a|Chitin_synth_2
Lichtheimia_corymbifera_JMRC_FSU_9682_glycosyltransferase_family_2_protein__CDH55215.1,416,RE|52|284|#cab2d6|Glyco_tranf_2_3
Verruconis_gallopava__PV09_05928__KIW02878.1,246,RE|10|179|#fb9a99|Glycos_transf_2
Mucor_circinelloides_f._lusitanicus_CBS_277.49_glycosyltransferase_family_2_protein__OAD08739.1,219,HV|1|183|#b2df8a|Chitin_synth_2
Cryptococcus_neoformans_var._neoformans_JEC21_chitin_synthase__putative__AAW43575.3,932,HH|136|212|#e31a1c|Chitin_synth_1N,HV|214|380|#fdbf6f|Chitin_synth_1,HV|382|527|#b2df8a|Chitin_synth_2,HV|685|744|#b2df8a|Chitin_synth_2
Paracoccidioides_brasiliensis_Pb18__PADG_02603__EEH46505.1,1236,HV|665|1187|#b2df8a|Chitin_synth_2
Purpureocillium_lilacinum_chitin_synthase_G__OAQ82750.1,928,HH|144|222|#e31a1c|Chitin_synth_1N,HV|223|391|#fdbf6f|Chitin_synth_1,HV|716|776|#b2df8a|Chitin_synth_2
Paracoccidioides_brasiliensis_Pb18__PADG_00549__EEH44260.2,283,RE|43|217|#fb9a99|Glycos_transf_2
Cryptococcus_gattii_CA1873_chitin_synthase__KIR68103.1,958,HH|207|278|#e31a1c|Chitin_synth_1N,HV|279|438|#fdbf6f|Chitin_synth_1,HV|734|810|#b2df8a|Chitin_synth_2
Cryptococcus_neoformans_var._neoformans_JEC21_polysaccharide_synthase__putative__AAW45548.1,455,RE|51|284|#cab2d6|Glyco_tranf_2_3
Trichophyton_rubrum_CBS_118892__TERG_00310__EGD84029.1,281,RE|41|215|#fb9a99|Glycos_transf_2
Lichtheimia_corymbifera_JMRC_FSU_9682_glycosyltransferase_family_2_protein__CDH57409.1,1785,EL|14|436|#ff7f00|Myosin_head,EL|457|704|#ff7f00|Myosin_head,HH|894|1013|#1f78b4|Cyt-b5,HH|1038|1123|#1f78b4|Cyt-b5,HV|1167|1659|#b2df8a|Chitin_synth_2,EL|1705|1756|#33a02c|DEK_C
Sporothrix_schenckii_1099_18_chitin_synthase__KJR87933.1,1369,HH|596|667|#e31a1c|Chitin_synth_1N,HV|668|830|#fdbf6f|Chitin_synth_1
Pneumocystis_jirovecii_RU7__T551_02321__KTW29047.1,241,RE|6|176|#fb9a99|Glycos_transf_2
Rhizopus_delemar_RA_99_880_chitin_synthase__EIE92316.1,1652,EL|7|558|#ff7f00|Myosin_head,HH|833|950|#1f78b4|Cyt-b5,HH|975|1018|#1f78b4|Cyt-b5,HV|1085|1593|#b2df8a|Chitin_synth_2
Aspergillus_fumigatus_Af293_chitin_synthase__putative__EAL93638.1,1778,EL|189|280|#ff7f00|Myosin_head,HH|797|877|#1f78b4|Cyt-b5,HH|927|952|#1f78b4|Cyt-b5,HV|1033|1540|#b2df8a|Chitin_synth_2,EL|1699|1753|#33a02c|DEK_C
Scedosporium_apiospermum_Polysaccharide_synthase__KEZ43466.1,414,RE|41|266|#cab2d6|Glyco_tranf_2_3
Coccidioides_immitis_RS_dolichol_phosphate_mannosyltransferase__EAS32571.3,281,RE|41|215|#fb9a99|Glycos_transf_2
Aspergillus_lentulus__ALT_9452__GAQ12131.1,693,RE|256|467|#cab2d6|Glyco_tranf_2_3
Mucor_circinelloides_f._lusitanicus_CBS_277.49_chitin_synthase__OAD09215.1,728,HH|2|37|#e31a1c|Chitin_synth_1N,HV|38|200|#fdbf6f|Chitin_synth_1,HV|517|572|#b2df8a|Chitin_synth_2
Cladophialophora_bantiana_CBS_173.52_chitin_synthase_1__KIW91516.1,1149,HH|333|405|#e31a1c|Chitin_synth_1N,HV|406|568|#fdbf6f|Chitin_synth_1
Aspergillus_fumigatus_Af293_capsule_polysaccharide_synthase_Cps1__putative__EBA27212.1,610,RE|106|352|#cab2d6|Glyco_tranf_2_3
Coccidioides_immitis_RS_class_V_chitin_synthase__EAS33997.3,1796,EL|188|278|#ff7f00|Myosin_head,HH|813|938|#1f78b4|Cyt-b5,HH|948|1008|#1f78b4|Cyt-b5,HV|1051|1558|#b2df8a|Chitin_synth_2,EL|1716|1770|#33a02c|DEK_C
Rhinocladiella_mackenziei_CBS_650.93_chitin_synthase_1__KIX02859.1,1143,HH|330|402|#e31a1c|Chitin_synth_1N,HV|403|565|#fdbf6f|Chitin_synth_1
Purpureocillium_lilacinum_chitin_synthase__OAQ71499.1,683,HV|210|267|#b2df8a|Chitin_synth_2,HV|309|667|#b2df8a|Chitin_synth_2
Mucor_circinelloides_f._lusitanicus_CBS_277.49_glycosyltransferase_family_2_protein__OAD08737.1,764,HH|26|94|#e31a1c|Chitin_synth_1N,HV|95|255|#fdbf6f|Chitin_synth_1,HV|565|622|#b2df8a|Chitin_synth_2
Aspergillus_lentulus_chitin_synthase_C__GAQ07343.1,924,HH|175|249|#e31a1c|Chitin_synth_1N,HV|250|413|#fdbf6f|Chitin_synth_1,HV|724|779|#b2df8a|Chitin_synth_2
Purpureocillium_lilacinum_chitin_synthase_D__OAQ91584.1,1125,HV|551|1073|#b2df8a|Chitin_synth_2
Exophiala_oligosperma__PV06_08980__KIW39179.1,248,RE|8|179|#fb9a99|Glycos_transf_2
Exophiala_oligosperma__PV06_04725__KIW43641.1,808,RE|294|470|#fb9a99|Glycos_transf_2,HH|476|554|#6a3d9a|Glyco_trans_2_3
Mucor_circinelloides_f._lusitanicus_CBS_277.49_glycosyltransferase_family_2_protein__OAD06376.1,1286,HV|598|1113|#b2df8a|Chitin_synth_2
Talaromyces_marneffei_ATCC_18224_chitin_synthase_A__EEA25010.1,847,HH|188|262|#e31a1c|Chitin_synth_1N,HV|263|426|#fdbf6f|Chitin_synth_1
Cryptococcus_neoformans_var._neoformans_JEC21__CNB02480__AAW41865.2,286,RE|34|220|#fb9a99|Glycos_transf_2
Lichtheimia_corymbifera_JMRC_FSU_9682_glycosyltransferase_family_2_protein__CDH55850.1,1938,EL|44|772|#ff7f00|Myosin_head,HH|953|1018|#1f78b4|Cyt-b5,HV|1203|1709|#b2df8a|Chitin_synth_2,EL|1857|1909|#33a02c|DEK_C
Blastomyces_dermatitidis_ER_3_chitin_synthase__EEQ92427.1,1889,EL|83|781|#ff7f00|Myosin_head,HH|974|1103|#1f78b4|Cyt-b5,HV|1226|1733|#b2df8a|Chitin_synth_2,EL|1808|1861|#33a02c|DEK_C
Cladophialophora_bantiana_CBS_173.52__Z519_04910__KIW94930.1,1902,EL|78|774|#ff7f00|Myosin_head,HH|963|1090|#1f78b4|Cyt-b5,HV|1216|1723|#b2df8a|Chitin_synth_2,EL|1822|1867|#33a02c|DEK_C
Histoplasma_capsulatum_NAm1__HCAG_06002__EDN10199.1,1593,EL|106|194|#ff7f00|Myosin_head,HH|727|852|#1f78b4|Cyt-b5,HH|856|884|#1f78b4|Cyt-b5,HV|967|1342|#b2df8a|Chitin_synth_2,EL|1516|1570|#33a02c|DEK_C
Rhinocladiella_mackenziei_CBS_650.93__Z518_06082__KIX05210.1,1786,EL|188|278|#ff7f00|Myosin_head,HH|796|920|#1f78b4|Cyt-b5,HH|935|953|#1f78b4|Cyt-b5,HV|1034|1542|#b2df8a|Chitin_synth_2,EL|1705|1760|#33a02c|DEK_C
Aspergillus_lentulus__ALT_2270__GAQ04949.1,737,RE|206|439|#cab2d6|Glyco_tranf_2_3
Rhizopus_delemar_RA_99_880__RO3G_13033__EIE88322.1,1461,EL|1|671|#ff7f00|Myosin_head,HH|877|935|#1f78b4|Cyt-b5,HH|1014|1097|#1f78b4|Cyt-b5,HV|1124|1435|#b2df8a|Chitin_synth_2
Histoplasma_capsulatum_NAm1_predicted_protein__EDN09145.1,428,RE|51|283|#cab2d6|Glyco_tranf_2_3
Lichtheimia_corymbifera_JMRC_FSU_9682_dolichol_phosphate_mannosyltransferase__CDH49517.1,278,RE|42|211|#fb9a99|Glycos_transf_2
Rhinocladiella_mackenziei_CBS_650.93_chitin_synthase_3__KIX00879.1,926,HH|142|221|#e31a1c|Chitin_synth_1N,HV|222|390|#fdbf6f|Chitin_synth_1,HV|705|776|#b2df8a|Chitin_synth_2
Cladophialophora_bantiana_CBS_173.52__Z519_06744__KIW92895.1,249,RE|9|182|#fb9a99|Glycos_transf_2
Trichophyton_rubrum_CBS_118892_chitin_synthase_B__EGD87596.1,913,HH|132|211|#e31a1c|Chitin_synth_1N,HV|212|380|#fdbf6f|Chitin_synth_1,HV|699|760|#b2df8a|Chitin_synth_2
Rhizopus_delemar_RA_99_880_chitin_synthase__EIE81462.1,1004,HV|353|869|#b2df8a|Chitin_synth_2
Purpureocillium_lilacinum_chitin_synthase_6__OAQ94558.1,1886,EL|84|761|#ff7f00|Myosin_head,HH|952|1018|#1f78b4|Cyt-b5,HH|1085|1182|#1f78b4|Cyt-b5,HV|1206|1713|#b2df8a|Chitin_synth_2,EL|1805|1857|#33a02c|DEK_C
Scedosporium_apiospermum_Glycosyltransferase_family_2_protein__KEZ41108.1,412,RE|106|264|#fb9a99|Glycos_transf_2
Blastomyces_dermatitidis_ER_3_dolichol_phosphate_mannosyltransferase__EEQ83859.2,284,RE|44|218|#fb9a99|Glycos_transf_2
Rhinocladiella_mackenziei_CBS_650.93__Z518_08018__KIX02079.1,675,RE|135|363|#cab2d6|Glyco_tranf_2_3
Scedosporium_apiospermum_Chitin_synthase_3__KEZ38733.1,898,HH|150|221|#e31a1c|Chitin_synth_1N,HV|222|384|#fdbf6f|Chitin_synth_1,HV|689|746|#b2df8a|Chitin_synth_2
Lichtheimia_corymbifera_JMRC_FSU_9682_glycosyltransferase_family_2_protein__CDH58702.1,1921,EL|12|712|#ff7f00|Myosin_head,HH|935|1050|#1f78b4|Cyt-b5,HV|1185|1691|#b2df8a|Chitin_synth_2,EL|1840|1893|#33a02c|DEK_C
Lichtheimia_corymbifera_JMRC_FSU_9682_glycosyltransferase_family_2_protein__CDH51825.1,843,HH|95|165|#e31a1c|Chitin_synth_1N,HV|166|328|#fdbf6f|Chitin_synth_1,HH|333|532|#6a3d9a|Glyco_trans_2_3,HV|653|694|#b2df8a|Chitin_synth_2
Mucor_circinelloides_f._lusitanicus_CBS_277.49_chitin_synthase__OAD00511.1,884,HH|134|203|#e31a1c|Chitin_synth_1N,HV|204|362|#fdbf6f|Chitin_synth_1,HH|388|596|#6a3d9a|Glyco_trans_2_3,HV|675|734|#b2df8a|Chitin_synth_2
Rhizopus_delemar_RA_99_880_chitin_synthase__EIE87636.1,1056,HV|494|984|#b2df8a|Chitin_synth_2
Malassezia_globosa_CBS_7966__MGL_1466__EDP44069.1,1820,EL|20|357|#ff7f00|Myosin_head,EL|417|608|#ff7f00|Myosin_head,HH|837|918|#1f78b4|Cyt-b5,HH|971|1051|#1f78b4|Cyt-b5,HV|1106|1589|#b2df8a|Chitin_synth_2,EL|1738|1793|#33a02c|DEK_C
Talaromyces_marneffei_ATCC_18224_chitin_synthase_ChsG__EEA19194.1,913,HH|131|210|#e31a1c|Chitin_synth_1N,HV|211|379|#fdbf6f|Chitin_synth_1,HV|700|761|#b2df8a|Chitin_synth_2
Rhizopus_delemar_RA_99_880__RO3G_14688__EIE89977.1,1715,EL|3|545|#ff7f00|Myosin_head,HH|740|803|#1f78b4|Cyt-b5,HH|881|944|#1f78b4|Cyt-b5,HV|990|1498|#b2df8a|Chitin_synth_2,EL|1638|1689|#33a02c|DEK_C
Talaromyces_marneffei_ATCC_18224_chitin_synthase_D__EEA25737.1,804,HV|262|578|#b2df8a|Chitin_synth_2
Histoplasma_capsulatum_NAm1_conserved__EDN07609.1,537,RE|265|500|#cab2d6|Glyco_tranf_2_3
Aspergillus_fumigatus_Af293_chitin_synthase_ChsG__EAL92146.1,923,HH|142|221|#e31a1c|Chitin_synth_1N,HV|222|390|#fdbf6f|Chitin_synth_1,HV|710|770|#b2df8a|Chitin_synth_2
Mucor_circinelloides_f._lusitanicus_CBS_277.49_chitin_synthase__OAD02015.1,1927,EL|18|742|#ff7f00|Myosin_head,HH|951|1070|#1f78b4|Cyt-b5,HH|1095|1179|#1f78b4|Cyt-b5,HV|1204|1710|#b2df8a|Chitin_synth_2,EL|1846|1899|#33a02c|DEK_C
Coccidioides_immitis_RS_chitin_synthase_C__EAS34574.3,926,HH|178|252|#e31a1c|Chitin_synth_1N,HV|253|416|#fdbf6f|Chitin_synth_1,HV|714|776|#b2df8a|Chitin_synth_2
Mucor_circinelloides_f._lusitanicus_CBS_277.49_chitin_synthase__OAD01322.1,1099,HV|539|1058|#b2df8a|Chitin_synth_2
Trichophyton_rubrum_CBS_118892__TERG_04918__EGD88672.2,1617,HH|634|723|#1f78b4|Cyt-b5,HH|774|847|#1f78b4|Cyt-b5,HV|872|1379|#b2df8a|Chitin_synth_2,EL|1540|1594|#33a02c|DEK_C
Cladophialophora_bantiana_CBS_173.52_chitin_synthase_2__KIW89623.1,949,HH|187|261|#e31a1c|Chitin_synth_1N,HV|262|425|#fdbf6f|Chitin_synth_1,HV|729|784|#b2df8a|Chitin_synth_2
Mucor_circinelloides_f._lusitanicus_CBS_277.49_chitin_synthase__OAD05742.1,873,HH|119|189|#e31a1c|Chitin_synth_1N,HV|190|357|#fdbf6f|Chitin_synth_1,HH|385|562|#6a3d9a|Glyco_trans_2_3,HV|630|728|#b2df8a|Chitin_synth_2
Cladophialophora_bantiana_CBS_173.52__Z519_10409__KIW88925.1,953,HH|546|767|#6a3d9a|Glyco_trans_2_3
Cryptococcus_gattii_CA1873_dolichol_phosphate_mannosyltransferase__KIR58720.1,277,RE|25|211|#fb9a99|Glycos_transf_2
Exophiala_oligosperma__PV06_09197__KIW39427.1,929,HH|531|747|#6a3d9a|Glyco_trans_2_3
Mucor_circinelloides_f._lusitanicus_CBS_277.49_chitin_synthase__OAD08140.1,918,HV|357|848|#b2df8a|Chitin_synth_2
Exophiala_oligosperma__PV06_10335__KIW37703.1,691,RE|259|470|#cab2d6|Glyco_tranf_2_3
Histoplasma_capsulatum_NAm1_predicted_protein__EDN09246.1,306,RE|36|272|#cab2d6|Glyco_tranf_2_3
Paracoccidioides_brasiliensis_Pb18_chitin_synthase_D__EEH46686.2,796,HV|210|497|#b2df8a|Chitin_synth_2
Lichtheimia_corymbifera_JMRC_FSU_9682_glycosyltransferase_family_2_protein__CDH51470.1,878,HH|131|193|#e31a1c|Chitin_synth_1N,HV|204|364|#fdbf6f|Chitin_synth_1,HV|630|730|#b2df8a|Chitin_synth_2
Talaromyces_marneffei_ATCC_18224_capsule_polysaccharide_synthase_Cps1__putative__EEA18615.1,455,RE|73|316|#cab2d6|Glyco_tranf_2_3
Exophiala_oligosperma__PV06_00027__KIW47317.1,446,RE|115|136|#fb9a99|Glycos_transf_2,RE|196|353|#fb9a99|Glycos_transf_2
Verruconis_gallopava_chitin_synthase_A__KIW00095.1,941,HH|192|266|#e31a1c|Chitin_synth_1N,HV|267|429|#fdbf6f|Chitin_synth_1,HV|731|806|#b2df8a|Chitin_synth_2
Sporothrix_schenckii_1099_18_dolichyl_phosphate_beta_glucosyltransferase__KJR82467.1,451,RE|117|139|#fb9a99|Glycos_transf_2,RE|205|284|#fb9a99|Glycos_transf_2
Histoplasma_capsulatum_NAm1__HCAG_00784__EDN02920.1,489,HV|22|196|#b2df8a|Chitin_synth_2
Purpureocillium_lilacinum_glycosyltransferase_family_2__OAQ89919.1,446,RE|118|259|#fb9a99|Glycos_transf_2
Rhizopus_delemar_RA_99_880_chitin_synthase__EIE78484.1,1089,HV|424|928|#b2df8a|Chitin_synth_2
Aspergillus_lentulus_chitin_synthase_6__GAQ06431.1,1778,EL|189|280|#ff7f00|Myosin_head,HH|797|877|#1f78b4|Cyt-b5,HH|927|952|#1f78b4|Cyt-b5,HV|1033|1540|#b2df8a|Chitin_synth_2,EL|1699|1753|#33a02c|DEK_C
Verruconis_gallopava__PV09_00857__KIW08941.1,459,RE|43|275|#cab2d6|Glyco_tranf_2_3
Malassezia_globosa_CBS_7966__MGL_2489__EDP42893.1,398,RE|55|216|#fb9a99|Glycos_transf_2
Paracoccidioides_brasiliensis_Pb18__PADG_07911__EEH43091.2,1797,EL|189|277|#ff7f00|Myosin_head,HH|808|931|#1f78b4|Cyt-b5,HH|942|1019|#1f78b4|Cyt-b5,HV|1047|1552|#b2df8a|Chitin_synth_2,EL|1717|1771|#33a02c|DEK_C
Rhizopus_delemar_RA_99_880_chitin_synthase__EIE78333.1,1015,HV|415|914|#b2df8a|Chitin_synth_2
Histoplasma_capsulatum_NAm1_chitin_synthase_2__EDN05192.1,928,HH|180|254|#e31a1c|Chitin_synth_1N,HV|255|418|#fdbf6f|Chitin_synth_1,HV|716|782|#b2df8a|Chitin_synth_2
Lichtheimia_corymbifera_JMRC_FSU_9682_glycosyltransferase_family_2_protein__CDH60140.1,1231,HV|638|1134|#b2df8a|Chitin_synth_2
Lichtheimia_corymbifera_JMRC_FSU_9682_glycosyltransferase_family_2_protein__CDH55986.1,341,HV|1|191|#b2df8a|Chitin_synth_2,EL|278|331|#33a02c|DEK_C
Rhizopus_delemar_RA_99_880_dolichol_phosphate_mannosyltransferase__EIE80295.1,242,RE|7|176|#fb9a99|Glycos_transf_2
Lichtheimia_corymbifera_JMRC_FSU_9682_glycosyltransferase_family_2_protein__CDH54538.1,825,HH|89|156|#e31a1c|Chitin_synth_1N,HV|157|319|#fdbf6f|Chitin_synth_1,HV|633|681|#b2df8a|Chitin_synth_2
Candida_tropicalis_MYA_3404_dolichol_phosphate_mannosyltransferase__EER32326.1,242,RE|7|177|#fb9a99|Glycos_transf_2
Aspergillus_lentulus_chitin_synthase_8__GAQ06430.1,1872,EL|81|766|#ff7f00|Myosin_head,HH|957|1086|#1f78b4|Cyt-b5,HH|1101|1117|#1f78b4|Cyt-b5,HV|1210|1717|#b2df8a|Chitin_synth_2,EL|1791|1844|#33a02c|DEK_C
Candida_tropicalis_MYA_3404_chitin_synthase_2__EER30725.1,1122,HH|324|402|#e31a1c|Chitin_synth_1N,HV|403|564|#fdbf6f|Chitin_synth_1,HV|859|947|#b2df8a|Chitin_synth_2
Cryptococcus_gattii_CA1873_chitin_synthase__KIR57461.1,1005,HH|276|341|#e31a1c|Chitin_synth_1N,HV|342|504|#fdbf6f|Chitin_synth_1,HV|769|850|#b2df8a|Chitin_synth_2
Rhizopus_delemar_RA_99_880_chitin_synthase_1__EIE83394.1,752,HH|109|178|#e31a1c|Chitin_synth_1N,HV|179|337|#fdbf6f|Chitin_synth_1,HH|366|562|#6a3d9a|Glyco_trans_2_3
Cladophialophora_bantiana_CBS_173.52__Z519_04357__KIW94381.1,888,HH|492|703|#6a3d9a|Glyco_trans_2_3
Lichtheimia_corymbifera_JMRC_FSU_9682_glycosyltransferase_family_2_protein__CDH48820.1,465,RE|90|260|#cab2d6|Glyco_tranf_2_3
Verruconis_gallopava_chitin_synthase_G__KIV99552.1,919,HH|135|214|#e31a1c|Chitin_synth_1N,HV|216|383|#fdbf6f|Chitin_synth_1,HV|703|776|#b2df8a|Chitin_synth_2
Cryptococcus_gattii_CA1873_chitin_synthase__KIR67425.1,1050,HH|314|385|#e31a1c|Chitin_synth_1N,HV|386|548|#fdbf6f|Chitin_synth_1,HV|839|906|#b2df8a|Chitin_synth_2
Verruconis_gallopava__PV09_06412__KIW02262.1,936,HV|129|192|#b2df8a|Chitin_synth_2,HV|265|563|#b2df8a|Chitin_synth_2
Lichtheimia_corymbifera_JMRC_FSU_9682_glycosyltransferase_family_2_protein__CDH56905.1,893,HH|162|231|#e31a1c|Chitin_synth_1N,HV|232|394|#fdbf6f|Chitin_synth_1,HH|420|621|#6a3d9a|Glyco_trans_2_3,HV|684|733|#b2df8a|Chitin_synth_2
Lichtheimia_corymbifera_JMRC_FSU_9682_chitin_synthase_f__CDH50922.1,1147,HH|189|236|#1f78b4|Cyt-b5,HH|308|380|#1f78b4|Cyt-b5,HV|583|1105|#b2df8a|Chitin_synth_2
Histoplasma_capsulatum_NAm1_conserved__EDN07873.1,260,RE|12|239|#cab2d6|Glyco_tranf_2_3
Coccidioides_immitis_RS_polysaccharide_synthase_Cps1__EAS28977.2,448,RE|49|289|#cab2d6|Glyco_tranf_2_3
Talaromyces_marneffei_ATCC_18224_glycosyl_transferase__putative__EEA19402.1,814,RE|278|512|#cab2d6|Glyco_tranf_2_3
Malassezia_globosa_CBS_7966__MGL_2189__partial__EDP43180.1,1233,HH|282|397|#1f78b4|Cyt-b5,HV|526|1032|#b2df8a|Chitin_synth_2,EL|1163|1214|#33a02c|DEK_C
Trichophyton_rubrum_CBS_118892__TERG_04100__KFL61468.1,327,RE|2|213|#fb9a99|Glycos_transf_2
Exophiala_oligosperma__PV06_05444__KIW41837.1,1235,HV|665|1187|#b2df8a|Chitin_synth_2
Exophiala_oligosperma__PV06_01021__KIW48439.1,812,RE|280|514|#cab2d6|Glyco_tranf_2_3
Exophiala_oligosperma__PV06_04665__KIW43575.1,932,HH|528|749|#6a3d9a|Glyco_trans_2_3
Coccidioides_immitis_RS_polysaccharide_synthase_Cps1__EAS29997.2,1028,RE|49|287|#cab2d6|Glyco_tranf_2_3,HV|472|700|#ffff99|ABC_membrane,EL|796|940|#a6cee3|ABC_tran
Rhinocladiella_mackenziei_CBS_650.93__Z518_11337__KIW99349.1,248,RE|8|181|#fb9a99|Glycos_transf_2
Trichophyton_rubrum_CBS_118892_chitin_synthase_B__KFL61368.1,650,HH|132|211|#e31a1c|Chitin_synth_1N,HV|212|380|#fdbf6f|Chitin_synth_1
Malassezia_globosa_CBS_7966__MGL_2139__EDP43471.1,941,HV|611|908|#b2df8a|Chitin_synth_2
Trichophyton_rubrum_CBS_118892_chitin_synthase_B__KFL61366.1,679,HV|14|182|#fdbf6f|Chitin_synth_1,HV|501|562|#b2df8a|Chitin_synth_2
Exophiala_oligosperma___variant__KIW48574.1,914,HH|514|723|#6a3d9a|Glyco_trans_2_3
Histoplasma_capsulatum_NAm1__HCAG_06001__EDN10198.1,1723,EL|83|782|#ff7f00|Myosin_head,HH|854|939|#1f78b4|Cyt-b5,HH|951|995|#1f78b4|Cyt-b5,HV|1063|1568|#b2df8a|Chitin_synth_2,EL|1644|1697|#33a02c|DEK_C
Exophiala_oligosperma__PV06_08212__KIW39615.1,1785,EL|189|278|#ff7f00|Myosin_head,HH|796|921|#1f78b4|Cyt-b5,HH|929|953|#1f78b4|Cyt-b5,HV|1034|1542|#b2df8a|Chitin_synth_2,EL|1704|1759|#33a02c|DEK_C
Candida_tropicalis_MYA_3404_chitin_synthase_1__EER31370.1,1050,HH|274|348|#e31a1c|Chitin_synth_1N,HV|349|511|#fdbf6f|Chitin_synth_1,HV|779|878|#b2df8a|Chitin_synth_2
Scedosporium_apiospermum__SAPIO_CDS10150__KEZ39433.1,897,HH|502|715|#6a3d9a|Glyco_trans_2_3
Verruconis_gallopava__PV09_06965__KIW01793.1,699,RE|288|479|#cab2d6|Glyco_tranf_2_3
Sporothrix_schenckii_1099_18__SPSK_07523__KJR88758.1,473,HV|1|239|#b2df8a|Chitin_synth_2,EL|410|464|#33a02c|DEK_C
Talaromyces_marneffei_ATCC_18224_chitin_synthase_ChsE__EEA28731.1,1878,EL|81|768|#ff7f00|Myosin_head,HH|958|1066|#1f78b4|Cyt-b5,HH|1101|1125|#1f78b4|Cyt-b5,HV|1214|1720|#b2df8a|Chitin_synth_2,EL|1797|1850|#33a02c|DEK_C
Sporothrix_schenckii_1099_18__SPSK_02227__KJR86078.1,918,HH|523|728|#6a3d9a|Glyco_trans_2_3
Rhizopus_delemar_RA_99_880__RO3G_13214__EIE88503.1,1069,HV|448|945|#b2df8a|Chitin_synth_2
Pneumocystis_jirovecii_RU7__T551_02062__KTW29446.1,336,RE|74|252|#fb9a99|Glycos_transf_2
Cryptococcus_neoformans_var._neoformans_JEC21_chitin_synthase_1__putative__AAW44688.1,959,HH|210|281|#e31a1c|Chitin_synth_1N,HV|282|441|#fdbf6f|Chitin_synth_1,HV|741|811|#b2df8a|Chitin_synth_2
Exophiala_oligosperma___variant_1__KIW40900.1,900,HH|490|713|#6a3d9a|Glyco_trans_2_3
Lichtheimia_corymbifera_JMRC_FSU_9682_glycosyltransferase_family_2_protein__CDH48979.1,482,RE|54|289|#cab2d6|Glyco_tranf_2_3
Lichtheimia_corymbifera_JMRC_FSU_9682_glycosyltransferase_family_2_protein__CDH54535.1,1168,HV|572|1062|#b2df8a|Chitin_synth_2
Aspergillus_fumigatus_Af293_polysaccharide_synthase_Cps1__putative__EAL84644.1,371,RE|45|285|#cab2d6|Glyco_tranf_2_3
Cladophialophora_bantiana_CBS_173.52__Z519_12737__KIW86682.1,328,RE|61|301|#cab2d6|Glyco_tranf_2_3
Aspergillus_fumigatus_Af293_dolichyl_phosphate_beta_glucosyltransferase__putative__EAL91777.1,427,RE|106|337|#fb9a99|Glycos_transf_2
Sporothrix_schenckii_1099_18_glucosylltransferase_family_2__KJR86028.1,854,RE|319|552|#cab2d6|Glyco_tranf_2_3
Scedosporium_apiospermum_Chitin_synthase_2__KEZ39795.1,1163,HH|384|456|#e31a1c|Chitin_synth_1N,HV|457|619|#fdbf6f|Chitin_synth_1,HV|927|983|#b2df8a|Chitin_synth_2
Talaromyces_marneffei_ATCC_18224_dolichol_phosphate_mannosyltransferase__putative__EEA27166.1,248,RE|8|182|#fb9a99|Glycos_transf_2
Aspergillus_fumigatus_Af293_chitin_synthase_ChsE__EAL93639.1,1872,EL|81|766|#ff7f00|Myosin_head,HH|957|1086|#1f78b4|Cyt-b5,HH|1101|1118|#1f78b4|Cyt-b5,HV|1210|1717|#b2df8a|Chitin_synth_2,EL|1791|1844|#33a02c|DEK_C
Rhinocladiella_mackenziei_CBS_650.93__Z518_02676__KIX08021.1,467,RE|44|286|#cab2d6|Glyco_tranf_2_3
Sporothrix_schenckii_1099_18_dolichol_phosphate_mannosyltransferase__KJR87758.1,247,RE|12|182|#fb9a99|Glycos_transf_2
Coccidioides_immitis_RS_chitin_synthase_5__EAS33998.1,1881,EL|75|774|#ff7f00|Myosin_head,HH|963|1096|#1f78b4|Cyt-b5,HH|1101|1128|#1f78b4|Cyt-b5,HV|1220|1727|#b2df8a|Chitin_synth_2,EL|1800|1853|#33a02c|DEK_C
Rhinocladiella_mackenziei_CBS_650.93__Z518_00322__KIX09243.1,522,HH|231|462|#6a3d9a|Glyco_trans_2_3
Lichtheimia_corymbifera_JMRC_FSU_9682_glycosyltransferase_family_2_protein__CDH54536.1,1151,HV|555|1045|#b2df8a|Chitin_synth_2
Verruconis_gallopava__PV09_00931__KIW09038.1,1884,EL|74|767|#ff7f00|Myosin_head,HH|952|1080|#1f78b4|Cyt-b5,HH|1090|1119|#1f78b4|Cyt-b5,HV|1206|1713|#b2df8a|Chitin_synth_2,EL|1803|1855|#33a02c|DEK_C
Blastomyces_dermatitidis_ER_3_polysaccharide_synthase_Cps1__OAT00773.1,449,RE|48|288|#cab2d6|Glyco_tranf_2_3
Verruconis_gallopava___variant__KIW02449.1,395,RE|116|276|#fb9a99|Glycos_transf_2
Rhizopus_delemar_RA_99_880_chitin_synthase__EIE83041.1,242,HV|1|183|#b2df8a|Chitin_synth_2
Sporothrix_schenckii_1099_18_chitin_synthase__KJR88760.1,1912,EL|83|771|#ff7f00|Myosin_head,HH|960|1025|#1f78b4|Cyt-b5,HH|1096|1122|#1f78b4|Cyt-b5,HV|1216|1721|#b2df8a|Chitin_synth_2,EL|1828|1875|#33a02c|DEK_C
Cryptococcus_neoformans_var._neoformans_JEC21_chitin_synthase__putative__AAW42050.1,1037,HH|300|371|#e31a1c|Chitin_synth_1N,HV|372|534|#fdbf6f|Chitin_synth_1,HV|823|893|#b2df8a|Chitin_synth_2
Purpureocillium_lilacinum_mannose_phospho_dolichol_synthase__OAQ67519.1,246,RE|11|180|#fb9a99|Glycos_transf_2
Cladophialophora_bantiana_CBS_173.52_chitin_synthase_3__KIW89324.1,1136,HH|142|220|#e31a1c|Chitin_synth_1N,HV|222|389|#fdbf6f|Chitin_synth_1,HH|420|596|#6a3d9a|Glyco_trans_2_3,HV|704|774|#b2df8a|Chitin_synth_2,EL|971|1104|#fb9a99|UQ_con
Rhizopus_delemar_RA_99_880_chitin_synthase__EIE87014.1,775,HV|528|740|#b2df8a|Chitin_synth_2
Trichophyton_rubrum_CBS_118892_chitin_synthase_B__KFL61364.1,879,HH|132|211|#e31a1c|Chitin_synth_1N,HV|212|380|#fdbf6f|Chitin_synth_1,HV|699|760|#b2df8a|Chitin_synth_2
Paracoccidioides_brasiliensis_Pb18_chitin_synthase_C__KGM91813.1,423,HV|23|217|#b2df8a|Chitin_synth_2
Candida_albicans_SC5314_chitin_synthase__AOW31570.1,1022,HH|243|317|#e31a1c|Chitin_synth_1N,HV|318|482|#fdbf6f|Chitin_synth_1,HV|811|885|#b2df8a|Chitin_synth_2
Verruconis_gallopava__PV09_04473__KIW04745.1,426,RE|47|292|#cab2d6|Glyco_tranf_2_3
Aspergillus_lentulus_dolichyl_phosphate_beta_glucosyltransferase__GAQ09329.1,435,RE|114|347|#fb9a99|Glycos_transf_2
Cladophialophora_bantiana_CBS_173.52__Z519_06103__KIW93498.1,720,HV|54|108|#b2df8a|Chitin_synth_2,HV|181|472|#b2df8a|Chitin_synth_2
Mucor_circinelloides_f._lusitanicus_CBS_277.49_chitin_synthase__partial__OAD03278.1,917,HH|95|153|#1f78b4|Cyt-b5,HH|234|315|#1f78b4|Cyt-b5,HV|339|847|#b2df8a|Chitin_synth_2
Trichophyton_rubrum_CBS_118892_chitin_synthase_B__KFL61367.1,650,HH|132|211|#e31a1c|Chitin_synth_1N,HV|212|380|#fdbf6f|Chitin_synth_1
Rhizopus_delemar_RA_99_880_chitin_synthase_2__EIE91519.1,860,HH|110|180|#e31a1c|Chitin_synth_1N,HV|181|344|#fdbf6f|Chitin_synth_1,HH|348|548|#6a3d9a|Glyco_trans_2_3,HV|620|714|#b2df8a|Chitin_synth_2
Histoplasma_capsulatum_NAm1_dolichol_phosphate_mannosyltransferase__EDN02250.1,249,RE|9|183|#fb9a99|Glycos_transf_2
Cladophialophora_bantiana_CBS_173.52__Z519_11160__KIW88050.1,736,HH|303|488|#6a3d9a|Glyco_trans_2_3
Purpureocillium_lilacinum_glycosyltransferase_family_2__OAQ79321.1,523,RE|71|307|#cab2d6|Glyco_tranf_2_3
