# Supplementary material for: Diversity of Cell Wall Related Proteins in Human Pathogenic Fungi
Source: J Fungi (Basel). 2017 Dec 29;4(1):6. doi: 10.3390/jof4010006 (PMC5872309; doi:10.3390/jof4010006)
Supplement: Supplementary file 1 [file jof-04-00006-s001.zip › jof-252817-final-supplementary materials/Dataset S2_tree_and_itol_dataset/GT21.annot.tree]

(Cryptococcus_neoformans_var._neoformans_JEC21_conserved__AAW45093.1:0.00000001,Cryptococcus_neoformans_var._neoformans_JEC21_conserved__ALO69519.1:0.00000001,(Cryptococcus_gattii_CA1873_ceramide_glucosyltransferase__KIR58107.1:0.00000577,((Malassezia_globosa_CBS_7966__MGL_0042__EDP45053.1:0.73330731,(Lichtheimia_corymbifera_JMRC_FSU_9682_glycosyltransferase_family_21_protein__CDH59405.1:0.18881474,Mucor_circinelloides_f._lusitanicus_CBS_277.49_glycosyltransferase_family_21_protein__OAD07124.1:0.20295415)0.986000:0.31038421)0.486000:0.17603419,(Pneumocystis_jirovecii_RU7__T551_00441__KTW32351.1:0.59012517,((Candida_albicans_SC5314_Hsx11p__AOW28972.1:0.15301803,Candida_tropicalis_MYA_3404__CTRG_00242__EER35503.1:0.04843645)0.999000:0.41518375,(Purpureocillium_lilacinum_hyaluronan_synthase__OAQ90112.1:5.09998119,((Sporothrix_schenckii_1099_18_ceramide_glucosyltransferase__KJR89978.1:0.27448230,(Scedosporium_apiospermum_Ceramide_glucosyltransferase__KEZ40432.1:0.15207265,Purpureocillium_lilacinum_ceramide_glucosyltransferase__OAQ85889.1:0.25815475)0.396000:0.06104652)0.013000:0.05999947,(Verruconis_gallopava__PV09_02173__KIW07323.1:0.26902256,((Paracoccidioides_brasiliensis_Pb18__PADG_07478__EEH42658.2:0.10878074,(Histoplasma_capsulatum_NAm1_conserved__EDN02726.1:0.04571471,(Blastomyces_dermatitidis_ER_3_ceramide_glucosyltransferase__variant_2__OAT01111.1:0.00000001,(Blastomyces_dermatitidis_ER_3_ceramide_glucosyltransferase__EEQ89201.1:0.00000001,Blastomyces_dermatitidis_ER_3_ceramide_glucosyltransferase__variant_1__OAT01110.1:0.00000001)0.000000:0.00000001)0.961000:0.04355294)0.993000:0.09616339)0.999000:0.14863751,((Coccidioides_immitis_RS_ceramide_glucosyltransferase__EAS31132.3:0.10663970,Trichophyton_rubrum_CBS_118892__TERG_04237__EGD87989.1:0.33006683)0.943000:0.06340009,((Cladophialophora_bantiana_CBS_173.52__Z519_06741__KIW92892.1:0.20716573,(Exophiala_oligosperma__PV06_08982__KIW39184.1:0.07202876,Rhinocladiella_mackenziei_CBS_650.93__Z518_11340__KIW99352.1:0.11501296)0.637000:0.04135146)0.996000:0.15005383,(Talaromyces_marneffei_ATCC_18224_ceramide_glucosyltransferase__putative__EEA24309.1:0.22404809,(Aspergillus_fumigatus_Af293_ceramide_glucosyltransferase__putative__EAL91646.1:0.01523846,Aspergillus_lentulus__ALT_6770__GAQ09449.1:0.01698214)0.999000:0.10528367)0.849000:0.02895066)0.843000:0.03564165)0.178000:0.02649517)0.930000:0.06652531)0.837000:0.07585956)0.781000:0.33519549)0.800000:0.35158027)0.901000:0.15679722)0.964000:0.22970605)1.000000:0.63846646)0.890000:0.04958709);
