# Supplementary material for: Diversity of Cell Wall Related Proteins in Human Pathogenic Fungi
Source: J Fungi (Basel). 2017 Dec 29;4(1):6. doi: 10.3390/jof4010006 (PMC5872309; doi:10.3390/jof4010006)
Supplement: Supplementary file 1 [file jof-04-00006-s001.zip › jof-252817-final-supplementary materials/Dataset S2_tree_and_itol_dataset/GT21._dataset.txt]

DATASET_DOMAINS
#Protein domain datasets are visualized as schematic representations of proteins, with a protein backbone and various shapes depicting the locations of individual domains

#lines starting with a hash are comments and ignored during parsing

#=================================================================#
#MANDATORY SETTINGS                        #
#=================================================================#
#select the separator which is used to delimit the data below (TAB,SPACE or COMMA).This separator must be used throughout this file (except in the SEPARATOR line, which uses space).
#SEPARATOR TAB
#SEPARATOR SPACE
SEPARATOR COMMA

#label is used in the legend table (can be changed later)
DATASET_LABEL,label1

#dataset color (can be changed later)
COLOR,#ff0000
DATA
Sporothrix_schenckii_1099_18_ceramide_glucosyltransferase__KJR89978.1,572,HH|55|264|#1f78b4|Glyco_tranf_2_3
Purpureocillium_lilacinum_ceramide_glucosyltransferase__OAQ85889.1,541,HV|131|176|#b2df8a|Glyco_transf_21,HV|243|286|#b2df8a|Glyco_transf_21,HV|301|361|#b2df8a|Glyco_transf_21
Rhinocladiella_mackenziei_CBS_650.93__Z518_11340__KIW99352.1,567,HH|51|280|#1f78b4|Glyco_tranf_2_3
Purpureocillium_lilacinum_hyaluronan_synthase__OAQ90112.1,612,EL|273|451|#33a02c|Glyco_trans_2_3
Aspergillus_fumigatus_Af293_ceramide_glucosyltransferase__putative__EAL91646.1,561,HV|140|212|#b2df8a|Glyco_transf_21,HV|252|333|#b2df8a|Glyco_transf_21
Talaromyces_marneffei_ATCC_18224_ceramide_glucosyltransferase__putative__EEA24309.1,589,HH|76|337|#1f78b4|Glyco_tranf_2_3
Aspergillus_lentulus__ALT_6770__GAQ09449.1,575,HV|152|221|#b2df8a|Glyco_transf_21,HV|264|345|#b2df8a|Glyco_transf_21
Blastomyces_dermatitidis_ER_3_ceramide_glucosyltransferase__EEQ89201.1,604,HH|95|391|#1f78b4|Glyco_tranf_2_3
Verruconis_gallopava__PV09_02173__KIW07323.1,505,HV|130|289|#b2df8a|Glyco_transf_21
Histoplasma_capsulatum_NAm1_conserved__EDN02726.1,613,HV|153|198|#b2df8a|Glyco_transf_21,HV|276|396|#b2df8a|Glyco_transf_21
Scedosporium_apiospermum_Ceramide_glucosyltransferase__KEZ40432.1,559,HH|56|374|#1f78b4|Glyco_tranf_2_3
Blastomyces_dermatitidis_ER_3_ceramide_glucosyltransferase__variant_2__OAT01111.1,604,HH|95|391|#1f78b4|Glyco_tranf_2_3
Lichtheimia_corymbifera_JMRC_FSU_9682_glycosyltransferase_family_21_protein__CDH59405.1,423,HV|108|284|#b2df8a|Glyco_transf_21
Candida_tropicalis_MYA_3404__CTRG_00242__EER35503.1,560,HV|149|193|#b2df8a|Glyco_transf_21,HV|284|330|#b2df8a|Glyco_transf_21,HV|364|419|#b2df8a|Glyco_transf_21
Paracoccidioides_brasiliensis_Pb18__PADG_07478__EEH42658.2,520,HH|9|309|#1f78b4|Glyco_tranf_2_3
Malassezia_globosa_CBS_7966__MGL_0042__EDP45053.1,433,HV|115|249|#b2df8a|Glyco_transf_21,HV|303|356|#b2df8a|Glyco_transf_21
Cryptococcus_neoformans_var._neoformans_JEC21_conserved__ALO69519.1,456,HH|67|328|#1f78b4|Glyco_tranf_2_3
Trichophyton_rubrum_CBS_118892__TERG_04237__EGD87989.1,606,HH|81|383|#1f78b4|Glyco_tranf_2_3
Mucor_circinelloides_f._lusitanicus_CBS_277.49_glycosyltransferase_family_21_protein__OAD07124.1,432,HV|113|286|#b2df8a|Glyco_transf_21
Cryptococcus_neoformans_var._neoformans_JEC21_conserved__AAW45093.1,456,HH|67|328|#1f78b4|Glyco_tranf_2_3
Cladophialophora_bantiana_CBS_173.52__Z519_06741__KIW92892.1,605,HV|119|163|#b2df8a|Glyco_transf_21,HV|233|277|#b2df8a|Glyco_transf_21
Cryptococcus_gattii_CA1873_ceramide_glucosyltransferase__KIR58107.1,456,HH|67|328|#1f78b4|Glyco_tranf_2_3
Candida_albicans_SC5314_Hsx11p__AOW28972.1,551,HV|141|184|#b2df8a|Glyco_transf_21,HV|275|321|#b2df8a|Glyco_transf_21,HV|355|410|#b2df8a|Glyco_transf_21
Blastomyces_dermatitidis_ER_3_ceramide_glucosyltransferase__variant_1__OAT01110.1,604,HH|95|391|#1f78b4|Glyco_tranf_2_3
Exophiala_oligosperma__PV06_08982__KIW39184.1,575,HH|51|174|#1f78b4|Glyco_tranf_2_3,HV|242|285|#b2df8a|Glyco_transf_21
Coccidioides_immitis_RS_ceramide_glucosyltransferase__EAS31132.3,593,HH|75|192|#1f78b4|Glyco_tranf_2_3,HV|255|333|#b2df8a|Glyco_transf_21
Pneumocystis_jirovecii_RU7__T551_00441__KTW32351.1,421,HV|104|284|#b2df8a|Glyco_transf_21
