# Supplementary material for: Diversity of Cell Wall Related Proteins in Human Pathogenic Fungi
Source: J Fungi (Basel). 2017 Dec 29;4(1):6. doi: 10.3390/jof4010006 (PMC5872309; doi:10.3390/jof4010006)
Supplement: Supplementary file 1 [file jof-04-00006-s001.zip › jof-252817-final-supplementary materials/Dataset S2_tree_and_itol_dataset/GT22.annot.tree]

(Cryptococcus_neoformans_var._neoformans_JEC21_alpha_1_6_mannosyltransferase__putative__AAW42684.1:0.06022368,Cryptococcus_gattii_CA1873_alpha_1_6_mannosyltransferase__KIR67776.1:0.02780102,((Malassezia_globosa_CBS_7966__MGL_2261__EDP43251.1:1.01630598,((Lichtheimia_corymbifera_JMRC_FSU_9682_dolichyl_p_man_man_c_pp_dolichyl_alpha_6_mannosyltransferase__CDH58106.1:0.49001549,(Rhizopus_delemar_RA_99_880__RO3G_03273__EIE78569.1:0.27529480,Mucor_circinelloides_f._lusitanicus_CBS_277.49_glycosyltransferase_family_22_protein__OAD01523.1:0.23360459)0.952000:0.19621520)1.000000:0.49066980,((Candida_albicans_SC5314_dolichyl_P_Man_Man_7_GlcNAc_2__PP_dolichol_alpha_1_6_mannosyltransferase__AOW30643.1:0.18930026,Candida_tropicalis_MYA_3404_conserved__EER31484.1:0.12363674)1.000000:0.89197621,(Pneumocystis_jirovecii_RU7__T551_01069__KTW31808.1:0.83445511,((Sporothrix_schenckii_1099_18_alpha_1_6_mannosyltransferase__KJR85786.1:0.37152262,(Scedosporium_apiospermum_Alg9_like_mannosyltransferase__KEZ46454.1:0.36377842,Purpureocillium_lilacinum_alpha_1_6_mannosyltransferase_subunit__OAQ91633.1:0.33245250)0.942000:0.10725562)0.992000:0.20874279,(Verruconis_gallopava__PV09_04814__KIW03983.1:0.52675489,(Trichophyton_rubrum_CBS_118892__TERG_07522__EGD91301.2:0.27930461,(Coccidioides_immitis_RS_alpha_1_6_mannosyltransferase_subunit__EAS35263.2:0.21832561,((Cladophialophora_bantiana_CBS_173.52__Z519_07001__KIW92019.1:0.26064939,(Exophiala_oligosperma__PV06_00796__KIW48182.1:0.22229805,Rhinocladiella_mackenziei_CBS_650.93__Z518_09454__KIX01728.1:0.17180986)0.874000:0.06674952)1.000000:0.44344055,((Paracoccidioides_brasiliensis_Pb18__PADG_01561__EEH45411.2:0.12596174,(Blastomyces_dermatitidis_ER_3_alpha_1_6_mannosyltransferase_subunit__OAT00660.1:0.00000001,Blastomyces_dermatitidis_ER_3_alpha_1_6_mannosyltransferase_subunit__variant__OAT00661.1:0.00322102)0.999000:0.17289465)1.000000:0.14972158,(Talaromyces_marneffei_ATCC_18224_alpha_1_6_mannosyltransferase_subunit_Ecm39___putative__EEA20114.1:0.37746157,(Aspergillus_fumigatus_Af293_alpha_1_6_mannosyltransferase_subunit_Ecm39___putative__EAL89504.1:0.05270901,Aspergillus_lentulus_dol_P_Man_Man_7_GlcNAc_2__PP_Dol_alpha_1_6_mannosyltransferase__GAQ08405.1:0.02171117)1.000000:0.24474593)0.963000:0.09079969)0.550000:0.02426222)0.867000:0.05747604)0.938000:0.09078825)0.878000:0.08802893)0.497000:0.07861370)0.976000:0.25407660)0.836000:0.17303119)0.483000:0.11432762)0.887000:0.27248645)0.860000:0.12577700,(((((Verruconis_gallopava__PV09_09042__KIV99274.1:0.55444245,((Sporothrix_schenckii_1099_18_phosphatidylinositol_glycan__class_B__KJR81514.1:0.37850998,(Scedosporium_apiospermum_GPI_mannosyltransferase_3__KEZ41605.1:0.41638327,Purpureocillium_lilacinum_GPI_mannosyltransferase__OAQ95184.1:0.32863150)0.665000:0.11172300)0.999000:0.24732223,((Exophiala_oligosperma__PV06_06269__KIW42754.1:0.20100043,(Cladophialophora_bantiana_CBS_173.52__Z519_00396__KIW98733.1:0.15086947,Rhinocladiella_mackenziei_CBS_650.93__Z518_10454__KIX00315.1:0.17281008)0.293000:0.06364205)1.000000:0.26268484,(Trichophyton_rubrum_CBS_118892__TERG_04845__EGD88599.2:0.23869705,((Aspergillus_fumigatus_Af293_mannosyltransferase__putative__EAL89874.1:0.03653099,Aspergillus_lentulus_GPI_mannosyltransferase_3__GAQ08067.1:0.01698308)1.000000:0.17415565,(Talaromyces_marneffei_ATCC_18224_mannosyltransferase__putative__EEA21841.1:0.26642738,(Coccidioides_immitis_RS_GPI_mannosyltransferase_3__EAS29217.3:0.25942987,(Paracoccidioides_brasiliensis_Pb18__PADG_01327__EEH45177.2:0.11480049,(Histoplasma_capsulatum_NAm1_conserved__EDN11390.1:0.08876049,Blastomyces_dermatitidis_ER_3_phosphatidylinositol_glycan__class_B__EEQ85549.2:0.06041003)0.955000:0.04689229)0.992000:0.10620471)0.917000:0.05669319)0.259000:0.06596573)0.266000:0.06710801)0.629000:0.08169745)0.976000:0.15383708)0.049000:0.03144489)1.000000:0.40507607,((Cryptococcus_neoformans_var._neoformans_JEC21_GPI_anchor_biosynthesis_related_protein__putative__AAW42717.2:0.11617134,Cryptococcus_gattii_CA1873_phosphatidylinositol_glycan__class_B__KIR67610.1:0.02480220)1.000000:1.47295757,(Pneumocystis_jirovecii_RU7__T551_00804__KTW32122.1:0.68147408,(Candida_albicans_SC5314_putative_glycosylphosphatidylinositol_alpha_1\2_mannosyltransferase__AOW29908.1:0.20497036,Candida_tropicalis_MYA_3404__CTRG_06112__EER30328.1:0.13432773)1.000000:0.76646980)0.416000:0.06916661)0.394000:0.07468705)0.418000:0.09035435,(Malassezia_globosa_CBS_7966__MGL_1537__EDP44140.1:1.24672096,(Lichtheimia_corymbifera_JMRC_FSU_9682_gpi_mannosyltransferase_3__CDH56790.1:0.36380855,(Rhizopus_delemar_RA_99_880__RO3G_04230__EIE79525.1:0.29122912,Mucor_circinelloides_f._lusitanicus_CBS_277.49_glycosyltransferase_family_22_protein__partial__OAD01713.1:0.22821941)0.911000:0.17361322)0.985000:0.30577163)0.313000:0.16186862)0.964000:0.48115282,((Lichtheimia_corymbifera_JMRC_FSU_9682_alpha_mannosyltransferase__CDH48779.1:0.63058023,(Rhizopus_delemar_RA_99_880__RO3G_07953__EIE83248.1:0.34953848,Mucor_circinelloides_f._lusitanicus_CBS_277.49_SMP3_SAP2_LAS2_O3527_protein__OAC99489.1:0.21896188)0.881000:0.17688207)0.997000:0.64429886,((Candida_albicans_SC5314_glycosylphosphatidylinositol_alpha_1_2_mannosyltransferase__AOW27344.1:0.21128282,Candida_tropicalis_MYA_3404_conserved__EER34457.1:0.11999687)1.000000:0.69054390,(Pneumocystis_jirovecii_RU7__T551_01747__KTW30464.1:1.02671523,(((Trichophyton_rubrum_CBS_118892_GPI_mannosyltransferase_4__EGD92393.2:0.00431203,Trichophyton_rubrum_CBS_118892_GPI_mannosyltransferase_4__KFL63105.1:0.06313521)0.999000:0.21800608,((Talaromyces_marneffei_ATCC_18224_alpha_1_2_mannosyltransferase_Smp3__putative__EEA24506.1:0.27597022,(Aspergillus_fumigatus_Af293_alpha_1_2_mannosyltransferase_Smp3__putative__EAL91989.2:0.03698859,Aspergillus_lentulus_GPI_mannosyltransferase_4__GAQ09076.1:0.04355139)1.000000:0.17601800)0.976000:0.09847127,(Coccidioides_immitis_RS_alpha_1_2_mannosyltransferase_Smp3__EAS30722.3:0.26300599,(Paracoccidioides_brasiliensis_Pb18__PADG_05838__EEH49759.2:0.14134910,Blastomyces_dermatitidis_ER_3_phosphatidylinositol_glycan__class_Z__EEQ85953.1:0.16730485)0.990000:0.10076958)0.413000:0.03911019)0.113000:0.02411772)0.858000:0.06909604,(((Exophiala_oligosperma_GPI_mannosyltransferase_4__KIW38407.1:0.04510881,Exophiala_oligosperma_GPI_mannosyltransferase_4__variant__KIW38408.1:0.00000021)0.981000:0.08428099,(Cladophialophora_bantiana_CBS_173.52__Z519_02755__KIW97363.1:0.11880440,Rhinocladiella_mackenziei_CBS_650.93__Z518_00972__KIX09891.1:0.13290374)0.923000:0.07621499)1.000000:0.28499255,(Verruconis_gallopava__PV09_00020__KIW09072.1:0.38734954,(Purpureocillium_lilacinum_GPI_mannosyltransferase_4__OAQ91285.1:0.10081166,(Scedosporium_apiospermum__SAPIO_CDS5384__KEZ42937.1:0.10832193,Sporothrix_schenckii_1099_18_phosphatidylinositol_glycan__class_Z__KJR85648.1:0.20742828)0.107000:0.03624406)0.999000:0.22080035)0.994000:0.18155178)0.382000:0.03532680)1.000000:0.46840973)0.174000:0.13840338)0.927000:0.27227788)1.000000:1.33563576)0.956000:0.54764079,((Candida_albicans_SC5314_dolichyl_P_Man_Man_6_GlcNAc_2__PP_dolichol_alpha_1_2_mannosyltransferase__AOW26377.1:0.08781831,Candida_tropicalis_MYA_3404_conserved__EER31035.1:0.35622114)1.000000:0.78931195,((((Lichtheimia_corymbifera_JMRC_FSU_9682_glycosyltransferase_family_22_protein__CDH54889.1:0.00000001,Lichtheimia_corymbifera_JMRC_FSU_9682_glycosyltransferase_family_22_protein__CDH59604.1:0.00000001)1.000000:0.21825619,(Rhizopus_delemar_RA_99_880__RO3G_14311__EIE89600.1:0.15398184,Mucor_circinelloides_f._lusitanicus_CBS_277.49_glycosyltransferase_family_22_protein__OAD05160.1:0.15066324)1.000000:0.29869648)0.997000:0.26613449,(Malassezia_globosa_CBS_7966__MGL_3788__EDP41786.1:0.76700566,(Cryptococcus_neoformans_var._neoformans_JEC21_mannosyltransferase__putative__AAW44364.1:0.04327186,Cryptococcus_gattii_CA1873_alpha_1_2_mannosyltransferase__KIR63964.1:0.02243143)1.000000:0.50888849)0.972000:0.20868933)0.633000:0.14156456,((Verruconis_gallopava__PV09_03610__KIW05754.1:0.33181328,(Scedosporium_apiospermum_Uncharacterized_protein_SAPIO_CDS8438__KEZ40531.1:0.18591934,(Sporothrix_schenckii_1099_18_alpha_1_2_mannosyltransferase__KJR84144.1:0.32087290,Purpureocillium_lilacinum_alpha_1_2_mannosyltransferase__OAQ89982.1:0.14268658)0.971000:0.09834938)0.999000:0.24477419)0.220000:0.05491805,((Exophiala_oligosperma__PV06_02239__KIW46573.1:0.08801016,(Rhinocladiella_mackenziei_CBS_650.93__Z518_06920__KIX03368.1:0.13190131,Cladophialophora_bantiana_CBS_173.52__Z519_01287__KIW97703.1:0.14455683)0.851000:0.03295300)1.000000:0.24678273,((Talaromyces_marneffei_ATCC_18224_alpha_1_2_mannosyltransferase_Alg9___putative__EEA25590.1:0.23145629,(Aspergillus_fumigatus_Af293_alpha_1_2_mannosyltransferase_Alg9___putative__EAL90719.1:0.01172472,Aspergillus_lentulus_alpha_1_2_mannosyltransferase_alg9__GAQ10563.1:0.07486628)0.998000:0.13964997)0.988000:0.11145977,(Trichophyton_rubrum_CBS_118892__TERG_03131__EGD86877.1:0.24076496,(Coccidioides_immitis_RS_alpha_1_2_mannosyltransferase__EAS32357.1:0.20902373,(Histoplasma_capsulatum_NAm1_conserved__EDN09544.1:0.12170904,(Paracoccidioides_brasiliensis_Pb18__PADG_00863__EEH44574.2:0.14332818,Blastomyces_dermatitidis_ER_3_alpha_1_2_mannosyltransferase__EEQ84208.2:0.07472616)0.644000:0.03171558)0.985000:0.08718672)0.186000:0.04048091)0.947000:0.06615846)0.903000:0.06198327)0.203000:0.03152687)1.000000:0.38895274)0.431000:0.25797269)1.000000:1.35697483)1.000000:1.06527891)1.000000:0.91937987);
