# Supplementary material for: Diversity of Cell Wall Related Proteins in Human Pathogenic Fungi
Source: J Fungi (Basel). 2017 Dec 29;4(1):6. doi: 10.3390/jof4010006 (PMC5872309; doi:10.3390/jof4010006)
Supplement: Supplementary file 1 [file jof-04-00006-s001.zip › jof-252817-final-supplementary materials/Dataset S2_tree_and_itol_dataset/GT22._dataset.txt]

DATASET_DOMAINS
#Protein domain datasets are visualized as schematic representations of proteins, with a protein backbone and various shapes depicting the locations of individual domains

#lines starting with a hash are comments and ignored during parsing

#=================================================================#
#MANDATORY SETTINGS                        #
#=================================================================#
#select the separator which is used to delimit the data below (TAB,SPACE or COMMA).This separator must be used throughout this file (except in the SEPARATOR line, which uses space).
#SEPARATOR TAB
#SEPARATOR SPACE
SEPARATOR COMMA

#label is used in the legend table (can be changed later)
DATASET_LABEL,label1

#dataset color (can be changed later)
COLOR,#ff0000
DATA
Scedosporium_apiospermum__SAPIO_CDS5384__KEZ42937.1,523,HH|5|396|#1f78b4|Glyco_transf_22
Verruconis_gallopava__PV09_09042__KIV99274.1,648,HH|45|491|#1f78b4|Glyco_transf_22
Aspergillus_fumigatus_Af293_alpha_1_2_mannosyltransferase_Smp3__putative__EAL91989.2,554,HH|5|416|#1f78b4|Glyco_transf_22
Verruconis_gallopava__PV09_04814__KIW03983.1,570,HH|88|373|#1f78b4|Glyco_transf_22
Candida_albicans_SC5314_dolichyl_P_Man_Man_7_GlcNAc_2__PP_dolichol_alpha_1_6_mannosyltransferase__AOW30643.1,592,HH|13|425|#1f78b4|Glyco_transf_22
Exophiala_oligosperma__PV06_02239__KIW46573.1,602,HH|38|463|#1f78b4|Glyco_transf_22
Cryptococcus_gattii_CA1873_phosphatidylinositol_glycan__class_B__KIR67610.1,665,HH|6|51|#1f78b4|Glyco_transf_22,HH|85|521|#1f78b4|Glyco_transf_22
Sporothrix_schenckii_1099_18_phosphatidylinositol_glycan__class_Z__KJR85648.1,604,HH|5|35|#1f78b4|Glyco_transf_22,HH|119|471|#1f78b4|Glyco_transf_22
Lichtheimia_corymbifera_JMRC_FSU_9682_gpi_mannosyltransferase_3__CDH56790.1,544,HH|49|441|#1f78b4|Glyco_transf_22
Coccidioides_immitis_RS_alpha_1_2_mannosyltransferase_Smp3__EAS30722.3,600,HH|5|39|#1f78b4|Glyco_transf_22,HH|84|455|#1f78b4|Glyco_transf_22
Histoplasma_capsulatum_NAm1_conserved__EDN09544.1,610,HH|41|465|#1f78b4|Glyco_transf_22
Trichophyton_rubrum_CBS_118892__TERG_03131__EGD86877.1,597,HH|32|455|#1f78b4|Glyco_transf_22
Candida_albicans_SC5314_putative_glycosylphosphatidylinositol_alpha_1\2_mannosyltransferase__AOW29908.1,489,HH|12|378|#1f78b4|Glyco_transf_22
Pneumocystis_jirovecii_RU7__T551_00804__KTW32122.1,507,HH|13|391|#1f78b4|Glyco_transf_22
Malassezia_globosa_CBS_7966__MGL_2261__EDP43251.1,379,HH|18|358|#1f78b4|Glyco_transf_22
Scedosporium_apiospermum_Uncharacterized_protein_SAPIO_CDS8438__KEZ40531.1,606,HH|34|466|#1f78b4|Glyco_transf_22
Paracoccidioides_brasiliensis_Pb18__PADG_01327__EEH45177.2,752,HH|28|511|#1f78b4|Glyco_transf_22
Trichophyton_rubrum_CBS_118892__TERG_07522__EGD91301.2,401,HH|3|229|#1f78b4|Glyco_transf_22
Sporothrix_schenckii_1099_18_alpha_1_2_mannosyltransferase__KJR84144.1,624,HH|35|479|#1f78b4|Glyco_transf_22
Rhizopus_delemar_RA_99_880__RO3G_14311__EIE89600.1,660,HH|41|511|#1f78b4|Glyco_transf_22
Cryptococcus_gattii_CA1873_alpha_1_2_mannosyltransferase__KIR63964.1,700,HH|70|489|#1f78b4|Glyco_transf_22
Rhinocladiella_mackenziei_CBS_650.93__Z518_06920__KIX03368.1,622,HH|41|463|#1f78b4|Glyco_transf_22
Mucor_circinelloides_f._lusitanicus_CBS_277.49_glycosyltransferase_family_22_protein__OAD01523.1,519,HH|7|388|#1f78b4|Glyco_transf_22
Mucor_circinelloides_f._lusitanicus_CBS_277.49_glycosyltransferase_family_22_protein__OAD05160.1,682,HH|59|531|#1f78b4|Glyco_transf_22
Candida_albicans_SC5314_glycosylphosphatidylinositol_alpha_1_2_mannosyltransferase__AOW27344.1,505,HH|11|404|#1f78b4|Glyco_transf_22
Aspergillus_lentulus_GPI_mannosyltransferase_3__GAQ08067.1,779,HH|54|518|#1f78b4|Glyco_transf_22
Purpureocillium_lilacinum_GPI_mannosyltransferase__OAQ95184.1,616,HH|20|483|#1f78b4|Glyco_transf_22
Rhizopus_delemar_RA_99_880__RO3G_04230__EIE79525.1,404,HH|2|305|#1f78b4|Glyco_transf_22
Blastomyces_dermatitidis_ER_3_alpha_1_2_mannosyltransferase__EEQ84208.2,614,HH|45|470|#1f78b4|Glyco_transf_22
Aspergillus_lentulus_dol_P_Man_Man_7_GlcNAc_2__PP_Dol_alpha_1_6_mannosyltransferase__GAQ08405.1,581,HH|59|425|#1f78b4|Glyco_transf_22
Lichtheimia_corymbifera_JMRC_FSU_9682_dolichyl_p_man_man_c_pp_dolichyl_alpha_6_mannosyltransferase__CDH58106.1,605,HH|7|344|#1f78b4|Glyco_transf_22,HV|515|576|#b2df8a|Glutaredoxin
Scedosporium_apiospermum_GPI_mannosyltransferase_3__KEZ41605.1,582,HH|22|454|#1f78b4|Glyco_transf_22
Coccidioides_immitis_RS_alpha_1_2_mannosyltransferase__EAS32357.1,600,HH|34|459|#1f78b4|Glyco_transf_22
Sporothrix_schenckii_1099_18_alpha_1_6_mannosyltransferase__KJR85786.1,715,HH|46|407|#1f78b4|Glyco_transf_22
Blastomyces_dermatitidis_ER_3_alpha_1_6_mannosyltransferase_subunit__OAT00660.1,602,HH|57|412|#1f78b4|Glyco_transf_22
Lichtheimia_corymbifera_JMRC_FSU_9682_glycosyltransferase_family_22_protein__CDH54889.1,679,HH|59|530|#1f78b4|Glyco_transf_22
Cladophialophora_bantiana_CBS_173.52__Z519_07001__KIW92019.1,626,HH|60|388|#1f78b4|Glyco_transf_22
Rhinocladiella_mackenziei_CBS_650.93__Z518_00972__KIX09891.1,653,HH|5|439|#1f78b4|Glyco_transf_22
Cryptococcus_neoformans_var._neoformans_JEC21_alpha_1_6_mannosyltransferase__putative__AAW42684.1,589,HH|22|458|#1f78b4|Glyco_transf_22
Cryptococcus_neoformans_var._neoformans_JEC21_GPI_anchor_biosynthesis_related_protein__putative__AAW42717.2,667,HH|11|523|#1f78b4|Glyco_transf_22
Mucor_circinelloides_f._lusitanicus_CBS_277.49_glycosyltransferase_family_22_protein__partial__OAD01713.1,503,HH|1|403|#1f78b4|Glyco_transf_22
Blastomyces_dermatitidis_ER_3_alpha_1_6_mannosyltransferase_subunit__variant__OAT00661.1,504,HH|1|315|#1f78b4|Glyco_transf_22
Purpureocillium_lilacinum_alpha_1_6_mannosyltransferase_subunit__OAQ91633.1,594,HH|98|379|#1f78b4|Glyco_transf_22
Purpureocillium_lilacinum_GPI_mannosyltransferase_4__OAQ91285.1,522,HH|5|396|#1f78b4|Glyco_transf_22
Paracoccidioides_brasiliensis_Pb18__PADG_00863__EEH44574.2,606,HH|37|462|#1f78b4|Glyco_transf_22
Rhinocladiella_mackenziei_CBS_650.93__Z518_10454__KIX00315.1,716,HH|43|512|#1f78b4|Glyco_transf_22
Exophiala_oligosperma__PV06_06269__KIW42754.1,723,HH|42|510|#1f78b4|Glyco_transf_22
Aspergillus_lentulus_alpha_1_2_mannosyltransferase_alg9__GAQ10563.1,872,HH|28|453|#1f78b4|Glyco_transf_22,EL|555|798|#33a02c|DUF3445
Aspergillus_fumigatus_Af293_alpha_1_2_mannosyltransferase_Alg9___putative__EAL90719.1,640,HH|70|495|#1f78b4|Glyco_transf_22
Exophiala_oligosperma__PV06_00796__KIW48182.1,621,HH|14|390|#1f78b4|Glyco_transf_22
Paracoccidioides_brasiliensis_Pb18__PADG_01561__EEH45411.2,593,HH|58|407|#1f78b4|Glyco_transf_22
Lichtheimia_corymbifera_JMRC_FSU_9682_alpha_mannosyltransferase__CDH48779.1,591,HH|6|426|#1f78b4|Glyco_transf_22
Malassezia_globosa_CBS_7966__MGL_3788__EDP41786.1,572,HH|23|482|#1f78b4|Glyco_transf_22
Trichophyton_rubrum_CBS_118892_GPI_mannosyltransferase_4__KFL63105.1,178,HH|5|164|#1f78b4|Glyco_transf_22
Verruconis_gallopava__PV09_00020__KIW09072.1,520,HH|5|391|#1f78b4|Glyco_transf_22
Exophiala_oligosperma_GPI_mannosyltransferase_4__KIW38407.1,640,HH|57|441|#1f78b4|Glyco_transf_22
Aspergillus_fumigatus_Af293_mannosyltransferase__putative__EAL89874.1,781,HH|54|518|#1f78b4|Glyco_transf_22
Trichophyton_rubrum_CBS_118892_GPI_mannosyltransferase_4__EGD92393.2,224,HH|5|209|#1f78b4|Glyco_transf_22
Talaromyces_marneffei_ATCC_18224_alpha_1_2_mannosyltransferase_Smp3__putative__EEA24506.1,546,HH|5|412|#1f78b4|Glyco_transf_22
Pneumocystis_jirovecii_RU7__T551_01747__KTW30464.1,507,HH|10|395|#1f78b4|Glyco_transf_22
Exophiala_oligosperma_GPI_mannosyltransferase_4__variant__KIW38408.1,620,HH|5|421|#1f78b4|Glyco_transf_22
Rhizopus_delemar_RA_99_880__RO3G_07953__EIE83248.1,364,HH|8|219|#1f78b4|Glyco_transf_22
Cladophialophora_bantiana_CBS_173.52__Z519_00396__KIW98733.1,762,HH|44|512|#1f78b4|Glyco_transf_22,RE|244|335|#fb9a99|BCHF
Lichtheimia_corymbifera_JMRC_FSU_9682_glycosyltransferase_family_22_protein__CDH59604.1,679,HH|59|530|#1f78b4|Glyco_transf_22
Aspergillus_lentulus_GPI_mannosyltransferase_4__GAQ09076.1,554,HH|5|416|#1f78b4|Glyco_transf_22
Candida_tropicalis_MYA_3404_conserved__EER31484.1,595,HH|12|395|#1f78b4|Glyco_transf_22
Candida_tropicalis_MYA_3404__CTRG_06112__EER30328.1,485,HH|12|376|#1f78b4|Glyco_transf_22
Cryptococcus_gattii_CA1873_alpha_1_6_mannosyltransferase__KIR67776.1,589,HH|34|430|#1f78b4|Glyco_transf_22
Candida_tropicalis_MYA_3404_conserved__EER34457.1,509,HH|11|406|#1f78b4|Glyco_transf_22
Trichophyton_rubrum_CBS_118892__TERG_04845__EGD88599.2,417,HH|20|146|#1f78b4|Glyco_transf_22
Candida_tropicalis_MYA_3404_conserved__EER31035.1,556,HH|15|426|#1f78b4|Glyco_transf_22
Paracoccidioides_brasiliensis_Pb18__PADG_05838__EEH49759.2,599,HH|5|422|#1f78b4|Glyco_transf_22
Cryptococcus_neoformans_var._neoformans_JEC21_mannosyltransferase__putative__AAW44364.1,700,HH|71|554|#1f78b4|Glyco_transf_22
Coccidioides_immitis_RS_GPI_mannosyltransferase_3__EAS29217.3,786,HH|48|516|#1f78b4|Glyco_transf_22
Pneumocystis_jirovecii_RU7__T551_01069__KTW31808.1,517,HH|55|371|#1f78b4|Glyco_transf_22,HH|348|434|#e31a1c|Sarcoglycan_1
Purpureocillium_lilacinum_alpha_1_2_mannosyltransferase__OAQ89982.1,607,HH|33|465|#1f78b4|Glyco_transf_22
Blastomyces_dermatitidis_ER_3_phosphatidylinositol_glycan__class_B__EEQ85549.2,848,HH|46|525|#1f78b4|Glyco_transf_22
Aspergillus_fumigatus_Af293_alpha_1_6_mannosyltransferase_subunit_Ecm39___putative__EAL89504.1,583,HH|59|425|#1f78b4|Glyco_transf_22
Candida_albicans_SC5314_dolichyl_P_Man_Man_6_GlcNAc_2__PP_dolichol_alpha_1_2_mannosyltransferase__AOW26377.1,567,HH|12|427|#1f78b4|Glyco_transf_22
Mucor_circinelloides_f._lusitanicus_CBS_277.49_SMP3_SAP2_LAS2_O3527_protein__OAC99489.1,601,HH|10|421|#1f78b4|Glyco_transf_22
Sporothrix_schenckii_1099_18_phosphatidylinositol_glycan__class_B__KJR81514.1,736,HH|61|564|#1f78b4|Glyco_transf_22
Cladophialophora_bantiana_CBS_173.52__Z519_02755__KIW97363.1,683,HH|5|423|#1f78b4|Glyco_transf_22
Blastomyces_dermatitidis_ER_3_phosphatidylinositol_glycan__class_Z__EEQ85953.1,620,HH|5|432|#1f78b4|Glyco_transf_22
Scedosporium_apiospermum_Alg9_like_mannosyltransferase__KEZ46454.1,559,HH|83|367|#1f78b4|Glyco_transf_22
Rhizopus_delemar_RA_99_880__RO3G_03273__EIE78569.1,436,HH|4|194|#1f78b4|Glyco_transf_22,HV|346|406|#b2df8a|Glutaredoxin
Coccidioides_immitis_RS_alpha_1_6_mannosyltransferase_subunit__EAS35263.2,580,HH|57|376|#1f78b4|Glyco_transf_22
Histoplasma_capsulatum_NAm1_conserved__EDN11390.1,734,HH|40|521|#1f78b4|Glyco_transf_22
Talaromyces_marneffei_ATCC_18224_alpha_1_2_mannosyltransferase_Alg9___putative__EEA25590.1,600,HH|34|458|#1f78b4|Glyco_transf_22
Rhinocladiella_mackenziei_CBS_650.93__Z518_09454__KIX01728.1,622,HH|29|388|#1f78b4|Glyco_transf_22
Talaromyces_marneffei_ATCC_18224_alpha_1_6_mannosyltransferase_subunit_Ecm39___putative__EEA20114.1,609,HH|65|437|#1f78b4|Glyco_transf_22
Cladophialophora_bantiana_CBS_173.52__Z519_01287__KIW97703.1,606,HH|41|466|#1f78b4|Glyco_transf_22
Talaromyces_marneffei_ATCC_18224_mannosyltransferase__putative__EEA21841.1,824,HH|39|511|#1f78b4|Glyco_transf_22
Malassezia_globosa_CBS_7966__MGL_1537__EDP44140.1,374,HH|4|354|#1f78b4|Glyco_transf_22
Verruconis_gallopava__PV09_03610__KIW05754.1,1039,HH|42|469|#1f78b4|Glyco_transf_22,EL|720|963|#33a02c|DUF3445
