# Supplementary material for: Diversity of Cell Wall Related Proteins in Human Pathogenic Fungi
Source: J Fungi (Basel). 2017 Dec 29;4(1):6. doi: 10.3390/jof4010006 (PMC5872309; doi:10.3390/jof4010006)
Supplement: Supplementary file 1 [file jof-04-00006-s001.zip › jof-252817-final-supplementary materials/Dataset S2_tree_and_itol_dataset/GT24.annot.tree]

(Candida_albicans_SC5314_Kre5p__AOW28327.1:0.26711650,Candida_tropicalis_MYA_3404__CTRG_02572__EER33754.1:0.21579916,(Pneumocystis_jirovecii_RU7__T551_02353__KTW29079.1:0.85645236,((Cryptococcus_neoformans_var._neoformans_JEC21_UDP_glucose_glycoprotein_glucosyltransferase__putative__AAW41515.2:0.04383186,Cryptococcus_gattii_CA1873_UDP_glucose_glycoprotein_glucosyltransferase__KIR58611.1:0.02870703)1.000000:0.75377673,(((Lichtheimia_corymbifera_JMRC_FSU_9682_udp_glucose_glycoprotein_glucosyltransferase__CDH57110.1:0.00000001,(Lichtheimia_corymbifera_JMRC_FSU_9682_udp_glucose_glycoprotein_glucosyltransferase__CDH57109.1:0.00000001,Lichtheimia_corymbifera_JMRC_FSU_9682_udp_glucose_glycoprotein_glucosyltransferase__CDH57111.1:0.00000001)0.000000:0.00000004)1.000000:0.42955029,(Rhizopus_delemar_RA_99_880__RO3G_15222__EIE90511.1:0.25955095,Mucor_circinelloides_f._lusitanicus_CBS_277.49_glycosyltransferase_family_24_protein__OAD01820.1:0.30859071)1.000000:0.22664789)1.000000:0.35598898,((Sporothrix_schenckii_1099_18_UDP_glucose_glycoprotein_glucosyltransferase__KJR80062.1:0.31502681,(Scedosporium_apiospermum_UDP_glucose_Glycoprotein_Glucosyltransferase__KEZ45469.1:0.27280627,Purpureocillium_lilacinum_UDP_glucose_glycoprotein_glucosyltransferase__OAQ93174.1:0.31151826)0.243000:0.03940734)1.000000:0.16045450,((Malassezia_globosa_CBS_7966__MGL_0505__EDP45516.1:1.19881729,(Verruconis_gallopava___variant_2__KIW05718.1:0.00000001,(Verruconis_gallopava__PV09_03576__KIW05716.1:0.00000001,Verruconis_gallopava___variant_1__KIW05717.1:0.00000001)0.000000:0.00000006)0.897000:0.21957805)0.840000:0.17214553,((Cladophialophora_bantiana_CBS_173.52__Z519_10141__KIW89288.1:0.08208971,(Exophiala_oligosperma__PV06_10424__KIW37380.1:0.15421256,Rhinocladiella_mackenziei_CBS_650.93__Z518_09963__KIX00898.1:0.08967805)0.922000:0.03733744)1.000000:0.28655859,((Talaromyces_marneffei_ATCC_18224_UDP_glucose_glycoprotein_glucosyltransferase__putative__EEA20690.1:0.28462182,(Aspergillus_fumigatus_Af293_UDP_glucose_glycoprotein_glucosyltransferase__putative__EAL87333.1:0.02305869,Aspergillus_lentulus_UDP_glucose_glycoprotein_glucosyltransferase__GAQ07294.1:0.01728718)1.000000:0.20822976)0.965000:0.05485694,(Coccidioides_immitis_RS_UDP_glucose_glycoprotein_glucosyltransferase__EAS36501.3:0.26279453,((Trichophyton_rubrum_CBS_118892__TERG_00994__EGD84716.2:0.00000001,Trichophyton_rubrum_CBS_118892__TERG_00994__KFL60444.1:0.00000001)1.000000:0.27858959,(Paracoccidioides_brasiliensis_Pb18__PADG_05129__EEH49050.1:0.15737840,(Histoplasma_capsulatum_NAm1__HCAG_05392__EDN08893.1:0.12805340,Blastomyces_dermatitidis_ER_3_UDP_glucose_glycoprotein_glucosyltransferase__EEQ85763.1:0.08829790)1.000000:0.07047059)1.000000:0.11378440)0.777000:0.02873178)0.992000:0.06777213)1.000000:0.09544160)0.996000:0.07671247)0.425000:0.03258120)1.000000:0.28004577)0.170000:0.09211130)0.958000:0.23299288)1.000000:1.61159759);
