# Supplementary material for: Diversity of Cell Wall Related Proteins in Human Pathogenic Fungi
Source: J Fungi (Basel). 2017 Dec 29;4(1):6. doi: 10.3390/jof4010006 (PMC5872309; doi:10.3390/jof4010006)
Supplement: Supplementary file 1 [file jof-04-00006-s001.zip › jof-252817-final-supplementary materials/Dataset S2_tree_and_itol_dataset/GT24._dataset.txt]

DATASET_DOMAINS
#Protein domain datasets are visualized as schematic representations of proteins, with a protein backbone and various shapes depicting the locations of individual domains

#lines starting with a hash are comments and ignored during parsing

#=================================================================#
#MANDATORY SETTINGS                        #
#=================================================================#
#select the separator which is used to delimit the data below (TAB,SPACE or COMMA).This separator must be used throughout this file (except in the SEPARATOR line, which uses space).
#SEPARATOR TAB
#SEPARATOR SPACE
SEPARATOR COMMA

#label is used in the legend table (can be changed later)
DATASET_LABEL,label1

#dataset color (can be changed later)
COLOR,#ff0000
DATA
Coccidioides_immitis_RS_UDP_glucose_glycoprotein_glucosyltransferase__EAS36501.3,1508,HH|28|1160|#1f78b4|UDP-g_GGTase,HV|1212|1323|#b2df8a|Glyco_transf_8
Blastomyces_dermatitidis_ER_3_UDP_glucose_glycoprotein_glucosyltransferase__EEQ85763.1,1525,HH|32|1157|#1f78b4|UDP-g_GGTase
Candida_tropicalis_MYA_3404__CTRG_02572__EER33754.1,1470,HH|27|1125|#1f78b4|UDP-g_GGTase,HV|1148|1339|#b2df8a|Glyco_transf_8
Paracoccidioides_brasiliensis_Pb18__PADG_05129__EEH49050.1,1513,HH|33|1160|#1f78b4|UDP-g_GGTase,HV|1226|1322|#b2df8a|Glyco_transf_8
Mucor_circinelloides_f._lusitanicus_CBS_277.49_glycosyltransferase_family_24_protein__OAD01820.1,1583,HH|34|1216|#1f78b4|UDP-g_GGTase,HV|1272|1384|#b2df8a|Glyco_transf_8
Trichophyton_rubrum_CBS_118892__TERG_00994__KFL60444.1,885,HH|4|538|#1f78b4|UDP-g_GGTase,HV|595|702|#b2df8a|Glyco_transf_8
Sporothrix_schenckii_1099_18_UDP_glucose_glycoprotein_glucosyltransferase__KJR80062.1,1526,HH|29|1142|#1f78b4|UDP-g_GGTase,HV|1206|1359|#b2df8a|Glyco_transf_8
Histoplasma_capsulatum_NAm1__HCAG_05392__EDN08893.1,1774,EL|66|221|#33a02c|Acyl-CoA_dh_1,HH|302|428|#1f78b4|UDP-g_GGTase,HH|442|1402|#1f78b4|UDP-g_GGTase,HV|1457|1569|#b2df8a|Glyco_transf_8
Verruconis_gallopava___variant_1__KIW05717.1,1526,HH|30|1150|#1f78b4|UDP-g_GGTase,HV|1219|1331|#b2df8a|Glyco_transf_8
Cryptococcus_gattii_CA1873_UDP_glucose_glycoprotein_glucosyltransferase__KIR58611.1,1563,HH|20|119|#1f78b4|UDP-g_GGTase,HH|118|1191|#1f78b4|UDP-g_GGTase,HV|1239|1357|#b2df8a|Glyco_transf_8
Scedosporium_apiospermum_UDP_glucose_Glycoprotein_Glucosyltransferase__KEZ45469.1,1556,HH|24|1145|#1f78b4|UDP-g_GGTase,HV|1208|1319|#b2df8a|Glyco_transf_8
Pneumocystis_jirovecii_RU7__T551_02353__KTW29079.1,1510,HH|2|1130|#1f78b4|UDP-g_GGTase
Aspergillus_fumigatus_Af293_UDP_glucose_glycoprotein_glucosyltransferase__putative__EAL87333.1,1506,HH|28|1147|#1f78b4|UDP-g_GGTase,HV|1205|1314|#b2df8a|Glyco_transf_8
Lichtheimia_corymbifera_JMRC_FSU_9682_udp_glucose_glycoprotein_glucosyltransferase__CDH57110.1,1478,HH|20|1128|#1f78b4|UDP-g_GGTase,HV|1176|1289|#b2df8a|Glyco_transf_8
Lichtheimia_corymbifera_JMRC_FSU_9682_udp_glucose_glycoprotein_glucosyltransferase__CDH57111.1,1493,HH|20|1143|#1f78b4|UDP-g_GGTase,HV|1191|1304|#b2df8a|Glyco_transf_8
Cladophialophora_bantiana_CBS_173.52__Z519_10141__KIW89288.1,1505,HH|28|1149|#1f78b4|UDP-g_GGTase,HV|1200|1312|#b2df8a|Glyco_transf_8
Cryptococcus_neoformans_var._neoformans_JEC21_UDP_glucose_glycoprotein_glucosyltransferase__putative__AAW41515.2,1602,HH|20|1230|#1f78b4|UDP-g_GGTase,HV|1278|1396|#b2df8a|Glyco_transf_8
Lichtheimia_corymbifera_JMRC_FSU_9682_udp_glucose_glycoprotein_glucosyltransferase__CDH57109.1,1495,HH|20|1145|#1f78b4|UDP-g_GGTase,HV|1193|1306|#b2df8a|Glyco_transf_8
Rhinocladiella_mackenziei_CBS_650.93__Z518_09963__KIX00898.1,1513,HH|28|1151|#1f78b4|UDP-g_GGTase,HV|1210|1412|#b2df8a|Glyco_transf_8
Talaromyces_marneffei_ATCC_18224_UDP_glucose_glycoprotein_glucosyltransferase__putative__EEA20690.1,1509,HH|25|1145|#1f78b4|UDP-g_GGTase
Verruconis_gallopava___variant_2__KIW05718.1,1509,HH|30|1150|#1f78b4|UDP-g_GGTase,HV|1202|1314|#b2df8a|Glyco_transf_8
Trichophyton_rubrum_CBS_118892__TERG_00994__EGD84716.2,885,HH|4|538|#1f78b4|UDP-g_GGTase,HV|595|702|#b2df8a|Glyco_transf_8
Purpureocillium_lilacinum_UDP_glucose_glycoprotein_glucosyltransferase__OAQ93174.1,1493,HH|23|1128|#1f78b4|UDP-g_GGTase,HV|1181|1385|#b2df8a|Glyco_transf_8
Exophiala_oligosperma__PV06_10424__KIW37380.1,1505,HH|28|1146|#1f78b4|UDP-g_GGTase,HV|1198|1308|#b2df8a|Glyco_transf_8
Aspergillus_lentulus_UDP_glucose_glycoprotein_glucosyltransferase__GAQ07294.1,1506,HH|28|1147|#1f78b4|UDP-g_GGTase,HV|1205|1315|#b2df8a|Glyco_transf_8
Verruconis_gallopava__PV09_03576__KIW05716.1,1552,HH|30|1150|#1f78b4|UDP-g_GGTase,HV|1244|1356|#b2df8a|Glyco_transf_8
Candida_albicans_SC5314_Kre5p__AOW28327.1,1466,HH|29|1122|#1f78b4|UDP-g_GGTase,HV|1148|1358|#b2df8a|Glyco_transf_8
Rhizopus_delemar_RA_99_880__RO3G_15222__EIE90511.1,1532,HH|23|1182|#1f78b4|UDP-g_GGTase,HV|1232|1346|#b2df8a|Glyco_transf_8
