# Supplementary material for: Diversity of Cell Wall Related Proteins in Human Pathogenic Fungi
Source: J Fungi (Basel). 2017 Dec 29;4(1):6. doi: 10.3390/jof4010006 (PMC5872309; doi:10.3390/jof4010006)
Supplement: Supplementary file 1 [file jof-04-00006-s001.zip › jof-252817-final-supplementary materials/Dataset S2_tree_and_itol_dataset/GT31.annot.tree]

(Cryptococcus_neoformans_var._neoformans_JEC21_expressed_protein__AAW42947.1:0.00000239,Cryptococcus_gattii_CA1873__I314_00841__KIR68422.1:0.05431316,((((Verruconis_gallopava__PV09_06973__KIW01493.1:0.31882313,Verruconis_gallopava__PV09_06974__KIW01494.1:0.67724220)1.000000:1.40012727,Cryptococcus_neoformans_var._neoformans_JEC21__CNK00120__AAW46263.2:1.26056157)0.082000:0.16350254,((Trichophyton_rubrum_CBS_118892__TERG_00129__EGD83846.1:0.72810432,(Aspergillus_fumigatus_Af293_conserved__EAL89771.1:0.01398900,Aspergillus_lentulus__ALT_5493__GAQ08172.1:0.02762483)0.990000:0.81080137)0.999000:1.46430253,((Scedosporium_apiospermum__SAPIO_CDS0098__KEZ46800.1:0.88554379,Sporothrix_schenckii_1099_18__SPSK_08892__KJR84081.1:0.55191799)0.999000:1.21382540,(Exophiala_oligosperma__PV06_02663__KIW47051.1:0.84942385,((Talaromyces_marneffei_ATCC_18224_conserved__EEA27388.1:0.64451047,(Aspergillus_fumigatus_Af293_conserved__EAL85488.1:0.08168261,Aspergillus_lentulus__ALT_9070__GAQ11749.1:0.04872901)0.999000:0.34850166)1.000000:0.58863646,(((Purpureocillium_lilacinum_glycosyltransferase_family_31_protein__OAQ88313.1:0.62761442,(Scedosporium_apiospermum__SAPIO_CDS6349__KEZ42109.1:0.56500694,Scedosporium_apiospermum__SAPIO_CDS1156__KEZ46256.1:0.47258755)0.782000:0.09317062)0.989000:0.28506079,(Rhinocladiella_mackenziei_CBS_650.93__Z518_08647__KIX02705.1:0.57137534,(Aspergillus_fumigatus_Af293_conserved__EAL94029.1:0.05685859,Aspergillus_lentulus__ALT_3358__GAQ06037.1:0.01239449)1.000000:0.62939961)0.503000:0.10689352)0.949000:0.17681685,((Aspergillus_fumigatus_Af293__AFUA_3G00170__EAL86300.1:0.83102764,((Blastomyces_dermatitidis_ER_3__BDCG_00128__EEQ83323.1:0.00000001,Blastomyces_dermatitidis_ER_3___variant__OAS99309.1:0.00000001)0.999000:0.40351360,(Talaromyces_marneffei_ATCC_18224_conserved__EEA19423.1:0.56185690,(Coccidioides_immitis_RS__CIMG_08504__EAS29758.3:0.37868074,Talaromyces_marneffei_ATCC_18224_conserved__EEA28776.1:0.55625585)0.961000:0.17051404)0.933000:0.15782108)0.994000:0.32785589)0.945000:0.20459003,(Verruconis_gallopava__PV09_06001__KIW02545.1:1.05148825,(Verruconis_gallopava__PV09_00919__KIW09025.1:0.89170387,(Rhinocladiella_mackenziei_CBS_650.93__Z518_07727__KIX04173.1:0.09752393,(Cladophialophora_bantiana_CBS_173.52__Z519_12133__KIW87230.1:0.25608785,Exophiala_oligosperma__PV06_06943__KIW41381.1:0.31618105)0.671000:0.05093035)1.000000:0.68150438)0.077000:0.11154588)0.417000:0.06460010)0.882000:0.13842508)0.925000:0.22355714)0.227000:0.12248399)0.579000:0.16612505)0.967000:0.77303572)0.995000:1.21459549)0.843000:0.33328186,((Malassezia_globosa_CBS_7966__MGL_1391__EDP43994.1:0.41233589,(Cryptococcus_neoformans_var._neoformans_JEC21_conserved__AAW43133.2:0.06976921,Cryptococcus_gattii_CA1873__I314_03703__KIR60410.1:0.00855911)0.994000:0.67929054)0.992000:0.85051156,((Lichtheimia_corymbifera_JMRC_FSU_9682_glycosyltransferase_family_31_and_32_protein__CDH58997.1:0.24649451,(Rhizopus_delemar_RA_99_880__RO3G_10912__EIE86201.1:0.15093764,Mucor_circinelloides_f._lusitanicus_CBS_277.49_glycosyltransferase_family_31_protein__OAD03602.1:0.12409012)0.929000:0.14537350)0.972000:0.38427176,((Rhizopus_delemar_RA_99_880__RO3G_04907__EIE80202.1:0.19672276,Mucor_circinelloides_f._lusitanicus_CBS_277.49_glycosyltransferase_family_32_protein__OAD02914.1:0.15505309)0.991000:0.29317393,(Rhizopus_delemar_RA_99_880__RO3G_04560__EIE79855.1:0.24314729,Mucor_circinelloides_f._lusitanicus_CBS_277.49_glycosyltransferase_family_31_protein__OAD08759.1:0.18876183)0.994000:0.30852259)0.779000:0.15637125)1.000000:1.51361490)0.372000:0.31387488)0.999000:1.07938873);
