# Supplementary material for: Diversity of Cell Wall Related Proteins in Human Pathogenic Fungi
Source: J Fungi (Basel). 2017 Dec 29;4(1):6. doi: 10.3390/jof4010006 (PMC5872309; doi:10.3390/jof4010006)
Supplement: Supplementary file 1 [file jof-04-00006-s001.zip › jof-252817-final-supplementary materials/Dataset S2_tree_and_itol_dataset/GT31._dataset.txt]

DATASET_DOMAINS
#Protein domain datasets are visualized as schematic representations of proteins, with a protein backbone and various shapes depicting the locations of individual domains

#lines starting with a hash are comments and ignored during parsing

#=================================================================#
#MANDATORY SETTINGS                        #
#=================================================================#
#select the separator which is used to delimit the data below (TAB,SPACE or COMMA).This separator must be used throughout this file (except in the SEPARATOR line, which uses space).
#SEPARATOR TAB
#SEPARATOR SPACE
SEPARATOR COMMA

#label is used in the legend table (can be changed later)
DATASET_LABEL,label1

#dataset color (can be changed later)
COLOR,#ff0000
DATA
Mucor_circinelloides_f._lusitanicus_CBS_277.49_glycosyltransferase_family_32_protein__OAD02914.1,1052,HV|70|153|#b2df8a|EOS1,HH|252|444|#1f78b4|Galactosyl_T,HV|590|696|#fdbf6f|Gly_transf_sug,EL|753|843|#ff7f00|Gb3_synth
Cryptococcus_gattii_CA1873__I314_03703__KIR60410.1,830,HH|400|475|#1f78b4|Galactosyl_T
Scedosporium_apiospermum__SAPIO_CDS0098__KEZ46800.1,457,EL|197|258|#33a02c|Fringe
Coccidioides_immitis_RS__CIMG_08504__EAS29758.3,436,EL|177|248|#33a02c|Fringe
Cryptococcus_neoformans_var._neoformans_JEC21__CNK00120__AAW46263.2,462,HH|187|255|#1f78b4|Galactosyl_T,HH|271|316|#1f78b4|Galactosyl_T
Sporothrix_schenckii_1099_18__SPSK_08892__KJR84081.1,597,EL|213|254|#33a02c|Fringe
Aspergillus_lentulus__ALT_3358__GAQ06037.1,456,EL|180|287|#33a02c|Fringe
Aspergillus_fumigatus_Af293_conserved__EAL94029.1,459,EL|180|286|#33a02c|Fringe
Talaromyces_marneffei_ATCC_18224_conserved__EEA27388.1,507,EL|187|264|#33a02c|Fringe
Blastomyces_dermatitidis_ER_3__BDCG_00128__EEQ83323.1,453,EL|185|251|#33a02c|Fringe,RE|365|409|#fb9a99|PAN_1
Scedosporium_apiospermum__SAPIO_CDS6349__KEZ42109.1,516,EL|197|264|#33a02c|Fringe
Rhizopus_delemar_RA_99_880__RO3G_04560__EIE79855.1,531,HV|76|170|#b2df8a|EOS1,HH|249|411|#1f78b4|Galactosyl_T
Mucor_circinelloides_f._lusitanicus_CBS_277.49_glycosyltransferase_family_31_protein__OAD08759.1,541,HV|76|170|#b2df8a|EOS1,HH|255|444|#1f78b4|Galactosyl_T
Exophiala_oligosperma__PV06_02663__KIW47051.1,471,EL|165|255|#33a02c|Fringe
Purpureocillium_lilacinum_glycosyltransferase_family_31_protein__OAQ88313.1,502,EL|198|271|#33a02c|Fringe
Cryptococcus_gattii_CA1873__I314_00841__KIR68422.1,425,HH|184|256|#1f78b4|Galactosyl_T,HH|273|321|#1f78b4|Galactosyl_T
Verruconis_gallopava__PV09_06973__KIW01493.1,319,HH|67|172|#1f78b4|Galactosyl_T,HH|193|239|#1f78b4|Galactosyl_T
Verruconis_gallopava__PV09_06974__KIW01494.1,331,HH|72|179|#1f78b4|Galactosyl_T,HH|199|246|#1f78b4|Galactosyl_T
Rhinocladiella_mackenziei_CBS_650.93__Z518_07727__KIX04173.1,553,EL|247|337|#33a02c|Fringe,HH|474|503|#6a3d9a|PAN_4
Cladophialophora_bantiana_CBS_173.52__Z519_12133__KIW87230.1,579,RE|51|130|#cab2d6|Trypan_PARP,EL|273|344|#33a02c|Fringe
Scedosporium_apiospermum__SAPIO_CDS1156__KEZ46256.1,540,EL|225|288|#33a02c|Fringe
Malassezia_globosa_CBS_7966__MGL_1391__EDP43994.1,494,HH|53|132|#1f78b4|Galactosyl_T
Aspergillus_fumigatus_Af293__AFUA_3G00170__EAL86300.1,336,EL|58|174|#33a02c|Fringe
Lichtheimia_corymbifera_JMRC_FSU_9682_glycosyltransferase_family_31_and_32_protein__CDH58997.1,573,HV|111|204|#b2df8a|EOS1,HH|286|471|#1f78b4|Galactosyl_T
Trichophyton_rubrum_CBS_118892__TERG_00129__EGD83846.1,523,HH|295|375|#e31a1c|DUF604
Rhizopus_delemar_RA_99_880__RO3G_04907__EIE80202.1,917,HV|70|163|#b2df8a|EOS1,HH|241|423|#1f78b4|Galactosyl_T,HV|567|674|#fdbf6f|Gly_transf_sug,EL|729|823|#ff7f00|Gb3_synth
Rhizopus_delemar_RA_99_880__RO3G_10912__EIE86201.1,278,HV|1|77|#b2df8a|EOS1,HV|65|105|#b2df8a|EOS1,HH|156|261|#1f78b4|Galactosyl_T
Cryptococcus_neoformans_var._neoformans_JEC21_expressed_protein__AAW42947.1,425,HH|182|256|#1f78b4|Galactosyl_T,HH|273|321|#1f78b4|Galactosyl_T
Aspergillus_lentulus__ALT_5493__GAQ08172.1,492,EL|192|335|#33a02c|Fringe
Exophiala_oligosperma__PV06_06943__KIW41381.1,546,EL|241|311|#33a02c|Fringe
Mucor_circinelloides_f._lusitanicus_CBS_277.49_glycosyltransferase_family_31_protein__OAD03602.1,444,HV|1|59|#b2df8a|EOS1,HH|157|346|#1f78b4|Galactosyl_T
Aspergillus_fumigatus_Af293_conserved__EAL89771.1,492,EL|192|335|#33a02c|Fringe
Blastomyces_dermatitidis_ER_3___variant__OAS99309.1,452,EL|185|251|#33a02c|Fringe,RE|364|408|#fb9a99|PAN_1
Cryptococcus_neoformans_var._neoformans_JEC21_conserved__AAW43133.2,875,HH|447|522|#1f78b4|Galactosyl_T
Aspergillus_lentulus__ALT_9070__GAQ11749.1,505,EL|214|286|#33a02c|Fringe,RE|418|451|#fb9a99|PAN_1
Aspergillus_fumigatus_Af293_conserved__EAL85488.1,505,EL|213|287|#33a02c|Fringe,RE|418|451|#fb9a99|PAN_1
Talaromyces_marneffei_ATCC_18224_conserved__EEA28776.1,465,EL|189|283|#33a02c|Fringe,RE|390|426|#fb9a99|PAN_1
Verruconis_gallopava__PV09_00919__KIW09025.1,741,EL|212|306|#33a02c|Fringe
Verruconis_gallopava__PV09_06001__KIW02545.1,541,EL|219|284|#33a02c|Fringe
Talaromyces_marneffei_ATCC_18224_conserved__EEA19423.1,505,EL|225|326|#33a02c|Fringe
