# Supplementary material for: Diversity of Cell Wall Related Proteins in Human Pathogenic Fungi
Source: J Fungi (Basel). 2017 Dec 29;4(1):6. doi: 10.3390/jof4010006 (PMC5872309; doi:10.3390/jof4010006)
Supplement: Supplementary file 1 [file jof-04-00006-s001.zip › jof-252817-final-supplementary materials/Dataset S2_tree_and_itol_dataset/GT32.annot.tree]

(Cryptococcus_neoformans_var._neoformans_JEC21_snoRNA_binding_protein__putative__AAW41127.2:0.00000364,Cryptococcus_gattii_CA1873_WD_repeat_and_SOF_domain_containing_protein_1__KIR69147.1:0.04872895,(Verruconis_gallopava__PV09_04702__KIW04432.1:0.99207021,((((Cryptococcus_neoformans_var._neoformans_JEC21_expressed_protein__AAW42499.1:0.00000257,Cryptococcus_gattii_CA1873__I314_01946__KIR67529.1:0.02280831)1.000000:0.67794687,(Lichtheimia_corymbifera_JMRC_FSU_9682_glycosyltransferase_family_32_protein__CDH48226.1:0.15771492,(Rhizopus_delemar_RA_99_880__RO3G_14613__EIE89902.1:0.08761169,Mucor_circinelloides_f._lusitanicus_CBS_277.49__MUCCIDRAFT_132402__partial__OAD00772.1:0.09218966)0.753000:0.01827743)0.971000:0.22345423)0.632000:0.13719684,(Lichtheimia_corymbifera_JMRC_FSU_9682__RO3G_06789__CDH48370.1:0.65498636,((Rhizopus_delemar_RA_99_880__RO3G_06789__EIE82084.1:0.24307406,Mucor_circinelloides_f._lusitanicus_CBS_277.49__MUCCIDRAFT_164953__OAD01048.1:0.09619952)0.896000:0.15924603,(Rhizopus_delemar_RA_99_880__RO3G_09985__EIE85275.1:0.52384504,Mucor_circinelloides_f._lusitanicus_CBS_277.49__MUCCIDRAFT_113615__OAD00158.1:0.34312708)0.935000:0.25454299)0.469000:0.12632190)0.468000:0.10596453)1.000000:1.14831510,((Rhizopus_delemar_RA_99_880__RO3G_04907__EIE80202.1:0.05608792,Mucor_circinelloides_f._lusitanicus_CBS_277.49_glycosyltransferase_family_32_protein__OAD02914.1:0.09841569)1.000000:1.40672877,(((Talaromyces_marneffei_ATCC_18224_conserved__EEA26465.1:0.28385681,Purpureocillium_lilacinum_glycosyl_transferase__OAQ92457.1:0.28466764)0.888000:0.33672532,((Cryptococcus_neoformans_var._neoformans_JEC21__CNE03400__AAW43599.2:0.35302819,(Cryptococcus_neoformans_var._neoformans_JEC21_conserved_expressed_protein__AAW40741.2:0.00000297,Cryptococcus_gattii_CA1873__I314_02382__KIR67169.1:0.04054076)0.998000:0.39289526)0.912000:0.16685522,((Lichtheimia_corymbifera_JMRC_FSU_9682_glycosyltransferase_sugar_binding_regioncontaining_dxd_motif__CDH56137.1:0.17668646,(Rhizopus_delemar_RA_99_880__RO3G_11862__EIE87151.1:0.06588552,Mucor_circinelloides_f._lusitanicus_CBS_277.49_glycosyltransferase_family_32_protein__OAD00546.1:0.03000602)0.914000:0.15238901)0.992000:0.51636223,(Exophiala_oligosperma__PV06_07580__KIW40377.1:0.31737207,(Exophiala_oligosperma__PV06_09012__KIW39219.1:0.46361300,(Aspergillus_fumigatus_Af293_glycosyl_transferase__putative__EAL85103.1:0.00000102,Aspergillus_lentulus__ALT_9596__GAQ12275.1:0.03911276)1.000000:0.58478198)0.000000:0.07871742)1.000000:1.03952020)0.325000:0.09847477)0.623000:0.06599697)0.998000:1.05212526,(((Exophiala_oligosperma__PV06_06216__KIW42694.1:0.06005072,(Cladophialophora_bantiana_CBS_173.52__Z519_00196__KIW98535.1:0.11318757,Rhinocladiella_mackenziei_CBS_650.93__Z518_05086__KIX07109.1:0.08809586)0.929000:0.11469592)1.000000:0.70015095,((((Malassezia_globosa_CBS_7966__MGL_0392__EDP45403.1:0.21543187,(Cryptococcus_neoformans_var._neoformans_JEC21_conserved__AAW44921.1:0.00000056,Cryptococcus_gattii_CA1873_MIPC_synthase__KIR59403.1:0.01469377)0.998000:0.25525195)0.939000:0.16753700,(Trichophyton_rubrum_CBS_118892__TERG_03963__EGD87717.1:0.25290471,Aspergillus_lentulus_mannosyl_phosphorylinositol_ceramide_synthase_SUR1__GAQ08639.1:0.56435396)0.996000:0.38230703)0.847000:0.08346724,(((((Verruconis_gallopava__PV09_00073__KIW09136.1:0.14673943,(Candida_albicans_SC5314_mannosylinositol_phosphorylceramide_synthase_catalytic_subunit__AOW27901.1:0.10104991,Candida_tropicalis_MYA_3404_mannosyl_phosphorylinositol_ceramide_synthase_SUR1__EER35116.1:0.04580032)1.000000:0.24544618)0.926000:0.08108289,((Paracoccidioides_brasiliensis_Pb18__PADG_06303__EEH50224.1:0.04869532,(Histoplasma_capsulatum_NAm1__HCAG_08692__EDN05038.1:0.02624753,Blastomyces_dermatitidis_ER_3_MIPC_synthase__EEQ90110.1:0.04205693)0.734000:0.01327073)0.892000:0.03794799,((Talaromyces_marneffei_ATCC_18224_MIPC_synthase_subunit_SurA___putative__EEA18956.1:0.09707212,(Exophiala_oligosperma__PV06_00057__KIW47356.1:0.10808763,(Cladophialophora_bantiana_CBS_173.52__Z519_02225__KIW96834.1:0.00000092,Rhinocladiella_mackenziei_CBS_650.93__Z518_01682__KIX10598.1:0.02301805)0.000000:0.00001954)0.997000:0.15339855)0.000000:0.01404024,((Aspergillus_fumigatus_Af293_MIPC_synthase_subunit_SurA___putative__EAL85572.1:0.00000060,Aspergillus_lentulus_mannosyl_phosphorylinositol_ceramide_synthase_SUR1__GAQ03563.1:0.00770840)0.961000:0.07215282,Trichophyton_rubrum_CBS_118892__TERG_06644__EGD90416.1:0.17816676)0.136000:0.01496701)0.871000:0.03495888)0.819000:0.02784787)0.578000:0.01700196,Coccidioides_immitis_RS_MIPC_synthase__EAS37452.1:0.11018971)0.886000:0.08419896,(Pneumocystis_jirovecii_RU7__T551_01558__KTW31006.1:0.39006741,(Purpureocillium_lilacinum_MIPC_synthase__OAQ92458.1:0.83415141,(Purpureocillium_lilacinum_mannosyl_phosphorylinositol_ceramide_synthase_protein__OAQ95391.1:0.22394566,(Talaromyces_marneffei_ATCC_18224_conserved__EEA21173.1:0.40471388,(Talaromyces_marneffei_ATCC_18224_mannosyl_phosphorylinositol_ceramide_synthase_CSH1__putative__EEA26635.1:0.28437183,Scedosporium_apiospermum__SAPIO_CDS6649__KEZ41843.1:0.31346648)0.426000:0.05347568)0.503000:0.11539910)0.737000:0.14206558)0.979000:0.41009223)0.591000:0.07744146)0.879000:0.13651754,(Purpureocillium_lilacinum_MIPC_synthase__OAQ75057.1:1.25801127,Sporothrix_schenckii_1099_18_MIPC_synthase_subunit_SurA__KJR89761.1:0.47345129)0.827000:0.19061862)0.854000:0.09618246)0.904000:0.13678802,((Purpureocillium_lilacinum_glycosyltransferase_family_32_protein__OAQ63960.1:0.24047946,Purpureocillium_lilacinum_glycosyltransferase_family_32_protein__OAQ85833.1:0.23319880)0.984000:0.37712129,(Purpureocillium_lilacinum_glycosyltransferase_family_32_protein__OAQ57988.1:0.14405275,(((Purpureocillium_lilacinum_glycosyltransferase_family_32_protein__OAQ58465.1:0.08085808,Purpureocillium_lilacinum_glycosyltransferase_family_32_protein__OAQ71882.1:0.12021445)0.920000:0.08095697,(Purpureocillium_lilacinum_glycosyltransferase_family_32_protein__OAQ94170.1:0.25060711,Purpureocillium_lilacinum_glycosyltransferase_family_32_protein__OAQ81291.1:0.10420658)0.261000:0.02539564)0.827000:0.03627450,(Sporothrix_schenckii_1099_18_glucosyll_transferase__KJR88271.1:0.29931738,(Talaromyces_marneffei_ATCC_18224_glycosyl_transferase__putative__EEA19303.1:0.16117241,(Aspergillus_fumigatus_Af293_glycosyl_transferase__putative__EAL84961.1:0.06501186,Aspergillus_lentulus_mannosyl_phosphorylinositol_ceramide_synthase_CSH1__GAQ12126.1:0.03115494)0.987000:0.20636564)0.999000:0.36422453)0.600000:0.01887833)0.869000:0.09957451)1.000000:0.72786290)0.833000:0.15073286)0.921000:0.25119505)0.902000:0.29199323,(((Verruconis_gallopava__PV09_06692__KIW01842.1:0.23338954,(Purpureocillium_lilacinum_capsule_polysaccharide_biosynthesis_protein__OAQ95498.1:0.21702843,(Talaromyces_marneffei_ATCC_18224_conserved__EEA23295.1:0.14412026,Rhinocladiella_mackenziei_CBS_650.93__Z518_04716__KIX06740.1:0.08857320)0.523000:0.05721697)0.948000:0.17413498)0.950000:0.40873316,((Talaromyces_marneffei_ATCC_18224_conserved__EEA26675.1:0.34589041,((Blastomyces_dermatitidis_ER_3_capsule_polysaccharide_biosynthesis_protein__EEQ86131.1:0.12596790,(Histoplasma_capsulatum_NAm1_predicted_protein__EDN05456.1:0.13843699,Paracoccidioides_brasiliensis_Pb18__PADG_00234__EEH43945.2:0.05845623)0.186000:0.03935503)0.816000:0.07384537,(Verruconis_gallopava__PV09_04413__KIW04677.1:0.22323293,(Cladophialophora_bantiana_CBS_173.52__Z519_05852__KIW93247.1:0.13063585,Rhinocladiella_mackenziei_CBS_650.93__Z518_07413__KIX03860.1:0.12580860)0.840000:0.09744729)0.568000:0.05407578)0.875000:0.08350066)0.976000:0.21381122,(Talaromyces_marneffei_ATCC_18224_conserved__EEA21259.1:0.17108515,(Purpureocillium_lilacinum_glycosyltransferase__OAQ85169.1:0.39676637,(Aspergillus_fumigatus_Af293_capsule_polysaccharide_biosynthesis_protein__putative__EAL86289.1:0.18186455,(Coccidioides_immitis_RS_capsule_polysaccharide_biosynthesis_protein__EAS29193.3:0.23772948,(Talaromyces_marneffei_ATCC_18224_capsule_polysaccharide_biosynthesis_protein__putative__EEA23481.1:0.22092541,Blastomyces_dermatitidis_ER_3__BDCG_17058__OAT01393.1:0.26368114)0.887000:0.14137110)0.836000:0.09418417)0.966000:0.19361835)0.375000:0.06408556)0.957000:0.20110544)0.824000:0.18151057)1.000000:1.36777557,(((Aspergillus_fumigatus_Af293_glycosyl_transferase__putative__EAL84964.1:0.00000070,Aspergillus_lentulus__ALT_9450__GAQ12129.1:0.21621950)0.943000:0.17416770,(((Exophiala_oligosperma__PV06_08371__KIW39786.1:0.00000001,Exophiala_oligosperma___variant__KIW39787.1:0.00000001)0.940000:0.09305996,(Cladophialophora_bantiana_CBS_173.52__Z519_12425__KIW86960.1:0.11815317,Rhinocladiella_mackenziei_CBS_650.93__Z518_06282__KIX05410.1:0.12518846)0.895000:0.07893855)0.948000:0.16534565,(Talaromyces_marneffei_ATCC_18224_glycosyl_transferase__putative__EEA26888.1:0.29489153,(Sporothrix_schenckii_1099_18_glucosyll_transferase__KJR86273.1:0.17851623,Purpureocillium_lilacinum_glycosyl_transferase__OAQ81290.1:0.23483869)0.955000:0.15206414)0.200000:0.06626924)0.581000:0.12184036)0.997000:0.61788016,((Scedosporium_apiospermum_Glycosyltransferase_family_32_protein__KEZ40835.1:0.32346340,Sporothrix_schenckii_1099_18__SPSK_09242__KJR84378.1:0.57885829)0.840000:0.12933065,(((Verruconis_gallopava__PV09_00503__KIW08535.1:0.19574260,((Exophiala_oligosperma__PV06_07589__KIW40386.1:0.19212233,((Rhinocladiella_mackenziei_CBS_650.93__Z518_02443__KIX07789.1:0.13532556,(Exophiala_oligosperma__PV06_09700__KIW38755.1:0.10010517,Rhinocladiella_mackenziei_CBS_650.93__Z518_01708__KIX10624.1:0.04198988)0.927000:0.05823287)0.070000:0.02654330,(Paracoccidioides_brasiliensis_Pb18__PADG_08248__EEH43323.1:0.14135465,(Trichophyton_rubrum_CBS_118892__TERG_00890__EGD84613.2:0.11717964,(Aspergillus_fumigatus_Af293_glycosyl_transferase__putative__EAL89240.1:0.01011450,Aspergillus_lentulus__ALT_0109__GAQ02788.1:0.02710462)0.946000:0.09986524)0.710000:0.04285747)0.503000:0.01926963)0.801000:0.05410102)0.865000:0.07169394,(Sporothrix_schenckii_1099_18__SPSK_03245__KJR81912.1:0.18836654,(Purpureocillium_lilacinum_glycosyltransferase_family_32__OAQ88953.1:0.11342803,Purpureocillium_lilacinum_glycosyltransferase_family_32__OAQ94934.1:0.04923800)0.999000:0.17847319)0.865000:0.08662962)0.817000:0.06406259)0.997000:0.44768954,(Paracoccidioides_brasiliensis_Pb18__PADG_06012__EEH49933.2:0.45853921,(Paracoccidioides_brasiliensis_Pb18__PADG_04337__EEH48253.1:0.31271407,Trichophyton_rubrum_CBS_118892__TERG_06250__EGD90016.1:0.42117237)0.874000:0.19190716)0.995000:0.46452716)0.660000:0.08933187,((((Aspergillus_fumigatus_Af293_alpha_1_6_mannosyltransferase_subunit_Hoc1___putative__EAL87850.1:0.01505523,Aspergillus_lentulus_initiation_specific_alpha_1_6_mannosyltransferase__GAQ11650.1:0.00000066)1.000000:0.87215265,((Cryptococcus_neoformans_var._neoformans_JEC21_alpha_1_6_mannosyltransferase__putative__AAW41222.1:0.04560285,Cryptococcus_gattii_CA1873_alpha_1_6_mannosyltransferase__KIR69017.1:0.01590384)0.998000:0.47078104,((Cryptococcus_neoformans_var._neoformans_JEC21_alpha_1_6_mannosyltransferase__putative__AAW43978.2:0.02731716,Cryptococcus_gattii_CA1873_alpha_1_6_mannosyltransferase__KIR64011.1:0.01213451)0.995000:0.47309056,(Cryptococcus_neoformans_var._neoformans_JEC21_alpha_1_6_mannosyltransferase__putative__AAW42866.2:0.43617614,((Cryptococcus_neoformans_var._neoformans_JEC21_alpha_1_6_mannosyltransferase__putative__AAW45413.1:0.00568809,Cryptococcus_gattii_CA1873_alpha_1_6_mannosyltransferase__KIR59303.1:0.04264042)1.000000:0.99745576,(Cryptococcus_neoformans_var._neoformans_JEC21_glycosyltransferase__putative__AAW40799.1:0.03174925,Cryptococcus_gattii_CA1873_glycosyltransferase__KIR67199.1:0.00886583)0.964000:0.37069610)0.453000:0.13794813)0.996000:0.50364774)0.000000:0.07141007)0.355000:0.11523228)0.801000:0.12519327,((Exophiala_oligosperma__PV06_10490__KIW37451.1:0.39070410,(Talaromyces_marneffei_ATCC_18224_conserved__EEA26164.1:0.35847384,Scedosporium_apiospermum__SAPIO_CDS9159__KEZ40127.1:0.21634646)0.487000:0.14541191)0.999000:0.67190642,Exophiala_oligosperma__PV06_03697__KIW45299.1:0.50702967)0.379000:0.08900628)0.456000:0.06088811,((Candida_albicans_SC5314_Och1p__AOW28617.1:0.11244771,Candida_tropicalis_MYA_3404__CTRG_02254__EER33436.1:0.05443543)0.998000:0.35663195,((Candida_albicans_SC5314_alpha_1_6_mannosyltransferase__AOW30080.1:0.08423069,Candida_tropicalis_MYA_3404__CTRG_02832__EER34014.1:0.09966590)1.000000:0.46296190,((Aspergillus_fumigatus_Af293_alpha_1_6_mannosyltransferase_subunit_Och1___putative__EAL91741.1:0.06014931,Aspergillus_lentulus_initiation_specific_alpha_1_6_mannosyltransferase__GAQ09363.1:0.01273862)0.968000:0.10452344,(Coccidioides_immitis_RS_alpha_1_6_mannosyltransferase_subunit__EAS31295.3:0.12644396,((Cladophialophora_bantiana_CBS_173.52__Z519_00103__KIW98442.1:0.06703574,(Exophiala_oligosperma__PV06_00291__KIW47608.1:0.04903253,Rhinocladiella_mackenziei_CBS_650.93__Z518_01276__KIX10195.1:0.08891410)0.279000:0.02499006)0.988000:0.08522683,(Talaromyces_marneffei_ATCC_18224_alpha_1_6_mannosyltransferase_subunit_Och1___putative__EEA23963.1:0.16359775,(Pneumocystis_jirovecii_RU7__T551_02556__KTW28706.1:0.68170383,((Verruconis_gallopava__PV09_07933__KIW00580.1:0.14133908,(Scedosporium_apiospermum_Glycosyltransferase_family_32_protein__KEZ39389.1:0.13874476,Purpureocillium_lilacinum_initiation_specific_alpha_1_6_mannosyltransferase__OAQ89614.1:0.08430763)0.957000:0.07974912)0.891000:0.05641569,(Trichophyton_rubrum_CBS_118892__TERG_07870__EGD91651.1:0.16169281,(Paracoccidioides_brasiliensis_Pb18__PADG_07327__EEH42507.1:0.12265563,(Blastomyces_dermatitidis_ER_3_alpha_1_6_mannosyltransferase__OAT01043.1:0.00000001,Blastomyces_dermatitidis_ER_3_alpha_1_6_mannosyltransferase__variant__OAT01044.1:0.00000001)0.972000:0.08523112)0.845000:0.05332548)0.335000:0.01571656)0.009000:0.00940504)0.703000:0.01309013)0.811000:0.02167332)0.862000:0.03690417)0.743000:0.02590232)0.969000:0.16807372)0.727000:0.05322529)0.974000:0.22048389)0.758000:0.09928489)0.699000:0.12295601)0.766000:0.25725537)0.742000:0.36306037)0.482000:0.09577150)0.865000:0.21597549)0.852000:0.37230447)0.194000:0.18242228)0.863000:0.41192904)0.999000:1.12693093);
