# Supplementary material for: Diversity of Cell Wall Related Proteins in Human Pathogenic Fungi
Source: J Fungi (Basel). 2017 Dec 29;4(1):6. doi: 10.3390/jof4010006 (PMC5872309; doi:10.3390/jof4010006)
Supplement: Supplementary file 1 [file jof-04-00006-s001.zip › jof-252817-final-supplementary materials/Dataset S2_tree_and_itol_dataset/GT32._dataset.txt]

DATASET_DOMAINS
#Protein domain datasets are visualized as schematic representations of proteins, with a protein backbone and various shapes depicting the locations of individual domains

#lines starting with a hash are comments and ignored during parsing

#=================================================================#
#MANDATORY SETTINGS                        #
#=================================================================#
#select the separator which is used to delimit the data below (TAB,SPACE or COMMA).This separator must be used throughout this file (except in the SEPARATOR line, which uses space).
#SEPARATOR TAB
#SEPARATOR SPACE
SEPARATOR COMMA

#label is used in the legend table (can be changed later)
DATASET_LABEL,label1

#dataset color (can be changed later)
COLOR,#ff0000
DATA
Talaromyces_marneffei_ATCC_18224_mannosyl_phosphorylinositol_ceramide_synthase_CSH1__putative__EEA26635.1,341,RE|66|92|#fb9a99|Cyt_b-c1_8,HH|89|170|#1f78b4|Gly_transf_sug,RE|278|324|#fb9a99|Cyt_b-c1_8
Cryptococcus_neoformans_var._neoformans_JEC21_conserved_expressed_protein__AAW40741.2,445,HH|181|227|#1f78b4|Gly_transf_sug
Exophiala_oligosperma__PV06_09012__KIW39219.1,387,HH|144|190|#1f78b4|Gly_transf_sug
Rhinocladiella_mackenziei_CBS_650.93__Z518_01682__KIX10598.1,353,HH|73|159|#1f78b4|Gly_transf_sug
Aspergillus_fumigatus_Af293_glycosyl_transferase__putative__EAL84964.1,399,HH|116|197|#1f78b4|Gly_transf_sug
Purpureocillium_lilacinum_glycosyltransferase_family_32_protein__OAQ81291.1,330,HH|106|182|#1f78b4|Gly_transf_sug
Pneumocystis_jirovecii_RU7__T551_01558__KTW31006.1,313,HH|72|156|#1f78b4|Gly_transf_sug
Sporothrix_schenckii_1099_18__SPSK_09242__KJR84378.1,467,HH|167|302|#1f78b4|Gly_transf_sug
Cryptococcus_neoformans_var._neoformans_JEC21_conserved__AAW44921.1,547,HH|267|349|#1f78b4|Gly_transf_sug
Talaromyces_marneffei_ATCC_18224_conserved__EEA26164.1,418,HH|120|191|#1f78b4|Gly_transf_sug
Rhizopus_delemar_RA_99_880__RO3G_11862__EIE87151.1,473,HH|28|75|#1f78b4|Gly_transf_sug,HV|280|460|#b2df8a|Laminin_G_3
Rhinocladiella_mackenziei_CBS_650.93__Z518_05086__KIX07109.1,376,HH|91|167|#1f78b4|Gly_transf_sug
Purpureocillium_lilacinum_glycosyltransferase__OAQ85169.1,419,EL|17|206|#33a02c|Caps_synth
Coccidioides_immitis_RS_MIPC_synthase__EAS37452.1,369,HH|74|155|#1f78b4|Gly_transf_sug
Purpureocillium_lilacinum_glycosyltransferase_family_32_protein__OAQ85833.1,367,HH|106|181|#1f78b4|Gly_transf_sug
Cladophialophora_bantiana_CBS_173.52__Z519_02225__KIW96834.1,357,HH|73|159|#1f78b4|Gly_transf_sug
Aspergillus_lentulus__ALT_9596__GAQ12275.1,377,HH|134|177|#1f78b4|Gly_transf_sug
Exophiala_oligosperma__PV06_10490__KIW37451.1,423,HH|117|190|#1f78b4|Gly_transf_sug
Trichophyton_rubrum_CBS_118892__TERG_00890__EGD84613.2,723,HH|102|190|#1f78b4|Gly_transf_sug
Cryptococcus_neoformans_var._neoformans_JEC21__CNE03400__AAW43599.2,371,HH|170|208|#1f78b4|Gly_transf_sug
Cryptococcus_gattii_CA1873__I314_02382__KIR67169.1,416,HH|182|227|#1f78b4|Gly_transf_sug
Trichophyton_rubrum_CBS_118892__TERG_06644__EGD90416.1,361,HH|79|155|#1f78b4|Gly_transf_sug
Talaromyces_marneffei_ATCC_18224_MIPC_synthase_subunit_SurA___putative__EEA18956.1,356,HH|73|155|#1f78b4|Gly_transf_sug
Aspergillus_fumigatus_Af293_glycosyl_transferase__putative__EAL84961.1,347,HH|93|174|#1f78b4|Gly_transf_sug
Aspergillus_lentulus_initiation_specific_alpha_1_6_mannosyltransferase__GAQ11650.1,308,HH|94|139|#1f78b4|Gly_transf_sug
Rhinocladiella_mackenziei_CBS_650.93__Z518_06282__KIX05410.1,368,HH|73|154|#1f78b4|Gly_transf_sug
Talaromyces_marneffei_ATCC_18224_conserved__EEA21173.1,380,HH|86|166|#1f78b4|Gly_transf_sug
Sporothrix_schenckii_1099_18_glucosyll_transferase__KJR86273.1,457,HH|182|232|#1f78b4|Gly_transf_sug
Cryptococcus_neoformans_var._neoformans_JEC21_alpha_1_6_mannosyltransferase__putative__AAW45413.1,549,HH|243|279|#1f78b4|Gly_transf_sug
Exophiala_oligosperma__PV06_08371__KIW39786.1,420,HH|123|201|#1f78b4|Gly_transf_sug
Candida_albicans_SC5314_alpha_1_6_mannosyltransferase__AOW30080.1,400,HH|162|243|#1f78b4|Gly_transf_sug
Blastomyces_dermatitidis_ER_3__BDCG_17058__OAT01393.1,120,EL|20|66|#33a02c|Caps_synth
Rhizopus_delemar_RA_99_880__RO3G_09985__EIE85275.1,169,HH|11|46|#1f78b4|Gly_transf_sug
Purpureocillium_lilacinum_glycosyltransferase_family_32_protein__OAQ63960.1,376,HH|92|169|#1f78b4|Gly_transf_sug
Exophiala_oligosperma__PV06_03697__KIW45299.1,434,HH|131|186|#1f78b4|Gly_transf_sug
Paracoccidioides_brasiliensis_Pb18__PADG_06012__EEH49933.2,307,HH|53|134|#1f78b4|Gly_transf_sug
Aspergillus_lentulus_mannosyl_phosphorylinositol_ceramide_synthase_SUR1__GAQ03563.1,361,HH|73|155|#1f78b4|Gly_transf_sug
Cryptococcus_neoformans_var._neoformans_JEC21_alpha_1_6_mannosyltransferase__putative__AAW43978.2,507,HH|219|300|#1f78b4|Gly_transf_sug
Paracoccidioides_brasiliensis_Pb18__PADG_00234__EEH43945.2,402,EL|22|201|#33a02c|Caps_synth
Coccidioides_immitis_RS_capsule_polysaccharide_biosynthesis_protein__EAS29193.3,432,EL|84|247|#33a02c|Caps_synth
Purpureocillium_lilacinum_glycosyltransferase_family_32_protein__OAQ58465.1,319,HH|95|172|#1f78b4|Gly_transf_sug
Lichtheimia_corymbifera_JMRC_FSU_9682_glycosyltransferase_family_32_protein__CDH48226.1,405,HH|165|260|#1f78b4|Gly_transf_sug
Verruconis_gallopava__PV09_04413__KIW04677.1,432,EL|60|227|#33a02c|Caps_synth
Sporothrix_schenckii_1099_18_MIPC_synthase_subunit_SurA__KJR89761.1,446,HH|178|258|#1f78b4|Gly_transf_sug
Cryptococcus_gattii_CA1873_WD_repeat_and_SOF_domain_containing_protein_1__KIR69147.1,1254,HV|55|93|#ffff99|WD40,EL|203|259|#a6cee3|ANAPC4_WD40,HV|286|322|#ffff99|WD40,HV|340|365|#ffff99|WD40,RE|367|451|#1f78b4|Sof1,HH|965|1002|#1f78b4|Gly_transf_sug
Paracoccidioides_brasiliensis_Pb18__PADG_07327__EEH42507.1,377,HH|115|196|#1f78b4|Gly_transf_sug
Coccidioides_immitis_RS_alpha_1_6_mannosyltransferase_subunit__EAS31295.3,362,HH|111|187|#1f78b4|Gly_transf_sug
Exophiala_oligosperma__PV06_00057__KIW47356.1,355,HH|73|159|#1f78b4|Gly_transf_sug
Purpureocillium_lilacinum_glycosyltransferase_family_32__OAQ88953.1,548,HH|119|196|#1f78b4|Gly_transf_sug
Aspergillus_fumigatus_Af293_MIPC_synthase_subunit_SurA___putative__EAL85572.1,361,HH|73|155|#1f78b4|Gly_transf_sug
Aspergillus_fumigatus_Af293_glycosyl_transferase__putative__EAL85103.1,377,HH|140|177|#1f78b4|Gly_transf_sug
Exophiala_oligosperma__PV06_09700__KIW38755.1,366,HH|42|129|#1f78b4|Gly_transf_sug
Candida_tropicalis_MYA_3404__CTRG_02832__EER34014.1,397,HH|154|240|#1f78b4|Gly_transf_sug
Malassezia_globosa_CBS_7966__MGL_0392__EDP45403.1,704,HH|95|177|#1f78b4|Gly_transf_sug
Purpureocillium_lilacinum_glycosyl_transferase__OAQ92457.1,386,HH|164|222|#1f78b4|Gly_transf_sug
Sporothrix_schenckii_1099_18_glucosyll_transferase__KJR88271.1,395,HH|103|178|#1f78b4|Gly_transf_sug
Blastomyces_dermatitidis_ER_3_capsule_polysaccharide_biosynthesis_protein__EEQ86131.1,402,EL|37|201|#33a02c|Caps_synth
Aspergillus_lentulus__ALT_0109__GAQ02788.1,400,HH|77|164|#1f78b4|Gly_transf_sug
Scedosporium_apiospermum__SAPIO_CDS6649__KEZ41843.1,314,HH|87|169|#1f78b4|Gly_transf_sug
Trichophyton_rubrum_CBS_118892__TERG_06250__EGD90016.1,447,HH|131|213|#1f78b4|Gly_transf_sug
Cryptococcus_gattii_CA1873_MIPC_synthase__KIR59403.1,661,HH|217|299|#1f78b4|Gly_transf_sug
Aspergillus_fumigatus_Af293_alpha_1_6_mannosyltransferase_subunit_Och1___putative__EAL91741.1,431,HH|113|191|#1f78b4|Gly_transf_sug
Candida_tropicalis_MYA_3404_mannosyl_phosphorylinositol_ceramide_synthase_SUR1__EER35116.1,457,HH|73|155|#1f78b4|Gly_transf_sug
Cryptococcus_neoformans_var._neoformans_JEC21_glycosyltransferase__putative__AAW40799.1,648,HH|233|297|#1f78b4|Gly_transf_sug
Pneumocystis_jirovecii_RU7__T551_02556__KTW28706.1,373,HH|126|205|#1f78b4|Gly_transf_sug
Mucor_circinelloides_f._lusitanicus_CBS_277.49_glycosyltransferase_family_32_protein__OAD02914.1,1052,HH|70|153|#e31a1c|EOS1,HV|252|444|#fdbf6f|Galactosyl_T,HH|590|696|#1f78b4|Gly_transf_sug,EL|753|843|#ff7f00|Gb3_synth
Candida_albicans_SC5314_Och1p__AOW28617.1,390,HH|117|206|#1f78b4|Gly_transf_sug
Rhizopus_delemar_RA_99_880__RO3G_06789__EIE82084.1,355,HH|176|217|#1f78b4|Gly_transf_sug
Aspergillus_lentulus__ALT_9450__GAQ12129.1,357,HH|115|197|#1f78b4|Gly_transf_sug
Mucor_circinelloides_f._lusitanicus_CBS_277.49_glycosyltransferase_family_32_protein__OAD00546.1,681,HH|172|218|#1f78b4|Gly_transf_sug,HV|423|603|#b2df8a|Laminin_G_3
Cladophialophora_bantiana_CBS_173.52__Z519_00103__KIW98442.1,368,HH|114|194|#1f78b4|Gly_transf_sug
Talaromyces_marneffei_ATCC_18224_conserved__EEA26675.1,356,EL|75|167|#33a02c|Caps_synth
Talaromyces_marneffei_ATCC_18224_capsule_polysaccharide_biosynthesis_protein__putative__EEA23481.1,403,EL|25|201|#33a02c|Caps_synth
Exophiala_oligosperma__PV06_07580__KIW40377.1,410,HH|122|215|#1f78b4|Gly_transf_sug
Aspergillus_fumigatus_Af293_capsule_polysaccharide_biosynthesis_protein__putative__EAL86289.1,396,EL|22|190|#33a02c|Caps_synth
Lichtheimia_corymbifera_JMRC_FSU_9682_glycosyltransferase_sugar_binding_regioncontaining_dxd_motif__CDH56137.1,678,HH|167|206|#1f78b4|Gly_transf_sug,HV|408|598|#b2df8a|Laminin_G_3
Rhinocladiella_mackenziei_CBS_650.93__Z518_07413__KIX03860.1,405,EL|18|209|#33a02c|Caps_synth
Cryptococcus_neoformans_var._neoformans_JEC21_alpha_1_6_mannosyltransferase__putative__AAW41222.1,580,HH|286|366|#1f78b4|Gly_transf_sug
Scedosporium_apiospermum__SAPIO_CDS9159__KEZ40127.1,922,RE|46|386|#cab2d6|MFS_1,HH|616|688|#1f78b4|Gly_transf_sug
Talaromyces_marneffei_ATCC_18224_conserved__EEA23295.1,415,EL|31|203|#33a02c|Caps_synth
Cryptococcus_gattii_CA1873_glycosyltransferase__KIR67199.1,651,HH|220|297|#1f78b4|Gly_transf_sug,HH|533|614|#6a3d9a|Mitofilin
Purpureocillium_lilacinum_glycosyltransferase_family_32_protein__OAQ57988.1,350,HH|125|202|#1f78b4|Gly_transf_sug
Mucor_circinelloides_f._lusitanicus_CBS_277.49__MUCCIDRAFT_164953__OAD01048.1,420,HH|228|262|#1f78b4|Gly_transf_sug
Talaromyces_marneffei_ATCC_18224_conserved__EEA21259.1,415,EL|18|205|#33a02c|Caps_synth
Talaromyces_marneffei_ATCC_18224_conserved__EEA26465.1,335,HH|123|181|#1f78b4|Gly_transf_sug
Histoplasma_capsulatum_NAm1_predicted_protein__EDN05456.1,167,HH|17|50|#1f78b4|Gly_transf_sug
Cryptococcus_neoformans_var._neoformans_JEC21_snoRNA_binding_protein__putative__AAW41127.2,799,HH|523|553|#1f78b4|Gly_transf_sug
Cladophialophora_bantiana_CBS_173.52__Z519_00196__KIW98535.1,402,HH|116|198|#1f78b4|Gly_transf_sug
Aspergillus_lentulus_mannosyl_phosphorylinositol_ceramide_synthase_SUR1__GAQ08639.1,389,HH|137|218|#1f78b4|Gly_transf_sug
Purpureocillium_lilacinum_glycosyl_transferase__OAQ81290.1,426,HH|144|208|#1f78b4|Gly_transf_sug
Purpureocillium_lilacinum_MIPC_synthase__OAQ92458.1,356,HH|98|178|#1f78b4|Gly_transf_sug
Exophiala_oligosperma__PV06_00291__KIW47608.1,371,HH|118|197|#1f78b4|Gly_transf_sug
Talaromyces_marneffei_ATCC_18224_glycosyl_transferase__putative__EEA19303.1,352,HH|96|171|#1f78b4|Gly_transf_sug
Rhizopus_delemar_RA_99_880__RO3G_04907__EIE80202.1,917,HH|70|163|#e31a1c|EOS1,HV|241|423|#fdbf6f|Galactosyl_T,HH|567|674|#1f78b4|Gly_transf_sug,EL|729|823|#ff7f00|Gb3_synth
Exophiala_oligosperma___variant__KIW39787.1,321,HH|26|104|#1f78b4|Gly_transf_sug
Purpureocillium_lilacinum_glycosyltransferase_family_32__OAQ94934.1,409,HH|103|183|#1f78b4|Gly_transf_sug
Purpureocillium_lilacinum_initiation_specific_alpha_1_6_mannosyltransferase__OAQ89614.1,384,HH|117|198|#1f78b4|Gly_transf_sug
Aspergillus_lentulus_mannosyl_phosphorylinositol_ceramide_synthase_CSH1__GAQ12126.1,336,HH|94|157|#1f78b4|Gly_transf_sug
Aspergillus_fumigatus_Af293_alpha_1_6_mannosyltransferase_subunit_Hoc1___putative__EAL87850.1,308,HH|95|141|#1f78b4|Gly_transf_sug
Verruconis_gallopava__PV09_00503__KIW08535.1,409,HH|75|164|#1f78b4|Gly_transf_sug
Purpureocillium_lilacinum_capsule_polysaccharide_biosynthesis_protein__OAQ95498.1,433,EL|32|204|#33a02c|Caps_synth
Aspergillus_lentulus_initiation_specific_alpha_1_6_mannosyltransferase__GAQ09363.1,364,HH|113|192|#1f78b4|Gly_transf_sug
Cryptococcus_neoformans_var._neoformans_JEC21_expressed_protein__AAW42499.1,559,HH|340|372|#1f78b4|Gly_transf_sug
Rhinocladiella_mackenziei_CBS_650.93__Z518_01276__KIX10195.1,385,HH|118|197|#1f78b4|Gly_transf_sug
Rhinocladiella_mackenziei_CBS_650.93__Z518_04716__KIX06740.1,417,EL|39|205|#33a02c|Caps_synth
Paracoccidioides_brasiliensis_Pb18__PADG_04337__EEH48253.1,394,HH|117|196|#1f78b4|Gly_transf_sug
Scedosporium_apiospermum_Glycosyltransferase_family_32_protein__KEZ40835.1,374,HH|129|208|#1f78b4|Gly_transf_sug
Cryptococcus_gattii_CA1873_alpha_1_6_mannosyltransferase__KIR59303.1,552,HH|243|280|#1f78b4|Gly_transf_sug
Paracoccidioides_brasiliensis_Pb18__PADG_06303__EEH50224.1,377,HH|76|155|#1f78b4|Gly_transf_sug
Talaromyces_marneffei_ATCC_18224_alpha_1_6_mannosyltransferase_subunit_Och1___putative__EEA23963.1,368,HH|112|197|#1f78b4|Gly_transf_sug
Candida_albicans_SC5314_mannosylinositol_phosphorylceramide_synthase_catalytic_subunit__AOW27901.1,551,HH|73|155|#1f78b4|Gly_transf_sug
Rhizopus_delemar_RA_99_880__RO3G_14613__EIE89902.1,376,HH|153|235|#1f78b4|Gly_transf_sug
Purpureocillium_lilacinum_MIPC_synthase__OAQ75057.1,245,HH|16|67|#1f78b4|Gly_transf_sug
Purpureocillium_lilacinum_glycosyltransferase_family_32_protein__OAQ71882.1,358,HH|107|182|#1f78b4|Gly_transf_sug
Talaromyces_marneffei_ATCC_18224_glycosyl_transferase__putative__EEA26888.1,427,HH|130|217|#1f78b4|Gly_transf_sug
Verruconis_gallopava__PV09_06692__KIW01842.1,435,EL|52|220|#33a02c|Caps_synth
Trichophyton_rubrum_CBS_118892__TERG_07870__EGD91651.1,383,HH|129|206|#1f78b4|Gly_transf_sug
Histoplasma_capsulatum_NAm1__HCAG_08692__EDN05038.1,384,HH|74|155|#1f78b4|Gly_transf_sug
Sporothrix_schenckii_1099_18__SPSK_03245__KJR81912.1,576,HH|151|241|#1f78b4|Gly_transf_sug
Exophiala_oligosperma__PV06_07589__KIW40386.1,550,HH|86|172|#1f78b4|Gly_transf_sug
Cladophialophora_bantiana_CBS_173.52__Z519_12425__KIW86960.1,373,HH|68|150|#1f78b4|Gly_transf_sug
Purpureocillium_lilacinum_glycosyltransferase_family_32_protein__OAQ94170.1,332,HH|105|182|#1f78b4|Gly_transf_sug
Aspergillus_fumigatus_Af293_glycosyl_transferase__putative__EAL89240.1,400,HH|78|163|#1f78b4|Gly_transf_sug
Cladophialophora_bantiana_CBS_173.52__Z519_05852__KIW93247.1,405,EL|34|204|#33a02c|Caps_synth
Mucor_circinelloides_f._lusitanicus_CBS_277.49__MUCCIDRAFT_113615__OAD00158.1,402,HH|202|244|#1f78b4|Gly_transf_sug
Rhinocladiella_mackenziei_CBS_650.93__Z518_01708__KIX10624.1,388,HH|79|164|#1f78b4|Gly_transf_sug
Exophiala_oligosperma__PV06_06216__KIW42694.1,388,HH|93|176|#1f78b4|Gly_transf_sug
Mucor_circinelloides_f._lusitanicus_CBS_277.49__MUCCIDRAFT_132402__partial__OAD00772.1,201,HH|70|105|#1f78b4|Gly_transf_sug
Cryptococcus_gattii_CA1873__I314_01946__KIR67529.1,559,HH|340|372|#1f78b4|Gly_transf_sug
Scedosporium_apiospermum_Glycosyltransferase_family_32_protein__KEZ39389.1,378,HH|118|197|#1f78b4|Gly_transf_sug
Rhinocladiella_mackenziei_CBS_650.93__Z518_02443__KIX07789.1,491,HH|85|171|#1f78b4|Gly_transf_sug
Blastomyces_dermatitidis_ER_3_alpha_1_6_mannosyltransferase__OAT01043.1,436,HH|162|241|#1f78b4|Gly_transf_sug
Trichophyton_rubrum_CBS_118892__TERG_03963__EGD87717.1,361,HH|112|192|#1f78b4|Gly_transf_sug
Verruconis_gallopava__PV09_04702__KIW04432.1,644,HH|323|369|#1f78b4|Gly_transf_sug
Cryptococcus_neoformans_var._neoformans_JEC21_alpha_1_6_mannosyltransferase__putative__AAW42866.2,445,HH|163|250|#1f78b4|Gly_transf_sug
Paracoccidioides_brasiliensis_Pb18__PADG_08248__EEH43323.1,356,HH|24|113|#1f78b4|Gly_transf_sug
Blastomyces_dermatitidis_ER_3_alpha_1_6_mannosyltransferase__variant__OAT01044.1,436,HH|162|241|#1f78b4|Gly_transf_sug
Verruconis_gallopava__PV09_00073__KIW09136.1,349,HH|73|155|#1f78b4|Gly_transf_sug
Cryptococcus_gattii_CA1873_alpha_1_6_mannosyltransferase__KIR69017.1,579,HH|297|366|#1f78b4|Gly_transf_sug
Candida_tropicalis_MYA_3404__CTRG_02254__EER33436.1,381,HH|110|196|#1f78b4|Gly_transf_sug
Blastomyces_dermatitidis_ER_3_MIPC_synthase__EEQ90110.1,383,HH|73|155|#1f78b4|Gly_transf_sug
Cryptococcus_gattii_CA1873_alpha_1_6_mannosyltransferase__KIR64011.1,507,HH|218|301|#1f78b4|Gly_transf_sug
Verruconis_gallopava__PV09_07933__KIW00580.1,391,HH|138|216|#1f78b4|Gly_transf_sug
