# Supplementary material for: Diversity of Cell Wall Related Proteins in Human Pathogenic Fungi
Source: J Fungi (Basel). 2017 Dec 29;4(1):6. doi: 10.3390/jof4010006 (PMC5872309; doi:10.3390/jof4010006)
Supplement: Supplementary file 1 [file jof-04-00006-s001.zip › jof-252817-final-supplementary materials/Dataset S2_tree_and_itol_dataset/GT33.annot.tree]

(Cryptococcus_neoformans_var._neoformans_JEC21_beta_1_4_mannosyltransferase__putative__AAW41187.1:0.04483603,Cryptococcus_gattii_CA1873_beta_1_4_mannosyltransferase__KIR69070.1:0.06130399,(Malassezia_globosa_CBS_7966__MGL_3730__EDP42049.1:0.94777460,((Lichtheimia_corymbifera_JMRC_FSU_9682_beta__mannosyltransferase__CDH56034.1:0.49555493,(Rhizopus_delemar_RA_99_880__RO3G_15616__EIE90905.1:0.17167436,Mucor_circinelloides_f._lusitanicus_CBS_277.49_glycosyltransferase_family_33_protein__partial__OAC98859.1:0.21490562)0.956000:0.15828471)0.989000:0.35185801,((Candida_albicans_SC5314_chitobiosyldiphosphodolichol_beta_1_4_mannosyltransferase__AOW29327.1:0.12545365,Candida_tropicalis_MYA_3404__CTRG_03901__EER32230.1:0.25755038)1.000000:0.99675828,(Pneumocystis_jirovecii_RU7__T551_01740__KTW30457.1:0.71115974,((Sporothrix_schenckii_1099_18_beta_1_4_mannosyltransferase__KJR84152.1:0.49599505,(Scedosporium_apiospermum_Uncharacterized_protein_SAPIO_CDS8446__KEZ40538.1:0.38437551,Purpureocillium_lilacinum_glycosyltransferase_family_33__OAQ94723.1:0.30236084)0.984000:0.22749056)0.980000:0.21144521,(((Talaromyces_marneffei_ATCC_18224_beta_1_4_mannosyltransferase_Alg1___putative__EEA26685.1:0.19153809,(Aspergillus_fumigatus_Af293_beta_1_4_mannosyltransferase_Alg1___putative__EAL89254.1:0.04358421,Aspergillus_lentulus_chitobiosyldiphosphodolichol_beta_mannosyltransferase__GAQ02770.1:0.04242844)1.000000:0.20893927)0.958000:0.10065915,((Paracoccidioides_brasiliensis_Pb18__PADG_06380__EEH50301.2:0.15967088,(Histoplasma_capsulatum_NAm1__HCAG_08624__EDN04970.1:0.09795490,Blastomyces_dermatitidis_ER_3_beta_1_4_mannosyltransferase__EEQ87346.1:0.08766136)0.306000:0.03038068)0.998000:0.15626786,(Coccidioides_immitis_RS_beta_1_4_mannosyltransferase__EAS37522.3:0.29590201,Trichophyton_rubrum_CBS_118892__TERG_01514__EGD85238.1:0.32896462)0.822000:0.06717832)0.995000:0.16925480)0.790000:0.08594823,((Verruconis_gallopava__PV09_03397__KIW05514.1:0.00000001,Verruconis_gallopava___variant__KIW05515.1:0.00000008)1.000000:0.44632593,(Cladophialophora_bantiana_CBS_173.52__Z519_05171__KIW93856.1:0.12283941,(Exophiala_oligosperma__PV06_02640__KIW47027.1:0.18579232,Rhinocladiella_mackenziei_CBS_650.93__Z518_06946__KIX03394.1:0.16391655)0.919000:0.06525510)1.000000:0.32353276)0.314000:0.07011523)0.971000:0.18630873)0.972000:0.19277807)0.537000:0.09462886)0.844000:0.15374131)0.980000:0.29921520)1.000000:0.66094870);
