# Supplementary material for: Diversity of Cell Wall Related Proteins in Human Pathogenic Fungi
Source: J Fungi (Basel). 2017 Dec 29;4(1):6. doi: 10.3390/jof4010006 (PMC5872309; doi:10.3390/jof4010006)
Supplement: Supplementary file 1 [file jof-04-00006-s001.zip › jof-252817-final-supplementary materials/Dataset S2_tree_and_itol_dataset/GT33._dataset.txt]

DATASET_DOMAINS
#Protein domain datasets are visualized as schematic representations of proteins, with a protein backbone and various shapes depicting the locations of individual domains

#lines starting with a hash are comments and ignored during parsing

#=================================================================#
#MANDATORY SETTINGS                        #
#=================================================================#
#select the separator which is used to delimit the data below (TAB,SPACE or COMMA).This separator must be used throughout this file (except in the SEPARATOR line, which uses space).
#SEPARATOR TAB
#SEPARATOR SPACE
SEPARATOR COMMA

#label is used in the legend table (can be changed later)
DATASET_LABEL,label1

#dataset color (can be changed later)
COLOR,#ff0000
DATA
Cryptococcus_gattii_CA1873_beta_1_4_mannosyltransferase__KIR69070.1,513,HV|296|451|#b2df8a|Glycos_transf_1
Cladophialophora_bantiana_CBS_173.52__Z519_05171__KIW93856.1,454,RE|23|86|#fb9a99|Glyco_trans_1_4,RE|296|410|#fb9a99|Glyco_trans_1_4
Trichophyton_rubrum_CBS_118892__TERG_01514__EGD85238.1,462,HH|60|216|#1f78b4|Glyco_trans_4_4,RE|304|408|#fb9a99|Glyco_trans_1_4
Candida_tropicalis_MYA_3404__CTRG_03901__EER32230.1,468,HV|268|429|#b2df8a|Glycos_transf_1
Verruconis_gallopava___variant__KIW05515.1,414,HV|240|377|#b2df8a|Glycos_transf_1
Paracoccidioides_brasiliensis_Pb18__PADG_06380__EEH50301.2,480,RE|317|432|#fb9a99|Glyco_trans_1_4
Purpureocillium_lilacinum_glycosyltransferase_family_33__OAQ94723.1,477,RE|313|431|#fb9a99|Glyco_trans_1_4
Mucor_circinelloides_f._lusitanicus_CBS_277.49_glycosyltransferase_family_33_protein__partial__OAC98859.1,367,HH|14|181|#1f78b4|Glyco_trans_4_4,HV|219|356|#b2df8a|Glycos_transf_1
Pneumocystis_jirovecii_RU7__T551_01740__KTW30457.1,465,EL|58|230|#33a02c|Glyco_transf_4,HV|262|429|#b2df8a|Glycos_transf_1
Sporothrix_schenckii_1099_18_beta_1_4_mannosyltransferase__KJR84152.1,481,RE|276|424|#fb9a99|Glyco_trans_1_4
Coccidioides_immitis_RS_beta_1_4_mannosyltransferase__EAS37522.3,468,HH|54|219|#1f78b4|Glyco_trans_4_4,RE|306|424|#fb9a99|Glyco_trans_1_4
Aspergillus_lentulus_chitobiosyldiphosphodolichol_beta_mannosyltransferase__GAQ02770.1,467,EL|118|227|#33a02c|Glyco_transf_4,RE|311|427|#fb9a99|Glyco_trans_1_4
Histoplasma_capsulatum_NAm1__HCAG_08624__EDN04970.1,319,RE|161|274|#fb9a99|Glyco_trans_1_4
Rhinocladiella_mackenziei_CBS_650.93__Z518_06946__KIX03394.1,454,HH|55|220|#1f78b4|Glyco_trans_4_4,RE|294|410|#fb9a99|Glyco_trans_1_4
Lichtheimia_corymbifera_JMRC_FSU_9682_beta__mannosyltransferase__CDH56034.1,476,HH|50|219|#1f78b4|Glyco_trans_4_4,RE|294|418|#fb9a99|Glyco_trans_1_4
Cryptococcus_neoformans_var._neoformans_JEC21_beta_1_4_mannosyltransferase__putative__AAW41187.1,513,HH|69|228|#1f78b4|Glyco_trans_4_4,HV|295|454|#b2df8a|Glycos_transf_1
Talaromyces_marneffei_ATCC_18224_beta_1_4_mannosyltransferase_Alg1___putative__EEA26685.1,469,EL|67|231|#33a02c|Glyco_transf_4,RE|305|425|#fb9a99|Glyco_trans_1_4
Candida_albicans_SC5314_chitobiosyldiphosphodolichol_beta_1_4_mannosyltransferase__AOW29327.1,462,EL|133|240|#33a02c|Glyco_transf_4,HV|263|432|#b2df8a|Glycos_transf_1
Aspergillus_fumigatus_Af293_beta_1_4_mannosyltransferase_Alg1___putative__EAL89254.1,467,EL|70|224|#33a02c|Glyco_transf_4,RE|312|427|#fb9a99|Glyco_trans_1_4
Rhizopus_delemar_RA_99_880__RO3G_15616__EIE90905.1,298,HH|15|101|#1f78b4|Glyco_trans_4_4,RE|183|287|#fb9a99|Glyco_trans_1_4
Malassezia_globosa_CBS_7966__MGL_3730__EDP42049.1,402,RE|223|363|#fb9a99|Glyco_trans_1_4
Blastomyces_dermatitidis_ER_3_beta_1_4_mannosyltransferase__EEQ87346.1,485,EL|73|238|#33a02c|Glyco_transf_4,RE|316|429|#fb9a99|Glyco_trans_1_4
Exophiala_oligosperma__PV06_02640__KIW47027.1,454,HH|51|212|#1f78b4|Glyco_trans_4_4,RE|271|410|#fb9a99|Glyco_trans_1_4
Verruconis_gallopava__PV09_03397__KIW05514.1,483,RE|40|116|#fb9a99|Glyco_trans_1_4,HV|309|446|#b2df8a|Glycos_transf_1
Scedosporium_apiospermum_Uncharacterized_protein_SAPIO_CDS8446__KEZ40538.1,472,HH|72|221|#1f78b4|Glyco_trans_4_4,RE|314|428|#fb9a99|Glyco_trans_1_4
