# Supplementary material for: Diversity of Cell Wall Related Proteins in Human Pathogenic Fungi
Source: J Fungi (Basel). 2017 Dec 29;4(1):6. doi: 10.3390/jof4010006 (PMC5872309; doi:10.3390/jof4010006)
Supplement: Supplementary file 1 [file jof-04-00006-s001.zip › jof-252817-final-supplementary materials/Dataset S2_tree_and_itol_dataset/GT34.annot.tree]

(Exophiala_oligosperma__PV06_11925__KIW35734.1:0.01580257,Exophiala_oligosperma__PV06_11311__KIW36456.1:0.01596223,((Sporothrix_schenckii_1099_18_galactosyl_transferase_gma12_mnn10_family_protein__KJR87763.1:1.05338592,((Exophiala_oligosperma__PV06_07889__KIW40712.1:0.51487526,Exophiala_oligosperma__PV06_03696__KIW45298.1:0.73833126)0.813000:0.17304043,((Blastomyces_dermatitidis_ER_3_galactosyl_transferase_GMA12_MNN10_family_protein__EEQ90456.2:0.19804315,(Aspergillus_lentulus_uncharacterized_alpha_1_2_galactosyltransferase_C637.06__GAQ10566.1:0.16612931,(Aspergillus_fumigatus_Af293_conserved__EAL84784.1:0.22403712,Aspergillus_lentulus__ALT_2803__GAQ05482.1:0.06625676)0.961000:0.19056502)0.908000:0.16307480)0.998000:0.40893514,(Verruconis_gallopava__PV09_08747__KIV99569.1:0.98365967,Talaromyces_marneffei_ATCC_18224_conserved__EEA22874.1:0.87891935)0.521000:0.09927998)0.000000:0.05921472)0.262000:0.16091516)0.043000:0.04306054,((Verruconis_gallopava__PV09_06971__KIW01491.1:0.73785395,Purpureocillium_lilacinum_galactosyl_transferase__OAQ92145.1:0.83542965)1.000000:1.63214234,((Verruconis_gallopava__PV09_05198__KIW03427.1:1.26554222,((((Lichtheimia_corymbifera_JMRC_FSU_9682__RO3G_12571__CDH56030.1:0.19751593,Lichtheimia_corymbifera_JMRC_FSU_9682__RO3G_12571__CDH58963.1:0.17242855)0.952000:0.17737342,Lichtheimia_corymbifera_JMRC_FSU_9682__RO3G_12571__CDH48553.1:1.16049595)0.840000:0.11563921,(Mucor_circinelloides_f._lusitanicus_CBS_277.49_glycosyltransferase_family_34_protein__OAD08796.1:0.25197180,(Rhizopus_delemar_RA_99_880__RO3G_12453__EIE87742.1:0.17085779,Rhizopus_delemar_RA_99_880__RO3G_12571__EIE87860.1:0.20225486)0.752000:0.09670080)0.988000:0.24746774)0.615000:0.08226497,Mucor_circinelloides_f._lusitanicus_CBS_277.49_glycosyltransferase_family_34_protein__OAC99237.1:0.41861136)0.996000:1.00787589)0.033000:0.33396688,(Verruconis_gallopava__PV09_00246__KIW09345.1:1.05436574,(((Candida_albicans_SC5314_alpha_1_6_mannosyltransferase__AOW25924.1:0.14991615,Candida_tropicalis_MYA_3404_conserved__EER31880.1:0.14653352)1.000000:1.25431560,(((Cladophialophora_bantiana_CBS_173.52__Z519_03373__KIW96304.1:0.15840106,(Rhinocladiella_mackenziei_CBS_650.93__Z518_08056__KIX02117.1:0.13865381,Exophiala_oligosperma__PV06_03569__KIW45162.1:0.23585349)0.890000:0.07629553)1.000000:0.55968258,(((Paracoccidioides_brasiliensis_Pb18__PADG_01648__EEH45498.1:0.12968973,(Histoplasma_capsulatum_NAm1_predicted_protein__EDN03806.1:0.12361971,Blastomyces_dermatitidis_ER_3_mannan_polymerase_II_complex_MNN11_subunit__EEQ84934.1:0.07970239)0.937000:0.09175054)0.995000:0.17991671,(Coccidioides_immitis_RS_alpha_1_6_mannosyltransferase_subunit__EAS36123.3:0.18244489,(Trichophyton_rubrum_CBS_118892__TERG_07177__EGD90954.1:0.00000001,Trichophyton_rubrum_CBS_118892__TERG_07177__KFL62614.1:0.03004959)1.000000:0.19619076)0.973000:0.13085041)0.900000:0.08009277,(Talaromyces_marneffei_ATCC_18224_alpha_1_6_mannosyltransferase_subunit__putative__EEA20214.1:0.38709674,(Aspergillus_fumigatus_Af293_alpha_1_6_mannosyltransferase_subunit__putative__EAL89714.1:0.01334558,Aspergillus_lentulus_uncharacterized_alpha_1_2_galactosyltransferase_C1289.13c__GAQ08223.1:0.03275872)1.000000:0.29586909)0.284000:0.08006691)0.766000:0.07806071)0.877000:0.10524497,(Verruconis_gallopava__PV09_02716__KIW06242.1:0.56898134,(Purpureocillium_lilacinum_alpha_1_2_galactosyltransferase_like_protein__OAQ92070.1:0.29181042,(Sporothrix_schenckii_1099_18_mannan_polymerase_II_complex_MNN11_subunit__KJR87069.1:0.44372768,Scedosporium_apiospermum_putative_Alpha_1_6_mannosyltransferase_subunit__KEZ46177.1:0.50668591)0.698000:0.10253024)0.991000:0.26366617)0.614000:0.04800879)0.914000:0.25770525)0.972000:0.45912283,((((Exophiala_oligosperma__PV06_09388__KIW38424.1:0.00000001,Exophiala_oligosperma___variant__KIW38425.1:0.00000001)0.999000:0.14649601,(Cladophialophora_bantiana_CBS_173.52__Z519_01186__KIW97602.1:0.07489633,Rhinocladiella_mackenziei_CBS_650.93__Z518_09208__KIX01482.1:0.08337548)0.771000:0.02274208)0.998000:0.20702111,((((Coccidioides_immitis_RS_alpha_1_6_mannosyltransferase_subunit__EAS36092.3:0.07564093,Trichophyton_rubrum_CBS_118892__TERG_08721__EGD85933.1:0.06752756)0.968000:0.06063687,(Paracoccidioides_brasiliensis_Pb18__PADG_00117__EEH43828.2:0.15942667,(Histoplasma_capsulatum_NAm1_predicted_protein__EDN04635.1:0.38329557,Blastomyces_dermatitidis_ER_3_mannan_polymerase_II_complex_MNN10_subunit__EEQ85381.2:0.02043168)0.990000:0.09023553)0.981000:0.08138668)0.988000:0.09320415,(Talaromyces_marneffei_ATCC_18224_alpha_1_6_mannosyltransferase_subunit__putative__EEA23526.1:0.19897397,(Aspergillus_fumigatus_Af293_alpha_1_6_mannosyltransferase_subunit__putative__EAL93786.1:0.02382402,Aspergillus_lentulus_serine_threonine_protein_kinase_cds1__GAQ06282.1:0.01932684)1.000000:0.24991154)0.933000:0.08027155)0.843000:0.06868809,(Verruconis_gallopava__PV09_01823__KIW07914.1:0.31801171,(Sporothrix_schenckii_1099_18_mannan_polymerase_II_complex_MNN10_subunit__KJR84398.1:0.17203302,(Scedosporium_apiospermum__SAPIO_CDS0793__KEZ46462.1:0.26923437,Purpureocillium_lilacinum_alpha_1_6_mannosyltransferase_subunit__OAQ91241.1:0.18450247)0.925000:0.06131262)0.994000:0.13149663)0.835000:0.06745975)0.437000:0.04280730)0.894000:0.14048883,(Candida_albicans_SC5314_alpha_1_6_mannosyltransferase__AOW28824.1:0.01865712,Candida_tropicalis_MYA_3404__CTRG_00009__EER35270.1:0.06197849)1.000000:0.48004848)0.999000:0.94175610)0.578000:0.14737790)0.923000:0.38689543)0.156000:0.25677597)0.995000:0.95073494)0.999000:0.75664687);
