# Supplementary material for: Diversity of Cell Wall Related Proteins in Human Pathogenic Fungi
Source: J Fungi (Basel). 2017 Dec 29;4(1):6. doi: 10.3390/jof4010006 (PMC5872309; doi:10.3390/jof4010006)
Supplement: Supplementary file 1 [file jof-04-00006-s001.zip › jof-252817-final-supplementary materials/Dataset S2_tree_and_itol_dataset/GT34._dataset.txt]

DATASET_DOMAINS
#Protein domain datasets are visualized as schematic representations of proteins, with a protein backbone and various shapes depicting the locations of individual domains

#lines starting with a hash are comments and ignored during parsing

#=================================================================#
#MANDATORY SETTINGS                        #
#=================================================================#
#select the separator which is used to delimit the data below (TAB,SPACE or COMMA).This separator must be used throughout this file (except in the SEPARATOR line, which uses space).
#SEPARATOR TAB
#SEPARATOR SPACE
SEPARATOR COMMA

#label is used in the legend table (can be changed later)
DATASET_LABEL,label1

#dataset color (can be changed later)
COLOR,#ff0000
DATA
Exophiala_oligosperma___variant__KIW38425.1,520,HH|172|455|#1f78b4|Glyco_transf_34
Aspergillus_lentulus_serine_threonine_protein_kinase_cds1__GAQ06282.1,1534,HH|93|163|#e31a1c|FHA,HV|239|522|#fdbf6f|Pkinase,HH|1212|1471|#1f78b4|Glyco_transf_34
Exophiala_oligosperma__PV06_07889__KIW40712.1,467,HH|146|209|#1f78b4|Glyco_transf_34,HH|221|327|#1f78b4|Glyco_transf_34
Blastomyces_dermatitidis_ER_3_mannan_polymerase_II_complex_MNN11_subunit__EEQ84934.1,328,HH|66|295|#1f78b4|Glyco_transf_34
Candida_albicans_SC5314_alpha_1_6_mannosyltransferase__AOW25924.1,450,HH|185|428|#1f78b4|Glyco_transf_34
Exophiala_oligosperma__PV06_03569__KIW45162.1,374,HH|72|317|#1f78b4|Glyco_transf_34
Sporothrix_schenckii_1099_18_mannan_polymerase_II_complex_MNN10_subunit__KJR84398.1,605,HH|296|557|#1f78b4|Glyco_transf_34
Exophiala_oligosperma__PV06_11925__KIW35734.1,297,HH|58|134|#1f78b4|Glyco_transf_34,HH|144|251|#1f78b4|Glyco_transf_34
Aspergillus_fumigatus_Af293_alpha_1_6_mannosyltransferase_subunit__putative__EAL93786.1,468,HH|159|418|#1f78b4|Glyco_transf_34
Purpureocillium_lilacinum_galactosyl_transferase__OAQ92145.1,432,HH|179|294|#1f78b4|Glyco_transf_34
Verruconis_gallopava__PV09_05198__KIW03427.1,307,HH|85|277|#1f78b4|Glyco_transf_34
Verruconis_gallopava__PV09_02716__KIW06242.1,333,HH|79|307|#1f78b4|Glyco_transf_34
Rhinocladiella_mackenziei_CBS_650.93__Z518_09208__KIX01482.1,488,HH|161|434|#1f78b4|Glyco_transf_34
Mucor_circinelloides_f._lusitanicus_CBS_277.49_glycosyltransferase_family_34_protein__OAC99237.1,299,HH|92|264|#1f78b4|Glyco_transf_34
Histoplasma_capsulatum_NAm1_predicted_protein__EDN04635.1,451,HH|240|404|#1f78b4|Glyco_transf_34
Verruconis_gallopava__PV09_06971__KIW01491.1,500,HH|143|306|#1f78b4|Glyco_transf_34
Sporothrix_schenckii_1099_18_galactosyl_transferase_gma12_mnn10_family_protein__KJR87763.1,534,HH|154|331|#1f78b4|Glyco_transf_34
Verruconis_gallopava__PV09_01823__KIW07914.1,480,HH|152|413|#1f78b4|Glyco_transf_34
Histoplasma_capsulatum_NAm1_predicted_protein__EDN03806.1,330,HH|70|297|#1f78b4|Glyco_transf_34
Aspergillus_fumigatus_Af293_conserved__EAL84784.1,234,HH|61|140|#1f78b4|Glyco_transf_34,HH|147|178|#1f78b4|Glyco_transf_34
Lichtheimia_corymbifera_JMRC_FSU_9682__RO3G_12571__CDH58963.1,673,HH|451|633|#1f78b4|Glyco_transf_34
Talaromyces_marneffei_ATCC_18224_alpha_1_6_mannosyltransferase_subunit__putative__EEA23526.1,1898,HV|351|691|#b2df8a|SNF2_N,EL|827|938|#33a02c|Helicase_C,RE|1077|1114|#fb9a99|p450,RE|1139|1283|#fb9a99|p450,HH|1567|1827|#1f78b4|Glyco_transf_34
Rhizopus_delemar_RA_99_880__RO3G_12571__EIE87860.1,624,HH|404|586|#1f78b4|Glyco_transf_34
Trichophyton_rubrum_CBS_118892__TERG_07177__EGD90954.1,328,HH|65|299|#1f78b4|Glyco_transf_34
Sporothrix_schenckii_1099_18_mannan_polymerase_II_complex_MNN11_subunit__KJR87069.1,371,HH|114|338|#1f78b4|Glyco_transf_34
Coccidioides_immitis_RS_alpha_1_6_mannosyltransferase_subunit__EAS36092.3,481,HH|172|432|#1f78b4|Glyco_transf_34
Scedosporium_apiospermum__SAPIO_CDS0793__KEZ46462.1,376,HH|70|331|#1f78b4|Glyco_transf_34
Exophiala_oligosperma__PV06_03696__KIW45298.1,344,HH|76|138|#1f78b4|Glyco_transf_34,HH|150|264|#1f78b4|Glyco_transf_34
Cladophialophora_bantiana_CBS_173.52__Z519_01186__KIW97602.1,488,HH|161|434|#1f78b4|Glyco_transf_34
Verruconis_gallopava__PV09_00246__KIW09345.1,431,HH|171|407|#1f78b4|Glyco_transf_34
Trichophyton_rubrum_CBS_118892__TERG_07177__KFL62614.1,257,HH|65|247|#1f78b4|Glyco_transf_34
Verruconis_gallopava__PV09_08747__KIV99569.1,436,HH|115|186|#1f78b4|Glyco_transf_34,HH|199|277|#1f78b4|Glyco_transf_34
Rhizopus_delemar_RA_99_880__RO3G_12453__EIE87742.1,517,HH|422|496|#1f78b4|Glyco_transf_34
Cladophialophora_bantiana_CBS_173.52__Z519_03373__KIW96304.1,379,HH|74|321|#1f78b4|Glyco_transf_34
Blastomyces_dermatitidis_ER_3_mannan_polymerase_II_complex_MNN10_subunit__EEQ85381.2,496,HH|187|447|#1f78b4|Glyco_transf_34
Exophiala_oligosperma__PV06_11311__KIW36456.1,293,HH|58|133|#1f78b4|Glyco_transf_34,HH|144|251|#1f78b4|Glyco_transf_34
Coccidioides_immitis_RS_alpha_1_6_mannosyltransferase_subunit__EAS36123.3,323,HH|65|296|#1f78b4|Glyco_transf_34
Rhinocladiella_mackenziei_CBS_650.93__Z518_08056__KIX02117.1,376,HH|72|319|#1f78b4|Glyco_transf_34
Lichtheimia_corymbifera_JMRC_FSU_9682__RO3G_12571__CDH56030.1,716,HH|495|676|#1f78b4|Glyco_transf_34
Lichtheimia_corymbifera_JMRC_FSU_9682__RO3G_12571__CDH48553.1,566,HH|387|467|#1f78b4|Glyco_transf_34
Candida_tropicalis_MYA_3404__CTRG_00009__EER35270.1,340,HH|65|313|#1f78b4|Glyco_transf_34
Blastomyces_dermatitidis_ER_3_galactosyl_transferase_GMA12_MNN10_family_protein__EEQ90456.2,250,HH|11|84|#1f78b4|Glyco_transf_34,HH|91|198|#1f78b4|Glyco_transf_34
Purpureocillium_lilacinum_alpha_1_2_galactosyltransferase_like_protein__OAQ92070.1,317,HH|65|291|#1f78b4|Glyco_transf_34
Paracoccidioides_brasiliensis_Pb18__PADG_00117__EEH43828.2,496,HH|187|447|#1f78b4|Glyco_transf_34
Candida_tropicalis_MYA_3404_conserved__EER31880.1,437,HH|175|415|#1f78b4|Glyco_transf_34
Talaromyces_marneffei_ATCC_18224_alpha_1_6_mannosyltransferase_subunit__putative__EEA20214.1,330,HH|70|301|#1f78b4|Glyco_transf_34
Aspergillus_lentulus_uncharacterized_alpha_1_2_galactosyltransferase_C637.06__GAQ10566.1,179,HH|17|125|#1f78b4|Glyco_transf_34
Talaromyces_marneffei_ATCC_18224_conserved__EEA22874.1,367,HH|67|138|#1f78b4|Glyco_transf_34,HH|149|253|#1f78b4|Glyco_transf_34
Aspergillus_lentulus_uncharacterized_alpha_1_2_galactosyltransferase_C1289.13c__GAQ08223.1,322,HH|65|294|#1f78b4|Glyco_transf_34
Mucor_circinelloides_f._lusitanicus_CBS_277.49_glycosyltransferase_family_34_protein__OAD08796.1,657,HH|436|617|#1f78b4|Glyco_transf_34
Exophiala_oligosperma__PV06_09388__KIW38424.1,527,HH|179|462|#1f78b4|Glyco_transf_34
Aspergillus_fumigatus_Af293_alpha_1_6_mannosyltransferase_subunit__putative__EAL89714.1,322,HH|65|294|#1f78b4|Glyco_transf_34
Aspergillus_lentulus__ALT_2803__GAQ05482.1,276,HH|177|259|#1f78b4|Glyco_transf_34
Purpureocillium_lilacinum_alpha_1_6_mannosyltransferase_subunit__OAQ91241.1,463,HH|154|417|#1f78b4|Glyco_transf_34
Candida_albicans_SC5314_alpha_1_6_mannosyltransferase__AOW28824.1,340,HH|66|313|#1f78b4|Glyco_transf_34
Paracoccidioides_brasiliensis_Pb18__PADG_01648__EEH45498.1,328,HH|68|296|#1f78b4|Glyco_transf_34
Trichophyton_rubrum_CBS_118892__TERG_08721__EGD85933.1,556,HH|248|508|#1f78b4|Glyco_transf_34
Scedosporium_apiospermum_putative_Alpha_1_6_mannosyltransferase_subunit__KEZ46177.1,317,HH|66|292|#1f78b4|Glyco_transf_34
