# Supplementary material for: Diversity of Cell Wall Related Proteins in Human Pathogenic Fungi
Source: J Fungi (Basel). 2017 Dec 29;4(1):6. doi: 10.3390/jof4010006 (PMC5872309; doi:10.3390/jof4010006)
Supplement: Supplementary file 1 [file jof-04-00006-s001.zip › jof-252817-final-supplementary materials/Dataset S2_tree_and_itol_dataset/GT39.annot.tree]

(Candida_albicans_SC5314_putative_dolichyl_phosphate_mannose__protein_mannosyltransferase__AOW31634.1:0.25975625,Candida_tropicalis_MYA_3404_conserved__EER30481.1:0.28228651,(Pneumocystis_jirovecii_RU7__T551_01422__KTW31350.1:0.82249854,(Candida_tropicalis_MYA_3404_predicted_protein__EER34654.1:5.32587105,((((Talaromyces_marneffei_ATCC_18224_protein_mannosyltransferase_1__EEA19578.1:0.16851676,(Aspergillus_fumigatus_Af293_protein_mannosyltransferase_1__EAL92923.1:0.01499656,Aspergillus_lentulus_dolichyl_phosphate_mannose__protein_mannosyltransferase_1__GAQ04791.1:0.00415013)0.999000:0.08182517)0.960000:0.04887239,((Scedosporium_apiospermum_Dolichyl_phosphate_mannose_proteinmannosyltransferase__KEZ43025.1:0.09740883,(Sporothrix_schenckii_1099_18_dolichyl_phosphate_mannose_protein_mannosyltransferase__KJR89517.1:0.14414024,Purpureocillium_lilacinum_protein_mannosyltransferase_1__OAQ65665.1:0.08988580)0.752000:0.03289207)1.000000:0.11714272,((Verruconis_gallopava__PV09_01486__KIW07523.1:0.16691704,(Cladophialophora_bantiana_CBS_173.52__Z519_08883__KIW90239.1:0.01899415,(Rhinocladiella_mackenziei_CBS_650.93__Z518_04443__KIX06467.1:0.05455684,(Exophiala_oligosperma__PV06_03251__KIW44804.1:0.00000001,Exophiala_oligosperma___variant__KIW44805.1:0.00000001)1.000000:0.05290651)0.493000:0.02250250)0.999000:0.07827170)0.971000:0.03999007,(Coccidioides_immitis_RS_dolichyl_phosphate_mannose_protein_mannosyltransferase__EAS35084.2:0.12664187,(Paracoccidioides_brasiliensis_Pb18__PADG_06081__EEH50002.1:0.11037871,(Histoplasma_capsulatum_NAm1__HCAG_01197__EDN03332.1:0.06728338,(Blastomyces_dermatitidis_ER_3_dolichyl_phosphate_mannose_protein_mannosyltransferase__EEQ90815.1:0.00000001,Blastomyces_dermatitidis_ER_3_dolichyl_phosphate_mannose_protein_mannosyltransferase__variant__OAT01741.1:0.00000001)0.979000:0.03402989)0.904000:0.03433666)0.995000:0.07346797)0.993000:0.06315539)0.713000:0.01295895)0.448000:0.01877755)1.000000:0.19939324,((Cryptococcus_neoformans_var._neoformans_JEC21_conserved__AAW43214.1:0.01219207,Cryptococcus_gattii_CA1873_dolichyl_phosphate_mannose_protein_mannosyltransferase__KIR60303.1:0.00466662)1.000000:0.30286204,(Malassezia_globosa_CBS_7966__MGL_2299__EDP43289.1:0.48391941,(Candida_albicans_SC5314_dolichyl_phosphate_mannose_protein_mannosyltransferase__AOW30636.1:0.11890527,Candida_tropicalis_MYA_3404_dolichyl_phosphate_mannose__protein_mannosyltransferase_1__EER31260.1:0.09905768)1.000000:0.66173268)0.748000:0.12168200)0.938000:0.10307592)0.896000:0.11608111,((Mucor_circinelloides_f._lusitanicus_CBS_277.49_glycosyltransferase_family_39_protein__partial__OAD04100.1:0.50802952,(Lichtheimia_corymbifera_JMRC_FSU_9682_mannosyltransferase_1__CDH55799.1:0.12684668,(Rhizopus_delemar_RA_99_880__RO3G_00012__EIE75308.1:0.12664376,Mucor_circinelloides_f._lusitanicus_CBS_277.49_glycosyltransferase_family_39_protein__OAD01622.1:0.11561040)0.992000:0.10232663)0.989000:0.12512066)0.991000:0.13514211,((Lichtheimia_corymbifera_JMRC_FSU_9682_glycosyltransferase_family_39_protein__CDH54595.1:0.71232812,(Lichtheimia_corymbifera_JMRC_FSU_9682_predicted_protein__CDH54596.1:1.06806474,Mucor_circinelloides_f._lusitanicus_CBS_277.49_glycosyltransferase_family_39_protein__partial__OAC99191.1:0.38255848)0.833000:0.30590648)1.000000:1.04916377,((Lichtheimia_corymbifera_JMRC_FSU_9682_glycosyltransferase_family_39_protein__CDH50297.1:0.34342758,(Rhizopus_delemar_RA_99_880__RO3G_07144__EIE82439.1:0.28596239,Mucor_circinelloides_f._lusitanicus_CBS_277.49_glycosyltransferase_family_39_protein__partial__OAD05162.1:0.34599020)1.000000:0.31748483)0.962000:0.13309042,((Malassezia_globosa_CBS_7966__MGL_3853__EDP41851.1:0.63818315,((Cryptococcus_neoformans_var._neoformans_JEC21_dolichyl_phosphate_mannose_protein_mannosyltransferase__putative__AAW42985.1:0.02478384,Cryptococcus_gattii_CA1873_dolichyl_phosphate_mannose_protein_mannosyltransferase__KIR68371.1:0.04349994)1.000000:0.36369549,((Mucor_circinelloides_f._lusitanicus_CBS_277.49_glycosyltransferase_family_39_protein__OAD00744.1:0.44802997,(Lichtheimia_corymbifera_JMRC_FSU_9682_glycosyltransferase_family_39_protein__CDH58914.1:0.23265334,(Rhizopus_delemar_RA_99_880__RO3G_02310__EIE77606.1:0.17240184,Mucor_circinelloides_f._lusitanicus_CBS_277.49_glycosyltransferase_family_39_protein__OAD06826.1:0.13593664)0.986000:0.15451971)0.831000:0.08279418)1.000000:0.32398440,((Candida_albicans_SC5314_dolichyl_phosphate_mannose_protein_mannosyltransferase__AOW27618.1:0.07165562,Candida_tropicalis_MYA_3404_dolichyl_phosphate_mannose__protein_mannosyltransferase_4__EER34639.1:0.06007898)1.000000:0.52865818,(Pneumocystis_jirovecii_RU7__T551_03309__KTW26847.1:0.53604755,((Sporothrix_schenckii_1099_18_dolichyl_phosphate_mannose_protein_mannosyltransferase__KJR84848.1:0.08453931,(Purpureocillium_lilacinum_dolichyl_phosphate_mannose__protein_mannosyltransferase_4__OAQ91976.1:0.10550497,Scedosporium_apiospermum_Dolichyl_phosphate_mannose__protein_mannosyltransferase_4__KEZ44580.1:0.06476538)0.419000:0.02511405)1.000000:0.10865236,((Exophiala_oligosperma__PV06_09436__KIW38479.1:0.04592388,(Cladophialophora_bantiana_CBS_173.52__Z519_07249__KIW92265.1:0.03986344,Rhinocladiella_mackenziei_CBS_650.93__Z518_09261__KIX01535.1:0.04359326)0.986000:0.03297925)0.997000:0.07282354,(Verruconis_gallopava__PV09_04760__KIW03918.1:0.15744512,(((Aspergillus_fumigatus_Af293_mannosyltransferase_PMTI__EAL85219.1:0.00383769,Aspergillus_lentulus_dolichyl_phosphate_mannose__protein_mannosyltransferase_4__GAQ11997.1:0.00670864)0.999000:0.05011543,(Paracoccidioides_brasiliensis_Pb18__PADG_02472__EEH46374.1:0.07957727,(Histoplasma_capsulatum_NAm1__HCAG_02731__EDN06128.1:0.08394037,(Blastomyces_dermatitidis_ER_3_dolichyl_phosphate_mannose_protein_mannosyltransferase__EEQ84804.1:0.00000001,Blastomyces_dermatitidis_ER_3_dolichyl_phosphate_mannose_protein_mannosyltransferase__variant__OAT02682.1:0.00000001)0.985000:0.03325505)0.825000:0.02997593)0.998000:0.07274191)0.315000:0.02139805,(Talaromyces_marneffei_ATCC_18224_mannosyltransferase_PMTI__EEA22196.1:0.16247611,(Coccidioides_immitis_RS_mannosyltransferase_PMTI__EAS36847.3:0.06167997,Trichophyton_rubrum_CBS_118892__TERG_01978__EGD85707.2:0.16167445)0.735000:0.02960823)0.841000:0.02792342)0.971000:0.04631839)0.454000:0.02179321)0.904000:0.04332906)0.997000:0.15446285)0.842000:0.07635091)0.972000:0.13497420)0.717000:0.07509267)0.555000:0.04569608)1.000000:0.50309070,(((Lichtheimia_corymbifera_JMRC_FSU_9682_glycosyltransferase_family_39_protein__CDH60617.1:0.00000001,Lichtheimia_corymbifera_JMRC_FSU_9682_glycosyltransferase_family_39_protein__CDH61311.1:0.00000001)1.000000:0.42332419,((Mucor_circinelloides_f._lusitanicus_CBS_277.49_glycosyltransferase_family_39_protein__OAD08718.1:0.09906531,(Rhizopus_delemar_RA_99_880_dolichyl_phosphate_mannose_protein_mannosyltransferase__EIE76150.1:0.08813091,Rhizopus_delemar_RA_99_880__RO3G_05284__EIE80579.1:0.06639924)0.884000:0.05896815)0.995000:0.10305452,(Lichtheimia_corymbifera_JMRC_FSU_9682_glycosyltransferase_family_39_protein__CDH60092.1:0.14573472,Mucor_circinelloides_f._lusitanicus_CBS_277.49_glycosyltransferase_family_39_protein__OAD06199.1:0.42774537)0.411000:0.05686027)0.984000:0.10029061)0.870000:0.06281732,((Malassezia_globosa_CBS_7966__MGL_2811__EDP42611.1:0.51605098,(Cryptococcus_neoformans_var._neoformans_JEC21_dolichyl_phosphate_mannose_protein_mannosyltransferase__putative__AAW45848.1:0.00594813,Cryptococcus_gattii_CA1873_dolichyl_phosphate_mannose_protein_mannosyltransferase__KIR60457.1:0.02399307)1.000000:0.30749576)0.995000:0.14209061,(Pneumocystis_jirovecii_RU7__T551_02178__KTW29562.1:0.46552071,(((Candida_albicans_SC5314_dolichyl_phosphate_mannose_protein_mannosyltransferase__AOW29221.1:0.16336409,Candida_tropicalis_MYA_3404__CTRG_00438__EER35699.1:0.20203244)1.000000:0.51290704,(Candida_albicans_SC5314_dolichyl_phosphate_mannose_protein_mannosyltransferase__AOW28694.1:0.05565456,Candida_tropicalis_MYA_3404_dolichyl_phosphate_mannose__protein_mannosyltransferase_2__EER30672.1:0.07522278)1.000000:0.32151151)0.997000:0.17631385,(Verruconis_gallopava__PV09_09637__KIV98573.1:0.11968084,((Paracoccidioides_brasiliensis_Pb18__PADG_08073__EEH43253.1:0.09842122,(Histoplasma_capsulatum_NAm1_dolichyl_phosphate_mannose__protein_mannosyltransferase_2__EDN04183.1:0.04606247,(Blastomyces_dermatitidis_ER_3_dolichyl_phosphate_mannose_protein_mannosyltransferase__EEQ90550.1:0.00000001,Blastomyces_dermatitidis_ER_3_dolichyl_phosphate_mannose_protein_mannosyltransferase__variant__OAT01630.1:0.00000001)0.999000:0.05003417)0.979000:0.04349297)0.969000:0.03885178,(((Scedosporium_apiospermum_Dolichyl_phosphate_mannose__protein_mannosyltransferase_2__KEZ43084.1:0.08197645,(Sporothrix_schenckii_1099_18_dolichyl_phosphate_mannose_protein_mannosyltransferase__KJR85513.1:0.15094234,Purpureocillium_lilacinum_dolichyl_phosphate_mannose__protein_mannosyltransferase_2__OAQ88758.1:0.10342559)0.529000:0.04726173)1.000000:0.11462931,(Exophiala_oligosperma__PV06_06346__KIW42838.1:0.05231644,(Cladophialophora_bantiana_CBS_173.52__Z519_08385__KIW90602.1:0.04984811,Rhinocladiella_mackenziei_CBS_650.93__Z518_00866__KIX09785.1:0.03487844)0.828000:0.01955244)0.997000:0.06767001)0.888000:0.02825613,((Trichophyton_rubrum_CBS_118892__TERG_06465__KFL62339.1:0.00000001,(Trichophyton_rubrum_CBS_118892__TERG_06465__EGD90237.1:0.00000001,Trichophyton_rubrum_CBS_118892__TERG_06465__KFL62338.1:0.00000010)0.000000:0.00000014)1.000000:0.12157449,(Talaromyces_marneffei_ATCC_18224_protein_O_mannosyl_transferase__EEA22959.1:0.09062825,(Coccidioides_immitis_RS_O_mannosyl_transferase_pmtA__EAS37196.1:0.07930158,(Aspergillus_fumigatus_Af293_protein_O_mannosyl_transferase__EAL88477.1:0.02039251,Aspergillus_lentulus_dolichyl_phosphate_mannose__protein_mannosyltransferase_2__GAQ11041.1:0.00116071)1.000000:0.13873016)0.112000:0.01686692)0.753000:0.01501022)0.699000:0.01927236)0.392000:0.00811053)0.993000:0.08275356)1.000000:0.15710974)0.044000:0.04924165)0.945000:0.07993539)0.871000:0.09994356)1.000000:0.67074281)0.944000:0.13315394)0.772000:0.02675701)0.918000:0.08040664)0.911000:0.13623013)0.619000:0.08405768)0.300000:0.13180573)1.000000:1.12885023);
