# Supplementary material for: Diversity of Cell Wall Related Proteins in Human Pathogenic Fungi
Source: J Fungi (Basel). 2017 Dec 29;4(1):6. doi: 10.3390/jof4010006 (PMC5872309; doi:10.3390/jof4010006)
Supplement: Supplementary file 1 [file jof-04-00006-s001.zip › jof-252817-final-supplementary materials/Dataset S2_tree_and_itol_dataset/GT39._dataset.txt]

DATASET_DOMAINS
#Protein domain datasets are visualized as schematic representations of proteins, with a protein backbone and various shapes depicting the locations of individual domains

#lines starting with a hash are comments and ignored during parsing

#=================================================================#
#MANDATORY SETTINGS                        #
#=================================================================#
#select the separator which is used to delimit the data below (TAB,SPACE or COMMA).This separator must be used throughout this file (except in the SEPARATOR line, which uses space).
#SEPARATOR TAB
#SEPARATOR SPACE
SEPARATOR COMMA

#label is used in the legend table (can be changed later)
DATASET_LABEL,label1

#dataset color (can be changed later)
COLOR,#ff0000
DATA
Rhinocladiella_mackenziei_CBS_650.93__Z518_04443__KIX06467.1,931,HH|62|311|#1f78b4|PMT,HV|358|534|#b2df8a|MIR,EL|558|756|#33a02c|PMT_4TMC
Trichophyton_rubrum_CBS_118892__TERG_06465__EGD90237.1,754,HH|67|309|#1f78b4|PMT,HV|357|518|#b2df8a|MIR,EL|542|739|#33a02c|PMT_4TMC
Lichtheimia_corymbifera_JMRC_FSU_9682_glycosyltransferase_family_39_protein__CDH58914.1,769,HH|54|300|#1f78b4|PMT,HV|346|506|#b2df8a|MIR,EL|532|753|#33a02c|PMT_4TMC
Exophiala_oligosperma__PV06_03251__KIW44804.1,925,HH|53|301|#1f78b4|PMT,HV|349|527|#b2df8a|MIR,EL|551|749|#33a02c|PMT_4TMC
Candida_tropicalis_MYA_3404_dolichyl_phosphate_mannose__protein_mannosyltransferase_2__EER30672.1,775,HH|67|312|#1f78b4|PMT,HV|359|521|#b2df8a|MIR,EL|549|757|#33a02c|PMT_4TMC
Cryptococcus_gattii_CA1873_dolichyl_phosphate_mannose_protein_mannosyltransferase__KIR60457.1,818,HH|126|368|#1f78b4|PMT,HV|414|576|#b2df8a|MIR,EL|603|803|#33a02c|PMT_4TMC
Aspergillus_fumigatus_Af293_protein_O_mannosyl_transferase__EAL88477.1,769,HH|83|325|#1f78b4|PMT,HV|373|534|#b2df8a|MIR,EL|558|755|#33a02c|PMT_4TMC
Blastomyces_dermatitidis_ER_3_dolichyl_phosphate_mannose_protein_mannosyltransferase__variant__OAT02682.1,787,HH|52|301|#1f78b4|PMT,HV|348|507|#b2df8a|MIR,EL|540|770|#33a02c|PMT_4TMC
Cryptococcus_neoformans_var._neoformans_JEC21_dolichyl_phosphate_mannose_protein_mannosyltransferase__putative__AAW45848.1,818,HH|126|368|#1f78b4|PMT,HV|414|576|#b2df8a|MIR,EL|603|803|#33a02c|PMT_4TMC
Scedosporium_apiospermum_Dolichyl_phosphate_mannose__protein_mannosyltransferase_2__KEZ43084.1,749,HH|63|305|#1f78b4|PMT,HV|353|514|#b2df8a|MIR,EL|538|735|#33a02c|PMT_4TMC
Lichtheimia_corymbifera_JMRC_FSU_9682_mannosyltransferase_1__CDH55799.1,876,HH|117|361|#1f78b4|PMT,HV|408|570|#b2df8a|MIR,EL|594|785|#33a02c|PMT_4TMC
Coccidioides_immitis_RS_mannosyltransferase_PMTI__EAS36847.3,781,HH|54|303|#1f78b4|PMT,HV|349|510|#b2df8a|MIR,EL|541|764|#33a02c|PMT_4TMC
Trichophyton_rubrum_CBS_118892__TERG_01978__EGD85707.2,693,HH|1|217|#1f78b4|PMT,HV|264|425|#b2df8a|MIR,EL|456|677|#33a02c|PMT_4TMC
Talaromyces_marneffei_ATCC_18224_protein_mannosyltransferase_1__EEA19578.1,954,HH|71|318|#1f78b4|PMT,HV|366|542|#b2df8a|MIR,EL|566|764|#33a02c|PMT_4TMC
Pneumocystis_jirovecii_RU7__T551_03309__KTW26847.1,776,HH|44|304|#1f78b4|PMT,HV|351|504|#b2df8a|MIR,EL|538|756|#33a02c|PMT_4TMC
Mucor_circinelloides_f._lusitanicus_CBS_277.49_glycosyltransferase_family_39_protein__OAD08718.1,762,HH|68|311|#1f78b4|PMT,HV|357|523|#b2df8a|MIR,EL|547|744|#33a02c|PMT_4TMC
Malassezia_globosa_CBS_7966__MGL_2299__EDP43289.1,894,HH|73|322|#1f78b4|PMT,HV|371|555|#b2df8a|MIR,EL|579|770|#33a02c|PMT_4TMC
Exophiala_oligosperma___variant__KIW44805.1,780,HH|53|301|#1f78b4|PMT,HV|349|527|#b2df8a|MIR,EL|551|749|#33a02c|PMT_4TMC
Coccidioides_immitis_RS_O_mannosyl_transferase_pmtA__EAS37196.1,757,HH|66|309|#1f78b4|PMT,HV|357|515|#b2df8a|MIR,EL|542|739|#33a02c|PMT_4TMC
Paracoccidioides_brasiliensis_Pb18__PADG_02472__EEH46374.1,792,HH|51|301|#1f78b4|PMT,HV|347|507|#b2df8a|MIR,EL|539|775|#33a02c|PMT_4TMC
Exophiala_oligosperma__PV06_09436__KIW38479.1,789,HH|53|301|#1f78b4|PMT,HV|348|506|#b2df8a|MIR,EL|540|771|#33a02c|PMT_4TMC
Lichtheimia_corymbifera_JMRC_FSU_9682_glycosyltransferase_family_39_protein__CDH60092.1,764,HH|74|317|#1f78b4|PMT,HV|363|525|#b2df8a|MIR,EL|552|749|#33a02c|PMT_4TMC
Mucor_circinelloides_f._lusitanicus_CBS_277.49_glycosyltransferase_family_39_protein__OAD06199.1,764,HH|72|314|#1f78b4|PMT,HV|361|524|#b2df8a|MIR,EL|550|747|#33a02c|PMT_4TMC
Candida_albicans_SC5314_dolichyl_phosphate_mannose_protein_mannosyltransferase__AOW28694.1,779,HH|71|316|#1f78b4|PMT,HV|363|525|#b2df8a|MIR,EL|553|761|#33a02c|PMT_4TMC
Scedosporium_apiospermum_Dolichyl_phosphate_mannose_proteinmannosyltransferase__KEZ43025.1,982,HH|61|309|#1f78b4|PMT,HV|356|533|#b2df8a|MIR,EL|557|756|#33a02c|PMT_4TMC
Blastomyces_dermatitidis_ER_3_dolichyl_phosphate_mannose_protein_mannosyltransferase__EEQ90815.1,959,HH|65|313|#1f78b4|PMT,HV|361|536|#b2df8a|MIR,EL|560|759|#33a02c|PMT_4TMC
Cladophialophora_bantiana_CBS_173.52__Z519_08883__KIW90239.1,933,HH|63|311|#1f78b4|PMT,HV|359|534|#b2df8a|MIR,EL|558|756|#33a02c|PMT_4TMC
Cryptococcus_gattii_CA1873_dolichyl_phosphate_mannose_protein_mannosyltransferase__KIR68371.1,777,HH|54|299|#1f78b4|PMT,HV|345|509|#b2df8a|MIR,EL|539|753|#33a02c|PMT_4TMC
Pneumocystis_jirovecii_RU7__T551_01422__KTW31350.1,707,HH|26|267|#1f78b4|PMT,HV|315|478|#b2df8a|MIR,EL|502|694|#33a02c|PMT_4TMC
Scedosporium_apiospermum_Dolichyl_phosphate_mannose__protein_mannosyltransferase_4__KEZ44580.1,784,HH|58|305|#1f78b4|PMT,HV|352|502|#b2df8a|MIR,EL|541|766|#33a02c|PMT_4TMC
Mucor_circinelloides_f._lusitanicus_CBS_277.49_glycosyltransferase_family_39_protein__OAD06826.1,765,HH|50|296|#1f78b4|PMT,HV|341|505|#b2df8a|MIR,EL|533|749|#33a02c|PMT_4TMC
Paracoccidioides_brasiliensis_Pb18__PADG_08073__EEH43253.1,746,HH|67|309|#1f78b4|PMT,HV|357|518|#b2df8a|MIR,EL|542|736|#33a02c|PMT_4TMC
Trichophyton_rubrum_CBS_118892__TERG_06465__KFL62338.1,637,HH|1|194|#1f78b4|PMT,HV|242|403|#b2df8a|MIR,EL|427|624|#33a02c|PMT_4TMC
Purpureocillium_lilacinum_protein_mannosyltransferase_1__OAQ65665.1,960,HH|65|312|#1f78b4|PMT,HV|360|537|#b2df8a|MIR,EL|561|759|#33a02c|PMT_4TMC
Candida_albicans_SC5314_dolichyl_phosphate_mannose_protein_mannosyltransferase__AOW30636.1,888,HH|71|313|#1f78b4|PMT,HV|360|518|#b2df8a|MIR,EL|549|745|#33a02c|PMT_4TMC
Sporothrix_schenckii_1099_18_dolichyl_phosphate_mannose_protein_mannosyltransferase__KJR85513.1,768,HH|71|324|#1f78b4|PMT,HV|372|533|#b2df8a|MIR,EL|557|754|#33a02c|PMT_4TMC
Blastomyces_dermatitidis_ER_3_dolichyl_phosphate_mannose_protein_mannosyltransferase__EEQ84804.1,787,HH|52|301|#1f78b4|PMT,HV|348|507|#b2df8a|MIR,EL|540|770|#33a02c|PMT_4TMC
Aspergillus_fumigatus_Af293_mannosyltransferase_PMTI__EAL85219.1,790,HH|53|302|#1f78b4|PMT,HV|347|502|#b2df8a|MIR,EL|541|772|#33a02c|PMT_4TMC
Cladophialophora_bantiana_CBS_173.52__Z519_08385__KIW90602.1,761,HH|68|310|#1f78b4|PMT,HV|358|519|#b2df8a|MIR,EL|543|740|#33a02c|PMT_4TMC
Blastomyces_dermatitidis_ER_3_dolichyl_phosphate_mannose_protein_mannosyltransferase__EEQ90550.1,755,HH|70|312|#1f78b4|PMT,HV|360|521|#b2df8a|MIR,EL|545|742|#33a02c|PMT_4TMC
Candida_tropicalis_MYA_3404__CTRG_00438__EER35699.1,776,HH|76|325|#1f78b4|PMT,HV|371|541|#b2df8a|MIR,EL|575|764|#33a02c|PMT_4TMC
Talaromyces_marneffei_ATCC_18224_mannosyltransferase_PMTI__EEA22196.1,786,HH|54|302|#1f78b4|PMT,HV|348|500|#b2df8a|MIR,EL|540|769|#33a02c|PMT_4TMC
Verruconis_gallopava__PV09_04760__KIW03918.1,775,HH|56|304|#1f78b4|PMT,HV|352|507|#b2df8a|MIR,EL|540|758|#33a02c|PMT_4TMC
Verruconis_gallopava__PV09_09637__KIV98573.1,747,HH|61|303|#1f78b4|PMT,HV|351|511|#b2df8a|MIR,EL|536|733|#33a02c|PMT_4TMC
Lichtheimia_corymbifera_JMRC_FSU_9682_glycosyltransferase_family_39_protein__CDH60617.1,763,HH|73|315|#1f78b4|PMT,HV|362|523|#b2df8a|MIR,EL|549|747|#33a02c|PMT_4TMC
Candida_tropicalis_MYA_3404_dolichyl_phosphate_mannose__protein_mannosyltransferase_4__EER34639.1,769,HH|57|303|#1f78b4|PMT,HV|343|522|#b2df8a|MIR,EL|549|752|#33a02c|PMT_4TMC
Aspergillus_lentulus_dolichyl_phosphate_mannose__protein_mannosyltransferase_4__GAQ11997.1,790,HH|53|302|#1f78b4|PMT,HV|343|506|#b2df8a|MIR,EL|541|772|#33a02c|PMT_4TMC
Rhizopus_delemar_RA_99_880__RO3G_02310__EIE77606.1,265,HH|81|260|#1f78b4|PMT
Lichtheimia_corymbifera_JMRC_FSU_9682_glycosyltransferase_family_39_protein__CDH50297.1,799,HH|47|291|#1f78b4|PMT,HV|338|510|#b2df8a|MIR,EL|533|724|#33a02c|PMT_4TMC
Sporothrix_schenckii_1099_18_dolichyl_phosphate_mannose_protein_mannosyltransferase__KJR84848.1,785,HH|57|306|#1f78b4|PMT,HV|352|506|#b2df8a|MIR,EL|541|767|#33a02c|PMT_4TMC
Blastomyces_dermatitidis_ER_3_dolichyl_phosphate_mannose_protein_mannosyltransferase__variant__OAT01630.1,755,HH|70|312|#1f78b4|PMT,HV|360|521|#b2df8a|MIR,EL|545|742|#33a02c|PMT_4TMC
Sporothrix_schenckii_1099_18_dolichyl_phosphate_mannose_protein_mannosyltransferase__KJR89517.1,1019,HH|60|314|#1f78b4|PMT,HV|362|542|#b2df8a|MIR,EL|566|764|#33a02c|PMT_4TMC
Candida_albicans_SC5314_dolichyl_phosphate_mannose_protein_mannosyltransferase__AOW29221.1,843,HH|97|357|#1f78b4|PMT,HV|403|581|#b2df8a|MIR,EL|614|830|#33a02c|PMT_4TMC
Rhizopus_delemar_RA_99_880__RO3G_07144__EIE82439.1,991,HH|22|153|#1f78b4|PMT,HH|155|221|#1f78b4|PMT,HV|269|437|#b2df8a|MIR,EL|461|651|#33a02c|PMT_4TMC
Aspergillus_lentulus_dolichyl_phosphate_mannose__protein_mannosyltransferase_1__GAQ04791.1,958,HH|63|311|#1f78b4|PMT,HV|359|534|#b2df8a|MIR,EL|558|756|#33a02c|PMT_4TMC
Cryptococcus_neoformans_var._neoformans_JEC21_dolichyl_phosphate_mannose_protein_mannosyltransferase__putative__AAW42985.1,777,HH|54|299|#1f78b4|PMT,HV|341|509|#b2df8a|MIR,EL|539|753|#33a02c|PMT_4TMC
Aspergillus_lentulus_dolichyl_phosphate_mannose__protein_mannosyltransferase_2__GAQ11041.1,774,HH|67|309|#1f78b4|PMT,HV|357|518|#b2df8a|MIR,EL|563|760|#33a02c|PMT_4TMC
Rhinocladiella_mackenziei_CBS_650.93__Z518_00866__KIX09785.1,755,HH|68|310|#1f78b4|PMT,HV|358|519|#b2df8a|MIR,EL|543|740|#33a02c|PMT_4TMC
Purpureocillium_lilacinum_dolichyl_phosphate_mannose__protein_mannosyltransferase_2__OAQ88758.1,752,HH|65|307|#1f78b4|PMT,HV|355|517|#b2df8a|MIR,EL|541|738|#33a02c|PMT_4TMC
Candida_albicans_SC5314_putative_dolichyl_phosphate_mannose__protein_mannosyltransferase__AOW31634.1,735,HH|39|277|#1f78b4|PMT,HV|323|490|#b2df8a|MIR,EL|514|716|#33a02c|PMT_4TMC
Histoplasma_capsulatum_NAm1__HCAG_01197__EDN03332.1,856,HH|65|314|#1f78b4|PMT,HV|361|536|#b2df8a|MIR,EL|554|664|#33a02c|PMT_4TMC
Mucor_circinelloides_f._lusitanicus_CBS_277.49_glycosyltransferase_family_39_protein__partial__OAC99191.1,454,HH|4|245|#1f78b4|PMT,HV|295|448|#b2df8a|MIR
Histoplasma_capsulatum_NAm1__HCAG_02731__EDN06128.1,786,HH|52|302|#1f78b4|PMT,HV|348|509|#b2df8a|MIR,EL|540|769|#33a02c|PMT_4TMC
Rhinocladiella_mackenziei_CBS_650.93__Z518_09261__KIX01535.1,786,HH|54|302|#1f78b4|PMT,EL|236|298|#33a02c|PMT_4TMC,HV|348|508|#b2df8a|MIR,EL|541|768|#33a02c|PMT_4TMC
Malassezia_globosa_CBS_7966__MGL_2811__EDP42611.1,867,HH|134|377|#1f78b4|PMT,HV|423|589|#b2df8a|MIR,EL|617|853|#33a02c|PMT_4TMC
Mucor_circinelloides_f._lusitanicus_CBS_277.49_glycosyltransferase_family_39_protein__partial__OAD04100.1,691,HH|9|253|#1f78b4|PMT,HV|301|454|#b2df8a|MIR,EL|486|678|#33a02c|PMT_4TMC
Candida_albicans_SC5314_dolichyl_phosphate_mannose_protein_mannosyltransferase__AOW27618.1,765,HH|53|298|#1f78b4|PMT,HV|339|518|#b2df8a|MIR,EL|545|748|#33a02c|PMT_4TMC
Blastomyces_dermatitidis_ER_3_dolichyl_phosphate_mannose_protein_mannosyltransferase__variant__OAT01741.1,834,HH|65|313|#1f78b4|PMT,HV|361|536|#b2df8a|MIR,EL|560|759|#33a02c|PMT_4TMC
Cladophialophora_bantiana_CBS_173.52__Z519_07249__KIW92265.1,789,HH|54|301|#1f78b4|PMT,HV|348|507|#b2df8a|MIR,EL|540|771|#33a02c|PMT_4TMC
Mucor_circinelloides_f._lusitanicus_CBS_277.49_glycosyltransferase_family_39_protein__OAD00744.1,772,HH|57|303|#1f78b4|PMT,HV|349|495|#b2df8a|MIR,EL|539|753|#33a02c|PMT_4TMC
Mucor_circinelloides_f._lusitanicus_CBS_277.49_glycosyltransferase_family_39_protein__partial__OAD05162.1,684,HH|4|236|#1f78b4|PMT,HV|283|452|#b2df8a|MIR,EL|480|671|#33a02c|PMT_4TMC
Lichtheimia_corymbifera_JMRC_FSU_9682_predicted_protein__CDH54596.1,178,HH|48|169|#1f78b4|PMT
Candida_tropicalis_MYA_3404_conserved__EER30481.1,740,HH|42|283|#1f78b4|PMT,HV|330|495|#b2df8a|MIR,EL|519|717|#33a02c|PMT_4TMC
Verruconis_gallopava__PV09_01486__KIW07523.1,952,HH|65|313|#1f78b4|PMT,HV|361|534|#b2df8a|MIR,EL|558|755|#33a02c|PMT_4TMC
Malassezia_globosa_CBS_7966__MGL_3853__EDP41851.1,779,HH|54|296|#1f78b4|PMT,HV|343|511|#b2df8a|MIR,EL|544|762|#33a02c|PMT_4TMC
Candida_tropicalis_MYA_3404_dolichyl_phosphate_mannose__protein_mannosyltransferase_1__EER31260.1,766,HH|8|97|#1f78b4|PMT,HV|144|302|#b2df8a|MIR,EL|333|529|#33a02c|PMT_4TMC,RE|629|671|#fb9a99|YtxH,HH|637|749|#e31a1c|Apolipoprotein,HV|643|697|#fdbf6f|DUF883,RE|668|717|#fb9a99|YtxH,HV|702|754|#fdbf6f|DUF883,RE|711|748|#fb9a99|YtxH
Lichtheimia_corymbifera_JMRC_FSU_9682_glycosyltransferase_family_39_protein__CDH54595.1,716,HH|38|122|#1f78b4|PMT,HV|170|328|#b2df8a|MIR,EL|402|579|#33a02c|PMT_4TMC
Paracoccidioides_brasiliensis_Pb18__PADG_06081__EEH50002.1,959,HH|66|314|#1f78b4|PMT,HV|361|536|#b2df8a|MIR,EL|560|758|#33a02c|PMT_4TMC
Candida_tropicalis_MYA_3404_predicted_protein__EER34654.1,290,EL|37|247|#ff7f00|Sec1
Lichtheimia_corymbifera_JMRC_FSU_9682_glycosyltransferase_family_39_protein__CDH61311.1,763,HH|73|315|#1f78b4|PMT,HV|362|523|#b2df8a|MIR,EL|549|747|#33a02c|PMT_4TMC
Purpureocillium_lilacinum_dolichyl_phosphate_mannose__protein_mannosyltransferase_4__OAQ91976.1,782,HH|58|306|#1f78b4|PMT,HV|353|506|#b2df8a|MIR,EL|542|764|#33a02c|PMT_4TMC
Rhizopus_delemar_RA_99_880__RO3G_05284__EIE80579.1,758,HH|63|306|#1f78b4|PMT,HV|352|514|#b2df8a|MIR,EL|543|740|#33a02c|PMT_4TMC
Trichophyton_rubrum_CBS_118892__TERG_06465__KFL62339.1,545,HH|67|309|#1f78b4|PMT,HV|357|518|#b2df8a|MIR
Rhizopus_delemar_RA_99_880_dolichyl_phosphate_mannose_protein_mannosyltransferase__EIE76150.1,141,HH|2|137|#1f78b4|PMT
Rhizopus_delemar_RA_99_880__RO3G_00012__EIE75308.1,624,HH|90|332|#1f78b4|PMT,HV|379|541|#b2df8a|MIR,EL|565|595|#33a02c|PMT_4TMC
Pneumocystis_jirovecii_RU7__T551_02178__KTW29562.1,750,HH|67|309|#1f78b4|PMT,HV|356|516|#b2df8a|MIR,EL|540|736|#33a02c|PMT_4TMC
Cryptococcus_neoformans_var._neoformans_JEC21_conserved__AAW43214.1,930,HH|74|318|#1f78b4|PMT,HV|364|536|#b2df8a|MIR,EL|560|751|#33a02c|PMT_4TMC
Histoplasma_capsulatum_NAm1_dolichyl_phosphate_mannose__protein_mannosyltransferase_2__EDN04183.1,658,HH|1|103|#1f78b4|PMT,HV|264|425|#b2df8a|MIR,EL|449|646|#33a02c|PMT_4TMC
Exophiala_oligosperma__PV06_06346__KIW42838.1,756,HH|69|311|#1f78b4|PMT,HV|359|520|#b2df8a|MIR,EL|544|741|#33a02c|PMT_4TMC
Coccidioides_immitis_RS_dolichyl_phosphate_mannose_protein_mannosyltransferase__EAS35084.2,966,HH|65|313|#1f78b4|PMT,HV|361|536|#b2df8a|MIR,EL|560|758|#33a02c|PMT_4TMC
Aspergillus_fumigatus_Af293_protein_mannosyltransferase_1__EAL92923.1,958,HH|63|311|#1f78b4|PMT,HV|359|534|#b2df8a|MIR,EL|558|756|#33a02c|PMT_4TMC
Mucor_circinelloides_f._lusitanicus_CBS_277.49_glycosyltransferase_family_39_protein__OAD01622.1,785,HH|95|344|#1f78b4|PMT,HV|391|550|#b2df8a|MIR,EL|577|769|#33a02c|PMT_4TMC
Cryptococcus_gattii_CA1873_dolichyl_phosphate_mannose_protein_mannosyltransferase__KIR60303.1,931,HH|75|319|#1f78b4|PMT,HV|365|537|#b2df8a|MIR,EL|561|752|#33a02c|PMT_4TMC
Talaromyces_marneffei_ATCC_18224_protein_O_mannosyl_transferase__EEA22959.1,749,HH|63|305|#1f78b4|PMT,HV|353|514|#b2df8a|MIR,EL|538|735|#33a02c|PMT_4TMC
