# Supplementary material for: Diversity of Cell Wall Related Proteins in Human Pathogenic Fungi
Source: J Fungi (Basel). 2017 Dec 29;4(1):6. doi: 10.3390/jof4010006 (PMC5872309; doi:10.3390/jof4010006)
Supplement: Supplementary file 1 [file jof-04-00006-s001.zip › jof-252817-final-supplementary materials/Dataset S2_tree_and_itol_dataset/GT4.annot.tree]

(Aspergillus_fumigatus_Af293_glycosyl_transferase__putative__EAL92789.1:0.00000001,Aspergillus_lentulus__ALT_1979__GAQ04658.1:0.00000001,((Aspergillus_fumigatus_Af293_glycosyl_transferase__putative__EAL89387.1:0.00000059,Aspergillus_lentulus__ALT_5825__GAQ08504.1:0.00665677)0.892000:0.18008451,(Scedosporium_apiospermum_Uncharacterized_protein_SAPIO_CDS6920__KEZ41729.1:0.45445893,(((Cryptococcus_neoformans_var._neoformans_JEC21_trehalose_synthase__putative__AAW44824.1:0.02352132,Cryptococcus_gattii_CA1873_trehalose_synthase__KIR68317.1:0.02052242)0.989000:0.64930846,((Lichtheimia_corymbifera_JMRC_FSU_9682_trehalose_synthase__CDH52774.1:0.35348233,((Mucor_circinelloides_f._lusitanicus_CBS_277.49_glycosyltransferase_family_4_protein__partial__OAD01948.1:0.14277723,(Rhizopus_delemar_RA_99_880__RO3G_02650__EIE77946.1:0.24065780,Rhizopus_delemar_RA_99_880__RO3G_11706__EIE86995.1:0.04968791)0.356000:0.05856781)0.690000:0.09540655,(Lichtheimia_corymbifera_JMRC_FSU_9682_trehalose_synthase__CDH48244.1:0.13764746,Lichtheimia_corymbifera_JMRC_FSU_9682_trehalose_synthase__CDH60945.1:0.16402477)0.982000:0.15737801)0.877000:0.16339742)0.972000:0.22777907,((Verruconis_gallopava__PV09_02256__KIW07414.1:0.28552245,(Cladophialophora_bantiana_CBS_173.52__Z519_09249__KIW89820.1:0.29082152,(Exophiala_oligosperma__PV06_07531__KIW40324.1:0.05283486,(Cladophialophora_bantiana_CBS_173.52__Z519_11091__KIW88522.1:0.12006813,Rhinocladiella_mackenziei_CBS_650.93__Z518_02434__KIX07780.1:0.10019473)0.667000:0.04963535)0.978000:0.14414916)0.988000:0.18630061)0.586000:0.07403387,((Purpureocillium_lilacinum_trehalose_synthase_Ccg_9__OAQ90086.1:0.11824496,(Purpureocillium_lilacinum_trehalose_synthase_Ccg_9__OAQ81281.1:0.21367106,Sporothrix_schenckii_1099_18_trehalose_synthase__KJR84197.1:0.13419871)0.281000:0.07039295)1.000000:0.31981498,(Aspergillus_lentulus_trehalose_phosphorylase__GAQ03675.1:0.74563069,(Talaromyces_marneffei_ATCC_18224_trehalose_synthase_Ccg_9___putative__EEA27210.1:0.22783148,((Aspergillus_fumigatus_Af293_trehalose_synthase_Ccg_9___putative__EAL92373.1:0.02028718,Aspergillus_lentulus_trehalose_phosphorylase__GAQ04269.1:0.04176818)1.000000:0.23132723,(Coccidioides_immitis_RS_trehalose_synthase__KJF60540.1:0.10804390,(Paracoccidioides_brasiliensis_Pb18__PADG_08386__EEH43461.1:0.09713511,(Histoplasma_capsulatum_NAm1__HCAG_06976__EDN09809.1:0.02435755,(Blastomyces_dermatitidis_ER_3_trehalose_synthase__EEQ90501.1:0.00000001,Blastomyces_dermatitidis_ER_3_trehalose_synthase__variant__OAT01597.1:0.00000001)0.973000:0.05424536)0.862000:0.03474373)0.804000:0.06718794)0.936000:0.08644655)0.870000:0.08391524)0.816000:0.10438761)0.860000:0.07290219)0.288000:0.04366406)0.987000:0.25847617)0.693000:0.07461911)0.993000:1.22386452,(((((Sporothrix_schenckii_1099_18_glucosylltransferase_family_4__KJR88358.1:0.07008223,Purpureocillium_lilacinum_glycosyl_transferase__OAQ82972.1:0.39567322)0.888000:0.17876010,(((Aspergillus_fumigatus_Af293_glycosyl_transferase__putative__EAL91033.1:0.07001810,Aspergillus_lentulus_GDP_mannose_dependent_alpha_mannosyltransferase__GAQ10274.1:0.03423645)0.993000:0.22751259,(Exophiala_oligosperma__PV06_06418__KIW42916.1:0.20404569,(Cladophialophora_bantiana_CBS_173.52__Z519_06535__KIW92688.1:0.19103153,Rhinocladiella_mackenziei_CBS_650.93__Z518_00021__KIX08943.1:0.06209057)0.833000:0.06702050)0.580000:0.06530509)0.518000:0.11084653,(Talaromyces_marneffei_ATCC_18224_glycosyl_transferase__putative__EEA24445.1:0.28094618,Verruconis_gallopava__PV09_02029__KIW07160.1:0.62310548)0.530000:0.07197314)0.916000:0.29349097)0.976000:0.64854302,(Malassezia_globosa_CBS_7966__MGL_1850__EDP43637.1:0.46421268,((Cryptococcus_neoformans_var._neoformans_JEC21_conserved__AAW46738.2:0.09783721,Cryptococcus_gattii_CA1873__I314_05162__KIR59176.1:0.00001134)0.988000:0.47703404,(Mucor_circinelloides_f._lusitanicus_CBS_277.49_glycosyltransferase_family_4_protein__OAD05255.1:0.34562308,(Lichtheimia_corymbifera_JMRC_FSU_9682_glycosyl_transferase_group_1__CDH55334.1:0.35470321,((Paracoccidioides_brasiliensis_Pb18__PADG_11151__KGM92694.1:7.01423000,Mucor_circinelloides_f._lusitanicus_CBS_277.49_glycosyltransferase_family_4_protein__OAD03387.1:0.00006487)0.000000:0.21586184,Rhizopus_delemar_RA_99_880__RO3G_05324__EIE80619.1:0.21528160)0.035000:0.05815433)0.887000:0.09691258)0.987000:0.37930994)0.000000:0.28455903)0.989000:0.66623043)0.992000:1.02937433,((Trichophyton_rubrum_CBS_118892__TERG_07998__EGD91780.1:3.69468693,(((Verruconis_gallopava__PV09_07987__KIW00462.1:0.30110880,(Sporothrix_schenckii_1099_18_alpha_1_3_alpha_1_6_mannosyltransferase__KJR83873.1:0.18983927,(Scedosporium_apiospermum_Alpha_1_3_1_6_mannosyltransferase_alg_2__KEZ46229.1:0.28700690,Purpureocillium_lilacinum_mannosyltransferase__OAQ88938.1:0.24965699)0.909000:0.10922382)0.892000:0.09457974)0.814000:0.11020228,(((Exophiala_oligosperma__PV06_09000__KIW39205.1:0.00000001,Exophiala_oligosperma___variant__KIW39206.1:0.00000086)0.984000:0.14329732,(Cladophialophora_bantiana_CBS_173.52__Z519_01528__KIW97944.1:0.15589009,Rhinocladiella_mackenziei_CBS_650.93__Z518_10969__KIX00042.1:0.16697584)0.721000:0.06583463)0.955000:0.15946460,((Talaromyces_marneffei_ATCC_18224_alpha_1_2_mannosyltransferase_Alg2___putative__EEA28804.1:0.22182866,(Aspergillus_fumigatus_Af293_alpha_1_2_mannosyltransferase_Alg2___putative__EAL91295.1:0.06640323,Aspergillus_lentulus_alpha_1_3_1_6_mannosyltransferase_alg_2__GAQ09813.1:0.00819878)0.971000:0.12013422)0.394000:0.07325570,((Paracoccidioides_brasiliensis_Pb18__PADG_05063__EEH48984.2:0.05893360,(Blastomyces_dermatitidis_ER_3_alpha_1_3_alpha_1_6_mannosyltransferase__EEQ89476.1:0.07770465,Histoplasma_capsulatum_NAm1_conserved__EDN02454.1:0.04435975)0.749000:0.01064840)0.967000:0.09231017,(Coccidioides_immitis_RS_alpha_1_2_mannosyltransferase__EAS28537.3:0.11720724,Trichophyton_rubrum_CBS_118892__TERG_01453__EGD85176.1:0.16493861)0.960000:0.11936331)0.417000:0.07719926)0.986000:0.18980796)0.964000:0.17308214)0.229000:0.06472271,((Pneumocystis_jirovecii_RU7__T551_03000__KTW27501.1:0.68432608,(Candida_albicans_SC5314_GDP_Man_Man_1_GlcNAc_2__PP_dolichol_alpha_1_3_mannosyltransferase__AOW30324.1:0.16970987,Candida_tropicalis_MYA_3404__CTRG_02748__EER33930.1:0.17872625)0.984000:0.31961343)0.717000:0.24334972,((Cryptococcus_neoformans_var._neoformans_JEC21_glycolipid_mannosyltransferase__putative__AAW42995.1:0.03027104,Cryptococcus_gattii_CA1873_alpha_1_3_alpha_1_6_mannosyltransferase__KIR57670.1:0.01982416)0.999000:0.65212120,(Rhizopus_delemar_RA_99_880__RO3G_14829__EIE90118.1:0.22754848,(Lichtheimia_corymbifera_JMRC_FSU_9682_alpha__mannosyltransferase_alg2__CDH48290.1:0.29067986,Mucor_circinelloides_f._lusitanicus_CBS_277.49_glycosyltransferase_family_4_protein__OAC98892.1:0.14495970)0.489000:0.04360140)0.989000:0.35576935)0.958000:0.24287646)0.623000:0.14702703)0.921000:0.66590270)0.069000:0.26203420,(((Lichtheimia_corymbifera_JMRC_FSU_9682_glycosyltransferase_family_4_protein__CDH55076.1:0.16768707,(Rhizopus_delemar_RA_99_880__RO3G_05010__EIE80305.1:0.12519856,Mucor_circinelloides_f._lusitanicus_CBS_277.49_glycosyltransferase_family_4_protein__OAD08826.1:0.15649057)0.229000:0.10752788)0.986000:0.37329891,(Pneumocystis_jirovecii_RU7__T551_00169__KTW32684.1:0.56521360,((Candida_albicans_SC5314_alpha_1_2_mannosyltransferase__AOW30162.1:0.24473437,Candida_tropicalis_MYA_3404_conserved__EER34105.1:0.11243754)1.000000:1.25757130,((Cladophialophora_bantiana_CBS_173.52__Z519_08297__KIW91401.1:0.10348076,(Exophiala_oligosperma__PV06_01956__KIW46275.1:0.08655634,Rhinocladiella_mackenziei_CBS_650.93__Z518_05950__KIX05078.1:0.05892543)0.768000:0.03132671)0.998000:0.32425743,((Scedosporium_apiospermum_GDP_Man_Man_3_GlcNAc_2__PP_Dolalpha_1_2_mannosyltransferase__KEZ42741.1:0.18256183,(Sporothrix_schenckii_1099_18_alpha_1_2_mannosyltransferase__KJR81293.1:0.14722212,Purpureocillium_lilacinum_alpha_1_2_mannosyltransferase_alg_11__OAQ88257.1:0.09571919)0.101000:0.05367532)0.926000:0.07900149,(Verruconis_gallopava__PV09_03726__KIW05177.1:0.30180758,((Trichophyton_rubrum_CBS_118892__TERG_07390__EGD91169.1:0.00000001,Trichophyton_rubrum_CBS_118892__TERG_07390__KFL62687.1:0.00000027)1.000000:0.16173650,(Coccidioides_immitis_RS_alpha_1_2_mannosyltransferase__EAS33000.3:0.09878908,((Histoplasma_capsulatum_NAm1_conserved__EDN09039.1:0.10119203,(Talaromyces_marneffei_ATCC_18224_alpha_1_2_mannosyltransferase_Alg11___putative__EEA27813.1:0.16137524,(Aspergillus_fumigatus_Af293_alpha_1_2_mannosyltransferase_Alg11___putative__EAL88400.1:0.01423810,Aspergillus_lentulus_GDP_Man_Man_3_GlcNAc_2__PP_Dol_alpha_1_2_mannosyltransferase__GAQ11112.1:0.01451617)0.989000:0.10980560)0.924000:0.05495612)0.842000:0.03051576,(Blastomyces_dermatitidis_ER_3_alpha_1_2_mannosyltransferase__EEQ87859.2:0.06923155,Paracoccidioides_brasiliensis_Pb18__PADG_08252__EEH43327.1:0.09832494)0.631000:0.04621702)0.448000:0.03412171)0.874000:0.05415879)0.960000:0.11896570)0.621000:0.07108175)0.880000:0.09560415)0.915000:0.20002764)0.490000:0.17513130)0.936000:0.23564047)0.070000:0.13254155,((Cryptococcus_neoformans_var._neoformans_JEC21_conserved__AAW45761.1:0.01908899,Cryptococcus_gattii_CA1873_alpha_1_2_mannosyltransferase__KIR68882.1:0.00865773)0.997000:0.47179574,Malassezia_globosa_CBS_7966__MGL_1160__EDP44678.1:0.95215792)0.638000:0.11147112)0.998000:1.23394287)0.921000:0.40901835)0.293000:0.13821761,(((Lichtheimia_corymbifera_JMRC_FSU_9682_c_transferase__CDH60461.1:0.03774018,(Rhizopus_delemar_RA_99_880__RO3G_07782__EIE83077.1:0.08704913,Mucor_circinelloides_f._lusitanicus_CBS_277.49__MUCCIDRAFT_151396__OAD07906.1:0.11822123)0.938000:0.06031339)0.986000:0.17999402,(Malassezia_globosa_CBS_7966__MGL_1728__EDP44331.1:0.55215484,(Cryptococcus_neoformans_var._neoformans_JEC21_transferase__putative__AAW43127.1:0.02728163,Cryptococcus_gattii_CA1873_phosphatidylinositol_glycan__class_A__KIR68477.1:0.00000167)1.000000:0.34912680)0.827000:0.12641939)0.644000:0.06398259,(Pneumocystis_jirovecii_RU7_phosphatidylinositol_N_acetylglucosaminyltransferase_gpi3_subunit__KTW29538.1:0.19439532,((Candida_albicans_SC5314_phosphatidylinositol_N_acetylglucosaminyltransferase__AOW31142.1:0.11462487,Candida_tropicalis_MYA_3404_phosphatidylinositol_N_acetylglucosaminyltransferase_GPI3_subunit__EER35628.1:0.08695121)1.000000:0.43120749,(Verruconis_gallopava__PV09_04047__KIW04866.1:0.10036055,((Rhinocladiella_mackenziei_CBS_650.93__Z518_02505__KIX07851.1:0.02757639,(Exophiala_oligosperma__PV06_07736__KIW40550.1:0.00683030,Cladophialophora_bantiana_CBS_173.52__Z519_12617__KIW86831.1:0.00681804)0.000000:0.00000027)0.961000:0.04284378,((Talaromyces_marneffei_ATCC_18224_phosphatidylinositol_UDP_GlcNAc_transferase_subunit_PIG_A__EEA26509.1:0.06439664,(Sporothrix_schenckii_1099_18_phosphatidylinositol_glycan__class_A__KJR82213.1:0.14841443,(Purpureocillium_lilacinum_phosphatidylinositol_N_acetylglucosaminyltransferase_GPI3_subunit__OAQ88697.1:0.09243339,Scedosporium_apiospermum_Phosphatidylinositol_N_acetylglucosaminyltransferase_gpi3_subunit__KEZ46189.1:0.20791568)0.264000:0.04923363)0.000000:0.00526721)0.466000:0.02132790,((Aspergillus_fumigatus_Af293_phosphatidylinositol_UDP_GlcNAc_transferase_subunit_PIG_A__EAL91025.1:0.00000035,Aspergillus_lentulus_phosphatidylinositol_N_acetylglucosaminyltransferase_gpi3_subunit__GAQ10283.1:0.00845759)0.994000:0.07013386,((Paracoccidioides_brasiliensis_Pb18_phosphatidylinositol_N_acetylglucosaminyltransferase_GPI3_subunit__EEH50487.2:0.11805276,(Histoplasma_capsulatum_NAm1_phosphatidylinositol_N_acetylglucosaminyltransferase_GPI3_subunit__EDN05532.1:0.00808384,Blastomyces_dermatitidis_ER_3_phosphatidylinositol_N_acetylglucosaminyltransferase_gpi3_subunit__EEQ89575.2:0.02678649)0.726000:0.00836903)0.948000:0.03002426,(Coccidioides_immitis_RS_phosphatidylinositol_N_acetylglucosaminyltransferase_GPI3_subunit__EAS31970.2:0.03771952,Trichophyton_rubrum_CBS_118892__TERG_08217__EGD92001.2:0.09647345)0.839000:0.01954329)0.880000:0.02075741)0.000000:0.00000099)0.717000:0.00736580)0.934000:0.05349835)0.527000:0.05026025)0.674000:0.02150141)0.930000:0.16775242)0.999000:1.85482901)0.264000:0.49647103)1.000000:1.94767572)0.865000:0.31124058)1.000000:0.56694869);
