# Supplementary material for: Diversity of Cell Wall Related Proteins in Human Pathogenic Fungi
Source: J Fungi (Basel). 2017 Dec 29;4(1):6. doi: 10.3390/jof4010006 (PMC5872309; doi:10.3390/jof4010006)
Supplement: Supplementary file 1 [file jof-04-00006-s001.zip › jof-252817-final-supplementary materials/Dataset S2_tree_and_itol_dataset/GT4._dataset.txt]

DATASET_DOMAINS
#Protein domain datasets are visualized as schematic representations of proteins, with a protein backbone and various shapes depicting the locations of individual domains

#lines starting with a hash are comments and ignored during parsing

#=================================================================#
#MANDATORY SETTINGS                        #
#=================================================================#
#select the separator which is used to delimit the data below (TAB,SPACE or COMMA).This separator must be used throughout this file (except in the SEPARATOR line, which uses space).
#SEPARATOR TAB
#SEPARATOR SPACE
SEPARATOR COMMA

#label is used in the legend table (can be changed later)
DATASET_LABEL,label1

#dataset color (can be changed later)
COLOR,#ff0000
DATA
Rhizopus_delemar_RA_99_880__RO3G_11706__EIE86995.1,620,HV|373|547|#b2df8a|Glycos_transf_1
Coccidioides_immitis_RS_trehalose_synthase__KJF60540.1,729,HV|480|650|#b2df8a|Glycos_transf_1
Lichtheimia_corymbifera_JMRC_FSU_9682_trehalose_synthase__CDH52774.1,684,HV|439|611|#b2df8a|Glycos_transf_1
Lichtheimia_corymbifera_JMRC_FSU_9682_alpha__mannosyltransferase_alg2__CDH48290.1,457,HH|17|193|#1f78b4|Glyco_transf_4,HV|205|398|#b2df8a|Glycos_transf_1
Histoplasma_capsulatum_NAm1_conserved__EDN02454.1,507,HH|22|86|#1f78b4|Glyco_transf_4,HH|156|239|#1f78b4|Glyco_transf_4,HV|255|437|#b2df8a|Glycos_transf_1
Aspergillus_fumigatus_Af293_alpha_1_2_mannosyltransferase_Alg2___putative__EAL91295.1,476,HH|18|216|#1f78b4|Glyco_transf_4,HV|230|398|#b2df8a|Glycos_transf_1
Aspergillus_fumigatus_Af293_alpha_1_2_mannosyltransferase_Alg11___putative__EAL88400.1,567,HV|114|320|#fdbf6f|ALG11_N,HV|356|533|#b2df8a|Glycos_transf_1
Cryptococcus_gattii_CA1873_trehalose_synthase__KIR68317.1,744,HV|451|616|#b2df8a|Glycos_transf_1
Aspergillus_lentulus__ALT_5825__GAQ08504.1,2850,EL|986|1038|#ff7f00|MASE5,RE|2519|2665|#cab2d6|Glyco_trans_1_4
Scedosporium_apiospermum_Alpha_1_3_1_6_mannosyltransferase_alg_2__KEZ46229.1,504,HH|20|206|#1f78b4|Glyco_transf_4,HV|249|432|#b2df8a|Glycos_transf_1
Talaromyces_marneffei_ATCC_18224_trehalose_synthase_Ccg_9___putative__EEA27210.1,701,HV|450|626|#b2df8a|Glycos_transf_1
Rhizopus_delemar_RA_99_880__RO3G_05324__EIE80619.1,369,HH|15|179|#1f78b4|Glyco_transf_4,HV|188|346|#b2df8a|Glycos_transf_1
Scedosporium_apiospermum_GDP_Man_Man_3_GlcNAc_2__PP_Dolalpha_1_2_mannosyltransferase__KEZ42741.1,567,HV|120|328|#fdbf6f|ALG11_N,HV|363|526|#b2df8a|Glycos_transf_1
Candida_albicans_SC5314_alpha_1_2_mannosyltransferase__AOW30162.1,617,HV|109|319|#fdbf6f|ALG11_N,HV|344|500|#b2df8a|Glycos_transf_1
Cryptococcus_neoformans_var._neoformans_JEC21_transferase__putative__AAW43127.1,793,EL|84|201|#33a02c|Acyltransferase,RE|384|473|#fb9a99|PIGA,HV|537|653|#b2df8a|Glycos_transf_1
Blastomyces_dermatitidis_ER_3_trehalose_synthase__EEQ90501.1,762,HV|493|663|#b2df8a|Glycos_transf_1
Malassezia_globosa_CBS_7966__MGL_1728__EDP44331.1,453,RE|63|153|#fb9a99|PIGA,HV|217|333|#b2df8a|Glycos_transf_1
Cladophialophora_bantiana_CBS_173.52__Z519_11091__KIW88522.1,704,HV|461|635|#b2df8a|Glycos_transf_1
Cryptococcus_neoformans_var._neoformans_JEC21_glycolipid_mannosyltransferase__putative__AAW42995.1,508,HH|16|227|#1f78b4|Glyco_transf_4,HV|242|437|#b2df8a|Glycos_transf_1
Candida_tropicalis_MYA_3404_phosphatidylinositol_N_acetylglucosaminyltransferase_GPI3_subunit__EER35628.1,462,RE|42|131|#fb9a99|PIGA,HV|194|350|#b2df8a|Glycos_transf_1
Lichtheimia_corymbifera_JMRC_FSU_9682_c_transferase__CDH60461.1,458,RE|42|131|#fb9a99|PIGA,HV|197|335|#b2df8a|Glycos_transf_1
Exophiala_oligosperma___variant__KIW39206.1,334,HV|50|125|#b2df8a|Glycos_transf_1,HV|140|223|#b2df8a|Glycos_transf_1
Aspergillus_lentulus_trehalose_phosphorylase__GAQ04269.1,703,HV|456|630|#b2df8a|Glycos_transf_1
Lichtheimia_corymbifera_JMRC_FSU_9682_glycosyltransferase_family_4_protein__CDH55076.1,482,HV|51|257|#fdbf6f|ALG11_N,HV|277|451|#b2df8a|Glycos_transf_1
Paracoccidioides_brasiliensis_Pb18__PADG_08386__EEH43461.1,731,HV|487|655|#b2df8a|Glycos_transf_1
Cladophialophora_bantiana_CBS_173.52__Z519_12617__KIW86831.1,508,RE|42|131|#fb9a99|PIGA,HV|212|342|#b2df8a|Glycos_transf_1
Verruconis_gallopava__PV09_07987__KIW00462.1,465,HH|17|202|#1f78b4|Glyco_transf_4,HV|205|401|#b2df8a|Glycos_transf_1
Pneumocystis_jirovecii_RU7__T551_03000__KTW27501.1,438,HH|12|185|#1f78b4|Glyco_transf_4,HV|205|259|#b2df8a|Glycos_transf_1,HV|288|385|#b2df8a|Glycos_transf_1
Coccidioides_immitis_RS_alpha_1_2_mannosyltransferase__EAS33000.3,572,HV|102|308|#fdbf6f|ALG11_N,HV|344|533|#b2df8a|Glycos_transf_1
Cladophialophora_bantiana_CBS_173.52__Z519_06535__KIW92688.1,547,HH|64|242|#1f78b4|Glyco_transf_4,HV|250|418|#b2df8a|Glycos_transf_1
Sporothrix_schenckii_1099_18_alpha_1_2_mannosyltransferase__KJR81293.1,594,HV|126|334|#fdbf6f|ALG11_N,HV|379|560|#b2df8a|Glycos_transf_1
Trichophyton_rubrum_CBS_118892__TERG_01453__EGD85176.1,480,HH|18|216|#1f78b4|Glyco_transf_4,HV|235|410|#b2df8a|Glycos_transf_1
Coccidioides_immitis_RS_phosphatidylinositol_N_acetylglucosaminyltransferase_GPI3_subunit__EAS31970.2,501,RE|42|131|#fb9a99|PIGA,HV|211|348|#b2df8a|Glycos_transf_1
Blastomyces_dermatitidis_ER_3_alpha_1_2_mannosyltransferase__EEQ87859.2,566,HV|102|308|#fdbf6f|ALG11_N,HV|343|522|#b2df8a|Glycos_transf_1
Aspergillus_lentulus_trehalose_phosphorylase__GAQ03675.1,685,HV|452|625|#b2df8a|Glycos_transf_1
Trichophyton_rubrum_CBS_118892__TERG_07390__KFL62687.1,429,HV|1|159|#fdbf6f|ALG11_N,HV|199|379|#b2df8a|Glycos_transf_1
Cladophialophora_bantiana_CBS_173.52__Z519_08297__KIW91401.1,550,HV|95|307|#fdbf6f|ALG11_N,HV|340|501|#b2df8a|Glycos_transf_1
Rhizopus_delemar_RA_99_880__RO3G_05010__EIE80305.1,286,HV|1|64|#fdbf6f|ALG11_N,HV|81|257|#b2df8a|Glycos_transf_1
Cryptococcus_neoformans_var._neoformans_JEC21_conserved__AAW45761.1,910,HH|47|157|#e31a1c|DUF2834,HH|262|317|#e31a1c|DUF2834,HV|390|601|#fdbf6f|ALG11_N,HV|664|841|#b2df8a|Glycos_transf_1
Exophiala_oligosperma__PV06_06418__KIW42916.1,530,HH|50|227|#1f78b4|Glyco_transf_4,HV|235|402|#b2df8a|Glycos_transf_1
Lichtheimia_corymbifera_JMRC_FSU_9682_trehalose_synthase__CDH48244.1,694,HV|441|616|#b2df8a|Glycos_transf_1
Verruconis_gallopava__PV09_03726__KIW05177.1,552,HV|90|297|#fdbf6f|ALG11_N,HV|339|511|#b2df8a|Glycos_transf_1
Rhinocladiella_mackenziei_CBS_650.93__Z518_10969__KIX00042.1,515,HH|27|217|#1f78b4|Glyco_transf_4,HV|222|418|#b2df8a|Glycos_transf_1
Cryptococcus_neoformans_var._neoformans_JEC21_conserved__AAW46738.2,676,HH|130|316|#1f78b4|Glyco_transf_4,HV|438|579|#b2df8a|Glycos_transf_1
Sporothrix_schenckii_1099_18_alpha_1_3_alpha_1_6_mannosyltransferase__KJR83873.1,543,HH|38|226|#1f78b4|Glyco_transf_4,HV|280|451|#b2df8a|Glycos_transf_1
Rhizopus_delemar_RA_99_880__RO3G_02650__EIE77946.1,674,HV|426|600|#b2df8a|Glycos_transf_1
Mucor_circinelloides_f._lusitanicus_CBS_277.49__MUCCIDRAFT_151396__OAD07906.1,457,RE|42|131|#fb9a99|PIGA,HV|190|321|#b2df8a|Glycos_transf_1
Aspergillus_fumigatus_Af293_glycosyl_transferase__putative__EAL92789.1,3052,RE|2599|2744|#cab2d6|Glyco_trans_1_4
Exophiala_oligosperma__PV06_01956__KIW46275.1,543,HV|94|300|#fdbf6f|ALG11_N,HV|331|492|#b2df8a|Glycos_transf_1
Purpureocillium_lilacinum_trehalose_synthase_Ccg_9__OAQ90086.1,713,HV|448|622|#b2df8a|Glycos_transf_1
Candida_tropicalis_MYA_3404__CTRG_02748__EER33930.1,467,HH|17|199|#1f78b4|Glyco_transf_4,HV|207|404|#b2df8a|Glycos_transf_1
Pneumocystis_jirovecii_RU7_phosphatidylinositol_N_acetylglucosaminyltransferase_gpi3_subunit__KTW29538.1,446,RE|42|131|#fb9a99|PIGA,HV|189|329|#b2df8a|Glycos_transf_1
Histoplasma_capsulatum_NAm1_conserved__EDN09039.1,600,HV|138|344|#fdbf6f|ALG11_N,HV|380|557|#b2df8a|Glycos_transf_1
Candida_albicans_SC5314_GDP_Man_Man_1_GlcNAc_2__PP_dolichol_alpha_1_3_mannosyltransferase__AOW30324.1,449,HH|19|201|#1f78b4|Glyco_transf_4,HV|212|422|#b2df8a|Glycos_transf_1
Rhinocladiella_mackenziei_CBS_650.93__Z518_05950__KIX05078.1,539,HV|93|299|#fdbf6f|ALG11_N,HV|333|495|#b2df8a|Glycos_transf_1
Purpureocillium_lilacinum_mannosyltransferase__OAQ88938.1,506,HH|35|224|#1f78b4|Glyco_transf_4,HV|245|320|#b2df8a|Glycos_transf_1,HV|337|436|#b2df8a|Glycos_transf_1
Aspergillus_fumigatus_Af293_trehalose_synthase_Ccg_9___putative__EAL92373.1,703,HV|456|628|#b2df8a|Glycos_transf_1
Aspergillus_lentulus_GDP_Man_Man_3_GlcNAc_2__PP_Dol_alpha_1_2_mannosyltransferase__GAQ11112.1,567,HV|114|320|#fdbf6f|ALG11_N,HV|356|533|#b2df8a|Glycos_transf_1
Aspergillus_fumigatus_Af293_phosphatidylinositol_UDP_GlcNAc_transferase_subunit_PIG_A__EAL91025.1,495,RE|36|125|#fb9a99|PIGA,HV|208|345|#b2df8a|Glycos_transf_1
Paracoccidioides_brasiliensis_Pb18__PADG_08252__EEH43327.1,575,HV|102|308|#fdbf6f|ALG11_N,HV|344|530|#b2df8a|Glycos_transf_1
Verruconis_gallopava__PV09_04047__KIW04866.1,511,RE|42|131|#fb9a99|PIGA,HV|221|364|#b2df8a|Glycos_transf_1
Aspergillus_lentulus_GDP_mannose_dependent_alpha_mannosyltransferase__GAQ10274.1,483,HH|25|199|#1f78b4|Glyco_transf_4,HV|209|374|#b2df8a|Glycos_transf_1
Talaromyces_marneffei_ATCC_18224_alpha_1_2_mannosyltransferase_Alg2___putative__EEA28804.1,495,HH|18|229|#1f78b4|Glyco_transf_4,HV|243|429|#b2df8a|Glycos_transf_1
Coccidioides_immitis_RS_alpha_1_2_mannosyltransferase__EAS28537.3,521,HH|29|71|#1f78b4|Glyco_transf_4,HH|161|247|#1f78b4|Glyco_transf_4,HV|267|453|#b2df8a|Glycos_transf_1
Paracoccidioides_brasiliensis_Pb18_phosphatidylinositol_N_acetylglucosaminyltransferase_GPI3_subunit__EEH50487.2,534,RE|64|153|#fb9a99|PIGA,HV|239|373|#b2df8a|Glycos_transf_1
Lichtheimia_corymbifera_JMRC_FSU_9682_trehalose_synthase__CDH60945.1,696,HV|437|611|#b2df8a|Glycos_transf_1
Histoplasma_capsulatum_NAm1__HCAG_06976__EDN09809.1,747,HV|479|649|#b2df8a|Glycos_transf_1
Blastomyces_dermatitidis_ER_3_alpha_1_3_alpha_1_6_mannosyltransferase__EEQ89476.1,513,HH|24|86|#1f78b4|Glyco_transf_4,HH|159|243|#1f78b4|Glyco_transf_4,HV|259|443|#b2df8a|Glycos_transf_1
Cryptococcus_gattii_CA1873_phosphatidylinositol_glycan__class_A__KIR68477.1,804,EL|70|201|#33a02c|Acyltransferase,RE|392|481|#fb9a99|PIGA,HV|542|661|#b2df8a|Glycos_transf_1
Paracoccidioides_brasiliensis_Pb18__PADG_05063__EEH48984.2,512,HH|24|92|#1f78b4|Glyco_transf_4,HH|143|233|#1f78b4|Glyco_transf_4,HV|258|442|#b2df8a|Glycos_transf_1
Sporothrix_schenckii_1099_18_phosphatidylinositol_glycan__class_A__KJR82213.1,582,RE|45|134|#fb9a99|PIGA,HV|289|426|#b2df8a|Glycos_transf_1
Histoplasma_capsulatum_NAm1_phosphatidylinositol_N_acetylglucosaminyltransferase_GPI3_subunit__EDN05532.1,496,RE|36|125|#fb9a99|PIGA,HV|205|340|#b2df8a|Glycos_transf_1
Rhinocladiella_mackenziei_CBS_650.93__Z518_02434__KIX07780.1,707,HV|465|636|#b2df8a|Glycos_transf_1
Exophiala_oligosperma__PV06_09000__KIW39205.1,514,HH|27|217|#1f78b4|Glyco_transf_4,HV|228|303|#b2df8a|Glycos_transf_1,HV|318|401|#b2df8a|Glycos_transf_1
Aspergillus_fumigatus_Af293_glycosyl_transferase__putative__EAL89387.1,2851,EL|986|1038|#ff7f00|MASE5,RE|2520|2666|#cab2d6|Glyco_trans_1_4
Pneumocystis_jirovecii_RU7__T551_00169__KTW32684.1,441,HV|7|197|#fdbf6f|ALG11_N,HV|222|393|#b2df8a|Glycos_transf_1
Rhizopus_delemar_RA_99_880__RO3G_07782__EIE83077.1,358,RE|27|100|#fb9a99|PIGA,HV|171|308|#b2df8a|Glycos_transf_1
Scedosporium_apiospermum_Phosphatidylinositol_N_acetylglucosaminyltransferase_gpi3_subunit__KEZ46189.1,515,RE|45|134|#fb9a99|PIGA,HV|201|338|#b2df8a|Glycos_transf_1
Trichophyton_rubrum_CBS_118892__TERG_08217__EGD92001.2,377,HV|83|226|#b2df8a|Glycos_transf_1
Sporothrix_schenckii_1099_18_trehalose_synthase__KJR84197.1,733,HV|468|639|#b2df8a|Glycos_transf_1
Purpureocillium_lilacinum_trehalose_synthase_Ccg_9__OAQ81281.1,684,HV|440|611|#b2df8a|Glycos_transf_1
Purpureocillium_lilacinum_glycosyl_transferase__OAQ82972.1,532,HH|42|224|#6a3d9a|Glyco_trans_4_4,HV|242|409|#b2df8a|Glycos_transf_1
Scedosporium_apiospermum_Uncharacterized_protein_SAPIO_CDS6920__KEZ41729.1,2930,EL|2219|2510|#a6cee3|DUF3492,RE|2548|2696|#cab2d6|Glyco_trans_1_4
Cryptococcus_neoformans_var._neoformans_JEC21_trehalose_synthase__putative__AAW44824.1,744,HV|451|615|#b2df8a|Glycos_transf_1
Aspergillus_lentulus_alpha_1_3_1_6_mannosyltransferase_alg_2__GAQ09813.1,675,HV|113|183|#ffff99|4HBT,HH|212|410|#1f78b4|Glyco_transf_4,HV|424|587|#b2df8a|Glycos_transf_1
Rhizopus_delemar_RA_99_880__RO3G_14829__EIE90118.1,312,HH|9|69|#1f78b4|Glyco_transf_4,HH|101|147|#1f78b4|Glyco_transf_4,HV|165|300|#b2df8a|Glycos_transf_1
Rhinocladiella_mackenziei_CBS_650.93__Z518_02505__KIX07851.1,507,RE|42|131|#fb9a99|PIGA,HV|211|342|#b2df8a|Glycos_transf_1
Rhinocladiella_mackenziei_CBS_650.93__Z518_00021__KIX08943.1,537,HH|53|224|#6a3d9a|Glyco_trans_4_4,HV|241|404|#b2df8a|Glycos_transf_1
Blastomyces_dermatitidis_ER_3_trehalose_synthase__variant__OAT01597.1,762,HV|493|663|#b2df8a|Glycos_transf_1
Exophiala_oligosperma__PV06_07736__KIW40550.1,507,RE|42|131|#fb9a99|PIGA,HV|211|342|#b2df8a|Glycos_transf_1
Aspergillus_lentulus_phosphatidylinositol_N_acetylglucosaminyltransferase_gpi3_subunit__GAQ10283.1,446,RE|1|59|#fb9a99|PIGA,HV|159|296|#b2df8a|Glycos_transf_1
Aspergillus_fumigatus_Af293_glycosyl_transferase__putative__EAL91033.1,483,HH|25|199|#1f78b4|Glyco_transf_4,HV|207|374|#b2df8a|Glycos_transf_1
Cryptococcus_gattii_CA1873_alpha_1_3_alpha_1_6_mannosyltransferase__KIR57670.1,508,HH|16|227|#1f78b4|Glyco_transf_4,HV|241|441|#b2df8a|Glycos_transf_1
Mucor_circinelloides_f._lusitanicus_CBS_277.49_glycosyltransferase_family_4_protein__partial__OAD01948.1,509,HV|261|435|#b2df8a|Glycos_transf_1
Candida_tropicalis_MYA_3404_conserved__EER34105.1,612,HV|109|319|#fdbf6f|ALG11_N,HV|349|513|#b2df8a|Glycos_transf_1
Verruconis_gallopava__PV09_02256__KIW07414.1,738,HV|480|654|#b2df8a|Glycos_transf_1
Talaromyces_marneffei_ATCC_18224_phosphatidylinositol_UDP_GlcNAc_transferase_subunit_PIG_A__EEA26509.1,496,RE|36|125|#fb9a99|PIGA,HV|205|351|#b2df8a|Glycos_transf_1
Purpureocillium_lilacinum_phosphatidylinositol_N_acetylglucosaminyltransferase_GPI3_subunit__OAQ88697.1,505,RE|45|134|#fb9a99|PIGA,HV|219|349|#b2df8a|Glycos_transf_1
Candida_albicans_SC5314_phosphatidylinositol_N_acetylglucosaminyltransferase__AOW31142.1,458,RE|42|131|#fb9a99|PIGA,HV|190|351|#b2df8a|Glycos_transf_1
Talaromyces_marneffei_ATCC_18224_glycosyl_transferase__putative__EEA24445.1,510,HH|36|213|#6a3d9a|Glyco_trans_4_4,HV|232|393|#b2df8a|Glycos_transf_1
Purpureocillium_lilacinum_alpha_1_2_mannosyltransferase_alg_11__OAQ88257.1,562,HV|113|321|#fdbf6f|ALG11_N,HV|356|524|#b2df8a|Glycos_transf_1
Aspergillus_lentulus__ALT_1979__GAQ04658.1,2927,RE|2472|2617|#cab2d6|Glyco_trans_1_4
Mucor_circinelloides_f._lusitanicus_CBS_277.49_glycosyltransferase_family_4_protein__OAD08826.1,489,HV|58|263|#fdbf6f|ALG11_N,HV|282|457|#b2df8a|Glycos_transf_1
Verruconis_gallopava__PV09_02029__KIW07160.1,520,HH|49|225|#1f78b4|Glyco_transf_4,HV|239|400|#b2df8a|Glycos_transf_1
Sporothrix_schenckii_1099_18_glucosylltransferase_family_4__KJR88358.1,551,HH|43|237|#1f78b4|Glyco_transf_4,HV|248|415|#b2df8a|Glycos_transf_1
Cryptococcus_gattii_CA1873__I314_05162__KIR59176.1,670,HH|36|219|#1f78b4|Glyco_transf_4,HV|341|479|#b2df8a|Glycos_transf_1
Cryptococcus_gattii_CA1873_alpha_1_2_mannosyltransferase__KIR68882.1,913,HH|48|157|#e31a1c|DUF2834,HH|238|299|#e31a1c|DUF2834,HV|390|601|#fdbf6f|ALG11_N,HV|664|841|#b2df8a|Glycos_transf_1
Mucor_circinelloides_f._lusitanicus_CBS_277.49_glycosyltransferase_family_4_protein__OAD03387.1,495,HH|15|179|#1f78b4|Glyco_transf_4,HV|199|343|#b2df8a|Glycos_transf_1
Mucor_circinelloides_f._lusitanicus_CBS_277.49_glycosyltransferase_family_4_protein__OAC98892.1,453,HH|19|195|#1f78b4|Glyco_transf_4,HV|214|402|#b2df8a|Glycos_transf_1
Trichophyton_rubrum_CBS_118892__TERG_07390__EGD91169.1,589,HV|111|317|#fdbf6f|ALG11_N,HV|357|537|#b2df8a|Glycos_transf_1
Talaromyces_marneffei_ATCC_18224_alpha_1_2_mannosyltransferase_Alg11___putative__EEA27813.1,562,HV|106|312|#fdbf6f|ALG11_N,HV|350|526|#b2df8a|Glycos_transf_1
Cladophialophora_bantiana_CBS_173.52__Z519_09249__KIW89820.1,701,HV|457|632|#b2df8a|Glycos_transf_1
Mucor_circinelloides_f._lusitanicus_CBS_277.49_glycosyltransferase_family_4_protein__OAD05255.1,499,HH|15|177|#1f78b4|Glyco_transf_4,HV|212|370|#b2df8a|Glycos_transf_1
Trichophyton_rubrum_CBS_118892__TERG_07998__EGD91780.1,480,HV|254|368|#b2df8a|Glycos_transf_1
Lichtheimia_corymbifera_JMRC_FSU_9682_glycosyl_transferase_group_1__CDH55334.1,437,HH|15|179|#1f78b4|Glyco_transf_4,HV|196|358|#b2df8a|Glycos_transf_1
Malassezia_globosa_CBS_7966__MGL_1850__EDP43637.1,512,HH|2|44|#1f78b4|Glyco_transf_4,HV|147|275|#b2df8a|Glycos_transf_1
Exophiala_oligosperma__PV06_07531__KIW40324.1,714,HV|472|645|#b2df8a|Glycos_transf_1
Blastomyces_dermatitidis_ER_3_phosphatidylinositol_N_acetylglucosaminyltransferase_gpi3_subunit__EEQ89575.2,503,RE|42|131|#fb9a99|PIGA,HV|211|339|#b2df8a|Glycos_transf_1
Malassezia_globosa_CBS_7966__MGL_1160__EDP44678.1,539,HV|50|261|#fdbf6f|ALG11_N,HV|300|446|#b2df8a|Glycos_transf_1
Cladophialophora_bantiana_CBS_173.52__Z519_01528__KIW97944.1,515,HH|27|215|#1f78b4|Glyco_transf_4,HV|227|303|#b2df8a|Glycos_transf_1,HV|317|418|#b2df8a|Glycos_transf_1
