# Supplementary material for: Diversity of Cell Wall Related Proteins in Human Pathogenic Fungi
Source: J Fungi (Basel). 2017 Dec 29;4(1):6. doi: 10.3390/jof4010006 (PMC5872309; doi:10.3390/jof4010006)
Supplement: Supplementary file 1 [file jof-04-00006-s001.zip › jof-252817-final-supplementary materials/Dataset S2_tree_and_itol_dataset/GT47.phy_annot.tree]

(Cryptococcus_neoformans_var._neoformans_JEC21_conserved__AAW44475.1:0.05000469,Cryptococcus_gattii_CA1873__I314_01447__KIR67955.1:0.08869906,(Rhizopus_delemar_RA_99_880__RO3G_06384__EIE81679.1:0.06215761,(Mucor_circinelloides_f._lusitanicus_CBS_277.49_glycosyltransferase_family_47_protein__OAD01062.1:0.13155283,Lichtheimia_corymbifera_JMRC_FSU_9682_protein__CDH53836.1:0.21258938)0.777000:0.09745934)1.000000:2.37117317);
