# Supplementary material for: Diversity of Cell Wall Related Proteins in Human Pathogenic Fungi
Source: J Fungi (Basel). 2017 Dec 29;4(1):6. doi: 10.3390/jof4010006 (PMC5872309; doi:10.3390/jof4010006)
Supplement: Supplementary file 1 [file jof-04-00006-s001.zip › jof-252817-final-supplementary materials/Dataset S2_tree_and_itol_dataset/GT47.phy__dataset.txt]

DATASET_DOMAINS
#Protein domain datasets are visualized as schematic representations of proteins, with a protein backbone and various shapes depicting the locations of individual domains

#lines starting with a hash are comments and ignored during parsing

#=================================================================#
#MANDATORY SETTINGS                        #
#=================================================================#
#select the separator which is used to delimit the data below (TAB,SPACE or COMMA).This separator must be used throughout this file (except in the SEPARATOR line, which uses space).
#SEPARATOR TAB
#SEPARATOR SPACE
SEPARATOR COMMA

#label is used in the legend table (can be changed later)
DATASET_LABEL,label1

#dataset color (can be changed later)
COLOR,#ff0000
DATA
Mucor_circinelloides_f._lusitanicus_CBS_277.49_glycosyltransferase_family_47_protein__OAD01062.1,425,HV|61|369|#b2df8a|Exostosin
Cryptococcus_neoformans_var._neoformans_JEC21_conserved__AAW44475.1,1147,HH|91|330|#1f78b4|Epimerase,HV|781|1074|#b2df8a|Exostosin
Cryptococcus_gattii_CA1873__I314_01447__KIR67955.1,1145,HH|92|331|#1f78b4|Epimerase,HV|779|1072|#b2df8a|Exostosin
Lichtheimia_corymbifera_JMRC_FSU_9682_protein__CDH53836.1,423,HV|58|368|#b2df8a|Exostosin
Rhizopus_delemar_RA_99_880__RO3G_06384__EIE81679.1,803,EL|1|345|#33a02c|Amidohydro_1,HV|435|744|#b2df8a|Exostosin
