# Supplementary material for: Diversity of Cell Wall Related Proteins in Human Pathogenic Fungi
Source: J Fungi (Basel). 2017 Dec 29;4(1):6. doi: 10.3390/jof4010006 (PMC5872309; doi:10.3390/jof4010006)
Supplement: Supplementary file 1 [file jof-04-00006-s001.zip › jof-252817-final-supplementary materials/Dataset S2_tree_and_itol_dataset/GT48.annot.tree]

(Candida_albicans_SC5314_Gsl1p__AOW26225.1:0.12696788,Candida_tropicalis_MYA_3404__CTRG_04806__EER32023.1:0.09309092,((Candida_albicans_SC5314_Gsl2p__AOW30850.1:0.06924581,Candida_tropicalis_MYA_3404_1_3_beta_glucan_synthase_component_bgs2__EER36256.1:0.04362216)1.000000:0.55991838,((((Lichtheimia_corymbifera_JMRC_FSU_9682__beta_glucan_synthase__CDH56750.1:0.29724070,(Rhizopus_delemar_RA_99_880__RO3G_04394__EIE79689.1:0.18431365,Mucor_circinelloides_f._lusitanicus_CBS_277.49_beta_1_3_glucan_synthase__OAD00805.1:0.14996315)1.000000:0.15135637)1.000000:0.49278393,((Lichtheimia_corymbifera_JMRC_FSU_9682__beta_glucan_synthase_component_fks1__CDH49323.1:0.15507762,(Rhizopus_delemar_RA_99_880__RO3G_10349__EIE85639.1:0.19258149,Mucor_circinelloides_f._lusitanicus_CBS_277.49_beta_1_3_glucan_synthase__OAD02999.1:0.11727336)1.000000:0.15007155)1.000000:0.18807263,(Lichtheimia_corymbifera_JMRC_FSU_9682_glucan_synthase__CDH56336.1:0.37465213,Mucor_circinelloides_f._lusitanicus_CBS_277.49_beta_1_3_glucan_synthase__OAD08543.1:0.25207441)1.000000:0.18226835)0.943000:0.06349660)0.994000:0.11523888,(Malassezia_globosa_CBS_7966__MGL_0311__EDP45322.1:0.33484433,(Cryptococcus_neoformans_var._neoformans_JEC21_1_3_beta_glucan_synthase__putative__AAW47202.1:0.00694831,Cryptococcus_gattii_CA1873_1_3_beta_glucan_synthase_component_FKS1__KIR57483.1:0.01584492)1.000000:0.17411062)0.999000:0.16690944)0.999000:0.09833172,(((Candida_albicans_SC5314_1_3_beta_glucan_synthase__AOW25926.1:0.01772498,Candida_tropicalis_MYA_3404_1_3_beta_glucan_synthase_component_GLS1__EER31878.1:0.01499517)1.000000:0.36192130,Pneumocystis_jirovecii_RU7__T551_02309__KTW29035.1:0.16894985)0.154000:0.02759480,((Scedosporium_apiospermum_1_3_beta_glucan_synthase_component_FKS1__KEZ45482.1:0.06929082,(Sporothrix_schenckii_1099_18_1_3_beta_glucan_synthase__KJR87404.1:0.06370861,Purpureocillium_lilacinum_1_3_beta_glucan_synthase_component_GLS2__OAQ93168.1:0.08868453)0.612000:0.01887231)1.000000:0.06677574,((Exophiala_oligosperma_1_3_beta_glucan_synthase_component_FKS1__KIW43650.1:0.02721074,(Cladophialophora_bantiana_CBS_173.52_1_3_beta_glucan_synthase_component_FKS1__KIW89004.1:0.01671811,Rhinocladiella_mackenziei_CBS_650.93_1_3_beta_glucan_synthase_component_FKS1__KIX06895.1:0.02133360)0.863000:0.01007313)1.000000:0.06663338,((Talaromyces_marneffei_ATCC_18224_1_3_beta_glucan_synthase_catalytic_subunit_FksP__EEA23984.1:0.06577046,(Aspergillus_fumigatus_Af293_1_3_beta_glucan_synthase_catalytic_subunit_FksP__EAL89080.1:0.00489133,Aspergillus_lentulus_1_3_beta_glucan_synthase_component_FKS1__GAQ02924.1:0.00643346)1.000000:0.08623140)1.000000:0.04470655,(Verruconis_gallopava_1_3_beta_glucan_synthase_component_FKS1__KIW02769.1:0.14438278,((Paracoccidioides_brasiliensis_Pb18_1_3_beta_glucan_synthase_component_FKS1__KGM92054.1:0.03319832,(Histoplasma_capsulatum_NAm1_1_3_beta_glucan_synthase_component_GLS1__EDN08790.1:0.01750313,Blastomyces_dermatitidis_ER_3_1_3_beta_glucan_synthase_component_FKS1__EEQ85063.1:0.02054713)0.934000:0.01248757)1.000000:0.04964656,(Coccidioides_immitis_RS_1_3_beta_glucan_synthase_component_FKS1__EAS36399.3:0.03592632,(Trichophyton_rubrum_CBS_118892_1_3_beta_glucan_synthase_component_FKS1__KFL60511.1:0.00000001,(Trichophyton_rubrum_CBS_118892_1_3_beta_glucan_synthase_component_FKS1__EGD84854.1:0.00000001,Trichophyton_rubrum_CBS_118892_1_3_beta_glucan_synthase_component_FKS1__KFL60510.1:0.00000001)0.000000:0.00000001)1.000000:0.08079743)0.877000:0.02282016)0.973000:0.02441946)0.098000:0.01013666)0.507000:0.01509940)0.876000:0.01707721)1.000000:0.08572124)0.939000:0.05493067)0.992000:0.16433062)1.000000:0.92709818);
