# Supplementary material for: Diversity of Cell Wall Related Proteins in Human Pathogenic Fungi
Source: J Fungi (Basel). 2017 Dec 29;4(1):6. doi: 10.3390/jof4010006 (PMC5872309; doi:10.3390/jof4010006)
Supplement: Supplementary file 1 [file jof-04-00006-s001.zip › jof-252817-final-supplementary materials/Dataset S2_tree_and_itol_dataset/GT48._dataset.txt]

DATASET_DOMAINS
#Protein domain datasets are visualized as schematic representations of proteins, with a protein backbone and various shapes depicting the locations of individual domains

#lines starting with a hash are comments and ignored during parsing

#=================================================================#
#MANDATORY SETTINGS                        #
#=================================================================#
#select the separator which is used to delimit the data below (TAB,SPACE or COMMA).This separator must be used throughout this file (except in the SEPARATOR line, which uses space).
#SEPARATOR TAB
#SEPARATOR SPACE
SEPARATOR COMMA

#label is used in the legend table (can be changed later)
DATASET_LABEL,label1

#dataset color (can be changed later)
COLOR,#ff0000
DATA
Trichophyton_rubrum_CBS_118892_1_3_beta_glucan_synthase_component_FKS1__KFL60511.1,1815,HH|221|328|#1f78b4|FKS1_dom1,HV|729|1552|#b2df8a|Glucan_synthase
Candida_albicans_SC5314_Gsl1p__AOW26225.1,1591,HH|126|223|#1f78b4|FKS1_dom1,HV|588|1367|#b2df8a|Glucan_synthase
Malassezia_globosa_CBS_7966__MGL_0311__EDP45322.1,1328,HH|221|328|#1f78b4|FKS1_dom1,HV|720|1295|#b2df8a|Glucan_synthase
Candida_tropicalis_MYA_3404_1_3_beta_glucan_synthase_component_bgs2__EER36256.1,1661,HH|92|198|#1f78b4|FKS1_dom1,HV|601|1408|#b2df8a|Glucan_synthase
Sporothrix_schenckii_1099_18_1_3_beta_glucan_synthase__KJR87404.1,1969,HH|354|461|#1f78b4|FKS1_dom1,HV|868|1690|#b2df8a|Glucan_synthase
Coccidioides_immitis_RS_1_3_beta_glucan_synthase_component_FKS1__EAS36399.3,1924,HH|342|449|#1f78b4|FKS1_dom1,HV|847|1664|#b2df8a|Glucan_synthase
Blastomyces_dermatitidis_ER_3_1_3_beta_glucan_synthase_component_FKS1__EEQ85063.1,1930,HH|337|444|#1f78b4|FKS1_dom1,HV|845|1660|#b2df8a|Glucan_synthase
Mucor_circinelloides_f._lusitanicus_CBS_277.49_beta_1_3_glucan_synthase__OAD00805.1,1668,HH|122|225|#1f78b4|FKS1_dom1,HV|628|1446|#b2df8a|Glucan_synthase
Rhizopus_delemar_RA_99_880__RO3G_04394__EIE79689.1,1558,HH|178|295|#1f78b4|FKS1_dom1,HV|684|1396|#b2df8a|Glucan_synthase
Aspergillus_lentulus_1_3_beta_glucan_synthase_component_FKS1__GAQ02924.1,1928,HH|336|443|#1f78b4|FKS1_dom1,HV|845|1662|#b2df8a|Glucan_synthase
Candida_albicans_SC5314_1_3_beta_glucan_synthase__AOW25926.1,1921,HH|303|410|#1f78b4|FKS1_dom1,HV|810|1642|#b2df8a|Glucan_synthase
Trichophyton_rubrum_CBS_118892_1_3_beta_glucan_synthase_component_FKS1__EGD84854.1,1934,HH|339|446|#1f78b4|FKS1_dom1,HV|847|1670|#b2df8a|Glucan_synthase
Purpureocillium_lilacinum_1_3_beta_glucan_synthase_component_GLS2__OAQ93168.1,1971,HH|344|451|#1f78b4|FKS1_dom1,HV|857|1680|#b2df8a|Glucan_synthase
Lichtheimia_corymbifera_JMRC_FSU_9682_glucan_synthase__CDH56336.1,4796,HH|3263|3354|#1f78b4|FKS1_dom1,HV|3731|4529|#b2df8a|Glucan_synthase
Mucor_circinelloides_f._lusitanicus_CBS_277.49_beta_1_3_glucan_synthase__OAD08543.1,1804,HH|234|344|#1f78b4|FKS1_dom1,HV|740|1573|#b2df8a|Glucan_synthase
Verruconis_gallopava_1_3_beta_glucan_synthase_component_FKS1__KIW02769.1,1930,HH|331|437|#1f78b4|FKS1_dom1,HV|836|1661|#b2df8a|Glucan_synthase
Cladophialophora_bantiana_CBS_173.52_1_3_beta_glucan_synthase_component_FKS1__KIW89004.1,1951,HH|343|450|#1f78b4|FKS1_dom1,HV|848|1666|#b2df8a|Glucan_synthase
Candida_albicans_SC5314_Gsl2p__AOW30850.1,1661,HH|92|198|#1f78b4|FKS1_dom1,HV|601|1408|#b2df8a|Glucan_synthase
Exophiala_oligosperma_1_3_beta_glucan_synthase_component_FKS1__KIW43650.1,1959,HH|342|449|#1f78b4|FKS1_dom1,HV|847|1664|#b2df8a|Glucan_synthase
Scedosporium_apiospermum_1_3_beta_glucan_synthase_component_FKS1__KEZ45482.1,1910,HH|331|438|#1f78b4|FKS1_dom1,HV|839|1654|#b2df8a|Glucan_synthase
Trichophyton_rubrum_CBS_118892_1_3_beta_glucan_synthase_component_FKS1__KFL60510.1,1815,HH|221|328|#1f78b4|FKS1_dom1,HV|729|1552|#b2df8a|Glucan_synthase
Candida_tropicalis_MYA_3404__CTRG_04806__EER32023.1,1590,HH|126|224|#1f78b4|FKS1_dom1,HV|588|1367|#b2df8a|Glucan_synthase
Lichtheimia_corymbifera_JMRC_FSU_9682__beta_glucan_synthase__CDH56750.1,1764,HH|184|288|#1f78b4|FKS1_dom1,HV|698|1544|#b2df8a|Glucan_synthase
Lichtheimia_corymbifera_JMRC_FSU_9682__beta_glucan_synthase_component_fks1__CDH49323.1,1938,HH|385|487|#1f78b4|FKS1_dom1,HV|883|1709|#b2df8a|Glucan_synthase
Rhinocladiella_mackenziei_CBS_650.93_1_3_beta_glucan_synthase_component_FKS1__KIX06895.1,1952,HH|342|449|#1f78b4|FKS1_dom1,HV|847|1665|#b2df8a|Glucan_synthase
Pneumocystis_jirovecii_RU7__T551_02309__KTW29035.1,1971,HH|376|482|#1f78b4|FKS1_dom1,HV|883|1708|#b2df8a|Glucan_synthase
Cryptococcus_gattii_CA1873_1_3_beta_glucan_synthase_component_FKS1__KIR57483.1,1824,HH|279|386|#1f78b4|FKS1_dom1,HV|779|1593|#b2df8a|Glucan_synthase
Mucor_circinelloides_f._lusitanicus_CBS_277.49_beta_1_3_glucan_synthase__OAD02999.1,1694,HH|136|241|#1f78b4|FKS1_dom1,HV|639|1465|#b2df8a|Glucan_synthase
Cryptococcus_neoformans_var._neoformans_JEC21_1_3_beta_glucan_synthase__putative__AAW47202.1,1824,HH|279|386|#1f78b4|FKS1_dom1,HV|779|1593|#b2df8a|Glucan_synthase
Paracoccidioides_brasiliensis_Pb18_1_3_beta_glucan_synthase_component_FKS1__KGM92054.1,1922,HH|336|443|#1f78b4|FKS1_dom1,HV|844|1661|#b2df8a|Glucan_synthase
Histoplasma_capsulatum_NAm1_1_3_beta_glucan_synthase_component_GLS1__EDN08790.1,1925,HH|337|444|#1f78b4|FKS1_dom1,HV|845|1660|#b2df8a|Glucan_synthase
Talaromyces_marneffei_ATCC_18224_1_3_beta_glucan_synthase_catalytic_subunit_FksP__EEA23984.1,1946,HH|343|450|#1f78b4|FKS1_dom1,HV|850|1668|#b2df8a|Glucan_synthase
Candida_tropicalis_MYA_3404_1_3_beta_glucan_synthase_component_GLS1__EER31878.1,1296,HV|195|1027|#b2df8a|Glucan_synthase
Aspergillus_fumigatus_Af293_1_3_beta_glucan_synthase_catalytic_subunit_FksP__EAL89080.1,1928,HH|336|443|#1f78b4|FKS1_dom1,HV|845|1662|#b2df8a|Glucan_synthase
Rhizopus_delemar_RA_99_880__RO3G_10349__EIE85639.1,1796,HH|339|444|#1f78b4|FKS1_dom1,HV|842|1668|#b2df8a|Glucan_synthase
