# Supplementary material for: Diversity of Cell Wall Related Proteins in Human Pathogenic Fungi
Source: J Fungi (Basel). 2017 Dec 29;4(1):6. doi: 10.3390/jof4010006 (PMC5872309; doi:10.3390/jof4010006)
Supplement: Supplementary file 1 [file jof-04-00006-s001.zip › jof-252817-final-supplementary materials/Dataset S2_tree_and_itol_dataset/GT49.phy_annot.tree]

(Rhizopus_delemar_RA_99_880__RO3G_03050__EIE78346.1:0.15723567,Mucor_circinelloides_f._lusitanicus_CBS_277.49_glycosyltransferase_family_49_protein__OAD05820.1:0.26941200,(Lichtheimia_corymbifera_JMRC_FSU_9682_glycosyltransferase_like_protein_large1__CDH58441.1:0.38953355,(((Mucor_circinelloides_f._lusitanicus_CBS_277.49_glycosyltransferase_family_49_protein__OAD06391.1:0.62990042,(Lichtheimia_corymbifera_JMRC_FSU_9682_glycosyltransferase_family_49_protein__CDH56879.1:0.26693472,Lichtheimia_corymbifera_JMRC_FSU_9682_glycosyltransferase_family_49_protein__CDH60422.1:0.26300351)0.930000:0.19794552)1.000000:0.73726017,((Rhizopus_delemar_RA_99_880__RO3G_07453__EIE82748.1:0.41116873,Mucor_circinelloides_f._lusitanicus_CBS_277.49_glycosyltransferase_family_49_protein__OAD02385.1:0.33132068)0.981000:0.29080978,((Rhizopus_delemar_RA_99_880__RO3G_02664__EIE77960.1:0.25576432,Mucor_circinelloides_f._lusitanicus_CBS_277.49_glycosyltransferase_family_49_protein__OAD07921.1:0.17873173)0.999000:0.33010138,(Lichtheimia_corymbifera_JMRC_FSU_9682_predicted_protein__CDH53936.1:0.26054586,Lichtheimia_corymbifera_JMRC_FSU_9682_glycosyltransferase_family_49_protein__CDH55319.1:0.36901902)0.880000:0.18490174)0.695000:0.13954354)0.992000:0.52308196)0.990000:0.83047863,((Mucor_circinelloides_f._lusitanicus_CBS_277.49_glycosyltransferase_family_49_protein__OAC99977.1:0.10773743,(Rhizopus_delemar_RA_99_880__RO3G_03698__EIE78993.1:0.09757510,Rhizopus_delemar_RA_99_880__RO3G_16253__EIE91542.1:0.04574787)0.947000:0.10189578)0.997000:0.42951371,((Rhizopus_delemar_RA_99_880__RO3G_14497__EIE89786.1:0.28647622,Mucor_circinelloides_f._lusitanicus_CBS_277.49_glycosyltransferase_family_49_protein__partial__OAD05219.1:0.25178851)0.577000:0.12409451,((Lichtheimia_corymbifera_JMRC_FSU_9682_glycosyltransferase_family_49_protein__CDH52704.1:0.25013085,(Lichtheimia_corymbifera_JMRC_FSU_9682_glycosyltransferase_family_49_protein__CDH55173.1:0.15531303,Lichtheimia_corymbifera_JMRC_FSU_9682_glycosyltransferase_family_49_protein__CDH56995.1:0.17509892)0.999000:0.14568840)0.743000:0.06434237,((Lichtheimia_corymbifera_JMRC_FSU_9682_glycosyltransferase_family_49_protein__CDH49090.1:0.36706516,((Rhizopus_delemar_RA_99_880__RO3G_06305__EIE81600.1:0.13197633,Mucor_circinelloides_f._lusitanicus_CBS_277.49_glycosyltransferase_family_49_protein__OAD00215.1:0.08398425)0.979000:0.11212969,(Lichtheimia_corymbifera_JMRC_FSU_9682_glycosyltransferase_family_49_protein__CDH55266.1:0.08202368,(Lichtheimia_corymbifera_JMRC_FSU_9682_glycosyltransferase_family_49_protein__CDH53088.1:0.11181194,(Rhizopus_delemar_RA_99_880__RO3G_03504__EIE78799.1:0.12651569,Mucor_circinelloides_f._lusitanicus_CBS_277.49_glycosyltransferase_family_49_protein__OAD03597.1:0.12766872)0.979000:0.08845493)0.526000:0.06445594)0.305000:0.04321851)0.993000:0.15428459)0.942000:0.10910767,(Rhizopus_delemar_RA_99_880__RO3G_05696__EIE80991.1:0.20012310,Mucor_circinelloides_f._lusitanicus_CBS_277.49_glycosyltransferase_family_49_protein__partial__OAD09000.1:0.13656133)1.000000:0.32804953)0.398000:0.03445590)0.852000:0.10749272)0.555000:0.13671676)0.857000:0.31029888)1.000000:3.46281968)0.954000:0.39183890);
