# Supplementary material for: Diversity of Cell Wall Related Proteins in Human Pathogenic Fungi
Source: J Fungi (Basel). 2017 Dec 29;4(1):6. doi: 10.3390/jof4010006 (PMC5872309; doi:10.3390/jof4010006)
Supplement: Supplementary file 1 [file jof-04-00006-s001.zip › jof-252817-final-supplementary materials/Dataset S2_tree_and_itol_dataset/GT49.phy__dataset.txt]

DATASET_DOMAINS
#Protein domain datasets are visualized as schematic representations of proteins, with a protein backbone and various shapes depicting the locations of individual domains

#lines starting with a hash are comments and ignored during parsing

#=================================================================#
#MANDATORY SETTINGS                        #
#=================================================================#
#select the separator which is used to delimit the data below (TAB,SPACE or COMMA).This separator must be used throughout this file (except in the SEPARATOR line, which uses space).
#SEPARATOR TAB
#SEPARATOR SPACE
SEPARATOR COMMA

#label is used in the legend table (can be changed later)
DATASET_LABEL,label1

#dataset color (can be changed later)
COLOR,#ff0000
DATA
Lichtheimia_corymbifera_JMRC_FSU_9682_glycosyltransferase_family_49_protein__CDH60422.1,518,HH|193|267|#1f78b4|Glyco_transf_49,HH|282|459|#1f78b4|Glyco_transf_49
Lichtheimia_corymbifera_JMRC_FSU_9682_glycosyltransferase_family_49_protein__CDH56879.1,522,HH|184|445|#1f78b4|Glyco_transf_49
Mucor_circinelloides_f._lusitanicus_CBS_277.49_glycosyltransferase_family_49_protein__OAD07921.1,541,HH|226|287|#1f78b4|Glyco_transf_49,HH|295|468|#1f78b4|Glyco_transf_49
Lichtheimia_corymbifera_JMRC_FSU_9682_glycosyltransferase_family_49_protein__CDH52704.1,456,HH|142|209|#1f78b4|Glyco_transf_49,HH|211|415|#1f78b4|Glyco_transf_49
Lichtheimia_corymbifera_JMRC_FSU_9682_predicted_protein__CDH53936.1,562,HH|244|311|#1f78b4|Glyco_transf_49,HH|317|484|#1f78b4|Glyco_transf_49
Rhizopus_delemar_RA_99_880__RO3G_05696__EIE80991.1,397,HH|44|111|#1f78b4|Glyco_transf_49,HH|112|317|#1f78b4|Glyco_transf_49
Mucor_circinelloides_f._lusitanicus_CBS_277.49_glycosyltransferase_family_49_protein__OAD00215.1,425,HH|104|171|#1f78b4|Glyco_transf_49,HH|173|377|#1f78b4|Glyco_transf_49
Mucor_circinelloides_f._lusitanicus_CBS_277.49_glycosyltransferase_family_49_protein__partial__OAD05219.1,367,HH|51|118|#1f78b4|Glyco_transf_49,HH|120|325|#1f78b4|Glyco_transf_49
Mucor_circinelloides_f._lusitanicus_CBS_277.49_glycosyltransferase_family_49_protein__OAD03597.1,438,HH|123|190|#1f78b4|Glyco_transf_49,HH|192|396|#1f78b4|Glyco_transf_49
Rhizopus_delemar_RA_99_880__RO3G_03504__EIE78799.1,335,HH|21|88|#1f78b4|Glyco_transf_49,HH|89|294|#1f78b4|Glyco_transf_49
Rhizopus_delemar_RA_99_880__RO3G_02664__EIE77960.1,353,HH|96|268|#1f78b4|Glyco_transf_49
Rhizopus_delemar_RA_99_880__RO3G_03698__EIE78993.1,421,HH|105|172|#1f78b4|Glyco_transf_49,HH|176|376|#1f78b4|Glyco_transf_49
Mucor_circinelloides_f._lusitanicus_CBS_277.49_glycosyltransferase_family_49_protein__OAD02385.1,448,HH|128|192|#1f78b4|Glyco_transf_49,HH|199|380|#1f78b4|Glyco_transf_49
Mucor_circinelloides_f._lusitanicus_CBS_277.49_glycosyltransferase_family_49_protein__OAD06391.1,430,HH|98|169|#1f78b4|Glyco_transf_49,HH|187|370|#1f78b4|Glyco_transf_49
Lichtheimia_corymbifera_JMRC_FSU_9682_glycosyltransferase_family_49_protein__CDH49090.1,432,HH|181|387|#1f78b4|Glyco_transf_49
Lichtheimia_corymbifera_JMRC_FSU_9682_glycosyltransferase_like_protein_large1__CDH58441.1,536,HH|216|252|#1f78b4|Glyco_transf_49,HH|279|500|#1f78b4|Glyco_transf_49
Lichtheimia_corymbifera_JMRC_FSU_9682_glycosyltransferase_family_49_protein__CDH55319.1,522,HH|201|273|#1f78b4|Glyco_transf_49,HH|276|446|#1f78b4|Glyco_transf_49
Lichtheimia_corymbifera_JMRC_FSU_9682_glycosyltransferase_family_49_protein__CDH55266.1,432,HH|116|183|#1f78b4|Glyco_transf_49,HH|185|389|#1f78b4|Glyco_transf_49
Lichtheimia_corymbifera_JMRC_FSU_9682_glycosyltransferase_family_49_protein__CDH55173.1,449,HH|133|200|#1f78b4|Glyco_transf_49,HH|202|406|#1f78b4|Glyco_transf_49
Lichtheimia_corymbifera_JMRC_FSU_9682_glycosyltransferase_family_49_protein__CDH53088.1,435,HH|120|186|#1f78b4|Glyco_transf_49,HH|188|392|#1f78b4|Glyco_transf_49
Rhizopus_delemar_RA_99_880__RO3G_14497__EIE89786.1,356,HH|98|165|#1f78b4|Glyco_transf_49,HH|167|342|#1f78b4|Glyco_transf_49
Mucor_circinelloides_f._lusitanicus_CBS_277.49_glycosyltransferase_family_49_protein__partial__OAD09000.1,314,HH|33|100|#1f78b4|Glyco_transf_49,HH|102|306|#1f78b4|Glyco_transf_49
Rhizopus_delemar_RA_99_880__RO3G_03050__EIE78346.1,408,HH|84|129|#1f78b4|Glyco_transf_49,HH|147|371|#1f78b4|Glyco_transf_49
Mucor_circinelloides_f._lusitanicus_CBS_277.49_glycosyltransferase_family_49_protein__OAD05820.1,545,HH|221|274|#1f78b4|Glyco_transf_49,HH|284|507|#1f78b4|Glyco_transf_49
Rhizopus_delemar_RA_99_880__RO3G_06305__EIE81600.1,264,HH|1|65|#1f78b4|Glyco_transf_49,HH|67|250|#1f78b4|Glyco_transf_49
Rhizopus_delemar_RA_99_880__RO3G_16253__EIE91542.1,423,HH|105|171|#1f78b4|Glyco_transf_49,HH|176|378|#1f78b4|Glyco_transf_49
Lichtheimia_corymbifera_JMRC_FSU_9682_glycosyltransferase_family_49_protein__CDH56995.1,440,HH|124|191|#1f78b4|Glyco_transf_49,HH|194|397|#1f78b4|Glyco_transf_49
Mucor_circinelloides_f._lusitanicus_CBS_277.49_glycosyltransferase_family_49_protein__OAC99977.1,371,HH|56|123|#1f78b4|Glyco_transf_49,HH|127|327|#1f78b4|Glyco_transf_49
Rhizopus_delemar_RA_99_880__RO3G_07453__EIE82748.1,651,HH|140|202|#1f78b4|Glyco_transf_49,HH|211|385|#1f78b4|Glyco_transf_49,HV|477|547|#b2df8a|Velvet,HV|550|629|#b2df8a|Velvet
