# Supplementary material for: Diversity of Cell Wall Related Proteins in Human Pathogenic Fungi
Source: J Fungi (Basel). 2017 Dec 29;4(1):6. doi: 10.3390/jof4010006 (PMC5872309; doi:10.3390/jof4010006)
Supplement: Supplementary file 1 [file jof-04-00006-s001.zip › jof-252817-final-supplementary materials/Dataset S2_tree_and_itol_dataset/GT5.annot.tree]

(Rhizopus_delemar_RA_99_880__RO3G_08688__EIE83983.1:0.21951938,Rhizopus_delemar_RA_99_880__RO3G_11753__EIE87042.1:0.16512625,(Mucor_circinelloides_f._lusitanicus_CBS_277.49_glycosyltransferase_family_5_protein__OAC97767.1:0.22892107,(Lichtheimia_corymbifera_JMRC_FSU_9682_glycogen_starch_adp_glucose_glycosyltransferasefamily_5_protein__CDH54708.1:0.63305328,((Rhizopus_delemar_RA_99_880__RO3G_13319__EIE88608.1:0.38923915,Mucor_circinelloides_f._lusitanicus_CBS_277.49_glycosyltransferase_family_5_protein__OAD00402.1:0.30537914)1.000000:0.39179483,(Lichtheimia_corymbifera_JMRC_FSU_9682_glycogen_starch_adp_glucose_glycosyltransferasefamily_5_protein__CDH60411.1:0.25992516,Lichtheimia_corymbifera_JMRC_FSU_9682_glycogen_starch_adp_glucose_glycosyltransferasefamily_5_protein__CDH56888.1:0.53710199)0.373000:0.08525034)0.953000:0.11625761)1.000000:0.43124382)0.995000:0.11838416);
