# Supplementary material for: Diversity of Cell Wall Related Proteins in Human Pathogenic Fungi
Source: J Fungi (Basel). 2017 Dec 29;4(1):6. doi: 10.3390/jof4010006 (PMC5872309; doi:10.3390/jof4010006)
Supplement: Supplementary file 1 [file jof-04-00006-s001.zip › jof-252817-final-supplementary materials/Dataset S2_tree_and_itol_dataset/GT5._dataset.txt]

DATASET_DOMAINS
#Protein domain datasets are visualized as schematic representations of proteins, with a protein backbone and various shapes depicting the locations of individual domains

#lines starting with a hash are comments and ignored during parsing

#=================================================================#
#MANDATORY SETTINGS                        #
#=================================================================#
#select the separator which is used to delimit the data below (TAB,SPACE or COMMA).This separator must be used throughout this file (except in the SEPARATOR line, which uses space).
#SEPARATOR TAB
#SEPARATOR SPACE
SEPARATOR COMMA

#label is used in the legend table (can be changed later)
DATASET_LABEL,label1

#dataset color (can be changed later)
COLOR,#ff0000
DATA
Rhizopus_delemar_RA_99_880__RO3G_08688__EIE83983.1,772,HH|104|405|#1f78b4|Glyco_transf_5,HV|511|635|#b2df8a|Glycos_transf_1
Lichtheimia_corymbifera_JMRC_FSU_9682_glycogen_starch_adp_glucose_glycosyltransferasefamily_5_protein__CDH60411.1,852,HH|166|232|#1f78b4|Glyco_transf_5,HH|302|486|#1f78b4|Glyco_transf_5,HV|588|710|#b2df8a|Glycos_transf_1
Rhizopus_delemar_RA_99_880__RO3G_11753__EIE87042.1,765,HH|93|386|#1f78b4|Glyco_transf_5
Rhizopus_delemar_RA_99_880__RO3G_13319__EIE88608.1,574,HH|2|278|#1f78b4|Glyco_transf_5,HV|351|505|#b2df8a|Glycos_transf_1
Mucor_circinelloides_f._lusitanicus_CBS_277.49_glycosyltransferase_family_5_protein__OAC97767.1,819,HH|143|443|#1f78b4|Glyco_transf_5,HV|549|675|#b2df8a|Glycos_transf_1
Lichtheimia_corymbifera_JMRC_FSU_9682_glycogen_starch_adp_glucose_glycosyltransferasefamily_5_protein__CDH54708.1,766,HH|119|393|#1f78b4|Glyco_transf_5
Mucor_circinelloides_f._lusitanicus_CBS_277.49_glycosyltransferase_family_5_protein__OAD00402.1,751,HH|100|396|#1f78b4|Glyco_transf_5,HV|503|625|#b2df8a|Glycos_transf_1
Lichtheimia_corymbifera_JMRC_FSU_9682_glycogen_starch_adp_glucose_glycosyltransferasefamily_5_protein__CDH56888.1,734,HH|134|407|#1f78b4|Glyco_transf_5,HV|502|624|#b2df8a|Glycos_transf_1
