# Supplementary material for: Diversity of Cell Wall Related Proteins in Human Pathogenic Fungi
Source: J Fungi (Basel). 2017 Dec 29;4(1):6. doi: 10.3390/jof4010006 (PMC5872309; doi:10.3390/jof4010006)
Supplement: Supplementary file 1 [file jof-04-00006-s001.zip › jof-252817-final-supplementary materials/Dataset S2_tree_and_itol_dataset/GT50.annot.tree]

(Cryptococcus_neoformans_var._neoformans_JEC21_conserved__AAW41612.1:0.16433758,(Cryptococcus_neoformans_var._neoformans_JEC21_conserved__AAW41613.1:0.00000001,Cryptococcus_gattii_CA1873_phosphatidylinositol_glycan__class_M__KIR59940.1:0.13347845)0.000000:0.00000059,(Malassezia_globosa_CBS_7966__MGL_3150__EDP42392.1:1.18531579,((Lichtheimia_corymbifera_JMRC_FSU_9682_gpi_mannosyltransferase_1_like__CDH49655.1:0.19011199,(Rhizopus_delemar_RA_99_880__RO3G_06892__EIE82187.1:0.17639977,Mucor_circinelloides_f._lusitanicus_CBS_277.49_glycosyltransferase_family_50_protein__OAD04359.1:0.11665476)0.867000:0.09456869)0.961000:0.28850881,(((Candida_albicans_SC5314_glycosylphosphatidylinositol_alpha_1_4_mannosyltransferase_I__AOW28981.1:0.17576476,Candida_tropicalis_MYA_3404_conserved__EER35392.1:0.13064693)1.000000:0.89220559,Pneumocystis_jirovecii_RU7__T551_02509__KTW28659.1:0.75422472)0.121000:0.09081392,((Verruconis_gallopava__PV09_02196__KIW07349.1:0.00000020,Verruconis_gallopava___variant__KIW07350.1:0.00000001)0.999000:0.20920153,((Talaromyces_marneffei_ATCC_18224_mannosyltransferase_PIG_M___putative__EEA26752.1:0.29838381,(Sporothrix_schenckii_1099_18_phosphatidylinositol_glycan__class_M__KJR84978.1:0.25079448,(Scedosporium_apiospermum_GPI_mannosyltransferase_1__KEZ41465.1:0.28950011,Purpureocillium_lilacinum_GPI_mannosyltransferase__OAQ79536.1:0.15909045)0.972000:0.09867629)0.887000:0.05857137)0.362000:0.03795780,((Exophiala_oligosperma__PV06_06065__KIW42522.1:0.06251141,(Cladophialophora_bantiana_CBS_173.52__Z519_00489__KIW98826.1:0.08169692,Rhinocladiella_mackenziei_CBS_650.93__Z518_10385__KIX00246.1:0.12748601)0.870000:0.05692438)1.000000:0.29769687,((Aspergillus_fumigatus_Af293_mannosyltransferase_PIG_M___putative__EAL84764.1:0.02565825,Aspergillus_lentulus_GPI_mannosyltransferase_1__GAQ05502.1:0.00846655)1.000000:0.25202601,((Paracoccidioides_brasiliensis_Pb18__PADG_08571__EEH44929.1:0.08100241,(Histoplasma_capsulatum_NAm1_predicted_protein__EDN04262.1:0.07726689,Blastomyces_dermatitidis_ER_3_phosphatidylinositol_glycan__class_M__EEQ92327.1:0.10832783)0.868000:0.04874719)0.930000:0.05470794,(Coccidioides_immitis_RS_GPI_mannosyltransferase_1__EAS29363.3:0.10483008,Trichophyton_rubrum_CBS_118892__TERG_05879__EGD89643.2:0.29090741)0.845000:0.04753983)0.887000:0.06125356)0.708000:0.04387953)0.727000:0.03399395)0.924000:0.07959001)0.968000:0.20448050)0.982000:0.39131362)0.909000:0.46804997)1.000000:1.50503048);
