# Supplementary material for: Diversity of Cell Wall Related Proteins in Human Pathogenic Fungi
Source: J Fungi (Basel). 2017 Dec 29;4(1):6. doi: 10.3390/jof4010006 (PMC5872309; doi:10.3390/jof4010006)
Supplement: Supplementary file 1 [file jof-04-00006-s001.zip › jof-252817-final-supplementary materials/Dataset S2_tree_and_itol_dataset/GT50._dataset.txt]

DATASET_DOMAINS
#Protein domain datasets are visualized as schematic representations of proteins, with a protein backbone and various shapes depicting the locations of individual domains

#lines starting with a hash are comments and ignored during parsing

#=================================================================#
#MANDATORY SETTINGS                        #
#=================================================================#
#select the separator which is used to delimit the data below (TAB,SPACE or COMMA).This separator must be used throughout this file (except in the SEPARATOR line, which uses space).
#SEPARATOR TAB
#SEPARATOR SPACE
SEPARATOR COMMA

#label is used in the legend table (can be changed later)
DATASET_LABEL,label1

#dataset color (can be changed later)
COLOR,#ff0000
DATA
Rhinocladiella_mackenziei_CBS_650.93__Z518_10385__KIX00246.1,472,HH|136|409|#1f78b4|Mannosyl_trans
Candida_albicans_SC5314_glycosylphosphatidylinositol_alpha_1_4_mannosyltransferase_I__AOW28981.1,403,HH|129|394|#1f78b4|Mannosyl_trans
Paracoccidioides_brasiliensis_Pb18__PADG_08571__EEH44929.1,439,HH|136|410|#1f78b4|Mannosyl_trans
Exophiala_oligosperma__PV06_06065__KIW42522.1,483,HH|136|406|#1f78b4|Mannosyl_trans
Cryptococcus_neoformans_var._neoformans_JEC21_conserved__AAW41613.1,428,HH|144|407|#1f78b4|Mannosyl_trans
Cryptococcus_neoformans_var._neoformans_JEC21_conserved__AAW41612.1,317,HH|144|238|#1f78b4|Mannosyl_trans
Talaromyces_marneffei_ATCC_18224_mannosyltransferase_PIG_M___putative__EEA26752.1,436,HH|136|403|#1f78b4|Mannosyl_trans
Pneumocystis_jirovecii_RU7__T551_02509__KTW28659.1,418,HH|146|406|#1f78b4|Mannosyl_trans
Mucor_circinelloides_f._lusitanicus_CBS_277.49_glycosyltransferase_family_50_protein__OAD04359.1,442,HH|132|406|#1f78b4|Mannosyl_trans
Aspergillus_lentulus_GPI_mannosyltransferase_1__GAQ05502.1,425,HH|135|411|#1f78b4|Mannosyl_trans
Verruconis_gallopava___variant__KIW07350.1,393,HH|135|333|#1f78b4|Mannosyl_trans
Histoplasma_capsulatum_NAm1_predicted_protein__EDN04262.1,447,HH|136|410|#1f78b4|Mannosyl_trans
Purpureocillium_lilacinum_GPI_mannosyltransferase__OAQ79536.1,484,HH|183|460|#1f78b4|Mannosyl_trans
Sporothrix_schenckii_1099_18_phosphatidylinositol_glycan__class_M__KJR84978.1,489,HH|176|475|#1f78b4|Mannosyl_trans
Lichtheimia_corymbifera_JMRC_FSU_9682_gpi_mannosyltransferase_1_like__CDH49655.1,854,HV|179|267|#b2df8a|Glyco_hydro_17,HH|492|549|#1f78b4|Mannosyl_trans,HH|622|810|#1f78b4|Mannosyl_trans
Rhizopus_delemar_RA_99_880__RO3G_06892__EIE82187.1,349,HH|98|342|#1f78b4|Mannosyl_trans
Blastomyces_dermatitidis_ER_3_phosphatidylinositol_glycan__class_M__EEQ92327.1,447,HH|136|410|#1f78b4|Mannosyl_trans
Malassezia_globosa_CBS_7966__MGL_3150__EDP42392.1,474,HH|228|462|#1f78b4|Mannosyl_trans
Cladophialophora_bantiana_CBS_173.52__Z519_00489__KIW98826.1,492,HH|136|408|#1f78b4|Mannosyl_trans
Aspergillus_fumigatus_Af293_mannosyltransferase_PIG_M___putative__EAL84764.1,431,HH|135|417|#1f78b4|Mannosyl_trans
Coccidioides_immitis_RS_GPI_mannosyltransferase_1__EAS29363.3,457,HH|144|418|#1f78b4|Mannosyl_trans
Verruconis_gallopava__PV09_02196__KIW07349.1,430,HH|135|408|#1f78b4|Mannosyl_trans
Scedosporium_apiospermum_GPI_mannosyltransferase_1__KEZ41465.1,431,HH|134|408|#1f78b4|Mannosyl_trans
Candida_tropicalis_MYA_3404_conserved__EER35392.1,402,HH|129|394|#1f78b4|Mannosyl_trans
Trichophyton_rubrum_CBS_118892__TERG_05879__EGD89643.2,395,HH|138|372|#1f78b4|Mannosyl_trans
Cryptococcus_gattii_CA1873_phosphatidylinositol_glycan__class_M__KIR59940.1,430,HH|144|408|#1f78b4|Mannosyl_trans
