# Supplementary material for: Diversity of Cell Wall Related Proteins in Human Pathogenic Fungi
Source: J Fungi (Basel). 2017 Dec 29;4(1):6. doi: 10.3390/jof4010006 (PMC5872309; doi:10.3390/jof4010006)
Supplement: Supplementary file 1 [file jof-04-00006-s001.zip › jof-252817-final-supplementary materials/Dataset S2_tree_and_itol_dataset/GT57.annot.tree]

(Candida_albicans_SC5314_dolichyl_P_Glc_Man_9_GlcNAc_2__PP_dolichol_alpha_1_3_glucosyltransferase__AOW31385.1:0.12977651,Candida_tropicalis_MYA_3404__CTRG_00695__EER35956.1:0.13121549,((Pneumocystis_jirovecii_RU7__T551_03278__KTW26816.1:0.83210719,(Verruconis_gallopava__PV09_08836__KIV99534.1:0.35695258,((Sporothrix_schenckii_1099_18_alpha_1_3_glucosyltransferase__KJR87295.1:0.17606958,(Scedosporium_apiospermum_putative_dolichyl_pyrophosphate_Man9GlcNAc2_alpha_1_3_glucosyltransferase__KEZ41794.1:0.15573885,Purpureocillium_lilacinum_glucosyltransferase__OAQ95267.1:0.15876083)0.932000:0.08844541)1.000000:0.19855277,((Talaromyces_marneffei_ATCC_18224_glucosyltransferase__EEA24811.1:0.27659098,(Aspergillus_fumigatus_Af293_glucosyltransferase__EAL92803.1:0.02692756,Aspergillus_lentulus_probable_dolichyl_pyrophosphate_Man9GlcNAc2_alpha_1_3_glucosyltransferase__GAQ04673.1:0.01756188)1.000000:0.17403583)0.980000:0.08127802,((Trichophyton_rubrum_CBS_118892__TERG_02082__EGD85812.2:0.25785108,(Coccidioides_immitis_RS_glucosyltransferase__EAS36978.2:0.21001494,(Paracoccidioides_brasiliensis_Pb18__PADG_00045__EEH43756.2:0.06763971,(Histoplasma_capsulatum_NAm1_predicted_protein__EDN04044.1:0.08732860,Blastomyces_dermatitidis_ER_3_alpha_1_3_glucosyltransferase__EEQ85308.1:0.06610340)0.980000:0.05679588)0.996000:0.09972800)0.627000:0.02788679)0.909000:0.05339813,(Exophiala_oligosperma__PV06_05541__KIW41947.1:0.07490681,(Cladophialophora_bantiana_CBS_173.52__Z519_12754__KIW86629.1:0.12379239,Rhinocladiella_mackenziei_CBS_650.93__Z518_08960__KIX01235.1:0.11592381)0.314000:0.05436868)1.000000:0.30598319)0.133000:0.03574978)0.954000:0.07280388)0.243000:0.06340203)1.000000:0.38707828)0.692000:0.13655151,((Lichtheimia_corymbifera_JMRC_FSU_9682_dolichyl_pyrophosphate_man9_c2_alpha__glucosyltransferase_like__CDH50838.1:0.35258461,(Rhizopus_delemar_RA_99_880__RO3G_05888__EIE81183.1:0.34336709,Mucor_circinelloides_f._lusitanicus_CBS_277.49_glycosyltransferase_family_57_protein__OAC99012.1:0.28904888)0.960000:0.14288587)0.995000:0.32391534,(Malassezia_globosa_CBS_7966__MGL_2343__EDP43333.1:0.73997385,(Malassezia_globosa_CBS_7966__MGL_0397__EDP45408.1:0.94664250,((Lichtheimia_corymbifera_JMRC_FSU_9682_glycosyltransferase_family_57_protein__CDH48508.1:0.20874900,(Rhizopus_delemar_RA_99_880__RO3G_03824__EIE79119.1:0.13653731,Mucor_circinelloides_f._lusitanicus_CBS_277.49_glycosyltransferase_family_57_protein__OAD00828.1:0.09735952)0.991000:0.22928487)0.997000:0.34959073,(((Candida_albicans_SC5314_dolichyl_P_Glc_Glc1Man_9_GlcNAc_2__PP_dolichol_alpha_1_3_glucosyltransferase__AOW28227.1:0.14492624,Candida_tropicalis_MYA_3404_dolichyl_pyrophosphate_Glc1Man9GlcNAc2_alpha_1_3_glucosyltransferase__EER33550.1:0.12899630)1.000000:0.78098401,Pneumocystis_jirovecii_RU7__T551_02900__KTW27933.1:0.50183801)0.498000:0.09789028,((Exophiala_oligosperma_dolichyl_pyrophosphate_Glc1Man9GlcNAc2_alpha_1_3_glucosyltransferase__KIW41416.1:0.08699576,(Cladophialophora_bantiana_CBS_173.52_dolichyl_pyrophosphate_Glc1Man9GlcNAc2_alpha_1_3_glucosyltransferase__KIW98662.1:0.13061564,Rhinocladiella_mackenziei_CBS_650.93__Z518_07324__KIX03771.1:0.07634566)0.883000:0.03499431)0.999000:0.16241139,((Verruconis_gallopava_dolichyl_pyrophosphate_Glc1Man9GlcNAc2_alpha_1_3_glucosyltransferase__KIW02094.1:0.21210971,(Purpureocillium_lilacinum_dolichyl_pyrophosphate_Glc1Man9GlcNAc2_alpha_1_3_glucosyltransferase__OAQ90662.1:0.16161733,(Scedosporium_apiospermum_Dolichyl_pyrophosphate_Glc1Man9GlcNAc2_alpha_1_3_glucosyltransferase__KEZ45404.1:0.13896839,Sporothrix_schenckii_1099_18_alpha_1_3_glucosyltransferase__KJR88843.1:0.18740978)0.414000:0.04508191)0.984000:0.09057511)0.975000:0.07127016,((Talaromyces_marneffei_ATCC_18224_glucosyltransferase__EEA29044.1:0.15548476,(Aspergillus_fumigatus_Af293_glucosyltransferase__EAL93978.1:0.03473238,Aspergillus_lentulus_dolichyl_pyrophosphate_Glc1Man9GlcNAc2_alpha_1_3_glucosyltransferase__GAQ06105.1:0.01589575)0.998000:0.08551714)0.915000:0.05208899,(Trichophyton_rubrum_CBS_118892_dolichyl_pyrophosphate_Glc1Man9GlcNAc2_alpha_1_3_glucosyltransferase__KFL61921.1:0.13628126,((Blastomyces_dermatitidis_ER_3_dolichyl_pyrophosphate_Glc1Man9GlcNAc2_alpha_1_3_glucosyltransferase__EEQ84413.1:0.03817563,Histoplasma_capsulatum_NAm1__HCAG_06519__EDN09352.1:0.11960424)0.985000:0.06087759,(Paracoccidioides_brasiliensis_Pb18_dolichyl_pyrophosphate_Glc1Man9GlcNAc2_alpha_1_3_glucosyltransferase__KGM92740.1:0.23878733,Coccidioides_immitis_RS_dolichyl_pyrophosphate_Glc1Man9GlcNAc2_alpha_1_3_glucosyltransferase__EAS28241.3:0.11272770)0.186000:0.03141813)0.922000:0.06429728)0.129000:0.04028030)0.977000:0.06269273)0.795000:0.07854325)0.953000:0.14257921)0.985000:0.26767786)0.676000:0.22753508)1.000000:2.45302046)0.591000:0.28034304)0.851000:0.17367620)1.000000:0.92646688);
