# Supplementary material for: Diversity of Cell Wall Related Proteins in Human Pathogenic Fungi
Source: J Fungi (Basel). 2017 Dec 29;4(1):6. doi: 10.3390/jof4010006 (PMC5872309; doi:10.3390/jof4010006)
Supplement: Supplementary file 1 [file jof-04-00006-s001.zip › jof-252817-final-supplementary materials/Dataset S2_tree_and_itol_dataset/GT57._dataset.txt]

DATASET_DOMAINS
#Protein domain datasets are visualized as schematic representations of proteins, with a protein backbone and various shapes depicting the locations of individual domains

#lines starting with a hash are comments and ignored during parsing

#=================================================================#
#MANDATORY SETTINGS                        #
#=================================================================#
#select the separator which is used to delimit the data below (TAB,SPACE or COMMA).This separator must be used throughout this file (except in the SEPARATOR line, which uses space).
#SEPARATOR TAB
#SEPARATOR SPACE
SEPARATOR COMMA

#label is used in the legend table (can be changed later)
DATASET_LABEL,label1

#dataset color (can be changed later)
COLOR,#ff0000
DATA
Cladophialophora_bantiana_CBS_173.52_dolichyl_pyrophosphate_Glc1Man9GlcNAc2_alpha_1_3_glucosyltransferase__KIW98662.1,536,HH|44|521|#1f78b4|Alg6_Alg8
Trichophyton_rubrum_CBS_118892_dolichyl_pyrophosphate_Glc1Man9GlcNAc2_alpha_1_3_glucosyltransferase__KFL61921.1,293,HH|5|280|#1f78b4|Alg6_Alg8
Blastomyces_dermatitidis_ER_3_dolichyl_pyrophosphate_Glc1Man9GlcNAc2_alpha_1_3_glucosyltransferase__EEQ84413.1,511,HH|15|495|#1f78b4|Alg6_Alg8
Mucor_circinelloides_f._lusitanicus_CBS_277.49_glycosyltransferase_family_57_protein__OAD00828.1,496,HH|9|481|#1f78b4|Alg6_Alg8
Talaromyces_marneffei_ATCC_18224_glucosyltransferase__EEA29044.1,509,HH|16|493|#1f78b4|Alg6_Alg8
Candida_albicans_SC5314_dolichyl_P_Glc_Glc1Man_9_GlcNAc_2__PP_dolichol_alpha_1_3_glucosyltransferase__AOW28227.1,595,HH|52|570|#1f78b4|Alg6_Alg8
Pneumocystis_jirovecii_RU7__T551_02900__KTW27933.1,508,HH|14|490|#1f78b4|Alg6_Alg8
Purpureocillium_lilacinum_dolichyl_pyrophosphate_Glc1Man9GlcNAc2_alpha_1_3_glucosyltransferase__OAQ90662.1,508,HH|17|493|#1f78b4|Alg6_Alg8
Candida_tropicalis_MYA_3404_dolichyl_pyrophosphate_Glc1Man9GlcNAc2_alpha_1_3_glucosyltransferase__EER33550.1,570,HH|35|542|#1f78b4|Alg6_Alg8
Talaromyces_marneffei_ATCC_18224_glucosyltransferase__EEA24811.1,601,HH|70|304|#1f78b4|Alg6_Alg8,HH|334|566|#1f78b4|Alg6_Alg8
Sporothrix_schenckii_1099_18_alpha_1_3_glucosyltransferase__KJR87295.1,638,HH|79|309|#1f78b4|Alg6_Alg8,HH|349|607|#1f78b4|Alg6_Alg8
Lichtheimia_corymbifera_JMRC_FSU_9682_glycosyltransferase_family_57_protein__CDH48508.1,491,HH|9|476|#1f78b4|Alg6_Alg8
Scedosporium_apiospermum_Dolichyl_pyrophosphate_Glc1Man9GlcNAc2_alpha_1_3_glucosyltransferase__KEZ45404.1,513,HH|27|497|#1f78b4|Alg6_Alg8
Candida_albicans_SC5314_dolichyl_P_Glc_Man_9_GlcNAc_2__PP_dolichol_alpha_1_3_glucosyltransferase__AOW31385.1,571,HH|71|555|#1f78b4|Alg6_Alg8
Paracoccidioides_brasiliensis_Pb18_dolichyl_pyrophosphate_Glc1Man9GlcNAc2_alpha_1_3_glucosyltransferase__KGM92740.1,194,HH|16|181|#1f78b4|Alg6_Alg8
Pneumocystis_jirovecii_RU7__T551_03278__KTW26816.1,549,HH|70|504|#1f78b4|Alg6_Alg8
Exophiala_oligosperma__PV06_05541__KIW41947.1,634,HH|71|302|#1f78b4|Alg6_Alg8,HH|341|578|#1f78b4|Alg6_Alg8
Cladophialophora_bantiana_CBS_173.52__Z519_12754__KIW86629.1,626,HH|73|312|#1f78b4|Alg6_Alg8,HH|342|579|#1f78b4|Alg6_Alg8
Malassezia_globosa_CBS_7966__MGL_0397__EDP45408.1,526,HH|19|506|#1f78b4|Alg6_Alg8
Purpureocillium_lilacinum_glucosyltransferase__OAQ95267.1,602,HH|69|298|#1f78b4|Alg6_Alg8,HH|342|570|#1f78b4|Alg6_Alg8
Aspergillus_lentulus_probable_dolichyl_pyrophosphate_Man9GlcNAc2_alpha_1_3_glucosyltransferase__GAQ04673.1,600,HH|67|297|#1f78b4|Alg6_Alg8,HH|329|567|#1f78b4|Alg6_Alg8
Aspergillus_fumigatus_Af293_glucosyltransferase__EAL92803.1,601,HH|67|298|#1f78b4|Alg6_Alg8,HH|332|568|#1f78b4|Alg6_Alg8
Lichtheimia_corymbifera_JMRC_FSU_9682_dolichyl_pyrophosphate_man9_c2_alpha__glucosyltransferase_like__CDH50838.1,497,HH|32|464|#1f78b4|Alg6_Alg8
Rhizopus_delemar_RA_99_880__RO3G_05888__EIE81183.1,573,HH|41|449|#1f78b4|Alg6_Alg8,HV|458|557|#b2df8a|ketoacyl-synt
Exophiala_oligosperma_dolichyl_pyrophosphate_Glc1Man9GlcNAc2_alpha_1_3_glucosyltransferase__KIW41416.1,538,HH|46|523|#1f78b4|Alg6_Alg8
Histoplasma_capsulatum_NAm1_predicted_protein__EDN04044.1,611,HH|77|303|#1f78b4|Alg6_Alg8,HH|338|577|#1f78b4|Alg6_Alg8
Malassezia_globosa_CBS_7966__MGL_2343__EDP43333.1,774,HH|115|459|#1f78b4|Alg6_Alg8,HH|548|742|#1f78b4|Alg6_Alg8
Histoplasma_capsulatum_NAm1__HCAG_06519__EDN09352.1,529,HH|15|513|#1f78b4|Alg6_Alg8
Coccidioides_immitis_RS_glucosyltransferase__EAS36978.2,608,HH|77|308|#1f78b4|Alg6_Alg8,HH|342|570|#1f78b4|Alg6_Alg8
Aspergillus_lentulus_dolichyl_pyrophosphate_Glc1Man9GlcNAc2_alpha_1_3_glucosyltransferase__GAQ06105.1,532,HH|15|516|#1f78b4|Alg6_Alg8
Rhizopus_delemar_RA_99_880__RO3G_03824__EIE79119.1,156,HH|1|16|#1f78b4|Alg6_Alg8,HH|18|149|#1f78b4|Alg6_Alg8
Scedosporium_apiospermum_putative_dolichyl_pyrophosphate_Man9GlcNAc2_alpha_1_3_glucosyltransferase__KEZ41794.1,592,HH|64|296|#1f78b4|Alg6_Alg8,HH|330|561|#1f78b4|Alg6_Alg8
Sporothrix_schenckii_1099_18_alpha_1_3_glucosyltransferase__KJR88843.1,519,HH|17|503|#1f78b4|Alg6_Alg8
Rhinocladiella_mackenziei_CBS_650.93__Z518_08960__KIX01235.1,624,HH|71|311|#1f78b4|Alg6_Alg8,HH|341|578|#1f78b4|Alg6_Alg8
Aspergillus_fumigatus_Af293_glucosyltransferase__EAL93978.1,446,HH|2|431|#1f78b4|Alg6_Alg8
Verruconis_gallopava__PV09_08836__KIV99534.1,589,HH|66|298|#1f78b4|Alg6_Alg8,HH|332|562|#1f78b4|Alg6_Alg8
Paracoccidioides_brasiliensis_Pb18__PADG_00045__EEH43756.2,611,HH|74|300|#1f78b4|Alg6_Alg8,HH|336|571|#1f78b4|Alg6_Alg8
Rhinocladiella_mackenziei_CBS_650.93__Z518_07324__KIX03771.1,560,HH|68|545|#1f78b4|Alg6_Alg8
Verruconis_gallopava_dolichyl_pyrophosphate_Glc1Man9GlcNAc2_alpha_1_3_glucosyltransferase__KIW02094.1,507,HH|17|492|#1f78b4|Alg6_Alg8
Trichophyton_rubrum_CBS_118892__TERG_02082__EGD85812.2,472,HH|1|144|#1f78b4|Alg6_Alg8,HH|173|407|#1f78b4|Alg6_Alg8
Candida_tropicalis_MYA_3404__CTRG_00695__EER35956.1,547,HH|82|532|#1f78b4|Alg6_Alg8
Coccidioides_immitis_RS_dolichyl_pyrophosphate_Glc1Man9GlcNAc2_alpha_1_3_glucosyltransferase__EAS28241.3,508,HH|16|492|#1f78b4|Alg6_Alg8
Blastomyces_dermatitidis_ER_3_alpha_1_3_glucosyltransferase__EEQ85308.1,617,HH|73|303|#1f78b4|Alg6_Alg8,HH|338|578|#1f78b4|Alg6_Alg8
Mucor_circinelloides_f._lusitanicus_CBS_277.49_glycosyltransferase_family_57_protein__OAC99012.1,510,HH|41|478|#1f78b4|Alg6_Alg8
