# Supplementary material for: Diversity of Cell Wall Related Proteins in Human Pathogenic Fungi
Source: J Fungi (Basel). 2017 Dec 29;4(1):6. doi: 10.3390/jof4010006 (PMC5872309; doi:10.3390/jof4010006)
Supplement: Supplementary file 1 [file jof-04-00006-s001.zip › jof-252817-final-supplementary materials/Dataset S2_tree_and_itol_dataset/GT58.annot.tree]

(Candida_albicans_SC5314_dolichyl_P_Man_Man_5_GlcNAc_2__PP_dolichol_alpha_1_3_mannosyltransferase__AOW30352.1:0.26942507,Candida_tropicalis_MYA_3404__CTRG_02752__EER33934.1:0.22106734,(((Cryptococcus_neoformans_var._neoformans_JEC21_alpha_1_3_mannosyltransferase__putative__AAW46504.1:0.03567443,Cryptococcus_gattii_CA1873_dol_P_Man_Man_5_GlcNAc_2__PP_Dol_alpha_1_3_mannosyltransferase__KIR59647.1:0.03746226)1.000000:0.83961839,(Lichtheimia_corymbifera_JMRC_FSU_9682_dol_p_man_man_c_pp_dol_alpha__mannosyltransferase_like__CDH56650.1:0.32368514,(Rhizopus_delemar_RA_99_880__RO3G_14582__EIE89871.1:0.22482865,Mucor_circinelloides_f._lusitanicus_CBS_277.49_glycosyltransferase_family_58_protein__OAD04539.1:0.21803211)0.953000:0.16918909)0.988000:0.26268402)0.966000:0.24501724,(Pneumocystis_jirovecii_RU7__T551_03136__KTW27142.1:0.81547766,(Verruconis_gallopava__PV09_08742__KIV99564.1:0.50213848,((Sporothrix_schenckii_1099_18_alpha_1_3_mannosyltransferase__KJR84352.1:0.31875404,(Scedosporium_apiospermum_Dol_P_Man_Man_5_GlcNAc_2__PP_Dolalpha_1_3_mannosyltransferase__KEZ41441.1:0.36679473,Purpureocillium_lilacinum_glycosyltransferase_family_58_protein__OAQ90134.1:0.19692617)0.572000:0.07184818)1.000000:0.30086155,((Exophiala_oligosperma__PV06_09177__KIW39407.1:0.18320436,(Cladophialophora_bantiana_CBS_173.52__Z519_01503__KIW97919.1:0.17708720,Rhinocladiella_mackenziei_CBS_650.93__Z518_10997__KIX00070.1:0.25482708)0.858000:0.07046155)1.000000:0.36096406,(((Paracoccidioides_brasiliensis_Pb18__PADG_05592__EEH49513.2:0.17064905,(Histoplasma_capsulatum_NAm1_conserved__EDN06031.1:0.18048565,Blastomyces_dermatitidis_ER_3_alpha_1_3_mannosyltransferase__EEQ90069.1:0.06429419)0.448000:0.04416914)0.996000:0.17652548,(Coccidioides_immitis_RS_dolichyl_P_Man_Man_5_GlcNAc_2__PP_dolichyl_mannosyltransferase__EAS28006.3:0.25336829,Trichophyton_rubrum_CBS_118892__TERG_06338__EGD90104.2:0.34164220)0.900000:0.07330877)0.904000:0.09210189,(Talaromyces_marneffei_ATCC_18224_alpha_1_3_mannosyltransferase_Alg3___putative__EEA28305.1:0.43220622,(Aspergillus_fumigatus_Af293_alpha_1_3_mannosyltransferase_Alg3___putative__EAL91414.1:0.03812098,Aspergillus_lentulus_dol_P_Man_Man_5_GlcNAc_2__PP_Dol_alpha_1_3_mannosyltransferase__GAQ09683.1:0.04321841)1.000000:0.23541508)0.804000:0.11112780)0.906000:0.10100845)0.953000:0.12104327)0.460000:0.09092921)0.985000:0.25058220)0.775000:0.15720946)1.000000:1.17435853);
