# Supplementary material for: Diversity of Cell Wall Related Proteins in Human Pathogenic Fungi
Source: J Fungi (Basel). 2017 Dec 29;4(1):6. doi: 10.3390/jof4010006 (PMC5872309; doi:10.3390/jof4010006)
Supplement: Supplementary file 1 [file jof-04-00006-s001.zip › jof-252817-final-supplementary materials/Dataset S2_tree_and_itol_dataset/GT58._dataset.txt]

DATASET_DOMAINS
#Protein domain datasets are visualized as schematic representations of proteins, with a protein backbone and various shapes depicting the locations of individual domains

#lines starting with a hash are comments and ignored during parsing

#=================================================================#
#MANDATORY SETTINGS                        #
#=================================================================#
#select the separator which is used to delimit the data below (TAB,SPACE or COMMA).This separator must be used throughout this file (except in the SEPARATOR line, which uses space).
#SEPARATOR TAB
#SEPARATOR SPACE
SEPARATOR COMMA

#label is used in the legend table (can be changed later)
DATASET_LABEL,label1

#dataset color (can be changed later)
COLOR,#ff0000
DATA
Cryptococcus_neoformans_var._neoformans_JEC21_alpha_1_3_mannosyltransferase__putative__AAW46504.1,453,HH|41|416|#1f78b4|ALG3
Trichophyton_rubrum_CBS_118892__TERG_06338__EGD90104.2,355,HH|1|328|#1f78b4|ALG3
Verruconis_gallopava__PV09_08742__KIV99564.1,425,HH|23|384|#1f78b4|ALG3
Candida_albicans_SC5314_dolichyl_P_Man_Man_5_GlcNAc_2__PP_dolichol_alpha_1_3_mannosyltransferase__AOW30352.1,526,HH|68|487|#1f78b4|ALG3
Blastomyces_dermatitidis_ER_3_alpha_1_3_mannosyltransferase__EEQ90069.1,421,HH|23|377|#1f78b4|ALG3
Coccidioides_immitis_RS_dolichyl_P_Man_Man_5_GlcNAc_2__PP_dolichyl_mannosyltransferase__EAS28006.3,399,HH|23|377|#1f78b4|ALG3
Candida_tropicalis_MYA_3404__CTRG_02752__EER33934.1,480,HH|50|438|#1f78b4|ALG3
Pneumocystis_jirovecii_RU7__T551_03136__KTW27142.1,381,HH|16|358|#1f78b4|ALG3
Exophiala_oligosperma__PV06_09177__KIW39407.1,424,HH|24|385|#1f78b4|ALG3
Rhizopus_delemar_RA_99_880__RO3G_14582__EIE89871.1,240,HH|1|236|#1f78b4|ALG3
Paracoccidioides_brasiliensis_Pb18__PADG_05592__EEH49513.2,388,HH|23|353|#1f78b4|ALG3
Scedosporium_apiospermum_Dol_P_Man_Man_5_GlcNAc_2__PP_Dolalpha_1_3_mannosyltransferase__KEZ41441.1,441,HH|33|396|#1f78b4|ALG3
Cladophialophora_bantiana_CBS_173.52__Z519_01503__KIW97919.1,426,HH|24|385|#1f78b4|ALG3
Lichtheimia_corymbifera_JMRC_FSU_9682_dol_p_man_man_c_pp_dol_alpha__mannosyltransferase_like__CDH56650.1,423,HH|42|397|#1f78b4|ALG3
Aspergillus_fumigatus_Af293_alpha_1_3_mannosyltransferase_Alg3___putative__EAL91414.1,425,HH|31|385|#1f78b4|ALG3
Aspergillus_lentulus_dol_P_Man_Man_5_GlcNAc_2__PP_Dol_alpha_1_3_mannosyltransferase__GAQ09683.1,427,HH|33|387|#1f78b4|ALG3
Histoplasma_capsulatum_NAm1_conserved__EDN06031.1,290,HH|6|235|#1f78b4|ALG3
Mucor_circinelloides_f._lusitanicus_CBS_277.49_glycosyltransferase_family_58_protein__OAD04539.1,448,HH|52|411|#1f78b4|ALG3
Talaromyces_marneffei_ATCC_18224_alpha_1_3_mannosyltransferase_Alg3___putative__EEA28305.1,420,HH|23|377|#1f78b4|ALG3
Purpureocillium_lilacinum_glycosyltransferase_family_58_protein__OAQ90134.1,440,HH|35|398|#1f78b4|ALG3
Rhinocladiella_mackenziei_CBS_650.93__Z518_10997__KIX00070.1,377,HH|28|360|#1f78b4|ALG3
Cryptococcus_gattii_CA1873_dol_P_Man_Man_5_GlcNAc_2__PP_Dol_alpha_1_3_mannosyltransferase__KIR59647.1,453,HH|41|416|#1f78b4|ALG3
Sporothrix_schenckii_1099_18_alpha_1_3_mannosyltransferase__KJR84352.1,454,HH|50|412|#1f78b4|ALG3
