# Supplementary material for: Diversity of Cell Wall Related Proteins in Human Pathogenic Fungi
Source: J Fungi (Basel). 2017 Dec 29;4(1):6. doi: 10.3390/jof4010006 (PMC5872309; doi:10.3390/jof4010006)
Supplement: Supplementary file 1 [file jof-04-00006-s001.zip › jof-252817-final-supplementary materials/Dataset S2_tree_and_itol_dataset/GT59.annot.tree]

(Candida_albicans_SC5314_dolichyl_P_Glc_Glc_2_Man_9_GlcNAc_2__PP_dolichol_alpha_1_2__glucosyltransferase__AOW28548.1:0.28747619,Candida_tropicalis_MYA_3404__CTRG_02349__EER33531.1:0.34105766,((Cryptococcus_neoformans_var._neoformans_JEC21_expressed_protein__AAW45925.2:3.20645073,((Sporothrix_schenckii_1099_18_alpha_1_2_glucosyltransferase__KJR84164.1:0.36044517,(Scedosporium_apiospermum__SAPIO_CDS7584__KEZ41451.1:0.40643402,Purpureocillium_lilacinum_glucosyltransferase__OAQ90118.1:0.21696101)0.816000:0.09727966)0.980000:0.19826045,((Cladophialophora_bantiana_CBS_173.52__Z519_07805__KIW91835.1:0.15466856,(Exophiala_oligosperma__PV06_01150__KIW48578.1:0.17938920,Rhinocladiella_mackenziei_CBS_650.93__Z518_08302__KIX02361.1:0.11224994)0.245000:0.03680853)0.997000:0.20135453,(Verruconis_gallopava__PV09_03712__KIW05161.1:0.42607217,((Talaromyces_marneffei_ATCC_18224_glucosyltransferase_Die2___putative__EEA21028.1:0.20590553,(Aspergillus_fumigatus_Af293_glucosyltransferase_Die2___putative__EAL93403.1:0.04051303,Aspergillus_lentulus_dol_P_Glc_Glc_2_Man_9_GlcNAc_2__PP_Dol_alpha_1_2_glucosyltransferase__GAQ06641.1:0.02832856)0.999000:0.14639312)0.923000:0.07714416,(Coccidioides_immitis_RS_glucosyltransferase__EAS29239.2:0.22479206,(Trichophyton_rubrum_CBS_118892__TERG_04830__EGD88584.2:0.30343075,(Paracoccidioides_brasiliensis_Pb18__PADG_01248__EEH45098.2:0.09140049,(Histoplasma_capsulatum_NAm1_predicted_protein__EDN11372.1:0.07665161,Blastomyces_dermatitidis_ER_3_alpha_1_2_glucosyltransferase_alg10__EEQ85527.1:0.05423401)0.801000:0.02434029)0.970000:0.11114089)0.194000:0.02567795)0.951000:0.08752236)0.952000:0.11399886)0.517000:0.10906315)0.911000:0.12548623)0.698000:0.11679868)0.882000:0.29620180,(Pneumocystis_jirovecii_RU7__T551_00048__KTW32563.1:0.84067170,(Lichtheimia_corymbifera_JMRC_FSU_9682_dol_p_glc_glc_man_c_pp_dol_alpha__glucosyltransferase__CDH50528.1:0.29643819,Mucor_circinelloides_f._lusitanicus_CBS_277.49_glycosyltransferase_family_59_protein__partial__OAD06238.1:0.31625914)0.998000:0.45837113)0.297000:0.10236636)1.000000:0.85605179);
