# Supplementary material for: Diversity of Cell Wall Related Proteins in Human Pathogenic Fungi
Source: J Fungi (Basel). 2017 Dec 29;4(1):6. doi: 10.3390/jof4010006 (PMC5872309; doi:10.3390/jof4010006)
Supplement: Supplementary file 1 [file jof-04-00006-s001.zip › jof-252817-final-supplementary materials/Dataset S2_tree_and_itol_dataset/GT59._dataset.txt]

DATASET_DOMAINS
#Protein domain datasets are visualized as schematic representations of proteins, with a protein backbone and various shapes depicting the locations of individual domains

#lines starting with a hash are comments and ignored during parsing

#=================================================================#
#MANDATORY SETTINGS                        #
#=================================================================#
#select the separator which is used to delimit the data below (TAB,SPACE or COMMA).This separator must be used throughout this file (except in the SEPARATOR line, which uses space).
#SEPARATOR TAB
#SEPARATOR SPACE
SEPARATOR COMMA

#label is used in the legend table (can be changed later)
DATASET_LABEL,label1

#dataset color (can be changed later)
COLOR,#ff0000
DATA
Candida_tropicalis_MYA_3404__CTRG_02349__EER33531.1,431,HH|37|393|#1f78b4|DIE2_ALG10
Talaromyces_marneffei_ATCC_18224_glucosyltransferase_Die2___putative__EEA21028.1,642,HH|35|568|#1f78b4|DIE2_ALG10
Purpureocillium_lilacinum_glucosyltransferase__OAQ90118.1,716,HH|69|630|#1f78b4|DIE2_ALG10
Pneumocystis_jirovecii_RU7__T551_00048__KTW32563.1,476,HH|26|422|#1f78b4|DIE2_ALG10
Aspergillus_fumigatus_Af293_glucosyltransferase_Die2___putative__EAL93403.1,622,HH|36|544|#1f78b4|DIE2_ALG10
Blastomyces_dermatitidis_ER_3_alpha_1_2_glucosyltransferase_alg10__EEQ85527.1,604,HH|44|528|#1f78b4|DIE2_ALG10
Mucor_circinelloides_f._lusitanicus_CBS_277.49_glycosyltransferase_family_59_protein__partial__OAD06238.1,433,HH|1|378|#1f78b4|DIE2_ALG10
Histoplasma_capsulatum_NAm1_predicted_protein__EDN11372.1,607,HH|47|531|#1f78b4|DIE2_ALG10
Cryptococcus_neoformans_var._neoformans_JEC21_expressed_protein__AAW45925.2,443,HH|59|236|#1f78b4|DIE2_ALG10
Trichophyton_rubrum_CBS_118892__TERG_04830__EGD88584.2,291,HH|46|251|#1f78b4|DIE2_ALG10
Paracoccidioides_brasiliensis_Pb18__PADG_01248__EEH45098.2,592,HH|43|516|#1f78b4|DIE2_ALG10
Scedosporium_apiospermum__SAPIO_CDS7584__KEZ41451.1,612,HH|74|527|#1f78b4|DIE2_ALG10
Exophiala_oligosperma__PV06_01150__KIW48578.1,551,HH|33|451|#1f78b4|DIE2_ALG10
Lichtheimia_corymbifera_JMRC_FSU_9682_dol_p_glc_glc_man_c_pp_dol_alpha__glucosyltransferase__CDH50528.1,451,HH|23|396|#1f78b4|DIE2_ALG10
Coccidioides_immitis_RS_glucosyltransferase__EAS29239.2,601,HH|38|522|#1f78b4|DIE2_ALG10
Rhinocladiella_mackenziei_CBS_650.93__Z518_08302__KIX02361.1,538,HH|33|445|#1f78b4|DIE2_ALG10
Cladophialophora_bantiana_CBS_173.52__Z519_07805__KIW91835.1,541,HH|33|447|#1f78b4|DIE2_ALG10
Verruconis_gallopava__PV09_03712__KIW05161.1,554,HH|41|477|#1f78b4|DIE2_ALG10
Candida_albicans_SC5314_dolichyl_P_Glc_Glc_2_Man_9_GlcNAc_2__PP_dolichol_alpha_1_2__glucosyltransferase__AOW28548.1,426,HH|10|388|#1f78b4|DIE2_ALG10
Sporothrix_schenckii_1099_18_alpha_1_2_glucosyltransferase__KJR84164.1,844,HH|142|761|#1f78b4|DIE2_ALG10
Aspergillus_lentulus_dol_P_Glc_Glc_2_Man_9_GlcNAc_2__PP_Dol_alpha_1_2_glucosyltransferase__GAQ06641.1,622,HH|36|544|#1f78b4|DIE2_ALG10
