# Supplementary material for: Diversity of Cell Wall Related Proteins in Human Pathogenic Fungi
Source: J Fungi (Basel). 2017 Dec 29;4(1):6. doi: 10.3390/jof4010006 (PMC5872309; doi:10.3390/jof4010006)
Supplement: Supplementary file 1 [file jof-04-00006-s001.zip › jof-252817-final-supplementary materials/Dataset S2_tree_and_itol_dataset/GT62.annot.tree]

(Candida_tropicalis_MYA_3404_predicted_protein__partial__EER30083.1:0.01293554,Candida_tropicalis_MYA_3404_conserved__EER30942.1:0.00827771,(Candida_albicans_SC5314__CAALFM_C602940CA__AOW30225.1:0.24810412,(Mucor_circinelloides_f._lusitanicus_CBS_277.49_glycosyltransferase_family_62_protein__OAD03123.1:0.30531357,((Lichtheimia_corymbifera_JMRC_FSU_9682_mannan_polymerase_ii_complex_anp1_subunit__CDH49555.1:1.32099417,((Lichtheimia_corymbifera_JMRC_FSU_9682_glycosyltransferase_family_62_protein__CDH48661.1:0.07827874,(Lichtheimia_corymbifera_JMRC_FSU_9682_glycosyltransferase_family_62_protein__CDH55617.1:0.08031195,(Mucor_circinelloides_f._lusitanicus_CBS_277.49_glycosyltransferase_family_62_protein__OAD00968.1:0.20680890,Mucor_circinelloides_f._lusitanicus_CBS_277.49_glycosyltransferase_family_62_protein__OAD04943.1:0.09887608)0.269000:0.03934403)0.941000:0.09951757)0.983000:0.14656862,(((Mucor_circinelloides_f._lusitanicus_CBS_277.49_glycosyltransferase_family_62_protein__OAD05513.1:0.04963305,Mucor_circinelloides_f._lusitanicus_CBS_277.49_glycosyltransferase_family_62_protein__OAD07784.1:0.00881063)1.000000:0.43748856,(Lichtheimia_corymbifera_JMRC_FSU_9682_n_glycosyl_transferase__CDH56311.1:0.37921012,Lichtheimia_corymbifera_JMRC_FSU_9682_glycosyltransferase_family_62_protein__CDH57503.1:0.23357556)0.969000:0.20822471)0.995000:0.24484737,(Mucor_circinelloides_f._lusitanicus_CBS_277.49_glycosyltransferase_family_62_protein__OAC98012.1:0.20245637,(Rhizopus_delemar_RA_99_880__RO3G_05760__EIE81055.1:0.11486407,Rhizopus_delemar_RA_99_880__RO3G_10833__EIE86122.1:0.07005339)0.920000:0.06802285)0.968000:0.15093089)0.915000:0.09620592)0.906000:0.14548719)0.692000:0.12800197,(((Candida_albicans_SC5314_mannosyltransferase_complex_subunit__AOW28610.1:0.08550169,Candida_tropicalis_MYA_3404_protein_MNN9__EER33443.1:0.06452884)0.997000:0.35101737,((Aspergillus_fumigatus_Af293_alpha_1_6_mannosyltransferase_subunit_Mnn9___putative__EAL87243.1:0.01531524,Aspergillus_lentulus_mannan_polymerase_complexes_subunit_MNN9__GAQ07385.1:0.02112942)0.998000:0.16544681,((Coccidioides_immitis_RS_MNN9_protein__EAS34787.3:0.12687307,(Trichophyton_rubrum_CBS_118892__TERG_00606__EGD84324.1:0.20730294,(Paracoccidioides_brasiliensis_Pb18__PADG_03306__EEH47208.1:0.07750511,(Histoplasma_capsulatum_NAm1_alpha_1_6_mannosyltransferase_subunit_Mnn9__EDN06797.1:0.09403380,Blastomyces_dermatitidis_ER_3_mannan_polymerase_complexes_MNN9_subunit__EEQ87264.1:0.07974315)0.940000:0.04675931)0.701000:0.03671238)0.509000:0.04013874)0.971000:0.10272067,(Talaromyces_marneffei_ATCC_18224_alpha_1_6_mannosyltransferase_subunit_Mnn9___putative__EEA27280.1:0.18406794,((Exophiala_oligosperma__PV06_03986__KIW45608.1:0.04621001,(Cladophialophora_bantiana_CBS_173.52__Z519_03194__KIW96127.1:0.09606870,Rhinocladiella_mackenziei_CBS_650.93__Z518_03694__KIX05722.1:0.03949162)0.981000:0.07939579)0.997000:0.13067692,(Verruconis_gallopava__PV09_05261__KIW03494.1:0.17337326,(Scedosporium_apiospermum_Mannan_polymerase_complex_subunit_MNN9__KEZ44329.1:0.21341621,(Sporothrix_schenckii_1099_18_mannan_polymerase_complexes_MNN9_subunit__KJR84403.1:0.15031991,Purpureocillium_lilacinum_glycosyltransferase_family_62__OAQ91204.1:0.15919707)0.000000:0.02888062)0.836000:0.04610005)0.893000:0.06245288)0.913000:0.06549372)0.771000:0.03894077)0.086000:0.02631410)0.976000:0.22452493)1.000000:0.45918548,(((Trichophyton_rubrum_CBS_118892__TERG_07640__KFL62763.1:0.00000001,(Trichophyton_rubrum_CBS_118892__TERG_07640__EGD91423.1:0.00000001,(((Trichophyton_rubrum_CBS_118892__TERG_07640__KFL62764.1:0.00000001,Trichophyton_rubrum_CBS_118892__TERG_07640__KFL62765.1:0.00000001)0.730000:0.02953922,(Trichophyton_rubrum_CBS_118892__TERG_07640__KFL62767.1:0.00000041,Trichophyton_rubrum_CBS_118892__TERG_07640__KFL62768.1:0.00000001)0.933000:0.03538632)0.954000:0.10334215,(Trichophyton_rubrum_CBS_118892__TERG_07640__KFL62762.1:0.00000001,Trichophyton_rubrum_CBS_118892__TERG_07640__KFL62766.1:0.00000001)0.000000:0.00000001)0.000000:0.04106303)0.000000:0.00000026)0.998000:0.23758146,(((Verruconis_gallopava__PV09_03755__KIW05212.1:0.16831230,Sporothrix_schenckii_1099_18__SPSK_05246__KJR81081.1:0.09947815)0.903000:0.03284392,(Purpureocillium_lilacinum_mannan_polymerase_II_complex_ANP1_subunit__OAQ82713.1:0.08288339,Scedosporium_apiospermum__SAPIO_CDS10779__KEZ38749.1:0.23543368)0.030000:0.00383181)0.859000:0.02217530,((Exophiala_oligosperma__PV06_09897__KIW37919.1:0.04934047,(Cladophialophora_bantiana_CBS_173.52__Z519_03703__KIW95119.1:0.01665189,Rhinocladiella_mackenziei_CBS_650.93__Z518_02804__KIX08148.1:0.02668841)0.348000:0.01565661)0.934000:0.04521922,((Coccidioides_immitis_RS_mannan_polymerase_II_complex_ANP1_subunit__EAS33092.3:0.06922021,(Paracoccidioides_brasiliensis_Pb18__PADG_04497__EEH48418.2:0.07813131,Blastomyces_dermatitidis_ER_3_mannan_polymerase_II_complex_ANP1_subunit__EEQ83621.1:0.09720255)0.953000:0.06094716)0.772000:0.06932424,(Talaromyces_marneffei_ATCC_18224_N_glycosyl_transferase__EEA27962.1:0.11544081,(Aspergillus_fumigatus_Af293_N_glycosyl_transferase__EAL90101.1:0.00956063,Aspergillus_lentulus_mannan_polymerase_II_complex_anp1_subunit__GAQ07850.1:0.00746793)1.000000:0.19284846)0.743000:0.06043222)0.605000:0.05571468)0.760000:0.04183720)0.787000:0.04658182)1.000000:0.34958413,((Candida_albicans_SC5314_Van1p__AOW28752.1:0.02572567,Candida_tropicalis_MYA_3404_vanadate_resistance_protein__EER30618.1:0.02919780)1.000000:0.50435973,((Candida_albicans_SC5314_Anp1p__AOW27845.1:0.06721539,Candida_tropicalis_MYA_3404_mannan_polymerase_II_complex_ANP1_subunit__EER34992.1:0.01287731)0.998000:0.19902103,((Aspergillus_fumigatus_Af293_mannan_polymerase_II_complex_ANP1_subunit_Anp1__putative__EBA27506.1:0.00000032,Aspergillus_lentulus_mannan_polymerase_II_complex_ANP1_subunit__GAQ06191.1:0.00000001)0.931000:0.04814649,(Talaromyces_marneffei_ATCC_18224_mannan_polymerase_II_complex_ANP1_subunit_Anp1__putative__EEA24421.1:0.06549795,(Trichophyton_rubrum_CBS_118892__TERG_02313__EGD86047.1:0.02733318,((Histoplasma_capsulatum_NAm1__HCAG_01002__EDN03138.1:0.01500669,(Verruconis_gallopava__PV09_06697__KIW01848.1:0.08042793,((Exophiala_oligosperma__PV06_09158__KIW39383.1:0.02645321,(Cladophialophora_bantiana_CBS_173.52__Z519_01754__KIW98170.1:0.02668453,Rhinocladiella_mackenziei_CBS_650.93__Z518_05169__KIX04302.1:0.01588324)0.912000:0.02352909)0.996000:0.07172199,(Purpureocillium_lilacinum_mannan_polymerase_II_complex_ANP1_subunit__OAQ83102.1:0.09332993,(Scedosporium_apiospermum_Uncharacterized_protein_SAPIO_CDS0862__KEZ46517.1:0.07829255,Sporothrix_schenckii_1099_18_mannan_polymerase_II_complex_ANP1_subunit__KJR87897.1:0.05292229)0.655000:0.01924882)0.927000:0.03619757)0.055000:0.00973400)0.952000:0.03937221)0.748000:0.00732308,(Blastomyces_dermatitidis_ER_3_mannan_polymerase_II_complex_ANP1_subunit__EEQ91051.1:0.05912874,(Coccidioides_immitis_RS_aminonitrophenyl_propanediol_resistance_protein__EAS34955.2:0.05301475,Paracoccidioides_brasiliensis_Pb18__PADG_03430__EEH47332.1:0.00894747)0.178000:0.01080805)0.107000:0.00526400)0.824000:0.01094356)0.892000:0.01719380)0.919000:0.04036410)0.974000:0.15424390)0.922000:0.12890940)0.989000:0.24473758)0.983000:0.23641510)0.970000:0.27884408)0.827000:0.25853372)1.000000:2.57528370)0.861000:0.18333685);
