# Supplementary material for: Diversity of Cell Wall Related Proteins in Human Pathogenic Fungi
Source: J Fungi (Basel). 2017 Dec 29;4(1):6. doi: 10.3390/jof4010006 (PMC5872309; doi:10.3390/jof4010006)
Supplement: Supplementary file 1 [file jof-04-00006-s001.zip › jof-252817-final-supplementary materials/Dataset S2_tree_and_itol_dataset/GT62._dataset.txt]

DATASET_DOMAINS
#Protein domain datasets are visualized as schematic representations of proteins, with a protein backbone and various shapes depicting the locations of individual domains

#lines starting with a hash are comments and ignored during parsing

#=================================================================#
#MANDATORY SETTINGS                        #
#=================================================================#
#select the separator which is used to delimit the data below (TAB,SPACE or COMMA).This separator must be used throughout this file (except in the SEPARATOR line, which uses space).
#SEPARATOR TAB
#SEPARATOR SPACE
SEPARATOR COMMA

#label is used in the legend table (can be changed later)
DATASET_LABEL,label1

#dataset color (can be changed later)
COLOR,#ff0000
DATA
Aspergillus_fumigatus_Af293_alpha_1_6_mannosyltransferase_subunit_Mnn9___putative__EAL87243.1,402,HH|88|352|#1f78b4|Anp1
Rhinocladiella_mackenziei_CBS_650.93__Z518_02804__KIX08148.1,384,HH|76|336|#1f78b4|Anp1
Verruconis_gallopava__PV09_03755__KIW05212.1,412,HH|101|364|#1f78b4|Anp1
Sporothrix_schenckii_1099_18_mannan_polymerase_complexes_MNN9_subunit__KJR84403.1,378,HH|75|339|#1f78b4|Anp1
Exophiala_oligosperma__PV06_03986__KIW45608.1,386,HH|83|347|#1f78b4|Anp1
Trichophyton_rubrum_CBS_118892__TERG_07640__KFL62763.1,339,HH|32|292|#1f78b4|Anp1
Cladophialophora_bantiana_CBS_173.52__Z519_03194__KIW96127.1,384,HH|81|345|#1f78b4|Anp1
Purpureocillium_lilacinum_mannan_polymerase_II_complex_ANP1_subunit__OAQ83102.1,368,HH|1|216|#1f78b4|Anp1
Lichtheimia_corymbifera_JMRC_FSU_9682_mannan_polymerase_ii_complex_anp1_subunit__CDH49555.1,356,HH|71|307|#1f78b4|Anp1
Rhinocladiella_mackenziei_CBS_650.93__Z518_03694__KIX05722.1,384,HH|81|344|#1f78b4|Anp1
Sporothrix_schenckii_1099_18_mannan_polymerase_II_complex_ANP1_subunit__KJR87897.1,590,HH|99|359|#1f78b4|Anp1
Lichtheimia_corymbifera_JMRC_FSU_9682_glycosyltransferase_family_62_protein__CDH55617.1,369,HH|76|328|#1f78b4|Anp1
Scedosporium_apiospermum_Mannan_polymerase_complex_subunit_MNN9__KEZ44329.1,364,HH|63|324|#1f78b4|Anp1
Trichophyton_rubrum_CBS_118892__TERG_07640__KFL62762.1,370,HH|102|357|#1f78b4|Anp1
Rhizopus_delemar_RA_99_880__RO3G_10833__EIE86122.1,339,HH|58|299|#1f78b4|Anp1
Mucor_circinelloides_f._lusitanicus_CBS_277.49_glycosyltransferase_family_62_protein__OAD00968.1,358,HH|70|317|#1f78b4|Anp1
Exophiala_oligosperma__PV06_09897__KIW37919.1,411,HH|102|362|#1f78b4|Anp1
Aspergillus_fumigatus_Af293_mannan_polymerase_II_complex_ANP1_subunit_Anp1__putative__EBA27506.1,452,HH|36|296|#1f78b4|Anp1
Blastomyces_dermatitidis_ER_3_mannan_polymerase_complexes_MNN9_subunit__EEQ87264.1,382,HH|78|343|#1f78b4|Anp1
Coccidioides_immitis_RS_mannan_polymerase_II_complex_ANP1_subunit__EAS33092.3,417,HH|101|363|#1f78b4|Anp1
Histoplasma_capsulatum_NAm1_alpha_1_6_mannosyltransferase_subunit_Mnn9__EDN06797.1,381,HH|77|342|#1f78b4|Anp1
Scedosporium_apiospermum__SAPIO_CDS10779__KEZ38749.1,410,HH|100|362|#1f78b4|Anp1
Candida_albicans_SC5314_mannosyltransferase_complex_subunit__AOW28610.1,373,HH|72|334|#1f78b4|Anp1
Coccidioides_immitis_RS_MNN9_protein__EAS34787.3,378,HH|74|339|#1f78b4|Anp1
Verruconis_gallopava__PV09_06697__KIW01848.1,518,HH|107|367|#1f78b4|Anp1
Paracoccidioides_brasiliensis_Pb18__PADG_03430__EEH47332.1,468,HH|89|349|#1f78b4|Anp1
Trichophyton_rubrum_CBS_118892__TERG_02313__EGD86047.1,554,HH|89|349|#1f78b4|Anp1
Purpureocillium_lilacinum_glycosyltransferase_family_62__OAQ91204.1,386,HH|76|339|#1f78b4|Anp1
Trichophyton_rubrum_CBS_118892__TERG_07640__KFL62768.1,287,HH|102|270|#1f78b4|Anp1
Scedosporium_apiospermum_Uncharacterized_protein_SAPIO_CDS0862__KEZ46517.1,458,HH|85|345|#1f78b4|Anp1
Candida_tropicalis_MYA_3404_mannan_polymerase_II_complex_ANP1_subunit__EER34992.1,464,HH|75|333|#1f78b4|Anp1
Rhizopus_delemar_RA_99_880__RO3G_05760__EIE81055.1,362,HH|71|322|#1f78b4|Anp1
Blastomyces_dermatitidis_ER_3_mannan_polymerase_II_complex_ANP1_subunit__EEQ91051.1,481,HH|89|349|#1f78b4|Anp1
Trichophyton_rubrum_CBS_118892__TERG_07640__KFL62764.1,307,HH|102|275|#1f78b4|Anp1
Trichophyton_rubrum_CBS_118892__TERG_07640__KFL62765.1,307,HH|102|275|#1f78b4|Anp1
Trichophyton_rubrum_CBS_118892__TERG_07640__EGD91423.1,410,HH|102|362|#1f78b4|Anp1
Mucor_circinelloides_f._lusitanicus_CBS_277.49_glycosyltransferase_family_62_protein__OAD04943.1,375,HH|80|334|#1f78b4|Anp1
Candida_albicans_SC5314__CAALFM_C602940CA__AOW30225.1,438,HH|112|386|#1f78b4|Anp1
Mucor_circinelloides_f._lusitanicus_CBS_277.49_glycosyltransferase_family_62_protein__OAD05513.1,286,HH|4|249|#1f78b4|Anp1
Talaromyces_marneffei_ATCC_18224_mannan_polymerase_II_complex_ANP1_subunit_Anp1__putative__EEA24421.1,524,HH|90|350|#1f78b4|Anp1
Cladophialophora_bantiana_CBS_173.52__Z519_03703__KIW95119.1,378,HH|78|338|#1f78b4|Anp1
Trichophyton_rubrum_CBS_118892__TERG_07640__KFL62767.1,287,HH|102|270|#1f78b4|Anp1
Candida_tropicalis_MYA_3404_vanadate_resistance_protein__EER30618.1,347,HH|1|287|#1f78b4|Anp1
Candida_tropicalis_MYA_3404_predicted_protein__partial__EER30083.1,213,HH|113|204|#1f78b4|Anp1
Lichtheimia_corymbifera_JMRC_FSU_9682_n_glycosyl_transferase__CDH56311.1,370,HH|77|325|#1f78b4|Anp1
Mucor_circinelloides_f._lusitanicus_CBS_277.49_glycosyltransferase_family_62_protein__OAD03123.1,292,HH|11|255|#1f78b4|Anp1
Talaromyces_marneffei_ATCC_18224_alpha_1_6_mannosyltransferase_subunit_Mnn9___putative__EEA27280.1,382,HH|77|343|#1f78b4|Anp1
Coccidioides_immitis_RS_aminonitrophenyl_propanediol_resistance_protein__EAS34955.2,482,HH|89|349|#1f78b4|Anp1
Aspergillus_lentulus_mannan_polymerase_complexes_subunit_MNN9__GAQ07385.1,392,HH|89|353|#1f78b4|Anp1
Paracoccidioides_brasiliensis_Pb18__PADG_03306__EEH47208.1,378,HH|75|339|#1f78b4|Anp1
Lichtheimia_corymbifera_JMRC_FSU_9682_glycosyltransferase_family_62_protein__CDH57503.1,365,HH|66|324|#1f78b4|Anp1
Talaromyces_marneffei_ATCC_18224_N_glycosyl_transferase__EEA27962.1,417,HH|102|363|#1f78b4|Anp1
Trichophyton_rubrum_CBS_118892__TERG_07640__KFL62766.1,299,HH|32|287|#1f78b4|Anp1
Verruconis_gallopava__PV09_05261__KIW03494.1,379,HH|74|339|#1f78b4|Anp1
Paracoccidioides_brasiliensis_Pb18__PADG_04497__EEH48418.2,415,HH|102|361|#1f78b4|Anp1
Candida_albicans_SC5314_Van1p__AOW28752.1,493,HH|120|431|#1f78b4|Anp1
Aspergillus_fumigatus_Af293_N_glycosyl_transferase__EAL90101.1,417,HH|104|363|#1f78b4|Anp1
Candida_tropicalis_MYA_3404_conserved__EER30942.1,422,HH|113|371|#1f78b4|Anp1
Lichtheimia_corymbifera_JMRC_FSU_9682_glycosyltransferase_family_62_protein__CDH48661.1,367,HH|75|326|#1f78b4|Anp1
Aspergillus_lentulus_mannan_polymerase_II_complex_ANP1_subunit__GAQ06191.1,384,HH|1|225|#1f78b4|Anp1
Candida_albicans_SC5314_Anp1p__AOW27845.1,434,HH|45|303|#1f78b4|Anp1
Cladophialophora_bantiana_CBS_173.52__Z519_01754__KIW98170.1,500,HH|113|373|#1f78b4|Anp1
Mucor_circinelloides_f._lusitanicus_CBS_277.49_glycosyltransferase_family_62_protein__OAC98012.1,310,HH|18|270|#1f78b4|Anp1
Trichophyton_rubrum_CBS_118892__TERG_00606__EGD84324.1,378,HH|74|339|#1f78b4|Anp1
Mucor_circinelloides_f._lusitanicus_CBS_277.49_glycosyltransferase_family_62_protein__OAD07784.1,282,HH|1|245|#1f78b4|Anp1
Sporothrix_schenckii_1099_18__SPSK_05246__KJR81081.1,410,HH|101|362|#1f78b4|Anp1
Histoplasma_capsulatum_NAm1__HCAG_01002__EDN03138.1,326,HH|3|195|#1f78b4|Anp1
Rhinocladiella_mackenziei_CBS_650.93__Z518_05169__KIX04302.1,541,HH|113|373|#1f78b4|Anp1
Candida_tropicalis_MYA_3404_protein_MNN9__EER33443.1,373,HH|72|334|#1f78b4|Anp1
Exophiala_oligosperma__PV06_09158__KIW39383.1,547,HH|113|373|#1f78b4|Anp1
Aspergillus_lentulus_mannan_polymerase_II_complex_anp1_subunit__GAQ07850.1,417,HH|104|363|#1f78b4|Anp1
Blastomyces_dermatitidis_ER_3_mannan_polymerase_II_complex_ANP1_subunit__EEQ83621.1,415,HH|102|361|#1f78b4|Anp1
Purpureocillium_lilacinum_mannan_polymerase_II_complex_ANP1_subunit__OAQ82713.1,410,HH|102|362|#1f78b4|Anp1
