# Supplementary material for: Diversity of Cell Wall Related Proteins in Human Pathogenic Fungi
Source: J Fungi (Basel). 2017 Dec 29;4(1):6. doi: 10.3390/jof4010006 (PMC5872309; doi:10.3390/jof4010006)
Supplement: Supplementary file 1 [file jof-04-00006-s001.zip › jof-252817-final-supplementary materials/Dataset S2_tree_and_itol_dataset/GT66.annot.tree]

(Cryptococcus_neoformans_var._neoformans_JEC21_conserved__AAW45538.2:0.02299000,Cryptococcus_gattii_CA1873_dolichyl_diphosphooligosaccharide_protein_glycosyltransferase__KIR59219.1:0.02070837,(Malassezia_globosa_CBS_7966__MGL_3807__EDP41805.1:0.71847590,((Lichtheimia_corymbifera_JMRC_FSU_9682_oligosaccharyl_transferase_stt3_subunit__CDH58599.1:0.12025088,(Rhizopus_delemar_RA_99_880__RO3G_05208__EIE80503.1:0.15216053,Mucor_circinelloides_f._lusitanicus_CBS_277.49_glycosyltransferase_family_66_protein__OAD00521.1:0.11908158)0.999000:0.16062246)1.000000:0.28032644,(Pneumocystis_jirovecii_RU7__T551_02507__KTW28657.1:0.83578980,((Candida_albicans_SC5314_dolichyl_diphosphooligosaccharide__protein_glycosyltransferase_subunit__AOW27213.1:0.08735043,Candida_tropicalis_MYA_3404_oligosaccharyl_transferase_STT3_subunit__EER34400.1:0.09206037)1.000000:0.38838654,((Verruconis_gallopava__PV09_08803__KIV99497.1:0.16611517,(Scedosporium_apiospermum_Dolichyl_diphosphooligosaccharide__protein_glycosyltransferase_subunit_stt3__KEZ44180.1:0.22155081,Sporothrix_schenckii_1099_18_dolichyl_diphosphooligosaccharide__protein_glucosylltransferase__KJR81671.1:0.20376559)1.000000:0.13774329)0.749000:0.05772218,(((Paracoccidioides_brasiliensis_Pb18__PADG_02466__EEH46368.1:0.13603928,(Histoplasma_capsulatum_NAm1_oligosaccharyl_transferase_STT3_subunit__EDN06123.1:0.21536199,Blastomyces_dermatitidis_ER_3_dolichyl_diphosphooligosaccharide_protein_glycosyltransferase__EEQ84810.1:0.02786531)0.747000:0.03264653)0.983000:0.04679356,(Coccidioides_immitis_RS_oligosaccharyl_transferase_subunit__EAS36852.3:0.10057033,Trichophyton_rubrum_CBS_118892__TERG_11787__KFL60739.1:0.19183708)0.872000:0.03125034)0.914000:0.03672108,((Cladophialophora_bantiana_CBS_173.52__Z519_06978__KIW91996.1:0.03957813,(Rhinocladiella_mackenziei_CBS_650.93__Z518_09302__KIX01576.1:0.05170768,(Exophiala_oligosperma__PV06_00992__KIW48404.1:0.00000013,Exophiala_oligosperma___variant__KIW48405.1:0.00000001)1.000000:0.06254358)0.228000:0.01943468)1.000000:0.16857345,(Talaromyces_marneffei_ATCC_18224_oligosaccharyl_transferase_subunit_Stt3___putative__EEA22202.1:0.15022712,(Aspergillus_fumigatus_Af293_oligosaccharyl_transferase_subunit_Stt3___putative__EAL85212.1:0.01093563,Aspergillus_lentulus_dolichyl_diphosphooligosaccharide__protein_glycosyltransferase_subunit_stt3__GAQ12004.1:0.00675592)1.000000:0.13252720)0.884000:0.03138234)0.284000:0.01475710)0.508000:0.05052587)1.000000:0.21665120)0.613000:0.08864529)0.488000:0.09794746)0.962000:0.13280158)1.000000:0.46662590);
