# Supplementary material for: Diversity of Cell Wall Related Proteins in Human Pathogenic Fungi
Source: J Fungi (Basel). 2017 Dec 29;4(1):6. doi: 10.3390/jof4010006 (PMC5872309; doi:10.3390/jof4010006)
Supplement: Supplementary file 1 [file jof-04-00006-s001.zip › jof-252817-final-supplementary materials/Dataset S2_tree_and_itol_dataset/GT66._dataset.txt]

DATASET_DOMAINS
#Protein domain datasets are visualized as schematic representations of proteins, with a protein backbone and various shapes depicting the locations of individual domains

#lines starting with a hash are comments and ignored during parsing

#=================================================================#
#MANDATORY SETTINGS                        #
#=================================================================#
#select the separator which is used to delimit the data below (TAB,SPACE or COMMA).This separator must be used throughout this file (except in the SEPARATOR line, which uses space).
#SEPARATOR TAB
#SEPARATOR SPACE
SEPARATOR COMMA

#label is used in the legend table (can be changed later)
DATASET_LABEL,label1

#dataset color (can be changed later)
COLOR,#ff0000
DATA
Blastomyces_dermatitidis_ER_3_dolichyl_diphosphooligosaccharide_protein_glycosyltransferase__EEQ84810.1,749,HH|22|496|#1f78b4|STT3,HH|516|555|#1f78b4|STT3
Cladophialophora_bantiana_CBS_173.52__Z519_06978__KIW91996.1,761,HH|23|507|#1f78b4|STT3,HH|528|566|#1f78b4|STT3
Exophiala_oligosperma___variant__KIW48405.1,663,HH|1|410|#1f78b4|STT3,HH|431|469|#1f78b4|STT3
Verruconis_gallopava__PV09_08803__KIV99497.1,764,HH|24|511|#1f78b4|STT3,HH|532|570|#1f78b4|STT3
Coccidioides_immitis_RS_oligosaccharyl_transferase_subunit__EAS36852.3,756,HH|22|501|#1f78b4|STT3,HH|522|560|#1f78b4|STT3
Paracoccidioides_brasiliensis_Pb18__PADG_02466__EEH46368.1,748,HH|22|495|#1f78b4|STT3,HH|516|554|#1f78b4|STT3
Scedosporium_apiospermum_Dolichyl_diphosphooligosaccharide__protein_glycosyltransferase_subunit_stt3__KEZ44180.1,759,HH|21|506|#1f78b4|STT3,HH|527|565|#1f78b4|STT3
Malassezia_globosa_CBS_7966__MGL_3807__EDP41805.1,731,HH|17|539|#1f78b4|STT3
Candida_albicans_SC5314_dolichyl_diphosphooligosaccharide__protein_glycosyltransferase_subunit__AOW27213.1,761,HH|24|505|#1f78b4|STT3,HH|526|564|#1f78b4|STT3
Talaromyces_marneffei_ATCC_18224_oligosaccharyl_transferase_subunit_Stt3___putative__EEA22202.1,751,HH|22|498|#1f78b4|STT3,HH|518|557|#1f78b4|STT3
Cryptococcus_neoformans_var._neoformans_JEC21_conserved__AAW45538.2,832,HH|78|574|#1f78b4|STT3,HH|595|633|#1f78b4|STT3
Aspergillus_fumigatus_Af293_oligosaccharyl_transferase_subunit_Stt3___putative__EAL85212.1,753,HH|22|500|#1f78b4|STT3,HH|521|559|#1f78b4|STT3
Rhizopus_delemar_RA_99_880__RO3G_05208__EIE80503.1,758,HH|13|496|#1f78b4|STT3,HH|517|555|#1f78b4|STT3
Rhinocladiella_mackenziei_CBS_650.93__Z518_09302__KIX01576.1,764,HH|23|510|#1f78b4|STT3,HH|531|569|#1f78b4|STT3
Histoplasma_capsulatum_NAm1_oligosaccharyl_transferase_STT3_subunit__EDN06123.1,728,HH|44|476|#1f78b4|STT3,HH|497|535|#1f78b4|STT3
Cryptococcus_gattii_CA1873_dolichyl_diphosphooligosaccharide_protein_glycosyltransferase__KIR59219.1,823,HH|75|565|#1f78b4|STT3
Mucor_circinelloides_f._lusitanicus_CBS_277.49_glycosyltransferase_family_66_protein__OAD00521.1,754,HH|13|501|#1f78b4|STT3,HH|522|560|#1f78b4|STT3
Exophiala_oligosperma__PV06_00992__KIW48404.1,761,HH|23|507|#1f78b4|STT3,HH|528|566|#1f78b4|STT3
Pneumocystis_jirovecii_RU7__T551_02507__KTW28657.1,759,HH|56|510|#1f78b4|STT3,HH|529|569|#1f78b4|STT3
Candida_tropicalis_MYA_3404_oligosaccharyl_transferase_STT3_subunit__EER34400.1,766,HH|27|507|#1f78b4|STT3,HH|528|566|#1f78b4|STT3
Sporothrix_schenckii_1099_18_dolichyl_diphosphooligosaccharide__protein_glucosylltransferase__KJR81671.1,762,HH|26|509|#1f78b4|STT3,HH|530|568|#1f78b4|STT3
Trichophyton_rubrum_CBS_118892__TERG_11787__KFL60739.1,686,HH|8|433|#1f78b4|STT3,HH|453|492|#1f78b4|STT3
Lichtheimia_corymbifera_JMRC_FSU_9682_oligosaccharyl_transferase_stt3_subunit__CDH58599.1,764,HH|13|504|#1f78b4|STT3,HH|525|563|#1f78b4|STT3
Aspergillus_lentulus_dolichyl_diphosphooligosaccharide__protein_glycosyltransferase_subunit_stt3__GAQ12004.1,753,HH|22|500|#1f78b4|STT3,HH|521|559|#1f78b4|STT3
