# Supplementary material for: Diversity of Cell Wall Related Proteins in Human Pathogenic Fungi
Source: J Fungi (Basel). 2017 Dec 29;4(1):6. doi: 10.3390/jof4010006 (PMC5872309; doi:10.3390/jof4010006)
Supplement: Supplementary file 1 [file jof-04-00006-s001.zip › jof-252817-final-supplementary materials/Dataset S2_tree_and_itol_dataset/GT69.annot.tree]

(Cryptococcus_neoformans_var._neoformans_JEC21_capsular_associated_protein__AAW41120.1:0.00974800,Cryptococcus_gattii_CA1873_capsular_associated_protein__KIR69159.1:0.00482412,(((Sporothrix_schenckii_1099_18_alpha_1_3_mannosyltransferase__KJR81575.1:0.73134913,(Cladophialophora_bantiana_CBS_173.52__Z519_09770__KIW89614.1:0.55459035,(((Cladophialophora_bantiana_CBS_173.52__Z519_04598__KIW94622.1:0.35126964,Rhinocladiella_mackenziei_CBS_650.93__Z518_09576__KIX01849.1:0.16207816)0.619000:0.06347881,(Exophiala_oligosperma__PV06_02537__KIW46916.1:0.26235374,Cladophialophora_bantiana_CBS_173.52__Z519_03107__KIW96041.1:0.21872314)0.586000:0.04913247)0.988000:0.25676112,(Rhinocladiella_mackenziei_CBS_650.93__Z518_09575__KIX01848.1:0.41330341,(Scedosporium_apiospermum__SAPIO_CDS0420__KEZ46604.1:0.42955699,(Scedosporium_apiospermum_Alpha_mannosyltransferase_cmt1__KEZ45044.1:0.30749348,Sporothrix_schenckii_1099_18_alpha_1_3_mannosyltransferase__KJR84178.1:0.40030519)0.259000:0.09851360)0.871000:0.15708755)0.819000:0.11527112)0.799000:0.18863900)0.836000:0.11894312)0.992000:0.52172575,((Cryptococcus_neoformans_var._neoformans_JEC21_conserved__AAW46867.1:0.04945200,Cryptococcus_gattii_CA1873__I314_06752__KIR57432.1:0.04736722)1.000000:0.86422543,(Cryptococcus_neoformans_var._neoformans_JEC21_conserved__AAW44851.1:0.00000195,Cryptococcus_gattii_CA1873_alpha_1_3_mannosyltransferase_CMT1__KIR68272.1:0.14195593)0.999000:0.57796389)0.851000:0.21534320)0.928000:0.34218164,((Cryptococcus_neoformans_var._neoformans_JEC21_capsular_associated_protein__AAW41198.1:0.00372371,Cryptococcus_gattii_CA1873_alpha_1_3_mannosyltransferase__KIR69038.1:0.00582683)1.000000:0.64621755,((Lichtheimia_corymbifera_JMRC_FSU_9682_polysaccharide_export_protein__CDH56447.1:0.84249635,(((Exophiala_oligosperma__PV06_05216__KIW44186.1:0.07991477,(Cladophialophora_bantiana_CBS_173.52__Z519_05563__KIW94247.1:0.19637590,Rhinocladiella_mackenziei_CBS_650.93__Z518_10710__KIW99782.1:0.07494607)0.787000:0.07872563)0.998000:0.37552381,((Coccidioides_immitis_RS_polysaccharide_export_protein__EAS34576.3:0.29022837,Sporothrix_schenckii_1099_18_polysaccharide_export_protein_CAP59__KJR85213.1:0.62444676)0.545000:0.05302806,((Paracoccidioides_brasiliensis_Pb18__PADG_06508__EEH50429.1:0.05639031,(Histoplasma_capsulatum_NAm1_conserved__EDN05163.1:0.05416142,(Blastomyces_dermatitidis_ER_3_polysaccharide_export_protein__variant__EEQ91403.1:0.00000001,Blastomyces_dermatitidis_ER_3_polysaccharide_export_protein__OAT02003.1:0.00000001)0.971000:0.05082576)0.110000:0.06381856)1.000000:0.41010891,(Trichophyton_rubrum_CBS_118892__TERG_07502__EGD91281.2:0.50202532,(Talaromyces_marneffei_ATCC_18224_polysaccharide_export_protein_CAP59___putative__EEA27306.1:0.22386428,((Aspergillus_fumigatus_Af293_polysaccharide_export_protein_CAP59___putative__EAL86970.2:0.04463559,Aspergillus_lentulus__ALT_3078__GAQ05757.1:0.04088512)0.994000:0.19189850,(Purpureocillium_lilacinum_polysaccharide_export_protein__OAQ91977.1:0.29855008,Scedosporium_apiospermum__SAPIO_CDS3618__KEZ44581.1:0.25382636)0.908000:0.07499361)0.813000:0.06085098)0.965000:0.14534458)0.565000:0.07012394)0.693000:0.03378937)0.973000:0.25184219)0.951000:0.30385779,(((Trichophyton_rubrum_CBS_118892__TERG_00149__EGD83866.1:0.34446444,(Coccidioides_immitis_RS__CIMG_09235__EAS28031.2:0.24941020,Trichophyton_rubrum_CBS_118892__TERG_04369__EGD88117.1:0.21163638)0.845000:0.09069680)0.099000:0.05962469,(Rhinocladiella_mackenziei_CBS_650.93__Z518_02587__KIX07933.1:0.56007694,Coccidioides_immitis_RS__CIMG_09035__EAS27831.3:0.13715331)0.000000:0.01659179)0.982000:0.22986390,(Verruconis_gallopava__PV09_02102__KIW07246.1:0.40957896,(((Paracoccidioides_brasiliensis_Pb18__PADG_05375__EEH49296.1:0.10071663,(Histoplasma_capsulatum_NAm1_conserved__EDN03131.1:0.04326775,Blastomyces_dermatitidis_ER_3__BDCG_00089__EEQ83284.2:0.00905097)0.962000:0.06073340)0.930000:0.06101142,(Coccidioides_immitis_RS__CIMG_00778__EAS35424.3:0.16160260,Trichophyton_rubrum_CBS_118892__TERG_04953__EGD88707.2:0.40453322)0.946000:0.07871235)0.727000:0.03390675,((Exophiala_oligosperma__PV06_11408__KIW36306.1:0.23436008,(Rhinocladiella_mackenziei_CBS_650.93__Z518_02684__KIX08029.1:0.12815739,(Cladophialophora_bantiana_CBS_173.52__Z519_10944__KIW88375.1:0.09512760,Exophiala_oligosperma__PV06_07771__KIW40586.1:0.19570468)0.000000:0.01483882)0.803000:0.06075956)1.000000:0.20196005,((Aspergillus_fumigatus_Af293_conserved__EAL87662.1:0.02467456,Aspergillus_lentulus__ALT_4318__GAQ06997.1:0.02365566)0.999000:0.18420781,(Sporothrix_schenckii_1099_18__SPSK_09026__KJR85300.1:0.71698234,(Aspergillus_fumigatus_Af293_conserved__EAL84963.1:0.03687231,Aspergillus_lentulus__ALT_9449__GAQ12128.1:0.08152193)0.983000:0.23532689)0.837000:0.11935588)0.743000:0.05312233)0.198000:0.01886321)0.975000:0.18564723)0.393000:0.09158599)0.999000:0.64633017)0.885000:0.26289519)0.911000:0.25051571,(Malassezia_globosa_CBS_7966__MGL_3554__EDP42305.1:0.63775241,Malassezia_globosa_CBS_7966__MGL_0009__EDP45020.1:0.52433229)0.997000:0.66655371)0.994000:0.66782814)0.000000:0.13939030)1.000000:1.96453565);
