# Supplementary material for: Diversity of Cell Wall Related Proteins in Human Pathogenic Fungi
Source: J Fungi (Basel). 2017 Dec 29;4(1):6. doi: 10.3390/jof4010006 (PMC5872309; doi:10.3390/jof4010006)
Supplement: Supplementary file 1 [file jof-04-00006-s001.zip › jof-252817-final-supplementary materials/Dataset S2_tree_and_itol_dataset/GT69._dataset.txt]

DATASET_DOMAINS
#Protein domain datasets are visualized as schematic representations of proteins, with a protein backbone and various shapes depicting the locations of individual domains

#lines starting with a hash are comments and ignored during parsing

#=================================================================#
#MANDATORY SETTINGS                        #
#=================================================================#
#select the separator which is used to delimit the data below (TAB,SPACE or COMMA).This separator must be used throughout this file (except in the SEPARATOR line, which uses space).
#SEPARATOR TAB
#SEPARATOR SPACE
SEPARATOR COMMA

#label is used in the legend table (can be changed later)
DATASET_LABEL,label1

#dataset color (can be changed later)
COLOR,#ff0000
DATA
Rhinocladiella_mackenziei_CBS_650.93__Z518_02587__KIX07933.1,389,HH|41|247|#1f78b4|CAP59_mtransfer
Aspergillus_fumigatus_Af293_conserved__EAL84963.1,614,HH|229|477|#1f78b4|CAP59_mtransfer
Exophiala_oligosperma__PV06_02537__KIW46916.1,512,HH|142|382|#1f78b4|CAP59_mtransfer
Purpureocillium_lilacinum_polysaccharide_export_protein__OAQ91977.1,424,HH|66|319|#1f78b4|CAP59_mtransfer
Aspergillus_fumigatus_Af293_polysaccharide_export_protein_CAP59___putative__EAL86970.2,420,HH|65|315|#1f78b4|CAP59_mtransfer
Paracoccidioides_brasiliensis_Pb18__PADG_05375__EEH49296.1,556,HH|145|419|#1f78b4|CAP59_mtransfer
Aspergillus_lentulus__ALT_3078__GAQ05757.1,420,HH|65|315|#1f78b4|CAP59_mtransfer
Rhinocladiella_mackenziei_CBS_650.93__Z518_09575__KIX01848.1,477,HH|143|383|#1f78b4|CAP59_mtransfer
Verruconis_gallopava__PV09_02102__KIW07246.1,591,HH|141|426|#1f78b4|CAP59_mtransfer
Aspergillus_lentulus__ALT_4318__GAQ06997.1,531,HH|142|395|#1f78b4|CAP59_mtransfer
Rhinocladiella_mackenziei_CBS_650.93__Z518_09576__KIX01849.1,509,HH|157|394|#1f78b4|CAP59_mtransfer
Sporothrix_schenckii_1099_18_alpha_1_3_mannosyltransferase__KJR81575.1,469,HH|154|374|#1f78b4|CAP59_mtransfer
Malassezia_globosa_CBS_7966__MGL_0009__EDP45020.1,507,HH|151|408|#1f78b4|CAP59_mtransfer
Cryptococcus_gattii_CA1873_capsular_associated_protein__KIR69159.1,601,HH|158|381|#1f78b4|CAP59_mtransfer
Trichophyton_rubrum_CBS_118892__TERG_04953__EGD88707.2,551,HH|165|416|#1f78b4|CAP59_mtransfer
Cladophialophora_bantiana_CBS_173.52__Z519_04598__KIW94622.1,510,HH|154|389|#1f78b4|CAP59_mtransfer
Exophiala_oligosperma__PV06_05216__KIW44186.1,438,HH|65|324|#1f78b4|CAP59_mtransfer
Coccidioides_immitis_RS__CIMG_09035__EAS27831.3,540,HH|140|402|#1f78b4|CAP59_mtransfer
Coccidioides_immitis_RS_polysaccharide_export_protein__EAS34576.3,425,HH|61|316|#1f78b4|CAP59_mtransfer
Exophiala_oligosperma__PV06_07771__KIW40586.1,550,HH|156|418|#1f78b4|CAP59_mtransfer
Blastomyces_dermatitidis_ER_3_polysaccharide_export_protein__variant__EEQ91403.1,436,HH|73|323|#1f78b4|CAP59_mtransfer
Cryptococcus_neoformans_var._neoformans_JEC21_capsular_associated_protein__AAW41120.1,600,HH|158|381|#1f78b4|CAP59_mtransfer
Sporothrix_schenckii_1099_18_polysaccharide_export_protein_CAP59__KJR85213.1,498,HH|66|361|#1f78b4|CAP59_mtransfer
Coccidioides_immitis_RS__CIMG_00778__EAS35424.3,547,HH|150|416|#1f78b4|CAP59_mtransfer
Aspergillus_fumigatus_Af293_conserved__EAL87662.1,531,HH|142|395|#1f78b4|CAP59_mtransfer
Rhinocladiella_mackenziei_CBS_650.93__Z518_02684__KIX08029.1,545,HH|152|415|#1f78b4|CAP59_mtransfer
Exophiala_oligosperma__PV06_11408__KIW36306.1,540,HH|147|413|#1f78b4|CAP59_mtransfer
Coccidioides_immitis_RS__CIMG_09235__EAS28031.2,560,HH|164|421|#1f78b4|CAP59_mtransfer
Lichtheimia_corymbifera_JMRC_FSU_9682_polysaccharide_export_protein__CDH56447.1,368,HH|52|283|#1f78b4|CAP59_mtransfer
Blastomyces_dermatitidis_ER_3__BDCG_00089__EEQ83284.2,539,HH|148|402|#1f78b4|CAP59_mtransfer
Scedosporium_apiospermum_Alpha_mannosyltransferase_cmt1__KEZ45044.1,447,HH|125|362|#1f78b4|CAP59_mtransfer
Trichophyton_rubrum_CBS_118892__TERG_04369__EGD88117.1,537,HH|138|401|#1f78b4|CAP59_mtransfer
Cryptococcus_neoformans_var._neoformans_JEC21_capsular_associated_protein__AAW41198.1,532,HH|161|397|#1f78b4|CAP59_mtransfer
Cryptococcus_gattii_CA1873_alpha_1_3_mannosyltransferase__KIR69038.1,531,HH|160|396|#1f78b4|CAP59_mtransfer
Cryptococcus_neoformans_var._neoformans_JEC21_conserved__AAW46867.1,583,HH|232|483|#1f78b4|CAP59_mtransfer
Paracoccidioides_brasiliensis_Pb18__PADG_06508__EEH50429.1,427,HH|72|322|#1f78b4|CAP59_mtransfer
Talaromyces_marneffei_ATCC_18224_polysaccharide_export_protein_CAP59___putative__EEA27306.1,424,HH|59|310|#1f78b4|CAP59_mtransfer
Malassezia_globosa_CBS_7966__MGL_3554__EDP42305.1,378,HH|28|289|#1f78b4|CAP59_mtransfer
Sporothrix_schenckii_1099_18__SPSK_09026__KJR85300.1,564,HH|148|422|#1f78b4|CAP59_mtransfer
Cryptococcus_neoformans_var._neoformans_JEC21_conserved__AAW44851.1,472,HH|128|376|#1f78b4|CAP59_mtransfer
Cryptococcus_gattii_CA1873_alpha_1_3_mannosyltransferase_CMT1__KIR68272.1,469,HH|125|373|#1f78b4|CAP59_mtransfer
Cryptococcus_gattii_CA1873__I314_06752__KIR57432.1,583,HH|233|483|#1f78b4|CAP59_mtransfer
Scedosporium_apiospermum__SAPIO_CDS3618__KEZ44581.1,435,HH|88|329|#1f78b4|CAP59_mtransfer
Trichophyton_rubrum_CBS_118892__TERG_07502__EGD91281.2,408,HH|52|302|#1f78b4|CAP59_mtransfer
Scedosporium_apiospermum__SAPIO_CDS0420__KEZ46604.1,433,HH|114|351|#1f78b4|CAP59_mtransfer
Cladophialophora_bantiana_CBS_173.52__Z519_05563__KIW94247.1,438,HH|64|323|#1f78b4|CAP59_mtransfer
Sporothrix_schenckii_1099_18_alpha_1_3_mannosyltransferase__KJR84178.1,438,HH|113|353|#1f78b4|CAP59_mtransfer
Histoplasma_capsulatum_NAm1_conserved__EDN03131.1,428,HH|48|292|#1f78b4|CAP59_mtransfer
Aspergillus_lentulus__ALT_9449__GAQ12128.1,493,HH|104|351|#1f78b4|CAP59_mtransfer
Blastomyces_dermatitidis_ER_3_polysaccharide_export_protein__OAT02003.1,436,HH|73|323|#1f78b4|CAP59_mtransfer
Histoplasma_capsulatum_NAm1_conserved__EDN05163.1,438,HH|78|328|#1f78b4|CAP59_mtransfer
Cladophialophora_bantiana_CBS_173.52__Z519_09770__KIW89614.1,489,HH|167|406|#1f78b4|CAP59_mtransfer
Cladophialophora_bantiana_CBS_173.52__Z519_10944__KIW88375.1,547,HH|155|416|#1f78b4|CAP59_mtransfer
Rhinocladiella_mackenziei_CBS_650.93__Z518_10710__KIW99782.1,433,HH|63|319|#1f78b4|CAP59_mtransfer
Cladophialophora_bantiana_CBS_173.52__Z519_03107__KIW96041.1,530,HH|154|391|#1f78b4|CAP59_mtransfer
Trichophyton_rubrum_CBS_118892__TERG_00149__EGD83866.1,555,HH|150|418|#1f78b4|CAP59_mtransfer
