# Supplementary material for: Diversity of Cell Wall Related Proteins in Human Pathogenic Fungi
Source: J Fungi (Basel). 2017 Dec 29;4(1):6. doi: 10.3390/jof4010006 (PMC5872309; doi:10.3390/jof4010006)
Supplement: Supplementary file 1 [file jof-04-00006-s001.zip › jof-252817-final-supplementary materials/Dataset S2_tree_and_itol_dataset/GT71.annot.tree]

(Cryptococcus_neoformans_var._neoformans_JEC21_expressed_protein__AAW43051.2:0.03874872,Cryptococcus_gattii_CA1873__I314_06515__KIR57623.1:0.03327713,((Cryptococcus_neoformans_var._neoformans_JEC21_expressed_protein__AAW41452.1:0.01799149,Cryptococcus_gattii_CA1873__I314_06422__KIR57705.1:0.04071112)1.000000:0.62994184,((Mucor_circinelloides_f._lusitanicus_CBS_277.49_glycosyltransferase_family_71_protein__OAD06535.1:0.39364067,(Lichtheimia_corymbifera_JMRC_FSU_9682_alpha_glycosyltransferase_family_71_protein__CDH54574.1:0.23592047,(Rhizopus_delemar_RA_99_880__RO3G_04103__EIE79398.1:0.12075180,Mucor_circinelloides_f._lusitanicus_CBS_277.49_glycosyltransferase_family_71_protein__OAD08743.1:0.07758335)0.943000:0.10555861)0.750000:0.07219764)0.976000:0.26231421,(((Blastomyces_dermatitidis_ER_3_alpha_1_3_mannosyltransferase__EEQ90924.2:0.18294528,((Aspergillus_fumigatus_Af293_alpha_1_3_mannosyltransferase__putative__EAL89284.1:0.01397146,Aspergillus_lentulus__ALT_0063__GAQ02742.1:0.02182451)0.993000:0.14687046,(Purpureocillium_lilacinum_alpha_1_3_mannosyltransferase__OAQ90454.1:0.57294267,(Exophiala_oligosperma__PV06_05021__KIW43976.1:0.05672720,(Cladophialophora_bantiana_CBS_173.52__Z519_01411__KIW97827.1:0.05989807,Rhinocladiella_mackenziei_CBS_650.93__Z518_05279__KIX04411.1:0.03469336)0.123000:0.01593003)0.950000:0.10665105)0.598000:0.06617142)0.926000:0.12369001)0.940000:0.25570189,(((Rhizopus_delemar_RA_99_880__RO3G_16291__EIE91580.1:0.16918540,(Mucor_circinelloides_f._lusitanicus_CBS_277.49_glycosyltransferase_family_71_protein__OAD04905.1:0.10353362,Mucor_circinelloides_f._lusitanicus_CBS_277.49_glycosyltransferase_family_71_protein__partial__OAD07974.1:0.18933172)0.975000:0.14616247)0.976000:0.19539479,(Rhizopus_delemar_RA_99_880__RO3G_15181__EIE90470.1:0.24764305,(Lichtheimia_corymbifera_JMRC_FSU_9682_alpha__mannosyltransferase__CDH59289.1:0.12104016,(Lichtheimia_corymbifera_JMRC_FSU_9682_alpha__mannosyltransferase__CDH55099.1:0.00000040,Lichtheimia_corymbifera_JMRC_FSU_9682_alpha__mannosyltransferase__CDH55100.1:0.03051560)0.995000:0.15267687)0.955000:0.11248088)0.909000:0.11227848)0.966000:0.28208612,(((Cladophialophora_bantiana_CBS_173.52__Z519_09597__KIW89441.1:0.41541311,Cladophialophora_bantiana_CBS_173.52__Z519_04600__KIW94624.1:0.50980753)0.965000:0.37470012,(Coccidioides_immitis_RS__CIMG_10544__KJF60324.1:0.36794116,(Rhinocladiella_mackenziei_CBS_650.93__Z518_05226__KIX04358.1:0.46400157,(Scedosporium_apiospermum__SAPIO_CDS2904__KEZ44794.1:0.27236054,(Scedosporium_apiospermum_Uncharacterized_protein_SAPIO_CDS1289__KEZ45909.1:0.50018233,Purpureocillium_lilacinum_glycosyltransferase_family_71__OAQ80752.1:0.31709878)0.287000:0.09454448)0.855000:0.15598963)0.698000:0.08216964)0.937000:0.21354453)0.976000:0.39035652,(Candida_albicans_SC5314_Mnt4p__AOW31213.1:1.41015185,((Candida_albicans_SC5314_putative_alpha_1_3_mannosyltransferase__AOW26163.1:0.17723681,Candida_tropicalis_MYA_3404_conserved__EER31711.1:0.17678988)0.994000:0.35180883,((Candida_albicans_SC5314_Mnn14p__AOW28572.1:0.23968358,Candida_tropicalis_MYA_3404_conserved__EER30166.1:0.14639371)0.998000:0.31795579,((Candida_albicans_SC5314_Mnn13p__AOW29682.1:0.22223647,(Candida_tropicalis_MYA_3404_predicted_protein__EER30214.1:0.21772448,Candida_tropicalis_MYA_3404_predicted_protein__EER30226.1:0.17705916)0.999000:0.24100556)0.506000:0.09442860,((Candida_albicans_SC5314_alpha_1_3_mannosyltransferase__AOW26660.1:0.26952797,Candida_tropicalis_MYA_3404_conserved__EER32899.1:0.12544357)0.959000:0.14772742,(Candida_albicans_SC5314_Mnn1p__AOW29688.1:0.13331870,(Candida_tropicalis_MYA_3404_predicted_protein__EER30212.1:0.00000057,Candida_tropicalis_MYA_3404_predicted_protein__EER30213.1:0.07041245)1.000000:0.23582639)0.979000:0.13440821)0.306000:0.06296847)0.943000:0.18195550)0.979000:0.29943354)0.210000:0.19543533)0.991000:0.74745014)0.834000:0.14341908)0.941000:0.25806701)1.000000:1.11950948,((Verruconis_gallopava__PV09_03973__KIW04785.1:0.57458358,((((Candida_albicans_SC5314_Mnn23p__AOW26638.1:0.19016587,Candida_tropicalis_MYA_3404_conserved__EER32926.1:0.04714083)0.883000:0.19818145,(Candida_albicans_SC5314_Mnn22p__AOW29220.1:0.22322230,Candida_tropicalis_MYA_3404_conserved__EER32266.1:0.42275368)0.978000:0.36324176)0.994000:0.41611968,(Candida_albicans_SC5314_alpha_1_2_mannosyltransferase_MNN2__AOW31255.1:0.06101069,Candida_tropicalis_MYA_3404_conserved__EER35828.1:0.05593121)1.000000:0.46081303)0.826000:0.11642652,(((Candida_albicans_SC5314_Mnn26p__AOW30702.1:0.03793841,Candida_tropicalis_MYA_3404_conserved__EER31391.1:0.13582498)1.000000:1.09154978,(Candida_albicans_SC5314_Mnn2p__AOW26699.1:0.02490968,Candida_tropicalis_MYA_3404__CTRG_03276__EER32851.1:0.13609188)1.000000:0.57714946)0.800000:0.18399238,(Candida_albicans_SC5314_Mnn24p__AOW27176.1:0.09879287,Candida_tropicalis_MYA_3404_conserved__EER34355.1:0.15604786)1.000000:0.53189408)0.075000:0.05291594)0.980000:0.29432302)0.557000:0.04737263,((Sporothrix_schenckii_1099_18_alpha_1_2_mannosyltransferase__KJR83408.1:0.78004493,(Rhinocladiella_mackenziei_CBS_650.93__Z518_03068__KIX08412.1:0.06898533,(Exophiala_oligosperma__PV06_09046__KIW39259.1:0.12293656,Cladophialophora_bantiana_CBS_173.52__Z519_01762__KIW98178.1:0.12354968)0.355000:0.02648082)0.999000:0.33152871)0.303000:0.14321543,((((Paracoccidioides_brasiliensis_Pb18__PADG_02029__EEH45879.1:0.11168346,(Histoplasma_capsulatum_NAm1_predicted_protein__EDN03466.1:0.09466288,Blastomyces_dermatitidis_ER_3_alpha_1_2_mannosyltransferase__EEQ90616.2:0.01825911)0.040000:0.03477378)0.914000:0.07591208,(Coccidioides_immitis_RS_alpha_1_2_mannosyltransferase__EAS37068.3:0.09883304,Trichophyton_rubrum_CBS_118892__TERG_06397__EGD90167.2:0.32777878)0.583000:0.03953219)1.000000:0.46798275,((Aspergillus_fumigatus_Af293_alpha_1_2_mannosyltransferase_Mnn2___putative__EAL85595.1:0.02193745,Aspergillus_lentulus_alpha_1_2_mannosyltransferase_MNN21__GAQ03585.1:0.01259905)1.000000:0.29843034,(Coccidioides_immitis_RS_alpha_1_2_mannosyltransferase__EAS37334.3:0.17716121,Trichophyton_rubrum_CBS_118892__TERG_06589__EGD90361.1:0.33904528)0.944000:0.10288058)0.884000:0.07735948)0.084000:0.02253658,((Paracoccidioides_brasiliensis_Pb18__PADG_06770__EEH50691.1:0.27773661,(Histoplasma_capsulatum_NAm1_predicted_protein__EDN05736.1:0.14694322,Blastomyces_dermatitidis_ER_3_alpha_1_2_mannosyltransferase__EEQ89790.1:0.06277888)0.953000:0.13657000)0.998000:0.28273501,((Coccidioides_immitis_RS_alpha_1_2_mannosyltransferase__EAS33419.3:0.17413675,(Paracoccidioides_brasiliensis_Pb18__PADG_04351__EEH48267.1:0.07815287,(Histoplasma_capsulatum_NAm1_conserved__EDN07940.1:0.04805032,Blastomyces_dermatitidis_ER_3_alpha_1_2_mannosyltransferase__EEQ86655.1:0.05057877)0.871000:0.02842750)0.974000:0.10748937)0.948000:0.09264586,(Aspergillus_lentulus__ALT_7888__GAQ10567.1:0.64961408,(Talaromyces_marneffei_ATCC_18224_alpha_1_2_mannosyltransferase__putative__EEA28817.1:0.42623459,(Aspergillus_fumigatus_Af293_alpha_1_2_mannosyltransferase__putative__EAL91307.1:0.01974348,Aspergillus_lentulus_alpha_1_2_mannosyltransferase_MNN21__GAQ09801.1:0.02756280)0.990000:0.15365986)0.000000:0.03612112)0.737000:0.12187108)0.991000:0.17082347)0.820000:0.02901217)0.821000:0.04472363)0.940000:0.24315387)0.997000:0.81438944)0.940000:0.34129304)0.498000:0.15839698)1.000000:0.77903178);
